# Supplementary material for: Co-Expression Network Analysis of Fbxw7-Associated LncRNAs Reveals Their Functions in Radiation-Induced Thymic Lymphoma
Source: Insights Cancer Res. Author manuscript; Available in PMC 2016 Jun 29. (PMC4926873)
Supplement: TableS1 [file NIHMS784637-supplement-TableS1.xlsx]

## Sheet: Sheet1
Table S1. Differential transcript levels in thymic lymphomas of p53 single heterozygous (n=16) and Fbxw7+/-p53+/- (n=13) mice.
ID	AVERAGE expression p53+/- tumors	AVERAGE expression p53+/- Fbxw7+/- tumors	Fold change log2	Ttest	ID	ID	Description
A_55_P2015941	-0.444409	0.419679	0.864088	0.00272016	1_C3HC4	C3HC4	membrane-associated ring finger (C3HC4) 3 [Source:MGI Symbol;Acc:MGI:2443667] [ENSMUST00000035278]
A_55_P2076303	-0.0828332	0.475019	0.557852	0.0133209	2_C3HC4	C3HC4	Mus musculus membrane-associated ring finger (C3HC4) 8 (March8), mRNA [NM_027920]
A_51_P214487	-0.186072	0.200095	0.386168	0.00467863	3_SEPT2	(Sept2)	Mus musculus septin 2 (Sept2), transcript variant 2, mRNA [NM_010891]
A_55_P1981670	-0.319222	0.406628	0.72585	0.0364186	4_SEPT8	(Sept8)	Mus musculus septin 8 (Sept8), mRNA [NM_033144]
A_55_P1972748	-0.314872	0.299565	0.614438	0.00361472	5_0610037L13Rik	0610037L13Rik	Mus musculus RIKEN cDNA 0610037L13 gene (0610037L13Rik), mRNA [NM_028754]
A_55_P1972763	-0.349995	0.313194	0.663189	0.0146415	6_0610037L13Rik	0610037L13Rik	RIKEN cDNA 0610037L13 gene [Source:MGI Symbol;Acc:MGI:1921348] [ENSMUST00000132417]
A_51_P108226	-0.65062	0.559089	1.20971	0.0415073	7_1100001G20Rik	1100001G20Rik	Mus musculus RIKEN cDNA 1100001G20 gene (1100001G20Rik), mRNA [NM_183249]
A_55_P2419296	-0.213569	0.421382	0.634951	0.0242121	8_1110006E14Rik	1110006E14Rik	Mus musculus 18-day embryo whole body cDNA, RIKEN full-length enriched library, clone:1110006E14 product:unclassifiable, full insert sequence. [AK003491]
A_55_P2419299	0.0279643	0.630752	0.602788	0.047455	9_1110006E14Rik	1110006E14Rik	Mus musculus 9 days embryo whole body cDNA, RIKEN full-length enriched library, clone:D030062B12 product:unclassifiable, full insert sequence. [AK141773]
A_51_P252677	-0.205969	0.22001	0.425979	0.0283618	10_1110007C09Rik	1110007C09Rik	Mus musculus RIKEN cDNA 1110007C09 gene (1110007C09Rik), mRNA [NM_026738]
A_51_P207153	-0.283386	0.366864	0.65025	0.020104	11_1110008P14Rik	1110008P14Rik	Mus musculus RIKEN cDNA 1110008P14 gene (1110008P14Rik), mRNA [NM_198001]
A_55_P2009351	-0.376455	0.0491381	0.425593	0.0330722	12_1110018J18Rik	1110018J18Rik	Mus musculus RIKEN cDNA 1110018J18 gene (1110018J18Rik), mRNA [NM_025370]
A_55_P2016193	-0.383849	0.139991	0.52384	0.0245609	13_1110018J18Rik	1110018J18Rik	RIKEN cDNA 1110018J18 gene [Source:MGI Symbol;Acc:MGI:1913379] [ENSMUST00000099434]
A_55_P1955289	-0.259015	0.24737	0.506385	0.0444316	14_1110021L09Rik	1110021L09Rik	Mus musculus RIKEN cDNA 1110021L09 gene (1110021L09Rik), mRNA [NM_183116]
A_55_P2041086	-0.648098	0.166353	0.81445	0.00850328	15_1110034B05Rik	1110034B05Rik	Mus musculus RIKEN cDNA 1110034B05 gene (1110034B05Rik), transcript variant 2, mRNA [NM_001114102]
A_51_P477481	-0.0884255	0.486367	0.574792	0.0405111	16_1110059M19Rik	1110059M19Rik	Mus musculus RIKEN cDNA 1110059M19 gene (1110059M19Rik), mRNA [NM_026841]
A_52_P551011	-0.1816	0.336587	0.518187	0.00833078	17_1190007F08Rik	1190007F08Rik	Mus musculus RIKEN cDNA 1190007F08 gene (1190007F08Rik), transcript variant 1, mRNA [NM_001163721]
A_51_P354272	-0.113906	0.317841	0.431747	0.00759451	18_1300001I01Rik	1300001I01Rik	Mus musculus RIKEN cDNA 1300001I01 gene (1300001I01Rik), mRNA [NM_001081158]
A_55_P2058290	-0.27497	0.30764	0.582609	0.00467825	19_1300001I01Rik	1300001I01Rik	Mus musculus RIKEN cDNA 1300001I01 gene (1300001I01Rik), mRNA [NM_001081158]
A_51_P340947	0.164158	-0.5133	-0.677458	0.00139385	20_1300018J18Rik	1300018J18Rik	Mus musculus RIKEN cDNA 1300018J18 gene (1300018J18Rik), mRNA [NM_027905]
A_55_P1965368	-0.234586	0.15931	0.393896	0.0492603	21_1500010J02Rik	1500010J02Rik	Mus musculus RIKEN cDNA 1500010J02 gene (1500010J02Rik), transcript variant 1, mRNA [NM_001013256]
A_51_P401069	0.217011	-0.312526	-0.529537	0.00645604	22_1600016N20Rik	1600016N20Rik	Mus musculus RIKEN cDNA 1600016N20 gene (1600016N20Rik), mRNA [NM_028050]
A_51_P266077	0.418666	-0.532525	-0.951191	0.0155003	23_1700012A16Rik	1700012A16Rik	Mus musculus RIKEN cDNA 1700012A16 gene (1700012A16Rik), mRNA [NM_001033162]
A_55_P2163877	-0.271409	0.195175	0.466584	0.019721	24_1700016H13Rik	1700016H13Rik	Mus musculus RIKEN cDNA 1700016H13 gene (1700016H13Rik), transcript variant 2, mRNA [NM_001163550]
A_55_P2022805	0.133666	-0.256367	-0.390033	0.0270334	25_1700021K19Rik	1700021K19Rik	Mus musculus RIKEN cDNA 1700021K19 gene (1700021K19Rik), transcript variant 1, mRNA [NM_001200038]
A_55_P2175595	-0.262735	0.340416	0.603151	0.0312247	26_1700023E05Rik	1700023E05Rik	RIKEN cDNA 1700023E05 gene [Source:MGI Symbol;Acc:MGI:1919118] [ENSMUST00000118941]
A_52_P499948	-0.331674	0.254148	0.585821	0.0492293	27_1700023L04Rik	1700023L04Rik	Mus musculus RIKEN cDNA 1700023L04 gene (1700023L04Rik), transcript variant 1, non-coding RNA [NR_040263]
A_55_P2354296	-0.377878	0.385774	0.763652	0.0276412	28_1700028E10Rik	1700028E10Rik	Mus musculus 3 days neonate thymus cDNA, RIKEN full-length enriched library, clone:A630054D14 product:unclassifiable, full insert sequence. [AK042042]
A_52_P670735	-0.194998	0.460366	0.655364	0.010196	29_1700030J22Rik	1700030J22Rik	Mus musculus RIKEN cDNA 1700030J22 gene (1700030J22Rik), mRNA [NM_027103]
A_66_P100932	-0.401838	0.19907	0.600908	0.0028316	30_1810027O10Rik	1810027O10Rik	Mus musculus RIKEN cDNA 1810027O10 gene (1810027O10Rik), mRNA [NM_026982]
A_55_P1994654	-0.115701	0.263601	0.379302	0.0150285	31_1810029B16Rik	1810029B16Rik	Mus musculus RIKEN cDNA 1810029B16 gene (1810029B16Rik), mRNA [NM_025465]
A_52_P660047	-0.483448	0.614375	1.09782	0.0149108	32_1810034E14Rik	1810034E14Rik	PREDICTED: Mus musculus RIKEN cDNA 1810034E14 gene (1810034E14Rik), miscRNA [XR_106800]
A_51_P335480	-0.230794	0.151632	0.382426	0.0493775	33_1810055G02Rik	1810055G02Rik	Mus musculus RIKEN cDNA 1810055G02 gene (1810055G02Rik), mRNA [NM_028077]
A_55_P2018651	-0.551262	0.806795	1.35806	0.017891	34_2010015L04Rik	2010015L04Rik	Mus musculus RIKEN cDNA 2010015L04 gene (2010015L04Rik), transcript variant 1, mRNA [NM_177674]
A_55_P1989514	0.551983	-1.3519	-1.90388	0.0160795	35_2010016I18Rik	2010016I18Rik	Mus musculus RIKEN cDNA 2010016I18 gene (2010016I18Rik), non-coding RNA [NR_033207]
A_52_P14444	-0.269426	0.248768	0.518194	0.0133149	36_2010305A19Rik	2010305A19Rik	Mus musculus RIKEN cDNA 2010305A19 gene (2010305A19Rik), mRNA [NM_027250]
A_52_P504342	-0.470258	0.271091	0.741349	0.00626949	37_2010305A19Rik	2010305A19Rik	Mus musculus RIKEN cDNA 2010305A19 gene (2010305A19Rik), mRNA [NM_027250]
A_51_P349192	0.0446255	-0.95431	-0.998935	0.0148749	38_2210013O21Rik	2210013O21Rik	Mus musculus RIKEN cDNA 2210013O21 gene (2210013O21Rik), non-coding RNA [NR_028432]
A_55_P2042655	0.092545	-1.00022	-1.09276	0.00930217	39_2210013O21Rik	2210013O21Rik	Mus musculus RIKEN cDNA 2210013O21 gene (2210013O21Rik), non-coding RNA [NR_028432]
A_55_P2062627	-0.910361	0.155312	1.06567	0.0217686	40_2210411K11Rik	2210411K11Rik	Mus musculus RIKEN cDNA 2210411K11 gene (2210411K11Rik), mRNA [NM_029384]
A_66_P123980	0.525689	-0.0785845	-0.604273	0.0466597	41_2310015K22Rik	2310015K22Rik	Mus musculus adult male tongue cDNA, RIKEN full-length enriched library, clone:2310015K22 product:unclassifiable, full insert sequence. [AK009366]
A_55_P2308117	-0.474593	0.598067	1.07266	0.0142503	42_2310026I22Rik	2310026I22Rik	Mus musculus adult male tongue cDNA, RIKEN full-length enriched library, clone:2310026I22 product:unclassifiable, full insert sequence. [AK009506]
A_52_P150525	-0.347885	0.197194	0.545079	0.00958609	43_2310030N02Rik	2310030N02Rik	Mus musculus RIKEN cDNA 2310030N02 gene (2310030N02Rik), mRNA [NM_001085493]
A_51_P140368	-0.234098	0.271975	0.506072	0.00911697	44_2310061C15Rik	2310061C15Rik	Mus musculus RIKEN cDNA 2310061C15 gene (2310061C15Rik), mRNA [NM_026844]
A_51_P357422	-0.818351	0.259006	1.07736	0.00229432	45_2410022L05Rik	2410022L05Rik	Mus musculus RIKEN cDNA 2410022L05 gene (2410022L05Rik), mRNA [NM_025556]
A_51_P487913	-0.58876	0.485775	1.07454	0.0060146	46_2600006K01Rik	2600006K01Rik	PREDICTED: Mus musculus RIKEN cDNA 2600006K01 gene (2600006K01Rik), miscRNA [XR_104662]
A_52_P56397	-0.363978	0.263594	0.627572	0.00581499	47_2610002D18Rik	2610002D18Rik	Mus musculus RIKEN cDNA 2610002D18 gene (2610002D18Rik), mRNA [NM_001081099]
A_52_P219974	-0.228565	0.295482	0.524047	0.0266379	48_2610005M20Rik	2610005M20Rik	Mus musculus 10 days embryo whole body cDNA, RIKEN full-length enriched library, clone:2610005M20 product:hypothetical protein, full insert sequence. [AK011326]
A_55_P2255146	-0.515761	0.0361938	0.551955	0.0197137	49_2610020C07Rik	2610020C07Rik	Mus musculus RIKEN cDNA 2610020C07 gene (2610020C07Rik), non-coding RNA [NR_038156]
A_52_P237652	0.849222	-0.228954	-1.07818	0.0104921	50_2610035D17Rik	2610035D17Rik	Mus musculus RIKEN cDNA 2610035D17 gene (2610035D17Rik), non-coding RNA [NR_015556]
A_55_P2397211	0.038089	0.705729	0.66764	0.0454811	51_2810030E01Rik	2810030E01Rik	Mus musculus RIKEN cDNA 2810030E01 gene (2810030E01Rik), mRNA [NM_028317]
A_51_P408989	-0.434004	0.353633	0.787637	0.00108009	52_2810055F11Rik	2810055F11Rik	Mus musculus RIKEN cDNA 2810055F11 gene (2810055F11Rik), mRNA [NM_026038]
A_55_P2054342	-0.256905	0.180967	0.437872	0.0245817	53_2810408I11Rik	2810408I11Rik	Mus musculus RIKEN cDNA 2810408I11 gene (2810408I11Rik), non-coding RNA [NR_038009]
A_52_P502226	0.0567138	-1.36619	-1.4229	0.031955	54_2810429I04Rik	2810429I04Rik	Mus musculus RIKEN cDNA 2810429I04 gene (2810429I04Rik), non-coding RNA [NR_015522]
A_55_P2370219	0.239812	-0.348116	-0.587928	0.0404155	55_2810429I04Rik	2810429I04Rik	Mus musculus 12 days embryo embryonic body between diaphragm region and neck cDNA, RIKEN full-length enriched library, clone:9430048F07 product:unclassifiable, full insert sequence. [AK034854]
A_51_P389506	-0.280616	0.231147	0.511763	0.0139036	56_2810453I06Rik	2810453I06Rik	Mus musculus RIKEN cDNA 2810453I06 gene, mRNA (cDNA clone IMAGE:4187078), complete cds. [BC012231]
A_55_P1984770	-0.243419	0.181391	0.42481	0.0140277	57_2810453I06Rik	2810453I06Rik	Mus musculus RIKEN cDNA 2810453I06 gene (2810453I06Rik), mRNA [NM_026050]
A_51_P310164	0.820596	-0.357746	-1.17834	0.00268608	58_2810459M11Rik	2810459M11Rik	Mus musculus RIKEN cDNA 2810459M11 gene (2810459M11Rik), transcript variant 1, mRNA [NM_001144992]
A_51_P325198	-0.15216	0.936984	1.08914	0.0162907	59_3110009E18Rik	3110009E18Rik	Mus musculus RIKEN cDNA 3110009E18 gene (3110009E18Rik), transcript variant 2, mRNA [NM_001172074]
A_55_P2111292	-0.246942	0.138318	0.38526	0.0363635	60_3110009E18Rik	3110009E18Rik	Mus musculus RIKEN cDNA 3110009E18 gene (3110009E18Rik), transcript variant 2, mRNA [NM_001172074]
A_55_P2111293	-0.209022	0.189816	0.398838	0.0421491	61_3110009E18Rik	3110009E18Rik	Mus musculus RIKEN cDNA 3110009E18 gene (3110009E18Rik), transcript variant 1, mRNA [NM_028439]
A_55_P2060330	-0.268127	0.149534	0.417661	0.0450031	62_3110062M04Rik	3110062M04Rik	Mus musculus RIKEN cDNA 3110062M04 gene (3110062M04Rik), transcript variant 1, mRNA [NM_199145]
A_55_P2171528	-0.260002	0.211055	0.471057	0.0400516	63_3110082I17Rik	3110082I17Rik	Mus musculus RIKEN cDNA 3110082I17 gene (3110082I17Rik), mRNA [NM_028469]
A_55_P2345853	0.182878	-0.622273	-0.805151	0.00721323	64_3830612M24	3830612M24	Mus musculus 18 days pregnant adult female placenta and extra embryonic tissue cDNA, RIKEN full-length enriched library, clone:3830612M24 product:unclassifiable, full insert sequence. [AK028406]
A_55_P2051120	-0.0425938	0.341033	0.383626	0.0324019	65_4430402I18Rik	4430402I18Rik	Mus musculus RIKEN cDNA 4430402I18 gene (4430402I18Rik), mRNA [NM_198651]
A_55_P1972019	-0.0737817	-0.615196	-0.541414	0.0398561	66_4632415L05Rik	4632415L05Rik	Mus musculus RIKEN cDNA 4632415L05 gene (4632415L05Rik), non-coding RNA [NR_027985]
A_55_P2208961	-0.42038	0.206807	0.627186	0.00172781	67_4833419E13Rik	4833419E13Rik	Mus musculus 0 day neonate head cDNA, RIKEN full-length enriched library, clone:4833419E13 product:inferred: RIKEN cDNA 4833419E13 gene, full insert sequence. [AK014724]
A_55_P2348582	-0.3165	0.278928	0.595429	0.0391941	68_4833439F03Rik	4833439F03Rik	Mus musculus 0 day neonate head cDNA, RIKEN full-length enriched library, clone:4833439F03 product:unclassifiable, full insert sequence. [AK019523]
A_55_P2167189	-0.171658	0.813749	0.985407	0.0397366	69_4921504E06Rik	4921504E06Rik	Mus musculus RIKEN cDNA 4921504E06 gene (4921504E06Rik), mRNA [NM_027600]
A_55_P2341890	0.3865	-0.529612	-0.916112	0.0218072	70_4921511C10Rik	4921511C10Rik	Mus musculus 16 days neonate thymus cDNA, RIKEN full-length enriched library, clone:A130040N09 product:unclassifiable, full insert sequence. [AK137931]
A_55_P2168889	-0.255851	0.253003	0.508854	0.0326061	71_4921513D23Rik	4921513D23Rik	Mus musculus RIKEN cDNA 4921513D23 gene (4921513D23Rik), mRNA [NM_001081154]
A_55_P2277541	-0.110465	0.423828	0.534293	0.0262103	72_4921518B13Rik	4921518B13Rik	Mus musculus adult male testis cDNA, RIKEN full-length enriched library, clone:4921518B13 product:unclassifiable, full insert sequence. [AK014916]
A_55_P1986586	0.419671	-0.0490697	-0.46874	0.0377004	73_4921524L21Rik	4921524L21Rik	Mus musculus RIKEN cDNA 4921524L21 gene (4921524L21Rik), mRNA [NM_027598]
A_55_P2329660	0.434657	-0.269772	-0.704429	0.0382343	74_4921529N20Rik	4921529N20Rik	Mus musculus adult male testis cDNA, RIKEN full-length enriched library, clone:4921529N20 product:unclassifiable, full insert sequence. [AK014981]
A_55_P2196797	0.392479	-0.0460344	-0.438514	0.0151377	75_4930414N06Rik	4930414N06Rik	BY714687 RIKEN full-length enriched, adult male testis Mus musculus cDNA clone 4930414N06 5'. [BY714687]
A_66_P128297	0.581351	-0.722713	-1.30406	0.00883097	76_4930417O13Rik	4930417O13Rik	Mus musculus RIKEN cDNA 4930417O13 gene (4930417O13Rik), non-coding RNA [NR_015527]
A_55_P2244440	-0.0978227	0.456551	0.554373	0.00796787	77_4930422G04Rik	4930422G04Rik	Mus musculus RIKEN cDNA 4930422G04 gene (4930422G04Rik), mRNA [NM_197997]
A_55_P1996983	0.343353	-0.286564	-0.629917	0.042562	78_4930430D24Rik	4930430D24Rik	Mus musculus RIKEN cDNA 4930430D24 gene (4930430D24Rik), mRNA [NM_001034856]
A_66_P123432	-0.323507	0.181784	0.505291	0.0482226	79_4930447J18Rik	4930447J18Rik	Mus musculus adult male testis cDNA, RIKEN full-length enriched library, clone:4930447J18 product:unclassifiable, full insert sequence. [AK015407]
A_51_P161315	-0.280409	0.116827	0.397236	0.0484781	80_4930448F12Rik	4930448F12Rik	Mus musculus adult male testis cDNA, RIKEN full-length enriched library, clone:4930448F12 product:hypothetical protein, full insert sequence. [AK015417]
A_55_P2391534	0.670334	-0.0734718	-0.743806	0.0233649	81_4930459C07Rik	4930459C07Rik	Mus musculus adult male testis cDNA, RIKEN full-length enriched library, clone:4930459C07 product:unclassifiable, full insert sequence. [AK015487]
A_51_P486308	-0.420373	0.19584	0.616213	0.00442962	82_4930473A06Rik	4930473A06Rik	Mus musculus RIKEN cDNA 4930473A06 gene (4930473A06Rik), mRNA [NM_001081012]
A_55_P2044717	-0.237056	0.315505	0.552562	0.0442696	83_4930473A06Rik	4930473A06Rik	RIKEN cDNA 4930473A06 gene [Source:MGI Symbol;Acc:MGI:1922152] [ENSMUST00000145560]
A_55_P2421835	0.665371	-0.0967889	-0.76216	0.0433246	84_4930517G19Rik	4930517G19Rik	Mus musculus adult male testis cDNA, RIKEN full-length enriched library, clone:4930517G19 product:unclassifiable, full insert sequence. [AK015812]
A_52_P534001	-0.333861	0.270243	0.604103	0.0134031	85_4930521A18Rik	4930521A18Rik	Mus musculus RIKEN cDNA 4930521A18 gene (4930521A18Rik), mRNA [NM_029062]
A_52_P190763	0.172772	-0.519989	-0.692761	0.0449417	86_4930524L23Rik	4930524L23Rik	Mus musculus RIKEN cDNA 4930524L23 gene (4930524L23Rik), non-coding RNA [NR_029473]
A_52_P622667	-0.251081	0.350266	0.601347	0.0454208	87_4930548F15Rik	4930548F15Rik	Mus musculus adult male testis cDNA, RIKEN full-length enriched library, clone:4930548F15 product:unclassifiable, full insert sequence. [AK016066]
A_55_P2344244	0.411901	-0.958425	-1.37033	0.0334279	88_4930556H04Rik	4930556H04Rik	Mus musculus adult male testis cDNA, RIKEN full-length enriched library, clone:4930556H04 product:unclassifiable, full insert sequence. [AK016144]
A_55_P2405853	0.343493	-0.0863766	-0.42987	0.00203331	89_4930563E18Rik	4930563E18Rik	Mus musculus adult male testis cDNA, RIKEN full-length enriched library, clone:4930563E18 product:unclassifiable, full insert sequence. [AK016200]
A_55_P2362645	-0.240391	0.292512	0.532903	0.042099	90_4930568G15Rik	4930568G15Rik	Mus musculus 16 days neonate cerebellum cDNA, RIKEN full-length enriched library, clone:9630059M20 product:unclassifiable, full insert sequence. [AK036349]
A_51_P334155	1.21596	-0.212686	-1.42864	0.00418873	91_4930579F01Rik	4930579F01Rik	Mus musculus RIKEN cDNA 4930579F01 gene (4930579F01Rik), transcript variant 1, mRNA [NM_001163385]
A_52_P324754	-0.248408	0.279348	0.527756	0.032111	92_4930579G22Rik	4930579G22Rik	Mus musculus RIKEN cDNA 4930579G22 gene (4930579G22Rik), mRNA [NM_026916]
A_55_P1997691	-0.22764	0.311742	0.539382	0.0384099	93_4930579G22Rik	4930579G22Rik	Mus musculus 12 days embryo female mullerian duct includes surrounding region cDNA, RIKEN full-length enriched library, clone:6820411H02 product:hypothetical protein, full insert sequence. [AK135384]
A_52_P318584	0.575276	-0.0791065	-0.654382	0.0332729	94_4931429L15Rik	4931429L15Rik	Mus musculus RIKEN cDNA 4931429L15 gene (4931429L15Rik), mRNA [NM_183104]
A_55_P2327853	-0.229907	0.499474	0.729381	0.00963159	95_4931431B13Rik	4931431B13Rik	Mus musculus adult male testis cDNA, RIKEN full-length enriched library, clone:4931431B13 product:unclassifiable, full insert sequence. [AK016494]
A_55_P1971483	0.36423	-0.465485	-0.829715	0.0100266	96_4932438A13Rik	4932438A13Rik	Mus musculus RIKEN cDNA 4932438A13 gene (4932438A13Rik), mRNA [NM_172679]
A_51_P427401	-0.0817415	1.08537	1.16712	0.0282984	97_4932442L08Rik	4932442L08Rik	Mus musculus adult male testis cDNA, RIKEN full-length enriched library, clone:4932442L08 product:hypothetical protein, full insert sequence. [AK016569]
A_55_P2361841	-0.348589	0.304647	0.653237	0.00375887	98_4933401L05Rik	4933401L05Rik	Mus musculus adult male testis cDNA, RIKEN full-length enriched library, clone:4933401L05 product:unclassifiable, full insert sequence. [AK016606]
A_65_P06872	-0.236154	0.236206	0.47236	0.0194112	99_4933403F05Rik	4933403F05Rik	Mus musculus RIKEN cDNA 4933403F05 gene (4933403F05Rik), mRNA [NM_153794]
A_55_P2213828	0.298887	-0.337761	-0.636649	0.0096566	100_4933412E12Rik	4933412E12Rik	Mus musculus RIKEN cDNA 4933412E12 gene (4933412E12Rik), transcript variant 1, non-coding RNA [NR_038025]
A_55_P2284159	-0.514015	1.14813	1.66214	0.0267959	101_4933433G08Rik	4933433G08Rik	PREDICTED: Mus musculus RIKEN cDNA 4933433G08 gene (4933433G08Rik), partial miscRNA [XR_105278]
A_51_P408749	0.0709807	-0.443346	-0.514327	0.0490617	102_4933439C10Rik	4933439C10Rik	Mus musculus RIKEN cDNA 4933439C10 gene (4933439C10Rik), non-coding RNA [NR_015585]
A_66_P116226	-0.450595	0.190426	0.64102	0.00163145	103_5730494M16Rik	5730494M16Rik	Mus musculus RIKEN cDNA 5730494M16 gene (5730494M16Rik), transcript variant 1, mRNA [NM_001004361]
A_55_P2150145	0.0293551	-0.524511	-0.553866	0.0410461	104_5730522E02Rik	5730522E02Rik	Mus musculus RIKEN cDNA 5730522E02 gene (5730522E02Rik), non-coding RNA [NR_027973]
A_55_P2352737	-0.952106	0.0213588	0.973465	0.0391097	105_5830406C21Rik	5830406C21Rik	Mus musculus adult male thymus cDNA, RIKEN full-length enriched library, clone:5830406C21 product:unclassifiable, full insert sequence. [AK019999]
A_55_P2205186	-0.859164	0.777508	1.63667	0.0428225	106_5830415G21Rik	5830415G21Rik	Mus musculus adult male thymus cDNA, RIKEN full-length enriched library, clone:5830415G21 product:unclassifiable, full insert sequence. [AK017932]
A_51_P117640	0.642942	-0.58222	-1.22516	0.0267304	107_5830468F06Rik	5830468F06Rik	Mus musculus adult male thymus cDNA, RIKEN full-length enriched library, clone:5830468F06 product:unclassifiable, full insert sequence. [AK018042]
A_55_P2030948	-0.211932	0.204956	0.416887	0.0341071	108_5930403N24Rik	5930403N24Rik	Mus musculus 0 day neonate thymus cDNA, RIKEN full-length enriched library, clone:A430086K14 product:unclassifiable, full insert sequence. [AK040320]
A_52_P622244	-0.338395	0.251049	0.589443	0.0440406	109_6030419C18Rik	6030419C18Rik	Mus musculus RIKEN cDNA 6030419C18 gene (6030419C18Rik), mRNA [NM_176921]
A_55_P2288232	-0.280179	0.347447	0.627626	0.0147999	110_6330407I18Rik	6330407I18Rik	Mus musculus adult male medulla oblongata cDNA, RIKEN full-length enriched library, clone:6330407I18 product:unclassifiable, full insert sequence. [AK018137]
A_55_P2249942	-0.178507	0.474983	0.65349	0.0477871	111_6330531I01Rik	6330531I01Rik	Mus musculus adult male medulla oblongata cDNA, RIKEN full-length enriched library, clone:6330531I01 product:unclassifiable, full insert sequence. [AK018224]
A_52_P29953	0.204011	-0.447139	-0.65115	0.0255516	112_6530418L21Rik	6530418L21Rik	Mus musculus RIKEN cDNA 6530418L21 gene (6530418L21Rik), transcript variant 1, mRNA [NM_175398]
A_55_P2383128	-0.381059	0.0467536	0.427813	0.0406251	113_6820445E23Rik	6820445E23Rik	Mus musculus 12 days embryo female mullerian duct includes surrounding region cDNA, RIKEN full-length enriched library, clone:6820445E23 product:hypothetical protein, full insert sequence. [AK135532]
A_66_P122086	-0.123766	0.550898	0.674664	0.0366162	114_9030619P08Rik	9030619P08Rik	Mus musculus RIKEN cDNA 9030619P08 gene (9030619P08Rik), mRNA [NM_001039720]
A_52_P668855	0.394723	-0.079674	-0.474397	0.0316533	115_9330154J02Rik	9330154J02Rik	PREDICTED: Mus musculus RIKEN cDNA 9330154J02 gene (9330154J02Rik), miscRNA [XR_035199]
A_55_P1959585	-0.181618	1.03877	1.22039	0.015906	116_9430070O13Rik	9430070O13Rik	RIKEN cDNA 9430070O13 gene [Source:MGI Symbol;Acc:MGI:1924602] [ENSMUST00000027895]
A_55_P2353457	-0.30709	0.479532	0.786623	0.0385444	117_9530036O11Rik	9530036O11Rik	Mus musculus 0 day neonate lung cDNA, RIKEN full-length enriched library, clone:E030045I03 product:sonic hedgehog homolog, (Drosophila), full insert sequence. [AK053224]
A_55_P1973164	-0.548712	0.0689737	0.617686	0.0132405	118_9930021D14Rik	9930021D14Rik	Mus musculus RIKEN cDNA 9930021D14 gene (9930021D14Rik), mRNA [NM_175682]
A_51_P270904	0.908912	-0.833883	-1.74279	0.0106544	119_9930023K05Rik	9930023K05Rik	Mus musculus RIKEN cDNA 9930023K05 gene (9930023K05Rik), transcript variant 1, mRNA [NM_172641]
A_51_P241213	0.428984	-0.525183	-0.954166	0.0450294	120_A030005L19Rik	A030005L19Rik	Mus musculus 6 days neonate skin cDNA, RIKEN full-length enriched library, clone:A030005L19 product:unclassifiable, full insert sequence. [AK020696]
A_51_P351923	-0.688881	0.178547	0.867428	0.0256547	121_A030009H04Rik	A030009H04Rik	Mus musculus RIKEN cDNA A030009H04 gene (A030009H04Rik), non-coding RNA [NR_027827]
A_52_P1163599	0.541643	-0.219804	-0.761447	0.0448738	122_A030014E15Rik	A030014E15Rik	Mus musculus 6 days neonate skin cDNA, RIKEN full-length enriched library, clone:A030014E15 product:weakly similar to KERATIN ASSOCIATED PROTEIN 16.1 [Homo sapiens], full insert sequence. [AK020703]
A_55_P2340735	-0.343616	0.371928	0.715544	0.0167913	123_A230038B01Rik	A230038B01Rik	Mus musculus adult male hypothalamus cDNA, RIKEN full-length enriched library, clone:A230038B01 product:unclassifiable, full insert sequence. [AK079537]
A_52_P467519	-0.272708	2.37006	2.64276	0.00169752	124_A430035B10Rik	A430035B10Rik	PREDICTED: Mus musculus RIKEN cDNA A430035B10 gene (A430035B10Rik), miscRNA [XR_104962]
A_55_P2019503	0.295012	-0.302298	-0.59731	0.0207252	125_A430093F15Rik	A430093F15Rik	Mus musculus RIKEN cDNA A430093F15 gene (A430093F15Rik), non-coding RNA [NR_027805]
A_55_P2172396	-0.303055	0.583868	0.886922	0.0396873	126_A530064D06Rik	A530064D06Rik	Mus musculus RIKEN cDNA A530064D06 gene (A530064D06Rik), transcript variant 1, mRNA [NM_178796]
A_52_P544251	0.763889	-0.172202	-0.936091	0.0321237	127_A630095E13Rik	A630095E13Rik	Mus musculus RIKEN cDNA A630095E13 gene (A630095E13Rik), mRNA [NM_001033325]
A_55_P2359436	-0.24084	0.398919	0.639759	0.0329438	128_A930026B05Rik	A930026B05Rik	Mus musculus adult retina cDNA, RIKEN full-length enriched library, clone:A930026B05 product:unclassifiable, full insert sequence. [AK020890]
A_52_P442710	-0.363445	0.337548	0.700993	0.0173555	129_A930038C07Rik	A930038C07Rik	Mus musculus RIKEN cDNA A930038C07 gene (A930038C07Rik), mRNA [NM_172399]
A_52_P301374	-0.187452	0.253497	0.440948	0.0350959	130_Aaas	Aaas	Mus musculus achalasia, adrenocortical insufficiency, alacrimia (Aaas), mRNA [NM_153416]
A_52_P608495	-0.40175	0.407969	0.809719	0.0409268	131_Aars2	Aars2	Mus musculus alanyl-tRNA synthetase 2, mitochondrial (putative) (Aars2), nuclear gene encoding mitochondrial protein, mRNA [NM_198608]
A_55_P2042156	-0.27693	0.126865	0.403795	0.00841414	132_Aatk	Aatk	Mus musculus apoptosis-associated tyrosine kinase (Aatk), transcript variant 1, mRNA [NM_007377]
A_55_P1963529	-0.650065	0.320944	0.971009	0.0071426	133_Abcb10	Abcb10	Mus musculus ATP-binding cassette, sub-family B (MDR/TAP), member 10 (Abcb10), nuclear gene encoding mitochondrial protein, mRNA [NM_019552]
A_51_P245368	-0.0104375	-0.990991	-0.980553	0.0310395	134_Abcb1b	Abcb1b	Mus musculus ATP-binding cassette, sub-family B (MDR/TAP), member 1B (Abcb1b), mRNA [NM_011075]
A_51_P161342	-0.2857	0.250946	0.536645	0.00623076	135_Abcb6	Abcb6	Mus musculus ATP-binding cassette, sub-family B (MDR/TAP), member 6 (Abcb6), nuclear gene encoding mitochondrial protein, mRNA [NM_023732]
A_52_P601688	-0.25299	0.317337	0.570328	0.0094973	136_Abcc1	Abcc1	Mus musculus ATP-binding cassette, sub-family C (CFTR/MRP), member 1 (Abcc1), mRNA [NM_008576]
A_51_P116421	-0.11283	0.354669	0.467499	0.049863	137_Abcc5	Abcc5	Mus musculus ATP-binding cassette, sub-family C (CFTR/MRP), member 5 (Abcc5), transcript variant 1, mRNA [NM_013790]
A_52_P628117	-0.0820132	0.442071	0.524084	0.0131707	138_Abcc5	Abcc5	Mus musculus ATP-binding cassette, sub-family C (CFTR/MRP), member 5 (Abcc5), transcript variant 2, mRNA [NM_176839]
A_51_P155723	-0.831586	0.157612	0.989197	0.000358598	139_Abcg3	Abcg3	Mus musculus ATP-binding cassette, sub-family G (WHITE), member 3 (Abcg3), mRNA [NM_030239]
A_55_P1967504	-0.157475	0.281437	0.438912	0.0263112	140_Abhd11	Abhd11	Mus musculus abhydrolase domain containing 11 (Abhd11), nuclear gene encoding mitochondrial protein, transcript variant 1, mRNA [NM_145215]
A_52_P426503	-0.405947	0.68825	1.0942	0.045945	141_Abhd14a	Abhd14a	Mus musculus abhydrolase domain containing 14A (Abhd14a), transcript variant 2, mRNA [NM_145919]
A_52_P664506	-0.311696	0.153082	0.464777	0.0333147	142_Abhd2	Abhd2	Mus musculus abhydrolase domain containing 2 (Abhd2), mRNA [NM_018811]
A_51_P407165	-0.390122	0.21644	0.606562	0.0102032	143_Abhd5	Abhd5	Mus musculus abhydrolase domain containing 5 (Abhd5), mRNA [NM_026179]
A_52_P273821	-0.399815	0.136114	0.535928	0.0438173	144_Abhd5	Abhd5	Mus musculus abhydrolase domain containing 5 (Abhd5), mRNA [NM_026179]
A_51_P363556	0.51508	-0.596741	-1.11182	0.00247433	145_Abi2	Abi2	Mus musculus abl-interactor 2 (Abi2), transcript variant 3, mRNA [NM_198127]
A_65_P20799	0.48907	-0.661831	-1.1509	0.00266356	146_Abi2	Abi2	Mus musculus abl-interactor 2 (Abi2), transcript variant 2, mRNA [NM_001198571]
A_55_P2167803	-0.506877	0.420684	0.927562	0.0232679	147_Abi3bp	Abi3bp	Mus musculus ABI gene family, member 3 (NESH) binding protein (Abi3bp), transcript variant 5, mRNA [NM_001014423]
A_52_P489778	0.319068	-0.356003	-0.675071	0.0276195	148_Ablim1	Ablim1	Mus musculus actin-binding LIM protein 1 (Ablim1), transcript variant 1, mRNA [NM_178688]
A_55_P2013158	0.130597	-0.611399	-0.741996	0.0277801	149_Ablim1	Ablim1	Mus musculus actin-binding LIM protein 1 (Ablim1), transcript variant 1, mRNA [NM_178688]
A_51_P322043	0.475664	-0.1912	-0.666865	0.039128	150_Ablim2	Ablim2	Mus musculus actin-binding LIM protein 2 (Ablim2), transcript variant 3, mRNA [NM_177678]
A_51_P341379	-0.167148	0.378277	0.545425	0.00368472	151_Acad9	Acad9	Mus musculus acyl-Coenzyme A dehydrogenase family, member 9 (Acad9), nuclear gene encoding mitochondrial protein, mRNA [NM_172678]
A_51_P149455	-0.541976	0.228446	0.770422	0.0210254	152_Acadl	Acadl	Mus musculus acyl-Coenzyme A dehydrogenase, long-chain (Acadl), nuclear gene encoding mitochondrial protein, mRNA [NM_007381]
A_51_P435068	0.134942	-0.337249	-0.472191	0.0352052	153_Acadsb	Acadsb	Mus musculus acyl-Coenzyme A dehydrogenase, short/branched chain (Acadsb), nuclear gene encoding mitochondrial protein, mRNA [NM_025826]
A_66_P101407	-0.364745	0.134656	0.499401	0.0245279	154_Acat3	Acat3	Mus musculus acetyl-Coenzyme A acetyltransferase 3 (Acat3), mRNA [NM_153151]
A_55_P2367461	-0.24742	0.304489	0.551909	0.0147645	155_Acer2	Acer2	Mus musculus alkaline ceramidase 2 (Acer2), mRNA [NM_139306]
A_51_P463452	-0.264684	0.383313	0.647997	0.00328195	156_Acsl1	Acsl1	Mus musculus acyl-CoA synthetase long-chain family member 1 (Acsl1), mRNA [NM_007981]
A_51_P496432	-0.268625	0.334834	0.603459	0.0171992	157_Acsl1	Acsl1	Mus musculus acyl-CoA synthetase long-chain family member 1 (Acsl1), mRNA [NM_007981]
A_55_P2165324	-0.471865	0.287279	0.759144	0.000199273	158_Acsl3	Acsl3	Mus musculus acyl-CoA synthetase long-chain family member 3 (Acsl3), transcript variant 1, mRNA [NM_028817]
A_55_P2039215	-0.578676	0.348255	0.92693	0.0326496	159_Acyp2	Acyp2	Mus musculus acylphosphatase 2, muscle type (Acyp2), mRNA [NM_029344]
A_51_P430423	-0.386102	0.187021	0.573124	0.0197994	160_Ada	Ada	Mus musculus adenosine deaminase (Ada), mRNA [NM_007398]
A_55_P1983095	0.574967	-0.766846	-1.34181	0.0367346	161_Adam19	Adam19	Mus musculus a disintegrin and metallopeptidase domain 19 (meltrin beta) (Adam19), mRNA [NM_009616]
A_52_P671784	-0.25045	0.16523	0.41568	0.0222395	162_Adamts10	Adamts10	Mus musculus a disintegrin-like and metallopeptidase (reprolysin type) with thrombospondin type 1 motif, 10 (Adamts10), transcript variant 1, mRNA [NM_172619]
A_55_P1961451	-0.37447	0.272857	0.647327	0.0320407	163_Adamts7	Adamts7	Mus musculus a disintegrin-like and metallopeptidase (reprolysin type) with thrombospondin type 1 motif, 7 (Adamts7), mRNA [NM_001003911]
A_52_P407280	-0.256549	0.220302	0.476851	0.0305284	164_Adamtsl5	Adamtsl5	Mus musculus ADAMTS-like 5 (Adamtsl5), transcript variant 1, mRNA [NM_001113548]
A_55_P2106645	-0.450326	0.594446	1.04477	0.0231766	165_Adcy5	Adcy5	Mus musculus adenylate cyclase 5 (Adcy5), mRNA [NM_001012765]
A_51_P189442	0.159942	-0.320166	-0.480108	0.0316072	166_Adh4	Adh4	Mus musculus alcohol dehydrogenase 4 (class II), pi polypeptide (Adh4), mRNA [NM_011996]
A_55_P2165544	-0.1742	0.35953	0.53373	0.00785937	167_Aebp2	Aebp2	Mus musculus AE binding protein 2 (Aebp2), transcript variant 1, mRNA [NM_001005605]
A_51_P486610	-0.388803	0.175021	0.563824	0.00680147	168_Afg3l1	Afg3l1	Mus musculus AFG3(ATPase family gene 3)-like 1 (yeast) (Afg3l1), transcript variant 1, mRNA [NM_054070]
A_52_P598714	-0.295118	0.143811	0.438929	0.00291923	169_Afg3l1	Afg3l1	Mus musculus AFG3(ATPase family gene 3)-like 1 (yeast) (Afg3l1), transcript variant 1, mRNA [NM_054070]
A_55_P2153587	-0.258158	0.161942	0.4201	0.00106094	170_Afg3l1	Afg3l1	Mus musculus AFG3(ATPase family gene 3)-like 1 (yeast) (Afg3l1), transcript variant 1, mRNA [NM_054070]
A_55_P1955975	-0.199748	0.22338	0.423128	0.00930368	171_Afg3l2	Afg3l2	Mus musculus AFG3(ATPase family gene 3)-like 2 (yeast) (Afg3l2), mRNA [NM_027130]
A_55_P1970810	-0.387997	0.246153	0.63415	0.0031266	172_Agpat2	Agpat2	1-acylglycerol-3-phosphate O-acyltransferase 2 (lysophosphatidic acid acyltransferase, beta) [Source:MGI Symbol;Acc:MGI:1914762] [ENSMUST00000028286]
A_55_P2125947	-0.405606	0.209395	0.615001	0.00248075	173_Agpat2	Agpat2	Mus musculus 1-acylglycerol-3-phosphate O-acyltransferase 2 (lysophosphatidic acid acyltransferase, beta) (Agpat2), mRNA [NM_026212]
A_55_P2009121	0.0795555	-0.537746	-0.617302	0.035974	174_Agrn	Agrn	Mus musculus agrin (Agrn), mRNA [NM_021604]
A_66_P112356	-0.297267	0.145753	0.443019	0.0429323	175_Agt	Agt	Mus musculus angiotensinogen (serpin peptidase inhibitor, clade A, member 8) (Agt), mRNA [NM_007428]
A_51_P519369	-0.273198	0.157861	0.43106	0.00348172	176_Agtpbp1	Agtpbp1	Mus musculus ATP/GTP binding protein 1 (Agtpbp1), transcript variant 1, mRNA [NM_023328]
A_55_P2228293	-0.317281	0.236901	0.554182	0.00180572	177_Agtpbp1	Agtpbp1	Mus musculus ATP/GTP binding protein 1 (Agtpbp1), transcript variant 1, mRNA [NM_023328]
A_55_P2397869	-0.217601	0.227135	0.444736	0.0439082	178_AI428406	AI428406	BX520338 Soares_thymus_2NbMT Mus musculus cDNA clone IMAGp998I133081 ; IMAGE:1225428, mRNA sequence [BX520338]
A_55_P2417224	0.46263	-0.436507	-0.899137	0.0112478	179_AI447881	AI447881	mz96h06.y1 Soares mouse lymph node NbMLN Mus musculus cDNA clone IMAGE:721307 5'. [AI464926]
A_55_P2002854	-0.523499	0.218684	0.742183	0.00230207	180_Aifm2	Aifm2	Mus musculus apoptosis-inducing factor, mitochondrion-associated 2 (Aifm2), nuclear gene encoding mitochondrial protein, transcript variant 3, mRNA [NM_001039194]
A_55_P2002859	-0.502643	0.30086	0.803503	0.00285667	181_Aifm2	Aifm2	Mus musculus apoptosis-inducing factor, mitochondrion-associated 2 (Aifm2), nuclear gene encoding mitochondrial protein, transcript variant 1, mRNA [NM_153779]
A_55_P2116059	0.249841	-0.596185	-0.846026	0.0251657	182_Aim1	Aim1	Mus musculus absent in melanoma 1 (Aim1), mRNA [NM_172393]
A_55_P2110052	0.453444	-0.0599746	-0.513418	0.0477558	183_Akap4	Akap4	Mus musculus A kinase (PRKA) anchor protein 4 (Akap4), transcript variant 2, mRNA [NM_001042542]
A_55_P2110037	-0.418519	0.189237	0.607755	0.00975524	184_Akap7	Akap7	Mus musculus A kinase (PRKA) anchor protein 7 (Akap7), mRNA [NM_018747]
A_55_P1955072	-0.460081	0.311112	0.771193	0.00438536	185_Alad	Alad	Mus musculus aminolevulinate, delta-, dehydratase (Alad), mRNA [NM_008525]
A_55_P2083649	-0.270382	0.148564	0.418945	0.00532551	186_Alas1	Alas1	Mus musculus aminolevulinic acid synthase 1 (Alas1), mRNA [NM_020559]
A_51_P327451	-0.573485	0.892581	1.46607	0.00998602	187_Alas2	Alas2	Mus musculus aminolevulinic acid synthase 2, erythroid (Alas2), nuclear gene encoding mitochondrial protein, transcript variant 1, mRNA [NM_009653]
A_52_P498193	-0.432191	0.323735	0.755926	0.00825926	188_Aldh1l2	Aldh1l2	Mus musculus aldehyde dehydrogenase 1 family, member L2 (Aldh1l2), nuclear gene encoding mitochondrial protein, mRNA [NM_153543]
A_51_P470414	-0.241932	0.556893	0.798826	0.00645871	189_Aldh7a1	Aldh7a1	Mus musculus aldehyde dehydrogenase family 7, member A1 (Aldh7a1), nuclear gene encoding mitochondrial protein, transcript variant 1, mRNA [NM_138600]
A_55_P2179398	-0.262911	0.149713	0.412624	0.0376576	190_Alg1	Alg1	Mus musculus asparagine-linked glycosylation 1 homolog (yeast, beta-1,4-mannosyltransferase) (Alg1), mRNA [NM_145362]
A_55_P2015217	-0.258555	0.185669	0.444225	0.00178598	191_Alg11	Alg11	Mus musculus asparagine-linked glycosylation 11 homolog (yeast, alpha-1,2-mannosyltransferase) (Alg11), mRNA [NM_183142]
A_55_P1955687	-0.268984	0.293835	0.562819	0.00616886	192_Alg6	Alg6	Mus musculus asparagine-linked glycosylation 6 homolog (yeast, alpha-1,3,-glucosyltransferase) (Alg6), mRNA [NM_001081264]
A_55_P1955691	-0.289667	0.26048	0.550147	0.00219768	193_Alg6	Alg6	Mus musculus asparagine-linked glycosylation 6 homolog (yeast, alpha-1,3,-glucosyltransferase) (Alg6), mRNA [NM_001081264]
A_51_P269173	-0.255076	0.133959	0.389034	0.00736316	194_Alg9	Alg9	Mus musculus asparagine-linked glycosylation 9 homolog (yeast, alpha 1,2 mannosyltransferase) (Alg9), mRNA [NM_133981]
A_52_P467449	-0.20395	0.667193	0.871142	0.0491482	195_Alox12	Alox12	Mus musculus arachidonate 12-lipoxygenase (Alox12), mRNA [NM_007440]
A_51_P118885	-0.303854	0.176956	0.48081	0.00439685	196_Amacr	Amacr	Mus musculus alpha-methylacyl-CoA racemase (Amacr), nuclear gene encoding mitochondrial protein, mRNA [NM_008537]
A_51_P466221	-0.360157	0.269984	0.630141	0.0297895	197_Amhr2	Amhr2	Mus musculus anti-Mullerian hormone type 2 receptor (Amhr2), mRNA [NM_144547]
A_52_P880457	0.348531	-0.992566	-1.3411	0.0204758	198_Ampd1	Ampd1	Mus musculus adenosine monophosphate deaminase 1 (Ampd1), mRNA [NM_001033303]
A_52_P63361	0.721022	-0.0579344	-0.778957	0.0200175	199_Amtn	Amtn	Mus musculus amelotin (Amtn), mRNA [NM_027793]
A_55_P2121563	-0.115735	0.403191	0.518926	0.0483529	200_Ankfy1	Ankfy1	Mus musculus ankyrin repeat and FYVE domain containing 1 (Ankfy1), mRNA [NM_009671]
A_55_P2043842	0.263919	-0.201162	-0.465081	0.0452421	201_Ankmy1	Ankmy1	Mus musculus ankyrin repeat and MYND domain containing 1 (Ankmy1), mRNA [NM_172850]
A_55_P2038747	-0.44129	0.505881	0.947171	0.000774338	202_Ano1	Ano1	Mus musculus anoctamin 1, calcium activated chloride channel (Ano1), transcript variant 1, mRNA [NM_178642]
A_55_P2162160	-0.233199	0.502154	0.735353	0.0300068	203_Anp32a	Anp32a	Mus musculus acidic (leucine-rich) nuclear phosphoprotein 32 family, member A (Anp32a), mRNA [NM_009672]
A_55_P2046494	-0.197101	0.321994	0.519096	0.0379036	204_Anubl1	Anubl1	Mus musculus AN1, ubiquitin-like, homolog (Xenopus laevis) (Anubl1), mRNA [NM_001081317]
A_55_P2110713	-0.547636	0.442494	0.990129	0.000940885	205_Anxa2	Anxa2	Mus musculus annexin A2 (Anxa2), mRNA [NM_007585]
A_55_P2088637	-0.157939	0.518279	0.676218	0.0135556	206_Ap3s1	Ap3s1	Mus musculus adaptor-related protein complex 3, sigma 1 subunit (Ap3s1), mRNA [NM_009681]
A_55_P2115297	-0.238927	0.264762	0.503688	0.0135482	207_Ap3s1	Ap3s1	Mus musculus adaptor-related protein complex 3, sigma 1 subunit (Ap3s1), mRNA [NM_009681]
A_51_P344249	-0.424865	0.538049	0.962913	0.0176434	208_Apbb1	Apbb1	Mus musculus amyloid beta (A4) precursor protein-binding, family B, member 1 (Apbb1), mRNA [NM_009685]
A_51_P209327	-0.401993	0.212963	0.614956	0.044508	209_Apln	Apln	Mus musculus apelin (Apln), mRNA [NM_013912]
A_52_P97572	-0.23894	0.274793	0.513733	0.00558592	210_Aplnr	Aplnr	Mus musculus apelin receptor (Aplnr), mRNA [NM_011784]
A_66_P104314	-0.47295	0.195062	0.668012	0.0097618	211_Apol6	Apol6	Mus musculus apolipoprotein L 6 (Apol6), transcript variant 2, mRNA [NM_001163621]
A_51_P100625	-0.265147	0.251353	0.5165	0.0397764	212_Apon	Apon	Mus musculus apolipoprotein N (Apon), mRNA [NM_133996]
A_55_P2021810	-0.650191	0.197292	0.847483	0.00901552	213_Arc	Arc	Mus musculus activity regulated cytoskeletal-associated protein (Arc), mRNA [NM_018790]
A_55_P2025523	-0.107186	0.410006	0.517192	0.0462807	214_Arhgap6	Arhgap6	Mus musculus Rho GTPase activating protein 6 (Arhgap6), transcript variant 1, mRNA [NM_009707]
A_51_P265151	0.306648	-0.822534	-1.12918	0.000397638	215_Arhgef10	Arhgef10	Mus musculus Rho guanine nucleotide exchange factor (GEF) 10 (Arhgef10), transcript variant 1, mRNA [NM_172751]
A_55_P2125208	0.26264	-0.44378	-0.70642	0.0237568	216_Arid5a	Arid5a	Mus musculus AT rich interactive domain 5A (MRF1-like) (Arid5a), transcript variant 1, mRNA [NM_001172205]
A_55_P2020612	-0.265475	0.43292	0.698395	0.00119881	217_Arl4d	Arl4d	Mus musculus ADP-ribosylation factor-like 4D (Arl4d), mRNA [NM_025404]
A_55_P2057528	-0.442563	0.772022	1.21459	3.28985e-05	218_Arl4d	Arl4d	Mus musculus ADP-ribosylation factor-like 4D (Arl4d), mRNA [NM_025404]
A_52_P302463	-0.231225	0.185896	0.417121	0.0442099	219_Arl5a	Arl5a	Mus musculus ADP-ribosylation factor-like 5A (Arl5a), mRNA [NM_182994]
A_55_P2120469	-0.614189	0.210079	0.824268	0.00209487	220_Armc2	Armc2	Mus musculus armadillo repeat containing 2 (Armc2), mRNA [NM_001034858]
A_52_P571938	-0.256981	0.238876	0.495856	0.0427254	221_Arv1	Arv1	Mus musculus ARV1 homolog (yeast) (Arv1), mRNA [NM_026855]
A_51_P478610	-0.203479	0.230406	0.433885	0.0143284	222_Asb6	Asb6	Mus musculus ankyrin repeat and SOCS box-containing 6 (Asb6), mRNA [NM_133346]
A_51_P259975	-0.643459	0.224685	0.868143	0.0187629	223_Aspa	Aspa	Mus musculus aspartoacylase (Aspa), mRNA [NM_023113]
A_55_P1973833	-0.492432	0.26777	0.760202	0.0426738	224_Astl	Astl	Mus musculus astacin-like metalloendopeptidase (M12 family) (Astl), mRNA [NM_172539]
A_52_P262201	1.19931	-0.883572	-2.08289	0.00504345	225_Atcay	Atcay	Mus musculus ataxia, cerebellar, Cayman type homolog (human) (Atcay), mRNA [NM_178662]
A_52_P452689	-0.357669	0.273287	0.630956	0.0191019	226_Atf3	Atf3	Mus musculus activating transcription factor 3 (Atf3), mRNA [NM_007498]
A_52_P653966	-0.14433	0.338915	0.483245	0.0193671	227_Atf7ip	Atf7ip	Mus musculus activating transcription factor 7 interacting protein (Atf7ip), mRNA [NM_019426]
A_55_P2089253	-0.136048	0.247879	0.383927	0.0096751	228_Atg4c	Atg4c	Mus musculus autophagy-related 4C (yeast) (Atg4c), transcript variant 1, mRNA [NM_175029]
A_51_P461475	-0.120527	0.340043	0.46057	0.0458839	229_Atn1	Atn1	Mus musculus atrophin 1 (Atn1), mRNA [NM_007881]
A_51_P151484	-0.5303	0.11727	0.64757	0.0218703	230_Atp1b1	Atp1b1	Mus musculus ATPase, Na+/K+ transporting, beta 1 polypeptide (Atp1b1), mRNA [NM_009721]
A_55_P1971931	-0.234775	0.176244	0.411018	0.00890374	231_Atp2c2	Atp2c2	Mus musculus ATPase, Ca++ transporting, type 2C, member 2 (Atp2c2), mRNA [NM_026922]
A_51_P212038	-0.302955	0.628612	0.931567	0.0243988	232_Atp6v0e2	Atp6v0e2	Mus musculus ATPase, H+ transporting, lysosomal V0 subunit E2 (Atp6v0e2), mRNA [NM_133764]
A_55_P2419854	0.039549	0.852958	0.813409	0.0289423	233_AU016916	AU016916	UI-M-HE0-cme-p-07-0-UI.r1 NIH_BMAP_HE0 Mus musculus cDNA clone IMAGE:30630030 5', mRNA sequence [CF747970]
A_55_P1979723	0.00571843	0.511384	0.505666	0.0485817	234_AU018829	AU018829	E0885A03-5 NIA Mouse four-cell-Embryo cDNA library (Long) Mus musculus cDNA clone NIA:E0885A03 IMAGE:30913730 5', mRNA sequence [CN724747]
A_55_P1986531	-0.127057	0.935685	1.06274	0.0360138	235_AU023871	AU023871	Mus musculus expressed sequence AU023871 (AU023871), transcript variant 1, mRNA [NM_001191012]
A_55_P2100705	-0.102157	0.505008	0.607165	0.0445839	236_Auh	Auh	AU RNA binding protein/enoyl-coenzyme A hydratase [Source:MGI Symbol;Acc:MGI:1338011] [ENSMUST00000120535]
A_55_P1978047	-0.228495	0.170405	0.3989	0.0419367	237_Aven	Aven	Mus musculus apoptosis, caspase activation inhibitor (Aven), transcript variant 1, mRNA [NM_028844]
A_66_P117729	-0.263984	0.909698	1.17368	0.0267767	238_Awat1	Awat1	Mus musculus acyl-CoA wax alcohol acyltransferase 1 (Awat1), mRNA [NM_001081136]
A_55_P2062523	-0.396925	0.215248	0.612173	0.041226	239_Awat2	Awat2	Mus musculus acyl-CoA wax alcohol acyltransferase 2 (Awat2), mRNA [NM_177746]
A_55_P2017820	0.599212	-1.7203	-2.31951	0.0053478	240_AY761185	AY761185	Mus musculus cDNA sequence AY761185 (AY761185), mRNA [NM_001012640]
A_55_P2117799	-0.387099	0.467734	0.854833	0.0182405	241_Azi2	Azi2	Mus musculus 5-azacytidine induced gene 2 (Azi2), transcript variant 2, mRNA [NM_001048146]
A_51_P170178	-0.243048	0.311213	0.554261	0.0121969	242_B3gnt8	B3gnt8	Mus musculus UDP-GlcNAc:betaGal beta-1,3-N-acetylglucosaminyltransferase 8 (B3gnt8), transcript variant 1, mRNA [NM_146184]
A_52_P233811	-0.201562	0.327196	0.528758	0.00833992	243_B430306N03Rik	B430306N03Rik	Mus musculus RIKEN cDNA B430306N03 gene (B430306N03Rik), mRNA [NM_177083]
A_52_P399990	-0.615663	0.481609	1.09727	0.0189187	244_B4galt2	B4galt2	Mus musculus UDP-Gal:betaGlcNAc beta 1,4- galactosyltransferase, polypeptide 2 (B4galt2), mRNA [NM_017377]
A_55_P2084611	-0.265394	0.214992	0.480385	0.0233264	245_B4galt6	B4galt6	Mus musculus UDP-Gal:betaGlcNAc beta 1,4-galactosyltransferase, polypeptide 6 (B4galt6), mRNA [NM_019737]
A_66_P114768	0.591318	-0.386778	-0.978095	0.0352736	246_Bach2	Bach2	Mus musculus BTB and CNC homology 2 (Bach2), mRNA [NM_001109661]
A_55_P1967105	-0.633437	0.0654532	0.69889	0.0482071	247_Bai2	Bai2	Mus musculus brain-specific angiogenesis inhibitor 2 (Bai2), transcript variant 1, mRNA [NM_173071]
A_55_P2110725	-0.605589	0.261411	0.867	0.0319967	248_Bai2	Bai2	Mus musculus brain-specific angiogenesis inhibitor 2 (Bai2), transcript variant 1, mRNA [NM_173071]
A_51_P195374	-0.489939	0.231537	0.721476	0.0279816	249_Baiap2l1	Baiap2l1	Mus musculus BAI1-associated protein 2-like 1 (Baiap2l1), mRNA [NM_025833]
A_52_P277104	-0.1889	0.712828	0.901727	0.0305118	250_Bank1	Bank1	Mus musculus B-cell scaffold protein with ankyrin repeats 1 (Bank1), mRNA [NM_001033350]
A_55_P2142430	-0.349761	0.523513	0.873274	0.0160935	251_Bank1	Bank1	Mus musculus B-cell scaffold protein with ankyrin repeats 1 (Bank1), mRNA [NM_001033350]
A_52_P616404	-0.226331	0.389005	0.615336	0.00828427	252_Bard1	Bard1	Mus musculus BRCA1 associated RING domain 1 (Bard1), mRNA [NM_007525]
A_55_P2186648	-0.148693	0.256726	0.405419	0.0302002	253_Bard1	Bard1	Mus musculus BRCA1 associated RING domain 1 (Bard1), mRNA [NM_007525]
A_51_P114616	0.364404	-0.746756	-1.11116	0.0124576	254_Batf	Batf	Mus musculus basic leucine zipper transcription factor, ATF-like (Batf), mRNA [NM_016767]
A_66_P139196	0.20234	-0.260733	-0.463073	0.0455314	255_Baz1a	Baz1a	Mus musculus bromodomain adjacent to zinc finger domain 1A (Baz1a), mRNA [NM_013815]
A_55_P2269394	0.322684	-0.446916	-0.7696	0.0466439	256_BB116930	BB116930	Mus musculus 13 days embryo lung cDNA, RIKEN full-length enriched library, clone:D430025F03 product:unclassifiable, full insert sequence. [AK085021]
A_55_P2192819	-0.632369	0.325901	0.958271	0.0302291	257_BB157357	BB157357	CJ239155 RIKEN full-length enriched mouse cDNA library, C57BL [CJ239155]
A_55_P2409088	0.601244	-0.574079	-1.17532	0.00856078	258_BB163080	BB163080	Mus musculus 16 days neonate thymus cDNA, RIKEN full-length enriched library, clone:A130070O11 product:unclassifiable, full insert sequence. [AK138015]
A_55_P1973553	0.124427	-0.362099	-0.486526	0.0204296	259_Bbs12	Bbs12	Mus musculus Bardet-Biedl syndrome 12 (human) (Bbs12), mRNA [NM_001008502]
A_55_P2360427	-0.483987	0.165103	0.64909	0.0128829	260_BC005561	BC005561	Mus musculus cDNA sequence BC005561 (BC005561), mRNA [NM_001166581]
A_55_P2038002	-0.177022	0.203284	0.380306	0.0290618	261_BC005624	BC005624	Mus musculus cDNA sequence BC005624 (BC005624), mRNA [NM_144885]
A_55_P2130135	-0.312266	0.210112	0.522379	0.0483679	262_BC006965	BC006965	Mus musculus cDNA sequence BC006965, mRNA (cDNA clone IMAGE:3153901). [BC006965]
A_51_P427603	0.835248	-0.00863061	-0.843879	0.0358844	263_BC018242	BC018242	Mus musculus cDNA sequence BC018242 (BC018242), mRNA [NM_144935]
A_55_P2032633	-0.601743	0.371213	0.972956	0.00507719	264_BC022960	BC022960	PREDICTED: Mus musculus cDNA sequence BC022960 (BC022960), mRNA [XM_001477798]
A_55_P2090557	-0.264261	0.214803	0.479064	0.00953156	265_BC046404	BC046404	Mus musculus cDNA sequence BC046404 (BC046404), mRNA [NM_198861]
A_55_P2149896	-0.271107	0.250611	0.521718	0.00411643	266_BC046404	BC046404	Mus musculus cDNA sequence BC046404 (BC046404), mRNA [NM_198861]
A_55_P2073965	-0.527554	0.302888	0.830442	0.0200869	267_BC049715	BC049715	Mus musculus cDNA sequence BC049715 (BC049715), mRNA [NM_178776]
A_55_P2134591	-0.591356	0.132372	0.723728	0.030603	268_BC049715	BC049715	Mus musculus cDNA sequence BC049715 (BC049715), mRNA [NM_178776]
A_55_P2004162	0.398563	-1.34617	-1.74474	0.0172135	269_BC051070	BC051070	Mus musculus cDNA sequence BC051070 (BC051070), mRNA [NM_178412]
A_55_P2094100	-0.121155	0.290438	0.411593	0.0108658	270_BC085271	BC085271	Mus musculus cDNA sequence BC085271 (BC085271), mRNA [NM_001008551]
A_51_P380013	0.175579	-0.996305	-1.17188	0.00220637	271_Bcl2	Bcl2	Mus musculus B-cell leukemia/lymphoma 2 (Bcl2), transcript variant 2, mRNA [NM_177410]
A_52_P510877	-0.0492666	0.536095	0.585361	0.0484678	272_Bcl2l1	Bcl2l1	Mus musculus BCL2-like 1 (Bcl2l1), nuclear gene encoding mitochondrial protein, mRNA [NM_009743]
A_51_P484880	-0.370767	0.35266	0.723427	0.0141387	273_Bcl2l11	Bcl2l11	Mus musculus BCL2-like 11 (apoptosis facilitator) (Bcl2l11), transcript variant 1, mRNA [NM_207680]
A_51_P424959	-0.349769	0.260367	0.610136	0.0234683	274_Bcl6b	Bcl6b	Mus musculus B-cell CLL/lymphoma 6, member B (Bcl6b), mRNA [NM_007528]
A_55_P2108151	-0.56255	0.985907	1.54846	0.00548885	275_Beta-s	Beta-s	Mus musculus hemoglobin subunit beta-1-like (Beta-s), mRNA [NM_001201391]
A_55_P2170109	0.0373799	-0.536366	-0.573746	0.0389149	276_Bivm	Bivm	Mus musculus basic, immunoglobulin-like variable motif containing (Bivm), mRNA [NM_144558]
A_55_P1991585	-0.219314	0.412733	0.632047	0.000768028	277_Blvrb	Blvrb	Mus musculus biliverdin reductase B (flavin reductase (NADPH)) (Blvrb), mRNA [NM_144923]
A_66_P139309	0.449581	-0.195592	-0.645172	0.0478623	278_Bmp2k	Bmp2k	Mus musculus adult male testis cDNA, RIKEN full-length enriched library, clone:4933417M22 product:Bmp2-inducible kinase, full insert sequence. [AK077177]
A_52_P208600	-0.238164	0.179282	0.417447	0.0216276	279_Bms1	Bms1	Mus musculus BMS1 homolog, ribosome assembly protein (yeast) (Bms1), mRNA [NM_194339]
A_66_P129468	0.369129	-0.0623922	-0.431521	0.0499259	280_Bmx	Bmx	Mus musculus BMX non-receptor tyrosine kinase (Bmx), mRNA [NM_009759]
A_52_P466853	0.135853	-0.445877	-0.58173	0.0349208	281_Bmyc	Bmyc	Mus musculus brain expressed myelocytomatosis oncogene (Bmyc), mRNA [NM_023326]
A_55_P2091472	-0.3451	0.23434	0.57944	0.00703004	282_Bnip3	Bnip3	Mus musculus BCL2/adenovirus E1B interacting protein 3 (Bnip3), nuclear gene encoding mitochondrial protein, mRNA [NM_009760]
A_55_P2091473	-0.331486	0.144404	0.47589	0.0196014	283_Bnip3	Bnip3	Mus musculus BCL2/adenovirus E1B interacting protein 3 (Bnip3), nuclear gene encoding mitochondrial protein, mRNA [NM_009760]
A_66_P120736	-0.461006	0.0824194	0.543425	0.0220192	284_Bnip3	Bnip3	Mus musculus BCL2/adenovirus E1B interacting protein 3 (Bnip3), nuclear gene encoding mitochondrial protein, mRNA [NM_009760]
A_52_P401640	-0.229445	0.26583	0.495274	0.0199139	285_Bpgm	Bpgm	Mus musculus 2,3-bisphosphoglycerate mutase (Bpgm), mRNA [NM_007563]
A_51_P169693	-0.455974	0.0499393	0.505914	0.0429251	286_Bst2	Bst2	Mus musculus bone marrow stromal cell antigen 2 (Bst2), mRNA [NM_198095]
A_55_P2098598	0.297771	-0.281476	-0.579247	0.0328215	287_Btg1	Btg1	Mus musculus B-cell translocation gene 1, anti-proliferative (Btg1), mRNA [NM_007569]
A_55_P2181191	0.245684	-0.577051	-0.822735	0.0294232	288_Btg1	Btg1	Mus musculus B-cell translocation gene 1, anti-proliferative (Btg1), mRNA [NM_007569]
A_55_P1964648	0.44214	-0.455181	-0.897321	0.0491683	289_Btla	Btla	Mus musculus B and T lymphocyte associated (Btla), transcript variant 1, mRNA [NM_001037719]
A_55_P2172545	0.461051	-0.089361	-0.550412	0.0269548	290_Btn2a2	Btn2a2	Mus musculus butyrophilin, subfamily 2, member A2 (Btn2a2), mRNA [NM_175938]
A_55_P2207055	-0.273821	0.319393	0.593213	0.00643281	291_Btnl9	Btnl9	butyrophilin-like 9 [Source:MGI Symbol;Acc:MGI:2442439] [ENSMUST00000046522]
A_51_P490509	-0.277206	0.425904	0.70311	0.00125324	292_Bub1b	Bub1b	Mus musculus budding uninhibited by benzimidazoles 1 homolog, beta (S. cerevisiae) (Bub1b), mRNA [NM_009773]
A_52_P131836	-0.248914	0.188689	0.437602	0.00808256	293_Bysl	Bysl	Mus musculus bystin-like (Bysl), mRNA [NM_016859]
A_55_P2382400	0.0973246	1.10954	1.01222	0.0481087	294_C030017G13Rik	C030017G13Rik	Mus musculus adult male corpus striatum cDNA, RIKEN full-length enriched library, clone:C030017G13 product:unclassifiable, full insert sequence. [AK081233]
A_55_P2078325	-0.764837	0.267415	1.03225	0.00976633	295_C030030A07Rik	C030030A07Rik	Mus musculus RIKEN cDNA C030030A07 gene (C030030A07Rik), mRNA [NM_001039558]
A_55_P2162825	-0.433356	0.337973	0.771329	0.0270588	296_C030030A07Rik	C030030A07Rik	Mus musculus RIKEN cDNA C030030A07 gene (C030030A07Rik), mRNA [NM_001039558]
A_55_P2256646	0.0041933	0.648661	0.644468	0.041055	297_C130078N14	C130078N14	Mus musculus 16 days embryo head cDNA, RIKEN full-length enriched library, clone:C130078N14 product:unclassifiable, full insert sequence. [AK081811]
A_52_P200610	-0.338262	0.26226	0.600522	0.0329913	298_C1qtnf9	C1qtnf9	Mus musculus C1q and tumor necrosis factor related protein 9 (C1qtnf9), mRNA [NM_183175]
A_52_P207509	-0.206178	0.389506	0.595684	0.0140461	299_C230081A13Rik	C230081A13Rik	Mus musculus RIKEN cDNA C230081A13 gene (C230081A13Rik), mRNA [NM_172924]
A_55_P2220342	0.407083	-0.537223	-0.944306	0.00201566	300_C230094B09Rik	C230094B09Rik	Mus musculus 0 day neonate cerebellum cDNA, RIKEN full-length enriched library, clone:C230094B09 product:unclassifiable, full insert sequence. [AK082713]
A_55_P2261772	0.384217	-0.359714	-0.743931	0.049992	301_C230098O21Rik	C230098O21Rik	Mus musculus 0 day neonate cerebellum cDNA, RIKEN full-length enriched library, clone:C230098O21 product:unclassifiable, full insert sequence. [AK082735]
A_51_P137800	-0.381123	0.348516	0.729639	0.0450005	302_C330005M16Rik	C330005M16Rik	Mus musculus RIKEN cDNA C330005M16 gene (C330005M16Rik), mRNA [NM_175319]
A_55_P1977910	-0.368616	0.440246	0.808862	0.00677034	303_C430049B03Rik	C430049B03Rik	Mus musculus 11 days embryo whole body cDNA, RIKEN full-length enriched library, clone:2700063P19 product:hypothetical protein, full insert sequence. [AK012483]
A_55_P2369534	-0.369674	0.477275	0.846949	0.0224756	304_C430049E01Rik	C430049E01Rik	Mus musculus 7 days embryo whole body cDNA, RIKEN full-length enriched library, clone:C430049E01 product:hypothetical protein, full insert sequence. [AK141396]
A_55_P2017681	-0.372024	1.07015	1.44218	0.0178028	305_C5ar1	C5ar1	Mus musculus complement component 5a receptor 1 (C5ar1), transcript variant 2, mRNA [NM_001173550]
A_51_P414243	0.997924	-0.478876	-1.4768	0.0125699	306_C85492	C85492	Mus musculus expressed sequence C85492 (C85492), mRNA [NM_153540]
A_55_P2104583	-0.27481	0.169206	0.444016	0.0136497	307_C87436	C87436	Mus musculus expressed sequence C87436 (C87436), transcript variant 1, mRNA [NM_146170]
A_55_P2078040	0.34343	-0.0750268	-0.418456	0.00755778	308_Cacna1b	Cacna1b	Mus musculus calcium channel, voltage-dependent, N type, alpha 1B subunit (Cacna1b), transcript variant 1, mRNA [NM_001042528]
A_52_P588378	0.266397	1.48171	1.21532	0.0475448	309_Cacna1h	Cacna1h	calcium channel, voltage-dependent, T type, alpha 1H subunit [Source:MGI Symbol;Acc:MGI:1928842] [ENSMUST00000068905]
A_55_P1986596	-0.103312	0.843706	0.947018	0.0198247	310_Cacna1h	Cacna1h	Mus musculus calcium channel, voltage-dependent, T type, alpha 1H subunit (Cacna1h), transcript variant 1, mRNA [NM_021415]
A_52_P131353	-0.187163	0.228295	0.415457	0.0257599	311_Camk1d	Camk1d	Mus musculus calcium/calmodulin-dependent protein kinase ID (Camk1d), mRNA [NM_177343]
A_55_P2149215	-0.930321	0.938939	1.86926	0.000193873	312_Camk2a	Camk2a	Mus musculus calcium/calmodulin-dependent protein kinase II alpha (Camk2a), transcript variant 1, mRNA [NM_009792]
A_66_P108791	-0.19528	0.236075	0.431355	0.0241155	313_Camk4	Camk4	Mus musculus calcium/calmodulin-dependent protein kinase IV (Camk4), mRNA [NM_009793]
A_52_P474089	-0.486749	0.513324	1.00007	0.0131486	314_Capn6	Capn6	Mus musculus calpain 6 (Capn6), mRNA [NM_007603]
A_55_P2062568	-0.409133	0.399325	0.808457	2.69677e-05	315_Caprin2	Caprin2	Mus musculus caprin family member 2 (Caprin2), mRNA [NM_181541]
A_55_P2147250	-0.3505	0.428093	0.778593	4.95673e-05	316_Caprin2	Caprin2	caprin family member 2 [Source:MGI Symbol;Acc:MGI:2448541] [ENSMUST00000166529]
A_55_P1986722	0.304981	-0.558463	-0.863444	0.0169672	317_Card9	Card9	Mus musculus caspase recruitment domain family, member 9 (Card9), mRNA [NM_001037747]
A_52_P584415	-0.33352	0.0575252	0.391045	0.0068661	318_Cars2	Cars2	Mus musculus cysteinyl-tRNA synthetase 2 (mitochondrial)(putative) (Cars2), nuclear gene encoding mitochondrial protein, mRNA [NM_024248]
A_51_P414548	0.436978	-0.790893	-1.22787	0.0141121	319_Casp7	Casp7	Mus musculus caspase 7 (Casp7), mRNA [NM_007611]
A_55_P2100585	-0.125508	0.829806	0.955314	0.0264505	320_Cass4	Cass4	Mus musculus Cas scaffolding protein family member 4 (Cass4), transcript variant 2, mRNA [NM_001080820]
A_55_P2126662	-0.445605	0.396049	0.841654	0.0102219	321_Cav1	Cav1	Mus musculus caveolin 1, caveolae protein (Cav1), mRNA [NM_007616]
A_51_P279552	-0.275937	0.348299	0.624236	0.0109781	322_Cav2	Cav2	Mus musculus caveolin 2 (Cav2), mRNA [NM_016900]
A_55_P2066996	-0.39499	0.39424	0.78923	0.00941753	323_Cav2	Cav2	Mus musculus caveolin 2 (Cav2), mRNA [NM_016900]
A_55_P2090179	-0.296335	0.121028	0.417363	0.0327373	324_Cbx5	Cbx5	Mus musculus chromobox homolog 5 (Drosophila HP1a) (Cbx5), transcript variant 3, mRNA [NM_001110216]
A_55_P2058122	-0.0131754	-0.979498	-0.966323	0.0241088	325_Ccbl2	Ccbl2	Mus musculus cysteine conjugate-beta lyase 2 (Ccbl2), mRNA [NM_173763]
A_55_P2092668	0.0105035	-0.547351	-0.557855	0.0282301	326_Ccbl2	Ccbl2	Mus musculus cysteine conjugate-beta lyase 2 (Ccbl2), mRNA [NM_173763]
A_55_P1981794	-0.352876	0.137149	0.490025	0.026013	327_Ccdc101	Ccdc101	Mus musculus coiled-coil domain containing 101 (Ccdc101), mRNA [NM_029339]
A_55_P2146500	-0.204657	0.245287	0.449944	0.0372774	328_Ccdc107	Ccdc107	coiled-coil domain containing 107 [Source:MGI Symbol;Acc:MGI:1913423] [ENSMUST00000107922]
A_66_P100565	-0.309439	0.129949	0.439388	0.00977336	329_Ccdc107	Ccdc107	Mus musculus coiled-coil domain containing 107 (Ccdc107), mRNA [NM_001037913]
A_52_P661587	1.0362	-0.0438557	-1.08006	0.0163551	330_Ccdc141	Ccdc141	Mus musculus coiled-coil domain containing 141 (Ccdc141), mRNA [NM_001025576]
A_55_P2105678	0.602682	-0.460337	-1.06302	0.0489146	331_Ccdc18	Ccdc18	Mus musculus coiled-coil domain containing 18 (Ccdc18), mRNA [NM_028481]
A_51_P174720	-0.234452	0.170341	0.404793	0.0446721	332_Ccdc43	Ccdc43	Mus musculus coiled-coil domain containing 43 (Ccdc43), mRNA [NM_025918]
A_52_P399717	-0.858673	0.0804738	0.939147	0.0147552	333_Ccdc50	Ccdc50	Mus musculus coiled-coil domain containing 50 (Ccdc50), transcript variant 1, mRNA [NM_026202]
A_55_P2133100	-0.803039	0.0736242	0.876663	0.0349613	334_Ccdc50	Ccdc50	Mus musculus coiled-coil domain containing 50 (Ccdc50), transcript variant 1, mRNA [NM_026202]
A_51_P412640	-0.244641	0.149908	0.394548	0.0411323	335_Ccdc51	Ccdc51	Mus musculus coiled-coil domain containing 51 (Ccdc51), mRNA [NM_025689]
A_51_P209836	0.682901	-0.111833	-0.794733	0.00783987	336_Ccdc79	Ccdc79	Mus musculus coiled-coil domain containing 79 (Ccdc79), mRNA [NM_180958]
A_55_P2095658	-0.182817	0.621607	0.804425	0.0238233	337_Ccdc8	Ccdc8	Mus musculus coiled-coil domain containing 8 (Ccdc8), mRNA [NM_001101535]
A_55_P2128869	-0.471504	0.328254	0.799757	0.0135287	338_Ccdc80	Ccdc80	Mus musculus coiled-coil domain containing 80 (Ccdc80), mRNA [NM_026439]
A_52_P75348	-0.248667	0.344429	0.593096	0.00614319	339_Ccdc99	Ccdc99	Mus musculus coiled-coil domain containing 99 (Ccdc99), mRNA [NM_027411]
A_55_P2157829	0.148059	-0.248144	-0.396203	0.026172	340_Ccl1	Ccl1	chemokine (C-C motif) ligand 1 [Source:MGI Symbol;Acc:MGI:98258] [ENSMUST00000108188]
A_55_P1984556	0.38983	-0.170334	-0.560164	0.0406702	341_Ccl12	Ccl12	Mus musculus chemokine (C-C motif) ligand 12 (Ccl12), mRNA [NM_011331]
A_51_P286737	-0.447051	0.235755	0.682806	0.023875	342_Ccl2	Ccl2	Mus musculus chemokine (C-C motif) ligand 2 (Ccl2), mRNA [NM_011333]
A_55_P1952256	-0.342203	0.177358	0.519561	0.00588738	343_Ccnb1	Ccnb1	Mus musculus cyclin B1 (Ccnb1), mRNA [NM_172301]
A_55_P2065671	-0.268301	0.164158	0.432459	0.00592561	344_Ccnb1	Ccnb1	Mus musculus cyclin B1 (Ccnb1), mRNA [NM_172301]
A_55_P2128668	-0.399113	0.154554	0.553666	0.0081262	345_Ccnb1	Ccnb1	Mus musculus cyclin B1 (Ccnb1), mRNA [NM_172301]
A_55_P2039324	-0.326629	0.170496	0.497125	0.0220524	346_Ccnf	Ccnf	Mus musculus cyclin F (Ccnf), mRNA [NM_007634]
A_55_P2000930	-0.192696	0.40825	0.600945	0.00712064	347_Ccnyl1	Ccnyl1	Mus musculus cyclin Y-like 1 (Ccnyl1), mRNA [NM_001097644]
A_55_P2030536	-0.283363	0.397393	0.680756	0.0311437	348_Ccnyl1	Ccnyl1	Mus musculus cyclin Y-like 1 (Ccnyl1), mRNA [NM_001097644]
A_55_P2105878	0.571728	-0.595305	-1.16703	0.0204158	349_Ccr10	Ccr10	Mus musculus chemokine (C-C motif) receptor 10 (Ccr10), mRNA [NM_007721]
A_51_P339503	-0.265166	0.117158	0.382324	0.0322086	350_Cct4	Cct4	Mus musculus chaperonin containing Tcp1, subunit 4 (delta) (Cct4), mRNA [NM_009837]
A_51_P349546	-0.324485	0.505298	0.829783	0.00715035	351_Cd109	Cd109	Mus musculus CD109 antigen (Cd109), mRNA [NM_153098]
A_55_P2079079	-0.391474	0.638697	1.03017	0.0452523	352_Cd19	Cd19	Mus musculus CD19 antigen (Cd19), mRNA [NM_009844]
A_51_P499551	-0.361376	0.260597	0.621972	0.027616	353_Cd276	Cd276	Mus musculus CD276 antigen (Cd276), mRNA [NM_133983]
A_55_P1979491	0.413884	-0.608031	-1.02192	0.0383485	354_Cd28	Cd28	Mus musculus CD28 antigen (Cd28), mRNA [NM_007642]
A_51_P204740	-0.229335	0.212977	0.442312	0.039719	355_Cd34	Cd34	Mus musculus CD34 antigen (Cd34), transcript variant 2, mRNA [NM_133654]
A_51_P375146	-0.29787	0.372367	0.670238	0.00194855	356_Cd36	Cd36	Mus musculus CD36 antigen (Cd36), transcript variant 2, mRNA [NM_007643]
A_51_P167263	0.178202	-0.98444	-1.16264	0.0154658	357_Cd5	Cd5	Mus musculus CD5 antigen (Cd5), mRNA [NM_007650]
A_52_P294977	0.0270607	-0.753307	-0.780367	0.0301414	358_Cd6	Cd6	Mus musculus CD6 antigen (Cd6), transcript variant 2, mRNA [NM_009852]
A_55_P2089913	0.108099	-0.868705	-0.976803	0.0206598	359_Cd6	Cd6	Mus musculus CD6 antigen (Cd6), transcript variant 2, mRNA [NM_009852]
A_51_P487555	0.62952	-0.186295	-0.815815	0.0295911	360_Cd7	Cd7	Mus musculus CD7 antigen (Cd7), mRNA [NM_009854]
A_55_P2048794	0.259977	-0.42559	-0.685567	0.0439104	361_Cd82	Cd82	Mus musculus CD82 antigen (Cd82), transcript variant 1, mRNA [NM_007656]
A_52_P150547	-0.614656	0.232023	0.84668	0.0298383	362_Cd8a	Cd8a	Mus musculus CD8 antigen, alpha chain (Cd8a), transcript variant 2, mRNA [NM_009857]
A_55_P2154982	-0.239669	0.808115	1.04778	0.0155852	363_Cd8b1	Cd8b1	Mus musculus CD8 antigen, beta chain 1 (Cd8b1), mRNA [NM_009858]
A_51_P320852	-0.23686	0.366326	0.603186	0.0422005	364_Cd9	Cd9	Mus musculus CD9 antigen (Cd9), mRNA [NM_007657]
A_55_P1996946	-0.212725	0.199859	0.412585	0.00689088	365_Cdc20	Cdc20	Mus musculus cell division cycle 20 homolog (S. cerevisiae) (Cdc20), mRNA [NM_023223]
A_52_P263870	-0.358478	0.155405	0.513883	0.015132	366_Cdc23	Cdc23	Mus musculus CDC23 (cell division cycle 23, yeast, homolog) (Cdc23), mRNA [NM_178347]
A_52_P573255	-0.174209	0.223805	0.398014	0.0439401	367_Cdc42ep1	Cdc42ep1	Mus musculus CDC42 effector protein (Rho GTPase binding) 1 (Cdc42ep1), mRNA [NM_027219]
A_55_P2136572	-0.142714	0.274191	0.416905	0.00129965	368_Cdc42se2	Cdc42se2	Mus musculus CDC42 small effector 2 (Cdc42se2), mRNA [NM_178626]
A_65_P09031	-0.17203	0.25222	0.42425	0.0129558	369_Cdc42se2	Cdc42se2	Mus musculus CDC42 small effector 2 (Cdc42se2), mRNA [NM_178626]
A_55_P2017750	-0.384268	0.128534	0.512802	0.0421628	370_Cdc45	Cdc45	Mus musculus cell division cycle 45 homolog (S. cerevisiae) (Cdc45), transcript variant 1, mRNA [NM_009862]
A_55_P1965851	-0.372074	0.0584125	0.430487	0.0343313	371_Cdc5l	Cdc5l	Mus musculus cell division cycle 5-like (S. pombe) (Cdc5l), mRNA [NM_152810]
A_66_P131979	-0.111261	0.351009	0.46227	0.0452908	372_Cdc6	Cdc6	Mus musculus cell division cycle 6 homolog (S. cerevisiae) (Cdc6), transcript variant 1, mRNA [NM_011799]
A_55_P2170681	-0.356149	0.069249	0.425398	0.0376546	373_Cdca8	Cdca8	Mus musculus cell division cycle associated 8 (Cdca8), mRNA [NM_026560]
A_55_P2033116	0.0648255	-0.413958	-0.478784	0.0464642	374_Cdcp2	Cdcp2	Mus musculus CUB domain containing protein 2 (Cdcp2), mRNA [NM_172873]
A_51_P481930	0.754774	-0.0871139	-0.841888	0.018843	375_Cdh15	Cdh15	Mus musculus cadherin 15 (Cdh15), mRNA [NM_007662]
A_55_P2000133	-0.202549	0.284039	0.486588	0.0198223	376_Cdh2	Cdh2	Mus musculus cadherin 2 (Cdh2), mRNA [NM_007664]
A_55_P2029711	-0.280518	0.231638	0.512156	0.0162608	377_Cdh2	Cdh2	Mus musculus cadherin 2 (Cdh2), mRNA [NM_007664]
A_52_P402897	0.343812	-0.852438	-1.19625	0.0338378	378_Cdh4	Cdh4	Mus musculus cadherin 4 (Cdh4), mRNA [NM_009867]
A_55_P2150831	0.354133	-0.624884	-0.979017	0.0153399	379_Cdh4	Cdh4	Mus musculus cadherin 4 (Cdh4), mRNA [NM_009867]
A_52_P523445	0.128418	-0.577381	-0.705799	0.0345857	380_Cdhr5	Cdhr5	Mus musculus cadherin-related family member 5 (Cdhr5), transcript variant 2, mRNA [NM_028069]
A_52_P680038	-0.21478	0.233957	0.448736	0.0348493	381_Cdk16	Cdk16	Mus musculus cyclin-dependent kinase 16 (Cdk16), mRNA [NM_011049]
A_55_P2009375	-0.405015	0.0886208	0.493636	0.0396847	382_Cdk18	Cdk18	Mus musculus cyclin-dependent kinase 18 (Cdk18), mRNA [NM_008795]
A_55_P2068822	-0.458453	0.535202	0.993656	0.000282825	383_Cdk20	Cdk20	Mus musculus cyclin-dependent kinase 20 (Cdk20), mRNA [NM_053180]
A_55_P2156583	0.466118	-0.317242	-0.78336	0.0232998	384_Cdk5r1	Cdk5r1	Mus musculus cyclin-dependent kinase 5, regulatory subunit 1 (p35) (Cdk5r1), mRNA [NM_009871]
A_55_P1959081	0.46726	-0.399877	-0.867136	0.0493459	385_Cdkl5	Cdkl5	Mus musculus cyclin-dependent kinase-like 5, mRNA (cDNA clone IMAGE:1511699), with apparent retained intron. [BC038161]
A_51_P363947	-0.203097	0.484677	0.687774	0.0455223	386_Cdkn1a	Cdkn1a	Mus musculus cyclin-dependent kinase inhibitor 1A (P21) (Cdkn1a), transcript variant 1, mRNA [NM_007669]
A_51_P294643	-0.346254	0.187747	0.534	0.0315665	387_Cdr2	Cdr2	Mus musculus cerebellar degeneration-related 2 (Cdr2), mRNA [NM_007672]
A_51_P270213	0.384968	-0.138255	-0.523222	0.0279245	388_Ceacam11	Ceacam11	Mus musculus carcinoembryonic antigen-related cell adhesion molecule 11 (Ceacam11), mRNA [NM_023289]
A_55_P2165869	-0.345416	0.199801	0.545217	0.0133645	389_Cebpb	Cebpb	Mus musculus CCAAT/enhancer binding protein (C/EBP), beta (Cebpb), mRNA [NM_009883]
A_55_P2165839	-0.389451	0.889257	1.27871	0.0366488	390_Cebpe	Cebpe	Mus musculus CCAAT/enhancer binding protein (C/EBP), epsilon (Cebpe), mRNA [NM_207131]
A_52_P647291	-0.621256	1.06898	1.69023	0.00522728	391_Cecr2	Cecr2	Mus musculus cat eye syndrome chromosome region, candidate 2 homolog (human) (Cecr2), mRNA [NM_001128151]
A_55_P2153459	0.0896613	1.28008	1.19042	0.0098403	392_Cecr2	Cecr2	Mus musculus cat eye syndrome chromosome region, candidate 2 homolog (human) (Cecr2), mRNA [NM_001128151]
A_55_P2153461	-0.781855	0.980966	1.76282	0.0125423	393_Cecr2	Cecr2	Mus musculus cat eye syndrome chromosome region, candidate 2 homolog (human) (Cecr2), mRNA [NM_001128151]
A_52_P578634	-0.500859	0.479499	0.980358	0.0254706	394_Cela1	Cela1	Mus musculus chymotrypsin-like elastase family, member 1 (Cela1), mRNA [NM_033612]
A_51_P492830	-0.247352	0.195367	0.442719	0.00817053	395_Cenph	Cenph	Mus musculus centromere protein H (Cenph), mRNA [NM_021886]
A_52_P304947	-0.367967	0.311988	0.679955	0.00489875	396_Cenpn	Cenpn	Mus musculus centromere protein N (Cenpn), mRNA [NM_028131]
A_52_P559545	-0.270308	0.50611	0.776418	0.0212924	397_Cercam	Cercam	Mus musculus cerebral endothelial cell adhesion molecule (Cercam), mRNA [NM_207298]
A_52_P318361	0.72996	-0.333156	-1.06312	0.0390777	398_Ces2c	Ces2c	Mus musculus carboxylesterase 2C (Ces2c), mRNA [NM_145603]
A_55_P2065567	-0.296734	0.149912	0.446646	0.0242867	399_Chac2	Chac2	Mus musculus ChaC, cation transport regulator homolog 2 (E. coli) (Chac2), mRNA [NM_026527]
A_55_P2036220	-0.399049	0.437433	0.836482	0.0220147	400_Chadl	Chadl	Mus musculus chondroadherin-like (Chadl), mRNA [NM_001164320]
A_51_P196973	-0.308294	0.0786781	0.386972	0.0175803	401_Chaf1a	Chaf1a	Mus musculus chromatin assembly factor 1, subunit A (p150) (Chaf1a), mRNA [NM_013733]
A_51_P269084	-0.35919	0.301095	0.660285	0.00704963	402_Chchd10	Chchd10	Mus musculus coiled-coil-helix-coiled-coil-helix domain containing 10 (Chchd10), mRNA [NM_175329]
A_51_P254234	-0.239432	0.214221	0.453653	0.0161257	403_Chchd4	Chchd4	Mus musculus coiled-coil-helix-coiled-coil-helix domain containing 4 (Chchd4), nuclear gene encoding mitochondrial protein, mRNA [NM_133928]
A_55_P1955627	-0.542139	0.531836	1.07398	0.039545	404_Chrdl1	Chrdl1	Mus musculus chordin-like 1 (Chrdl1), transcript variant 1, mRNA [NM_001114385]
A_55_P2123683	-0.0544754	1.05443	1.10891	0.00904039	405_Chrdl1	Chrdl1	Mus musculus chordin-like 1 (Chrdl1), transcript variant 1, mRNA [NM_001114385]
A_55_P2021689	-0.912022	0.852579	1.7646	0.00087657	406_Chrdl2	Chrdl2	Mus musculus chordin-like 2 (Chrdl2), mRNA [NM_133709]
A_51_P381069	-0.576908	0.613013	1.18992	0.0145026	407_Chrna9	Chrna9	Mus musculus cholinergic receptor, nicotinic, alpha polypeptide 9 (Chrna9), mRNA [NM_001081104]
A_55_P2186332	-0.295897	0.762599	1.0585	0.0199556	408_Chrna9	Chrna9	cholinergic receptor, nicotinic, alpha polypeptide 9 [Source:MGI Symbol;Acc:MGI:1202403] [ENSMUST00000145599]
A_52_P6057	0.861079	-0.41868	-1.27976	0.00981983	409_Chst2	Chst2	Mus musculus carbohydrate sulfotransferase 2 (Chst2), mRNA [NM_018763]
A_55_P2054062	0.576817	-0.442332	-1.01915	0.00268335	410_Chst2	Chst2	Mus musculus carbohydrate sulfotransferase 2 (Chst2), mRNA [NM_018763]
A_51_P229925	0.251778	-0.300847	-0.552625	0.0189098	411_Chst7	Chst7	Mus musculus carbohydrate (N-acetylglucosamino) sulfotransferase 7 (Chst7), mRNA [NM_021715]
A_52_P248013	-0.0373064	1.33918	1.37648	0.0332663	412_Chsy3	Chsy3	Mus musculus chondroitin sulfate synthase 3 (Chsy3), mRNA [NM_001081328]
A_55_P2110081	-0.358302	0.268117	0.626419	0.0280362	413_Cisd3	Cisd3	Mus musculus CDGSH iron sulfur domain 3 (Cisd3), mRNA [NM_001085500]
A_66_P104422	-0.256057	0.454003	0.71006	0.00999046	414_Ckap4	Ckap4	Mus musculus cytoskeleton-associated protein 4 (Ckap4), mRNA [NM_175451]
A_55_P1982284	0.495019	-0.00331168	-0.498331	0.0389006	415_Clca6	Clca6	Mus musculus chloride channel calcium activated 6 (Clca6), mRNA [NM_207208]
A_51_P456465	-0.400844	0.593559	0.994403	0.0186312	416_Cldn10	Cldn10	Mus musculus claudin 10 (Cldn10), transcript variant b, mRNA [NM_021386]
A_52_P558609	-0.322299	0.205479	0.527778	0.0217827	417_Clec16a	Clec16a	Mus musculus C-type lectin domain family 16, member A (Clec16a), transcript variant 1, mRNA [NM_177562]
A_66_P137828	-0.224744	0.476782	0.701526	0.0181727	418_Clec16a	Clec16a	Mus musculus C-type lectin domain family 16, member A (Clec16a), transcript variant 2, mRNA [NM_001204229]
A_51_P383032	-0.286652	0.445799	0.732452	0.0425818	419_Clec4d	Clec4d	Mus musculus C-type lectin domain family 4, member d (Clec4d), transcript variant 1, mRNA [NM_010819]
A_52_P161488	-0.529872	0.370146	0.900019	0.0123906	420_Clec4e	Clec4e	Mus musculus C-type lectin domain family 4, member e (Clec4e), mRNA [NM_019948]
A_55_P2006519	0.197014	-0.190343	-0.387357	0.0232958	421_Clip1	Clip1	Mus musculus CAP-GLY domain containing linker protein 1 (Clip1), mRNA [NM_019765]
A_52_P424784	-0.389446	0.51832	0.907766	0.0251189	422_Clstn2	Clstn2	Mus musculus calsyntenin 2 (Clstn2), mRNA [NM_022319]
A_55_P2021149	0.140572	-0.259906	-0.400478	0.0337266	423_Cltb	Cltb	clathrin, light polypeptide (Lcb) [Source:MGI Symbol;Acc:MGI:1921575] [ENSMUST00000091609]
A_55_P2034710	1.29497	-0.903354	-2.19832	0.0280045	424_Clvs1	Clvs1	Mus musculus clavesin 1 (Clvs1), mRNA [NM_028940]
A_52_P88818	-0.253405	0.652705	0.906109	0.00122952	425_Clybl	Clybl	Mus musculus citrate lyase beta like (Clybl), mRNA [NM_029556]
A_55_P2113650	-0.324233	0.503323	0.827557	0.00485053	426_Clybl	Clybl	Mus musculus citrate lyase beta like (Clybl), mRNA [NM_029556]
A_51_P449048	-0.369291	0.0207295	0.39002	0.0248952	427_Cndp2	Cndp2	Mus musculus CNDP dipeptidase 2 (metallopeptidase M20 family) (Cndp2), mRNA [NM_023149]
A_55_P2072816	-0.142715	1.0171	1.15981	0.0461662	428_Cnksr2	Cnksr2	Mus musculus connector enhancer of kinase suppressor of Ras 2 (Cnksr2), mRNA [NM_177751]
A_55_P2040863	0.242209	-0.284948	-0.527157	0.0422127	429_Cnn3	Cnn3	Mus musculus calponin 3, acidic (Cnn3), mRNA [NM_028044]
A_55_P2130090	0.23227	-0.28393	-0.5162	0.0406027	430_Cnn3	Cnn3	Mus musculus calponin 3, acidic (Cnn3), mRNA [NM_028044]
A_55_P2136145	0.118368	-0.291334	-0.409701	0.00346019	431_Cnn3	Cnn3	Mus musculus 0 day neonate thymus cDNA, RIKEN full-length enriched library, clone:A430107D08 product:unclassifiable, full insert sequence. [AK138897]
A_51_P460048	-0.23344	0.243017	0.476457	0.00428532	432_Cnrip1	Cnrip1	Mus musculus cannabinoid receptor interacting protein 1 (Cnrip1), mRNA [NM_029861]
A_55_P1960351	0.656642	-0.241379	-0.898021	0.0433929	433_Cntn1	Cntn1	Mus musculus contactin 1 (Cntn1), transcript variant 1, mRNA [NM_001159647]
A_55_P2062464	0.612842	0.0137109	-0.599131	0.0132355	434_Col12a1	Col12a1	Mus musculus collagen type XII alpha-1 precursor (Col12a1) mRNA, complete cds. [U25652]
A_52_P516409	-0.680511	0.332281	1.01279	0.0321859	435_Col4a6	Col4a6	Mus musculus collagen, type IV, alpha 6 (Col4a6), mRNA [NM_053185]
A_52_P479262	-0.276174	0.355243	0.631416	0.0343392	436_Col6a3	Col6a3	collagen, type VI, alpha 3 [Source:MGI Symbol;Acc:MGI:88461] [ENSMUST00000056925]
A_51_P105847	-0.417581	0.451412	0.868993	0.00158439	437_Col6a6	Col6a6	Mus musculus collagen, type VI, alpha 6 (Col6a6), transcript variant 2, mRNA [NM_172927]
A_66_P101732	0.494121	-0.425024	-0.919145	0.0109637	438_Col9a3	Col9a3	Mus musculus collagen, type IX, alpha 3 (Col9a3), mRNA [NM_009936]
A_55_P2173098	-0.229531	0.200458	0.429989	0.012	439_Commd1	Commd1	Mus musculus COMM domain containing 1 (Commd1), mRNA [NM_144514]
A_55_P1990653	-0.362409	0.197348	0.559756	0.00246972	440_Comt	Comt	Mus musculus catechol-O-methyltransferase (Comt), transcript variant 1, mRNA [NM_001111062]
A_52_P349694	-0.142212	0.501582	0.643794	0.0478098	441_Copg	Copg	Mus musculus coatomer protein complex, subunit gamma (Copg), transcript variant 2, mRNA [NM_201244]
A_55_P2043996	-0.247381	0.164837	0.412218	0.0377244	442_Cops7a	Cops7a	Mus musculus COP9 (constitutive photomorphogenic) homolog, subunit 7a (Arabidopsis thaliana) (Cops7a), transcript variant 2, mRNA [NM_001164089]
A_51_P161691	-0.239525	0.172896	0.41242	0.025004	443_Coq7	Coq7	Mus musculus demethyl-Q 7 (Coq7), mRNA [NM_009940]
A_52_P579517	-0.219396	0.281047	0.500443	0.0225211	444_Cox10	Cox10	Mus musculus COX10 homolog, cytochrome c oxidase assembly protein, heme A: farnesyltransferase (yeast) (Cox10), nuclear gene encoding mitochondrial protein, mRNA [NM_178379]
A_51_P214319	-0.23076	0.148262	0.379022	0.00454377	445_Cox11	Cox11	Mus musculus COX11 homolog, cytochrome c oxidase assembly protein (yeast) (Cox11), nuclear gene encoding mitochondrial protein, mRNA [NM_199008]
A_55_P2175015	0.899912	0.029225	-0.870687	0.0197273	446_Cpne4	Cpne4	Mus musculus copine IV (Cpne4), mRNA [NM_028719]
A_55_P1975415	-0.365331	0.069293	0.434624	0.0327064	447_Cpped1	Cpped1	Mus musculus calcineurin-like phosphoesterase domain containing 1 (Cpped1), mRNA [NM_146067]
A_55_P2021285	-0.330268	0.0746839	0.404952	0.0494042	448_Cpped1	Cpped1	Mus musculus calcineurin-like phosphoesterase domain containing 1 (Cpped1), mRNA [NM_146067]
A_55_P1999057	-0.340324	0.189249	0.529574	0.0292033	449_Cps1	Cps1	Mus musculus carbamoyl-phosphate synthetase 1 (Cps1), nuclear gene encoding mitochondrial protein, mRNA [NM_001080809]
A_55_P2039210	-0.309395	0.308457	0.617853	0.0252663	450_Cpt1b	Cpt1b	Mus musculus carnitine palmitoyltransferase 1b, muscle (Cpt1b), nuclear gene encoding mitochondrial protein, mRNA [NM_009948]
A_52_P269942	-0.270691	0.235333	0.506024	0.0151716	451_Cpt1c	Cpt1c	Mus musculus carnitine palmitoyltransferase 1c (Cpt1c), mRNA [NM_153679]
A_55_P2032750	-0.317262	0.139438	0.4567	0.0236504	452_Cpt1c	Cpt1c	Mus musculus carnitine palmitoyltransferase 1c (Cpt1c), mRNA [NM_153679]
A_55_P2033650	-0.227754	0.174801	0.402555	0.0478259	453_Cpt2	Cpt2	Mus musculus carnitine palmitoyltransferase 2 (Cpt2), nuclear gene encoding mitochondrial protein, mRNA [NM_009949]
A_55_P1983314	-0.121772	0.330897	0.452669	0.0222134	454_Crat	Crat	Mus musculus carnitine acetyltransferase (Crat), nuclear gene encoding mitochondrial protein, mRNA [NM_007760]
A_51_P248705	-0.158041	0.327442	0.485483	0.0107188	455_Cse1l	Cse1l	Mus musculus chromosome segregation 1-like (S. cerevisiae) (Cse1l), mRNA [NM_023565]
A_51_P317176	-0.175271	0.533767	0.709038	0.0395388	456_Csf3	Csf3	Mus musculus colony stimulating factor 3 (granulocyte) (Csf3), mRNA [NM_009971]
A_51_P160824	-0.173914	0.330765	0.504678	0.0193828	457_Cspg4	Cspg4	Mus musculus chondroitin sulfate proteoglycan 4 (Cspg4), mRNA [NM_139001]
A_51_P300337	-0.657638	0.0388092	0.696447	0.0247479	458_Csrp2	Csrp2	Mus musculus cysteine and glycine-rich protein 2 (Csrp2), mRNA [NM_007792]
A_55_P2064053	0.257555	-0.468419	-0.725974	0.049917	459_Ctage5	Ctage5	Mus musculus CTAGE family, member 5 (Ctage5), transcript variant 1, mRNA [NM_146034]
A_55_P2065966	-0.236212	0.201857	0.438069	0.00178821	460_Ctdp1	Ctdp1	Mus musculus CTD (carboxy-terminal domain, RNA polymerase II, polypeptide A) phosphatase, subunit 1 (Ctdp1), mRNA [NM_026295]
A_55_P2088331	0.294166	-0.233796	-0.527962	0.0295761	461_Ctdsp2	Ctdsp2	Mus musculus CTD (carboxy-terminal domain, RNA polymerase II, polypeptide A) small phosphatase 2 (Ctdsp2), transcript variant a, mRNA [NM_001113470]
A_51_P122425	0.339094	-0.557519	-0.896613	0.0196862	462_Ctf1	Ctf1	Mus musculus cardiotrophin 1 (Ctf1), mRNA [NM_007795]
A_55_P2032760	0.0598518	-0.545393	-0.605244	0.0283226	463_Ctif	Ctif	Mus musculus CBP80/20-dependent translation initiation factor (Ctif), mRNA [NM_201354]
A_51_P229893	0.349441	-0.0299508	-0.379391	0.0352357	464_Cts6	Cts6	Mus musculus cathepsin 6 (Cts6), mRNA [NM_021445]
A_51_P253547	-0.405096	0.224443	0.629539	0.0190187	465_Ctsl	Ctsl	Mus musculus cathepsin L (Ctsl), mRNA [NM_009984]
A_51_P272806	0.476405	0.0144045	-0.462001	0.0405746	466_Ctsr	Ctsr	Mus musculus cathepsin R (Ctsr), mRNA [NM_020284]
A_52_P664699	-0.215954	0.17504	0.390994	0.0376612	467_Cul1	Cul1	Mus musculus cullin 1 (Cul1), mRNA [NM_012042]
A_51_P501107	-0.340322	0.136984	0.477307	0.00136115	468_Cul5	Cul5	Mus musculus cullin 5 (Cul5), transcript variant 1, mRNA [NM_027807]
A_66_P128586	-0.223845	0.240648	0.464493	0.0302331	469_Cwc22	Cwc22	Mus musculus CWC22 spliceosome-associated protein homolog (S. cerevisiae) (Cwc22), transcript variant 1, mRNA [NM_030560]
A_55_P2007964	0.51387	-0.188226	-0.702096	0.0124401	470_Cx3cr1	Cx3cr1	Mus musculus chemokine (C-X3-C) receptor 1 (Cx3cr1), mRNA [NM_009987]
A_51_P363187	-1.02276	0.664171	1.68693	0.000323533	471_Cxcl1	Cxcl1	Mus musculus chemokine (C-X-C motif) ligand 1 (Cxcl1), mRNA [NM_008176]
A_55_P1990032	-0.867539	0.887026	1.75457	0.00174656	472_Cxcl5	Cxcl5	Mus musculus chemokine (C-X-C motif) ligand 5 (Cxcl5), mRNA [NM_009141]
A_55_P2163928	0.257504	-0.632239	-0.889743	0.00602	473_Cxx1c	Cxx1c	Mus musculus CAAX box 1 homolog C (human) (Cxx1c), mRNA [NM_028375]
A_51_P336827	-0.268474	0.212519	0.480994	0.0045272	474_Cyb5b	Cyb5b	Mus musculus cytochrome b5 type B (Cyb5b), nuclear gene encoding mitochondrial protein, mRNA [NM_025558]
A_55_P1963712	-0.354171	0.0743631	0.428534	0.00349264	475_Cyb5b	Cyb5b	Mus musculus cytochrome b5 type B (Cyb5b), nuclear gene encoding mitochondrial protein, mRNA [NM_025558]
A_51_P295610	-0.290735	0.10277	0.393505	0.0200379	476_Cyc1	Cyc1	Mus musculus cytochrome c-1 (Cyc1), nuclear gene encoding mitochondrial protein, mRNA [NM_025567]
A_55_P1968958	-0.278891	0.326443	0.605334	0.0103444	477_Cycs	Cycs	Mus musculus cytochrome c, somatic (Cycs), nuclear gene encoding mitochondrial protein, mRNA [NM_007808]
A_55_P2020153	-0.286272	0.135475	0.421746	0.00167464	478_Cycs	Cycs	Mus musculus cytochrome c, somatic (Cycs), nuclear gene encoding mitochondrial protein, mRNA [NM_007808]
A_55_P1982524	-0.278831	0.138548	0.417379	0.019981	479_Cyhr1	Cyhr1	Mus musculus cysteine and histidine rich 1 (Cyhr1), transcript variant 1, mRNA [NM_019396]
A_55_P2060138	-0.1127	0.508938	0.621638	0.0248644	480_Cyp2a22	Cyp2a22	Mus musculus cytochrome P450, family 2, subfamily a, polypeptide 22 (Cyp2a22), mRNA [NM_001101467]
A_66_P127161	-0.212394	0.263169	0.475564	0.0180555	481_Cyp2u1	Cyp2u1	Mus musculus cytochrome P450, family 2, subfamily u, polypeptide 1 (Cyp2u1), mRNA [NM_027816]
A_51_P482051	0.267494	-0.319703	-0.587196	0.013628	482_Cyp3a16	Cyp3a16	Mus musculus cytochrome P450, family 3, subfamily a, polypeptide 16 (Cyp3a16), mRNA [NM_007820]
A_52_P164161	-0.567748	0.339195	0.906943	0.00130235	483_Cyp51	Cyp51	Mus musculus cytochrome P450, family 51 (Cyp51), mRNA [NM_020010]
A_52_P49042	1.03363	-1.71925	-2.75288	0.000429661	484_D10Bwg1379e	D10Bwg1379e	Mus musculus DNA segment, Chr 10, Brigham & Women's Genetics 1379 expressed (D10Bwg1379e), mRNA [NM_001033258]
A_55_P2332731	0.345159	-0.661915	-1.00707	0.0474022	485_D130062J21Rik	D130062J21Rik	RIKEN cDNA D130062J21 gene [Source:MGI Symbol;Acc:MGI:3642664] [ENSMUST00000165661]
A_55_P2123933	-0.542719	0.122134	0.664853	0.0453176	486_D2hgdh	D2hgdh	Mus musculus D-2-hydroxyglutarate dehydrogenase (D2hgdh), nuclear gene encoding mitochondrial protein, mRNA [NM_178882]
A_55_P2349198	-0.488254	0.355612	0.843867	0.0112471	487_D330022H12Rik	D330022H12Rik	Mus musculus 13 days embryo heart cDNA, RIKEN full-length enriched library, clone:D330022H12 product:unclassifiable, full insert sequence. [AK021285]
A_55_P2092993	1.09658	-0.688807	-1.78539	0.0219237	488_D330045A20Rik	D330045A20Rik	Mus musculus RIKEN cDNA D330045A20 gene (D330045A20Rik), mRNA [NM_175326]
A_52_P470466	0.0971454	-0.875253	-0.972398	0.0135006	489_D3Bwg0562e	D3Bwg0562e	Mus musculus DNA segment, Chr 3, Brigham & Women's Genetics 0562 expressed (D3Bwg0562e), mRNA [NM_177664]
A_55_P2347384	-0.0844294	0.48998	0.57441	0.0282336	490_D430040L24Rik	D430040L24Rik	Mus musculus 13 days embryo lung cDNA, RIKEN full-length enriched library, clone:D430040L24 product:unclassifiable, full insert sequence. [AK085126]
A_55_P2062926	-0.0624411	-2.01461	-1.95216	0.0223902	491_D430041D05Rik	D430041D05Rik	Mus musculus RIKEN cDNA D430041D05 gene (D430041D05Rik), mRNA [NM_001033347]
A_55_P2274553	0.896993	-0.0376651	-0.934658	0.0247097	492_D530039A21Rik	D530039A21Rik	BB098755 RIKEN full-length enriched, 12 days embryo, embryonic body between diaphragm region and neck Mus musculus cDNA clone 9430065F12 3'. [BB098755]
A_52_P244803	-0.550417	0.462567	1.01298	0.0389172	493_D630033O11Rik	D630033O11Rik	Mus musculus 0 day neonate kidney cDNA, RIKEN full-length enriched library, clone:D630033O11 product:unclassifiable, full insert sequence. [AK052711]
A_55_P2334484	0.694598	-0.104676	-0.799274	0.037668	494_D9Ertd115e	D9Ertd115e	UI-M-BH2.1-aps-b-08-0-UI.r1 NIH_BMAP_M_S3.1 Mus musculus cDNA clone UI-M-BH2.1-aps-b-08-0-UI 5'. [BE650233]
A_55_P2010871	-0.0887866	0.412536	0.501322	0.0237762	495_Daam2	Daam2	Mus musculus dishevelled associated activator of morphogenesis 2 (Daam2), mRNA [NM_001008231]
A_55_P2108933	0.631482	-0.141041	-0.772523	0.0330265	496_Dao	Dao	Mus musculus D-amino acid oxidase (Dao), mRNA [NM_010018]
A_52_P576442	0.379041	-0.704838	-1.08388	0.0206173	497_Dap	Dap	Mus musculus death-associated protein (Dap), mRNA [NM_146057]
A_55_P1974019	-0.172302	1.26903	1.44133	0.00304142	498_Dapk1	Dapk1	Mus musculus death associated protein kinase 1 (Dapk1), transcript variant 1, mRNA [NM_029653]
A_51_P126198	-0.687197	0.0487848	0.735982	0.0172224	499_Dapk2	Dapk2	Mus musculus death-associated protein kinase 2 (Dapk2), mRNA [NM_010019]
A_51_P314907	-0.181336	0.198803	0.380138	0.0418562	500_Dbf4	Dbf4	Mus musculus DBF4 homolog (S. cerevisiae) (Dbf4), transcript variant 1, mRNA [NM_013726]
A_55_P1997831	-0.305322	0.55824	0.863562	0.0366599	501_Dbndd1	Dbndd1	Mus musculus dysbindin (dystrobrevin binding protein 1) domain containing 1 (Dbndd1), transcript variant 1, mRNA [NM_028146]
A_52_P569348	0.107079	-0.308217	-0.415296	0.0267125	502_Dbt	Dbt	Mus musculus dihydrolipoamide branched chain transacylase E2 (Dbt), nuclear gene encoding mitochondrial protein, mRNA [NM_010022]
A_51_P493037	0.206697	-0.348193	-0.55489	0.0496725	503_Dclre1a	Dclre1a	Mus musculus DNA cross-link repair 1A, PSO2 homolog (S. cerevisiae) (Dclre1a), mRNA [NM_018831]
A_52_P183826	-0.289935	0.312425	0.602361	0.00876401	504_Dctd	Dctd	Mus musculus dCMP deaminase (Dctd), transcript variant 1, mRNA [NM_178788]
A_52_P301085	-0.230818	0.32784	0.558658	0.00247099	505_Dctd	Dctd	Mus musculus dCMP deaminase (Dctd), transcript variant 1, mRNA [NM_178788]
A_55_P2015238	-0.274965	0.139582	0.414547	0.00865138	506_Dctn4	Dctn4	Mus musculus dynactin 4 (Dctn4), mRNA [NM_026302]
A_55_P2110497	-1.82552	0.470416	2.29594	0.0133429	507_Ddc	Ddc	Mus musculus dopa decarboxylase (Ddc), transcript variant 1, mRNA [NM_001190448]
A_52_P269461	-0.614893	0.118524	0.733417	0.0144739	508_Ddhd2	Ddhd2	Mus musculus DDHD domain containing 2 (Ddhd2), mRNA [NM_028102]
A_51_P257156	-0.291744	0.122366	0.41411	0.011721	509_Ddrgk1	Ddrgk1	Mus musculus DDRGK domain containing 1 (Ddrgk1), mRNA [NM_029832]
A_55_P2158107	-0.0818781	0.296796	0.378674	0.0124246	510_Ddx31	Ddx31	Mus musculus DEAD/H (Asp-Glu-Ala-Asp/His) box polypeptide 31 (Ddx31), mRNA [NM_001033294]
A_55_P2060567	-0.176349	0.228533	0.404882	0.00167617	511_Ddx39	Ddx39	Mus musculus DEAD (Asp-Glu-Ala-Asp) box polypeptide 39 (Ddx39), mRNA [NM_197982]
A_52_P385536	0.154661	-0.497198	-0.651859	0.0491808	512_Ddx58	Ddx58	Mus musculus DEAD (Asp-Glu-Ala-Asp) box polypeptide 58 (Ddx58), mRNA [NM_172689]
A_55_P1979007	1.19264	-0.523819	-1.71646	0.0230119	513_Defa-rs1	Defa-rs1	Mus musculus defensin, alpha, related sequence 1 (Defa-rs1), mRNA [NM_007844]
A_55_P2018865	1.20199	-0.659815	-1.86181	0.00209683	514_Defa-rs4	Defa-rs4	Mus musculus defensin, alpha,, related sequence 4 (Defa-rs4), mRNA [NM_001005418]
A_55_P2018862	0.504906	-0.263441	-0.768347	0.0120297	515_Defa-rs7	Defa-rs7	Mus musculus mRNA for cryptdin related sequence peptide (CRS4C2 gene), strain C3H/HeN. [AJ564870]
A_55_P2018863	0.290692	-0.622626	-0.913318	0.00562767	516_Defa-rs7	Defa-rs7	Synthetic construct Mus musculus clone IMAGE:100014457, MGC:173291 defensin related cryptdin, related sequence 7 (Defcr-rs7) mRNA, encodes complete protein. [BC140445]
A_55_P1999108	0.683987	-0.153957	-0.837945	0.0484398	517_Defa1	Defa1	Mus musculus defensin, alpha 1 (Defa1), mRNA [NM_010031]
A_55_P2263013	-0.472467	0.094573	0.56704	0.0377777	518_Defa10	Defa10	H3083C07-3 NIA Mouse 15K cDNA Clone Set Mus musculus cDNA clone H3083C07 3', mRNA sequence [BG069980]
A_51_P401573	-0.0994334	0.739203	0.838636	0.0408146	519_Defb2	Defb2	Mus musculus defensin beta 2 (Defb2), mRNA [NM_010030]
A_51_P279232	0.178164	-1.11022	-1.28839	0.02416	520_Dennd2d	Dennd2d	Mus musculus DENN/MADD domain containing 2D (Dennd2d), transcript variant 1, mRNA [NM_028110]
A_51_P498631	-0.45198	0.614231	1.06621	0.0043787	521_Dfna5	Dfna5	Mus musculus deafness, autosomal dominant 5 (human) (Dfna5), mRNA [NM_018769]
A_55_P2175318	-0.284532	0.605031	0.889563	0.000123338	522_Dfna5	Dfna5	deafness, autosomal dominant 5 (human) [Source:MGI Symbol;Acc:MGI:1889850] [ENSMUST00000101405]
A_52_P456134	-0.413073	0.00365345	0.416727	0.019493	523_Dgat1	Dgat1	Mus musculus diacylglycerol O-acyltransferase 1 (Dgat1), mRNA [NM_010046]
A_52_P592909	-0.31218	0.324228	0.636408	0.0133278	524_Dgat2	Dgat2	Mus musculus diacylglycerol O-acyltransferase 2 (Dgat2), mRNA [NM_026384]
A_51_P249414	-0.301242	0.140416	0.441658	0.0346513	525_Dgcr14	Dgcr14	Mus musculus DiGeorge syndrome critical region gene 14 (Dgcr14), transcript variant 1, mRNA [NM_022408]
A_52_P88695	0.0588136	-0.872174	-0.930988	0.0235595	526_Dgka	Dgka	Mus musculus diacylglycerol kinase, alpha (Dgka), mRNA [NM_016811]
A_51_P482711	-0.254338	0.19021	0.444548	0.00616774	527_Dhcr24	Dhcr24	Mus musculus 24-dehydrocholesterol reductase (Dhcr24), mRNA [NM_053272]
A_52_P27271	-0.192581	0.200852	0.393433	0.0380567	528_Dhdds	Dhdds	Mus musculus dehydrodolichyl diphosphate synthase (Dhdds), mRNA [NM_026144]
A_55_P1958230	-0.217703	0.185653	0.403356	0.00263586	529_Dhodh	Dhodh	Mus musculus dihydroorotate dehydrogenase (Dhodh), nuclear gene encoding mitochondrial protein, mRNA [NM_020046]
A_51_P432851	-0.495111	0.398189	0.8933	0.010863	530_Dhrs11	Dhrs11	Mus musculus dehydrogenase/reductase (SDR family) member 11 (Dhrs11), mRNA [NM_177564]
A_55_P2020128	-0.0879597	0.47981	0.56777	0.0448936	531_Dhrs3	Dhrs3	Mus musculus dehydrogenase/reductase (SDR family) member 3 (Dhrs3), transcript variant 1, mRNA [NM_011303]
A_55_P2029612	-0.0926937	0.303015	0.395709	0.0130299	532_Dhx35	Dhx35	Mus musculus DEAH (Asp-Glu-Ala-His) box polypeptide 35 (Dhx35), mRNA [NM_145742]
A_51_P265106	-0.367507	0.212182	0.579689	0.000194388	533_Dlat	Dlat	Mus musculus dihydrolipoamide S-acetyltransferase (E2 component of pyruvate dehydrogenase complex) (Dlat), nuclear gene encoding mitochondrial protein, mRNA [NM_145614]
A_55_P2280821	-0.210008	0.262227	0.472235	0.0181034	534_Dlc1	Dlc1	Mus musculus deleted in liver cancer 1 (Dlc1), transcript variant 1, mRNA [NM_001194940]
A_55_P2008053	0.202015	-0.461394	-0.663409	0.0391584	535_Dlg4	Dlg4	Mus musculus discs, large homolog 4 (Drosophila) (Dlg4), transcript variant 1, mRNA [NM_007864]
A_66_P113134	-0.476124	0.438201	0.914325	0.0441715	536_Dnahc10	Dnahc10	Mus musculus dynein, axonemal, heavy chain 10 (Dnahc10), mRNA [NM_019536]
A_55_P2016312	0.313615	-0.162398	-0.476013	0.0357792	537_Dnahc7b	Dnahc7b	Mus musculus 2 days pregnant adult female ovary cDNA, RIKEN full-length enriched library, clone:E330019N07 product:hypothetical protein, full insert sequence. [AK143375]
A_55_P2147542	-0.300094	0.23837	0.538465	0.0411178	538_Dnajc11	Dnajc11	Mus musculus DnaJ (Hsp40) homolog, subfamily C, member 11 (Dnajc11), mRNA [NM_172704]
A_51_P156934	-0.446818	0.0856576	0.532476	0.0478533	539_Dnajc15	Dnajc15	Mus musculus DnaJ (Hsp40) homolog, subfamily C, member 15 (Dnajc15), mRNA [NM_025384]
A_52_P533083	-0.176833	0.210121	0.386954	0.0376066	540_Dnajc16	Dnajc16	Mus musculus DnaJ (Hsp40) homolog, subfamily C, member 16 (Dnajc16), mRNA [NM_172338]
A_55_P2093720	-0.170177	0.22634	0.396518	0.0386312	541_Dnajc5	Dnajc5	Mus musculus DnaJ (Hsp40) homolog, subfamily C, member 5 (Dnajc5), mRNA [NM_016775]
A_52_P164286	0.806197	-0.494393	-1.30059	0.0151057	542_Dnm3	Dnm3	Mus musculus dynamin 3 (Dnm3), transcript variant 1, mRNA [NM_001038619]
A_55_P2170409	-0.410804	0.256066	0.66687	0.0174231	543_Dock3	Dock3	dedicator of cyto-kinesis 3 [Source:MGI Symbol;Acc:MGI:2429763] [ENSMUST00000166759]
A_55_P2176585	-0.304847	0.13593	0.440777	0.0113383	544_Donson	Donson	Mus musculus downstream neighbor of SON (Donson), mRNA [NM_021720]
A_55_P2072095	0.416992	-1.16361	-1.5806	0.0185368	545_Dpcr1	Dpcr1	Mus musculus diffuse panbronchiolitis critical region 1 (human) (Dpcr1), mRNA [NM_001033366]
A_55_P2059730	1.22569	0.140125	-1.08556	0.039473	546_Dppa2	Dppa2	Mus musculus developmental pluripotency associated 2 (Dppa2), mRNA [NM_028615]
A_52_P591166	-0.32501	0.146506	0.471517	0.0494497	547_Dpysl2	Dpysl2	Mus musculus dihydropyrimidinase-like 2 (Dpysl2), mRNA [NM_009955]
A_51_P283499	-0.556233	0.345557	0.90179	0.0307259	548_Drd4	Drd4	Mus musculus dopamine receptor D4 (Drd4), mRNA [NM_007878]
A_55_P1992839	-0.181624	0.230981	0.412605	0.0123585	549_Dsn1	Dsn1	Mus musculus DSN1, MIND kinetochore complex component, homolog (S. cerevisiae) (Dsn1), mRNA [NM_025853]
A_51_P489996	0.196588	-1.21154	-1.40813	0.0446857	550_Dst	Dst	dystonin [Source:MGI Symbol;Acc:MGI:104627] [ENSMUST00000088270]
A_52_P349143	-0.257763	0.372546	0.630309	0.00199032	551_Dtwd2	Dtwd2	Mus musculus DTW domain containing 2 (Dtwd2), transcript variant 1, mRNA [NM_026854]
A_55_P2149654	0.109419	-0.464444	-0.573864	0.0117547	552_Dtx3	Dtx3	Mus musculus deltex 3 homolog (Drosophila) (Dtx3), mRNA [NM_030714]
A_52_P89064	0.0276473	1.02728	0.999637	0.0486561	553_Dusp18	Dusp18	Mus musculus dual specificity phosphatase 18 (Dusp18), mRNA [NM_173745]
A_52_P250555	-0.61564	0.185956	0.801596	0.0156152	554_Dynll1	Dynll1	Mus musculus dynein light chain LC8-type 1 (Dynll1), mRNA [NM_019682]
A_51_P472888	-0.249976	0.291902	0.541878	0.00400186	555_E130303B06Rik	E130303B06Rik	Mus musculus RIKEN cDNA E130303B06 gene (E130303B06Rik), mRNA [NM_198299]
A_55_P2133220	-0.274156	0.13876	0.412916	0.0479139	556_E130306D19Rik	E130306D19Rik	Mus musculus RIKEN cDNA E130306D19 gene (E130306D19Rik), mRNA [NM_001013377]
A_51_P368009	-0.229489	0.367313	0.596803	0.00589181	557_E2f2	E2f2	Mus musculus E2F transcription factor 2 (E2f2), mRNA [NM_177733]
A_51_P475378	-0.233495	0.582684	0.81618	0.0141114	558_Echdc3	Echdc3	Mus musculus enoyl Coenzyme A hydratase domain containing 3 (Echdc3), nuclear gene encoding mitochondrial protein, mRNA [NM_024208]
A_51_P105589	-0.206946	0.613912	0.820858	0.04306	559_Eci1	Eci1	Mus musculus enoyl-Coenzyme A delta isomerase 1 (Eci1), nuclear gene encoding mitochondrial protein, mRNA [NM_010023]
A_51_P405397	-0.254265	0.21524	0.469505	0.0382535	560_Ecm1	Ecm1	Mus musculus extracellular matrix protein 1 (Ecm1), mRNA [NM_007899]
A_66_P104815	-0.428095	0.124965	0.55306	0.0407199	561_Ecm1	Ecm1	Mus musculus extracellular matrix protein 1 (Ecm1), mRNA [NM_007899]
A_51_P173162	0.23399	-1.06216	-1.29615	0.0152009	562_Edaradd	Edaradd	Mus musculus EDAR (ectodysplasin-A receptor)-associated death domain (Edaradd), mRNA [NM_133643]
A_55_P2247285	0.363377	-0.571749	-0.935127	0.0371052	563_Edaradd	Edaradd	Mus musculus EDAR (ectodysplasin-A receptor)-associated death domain (Edaradd), mRNA [NM_133643]
A_55_P2089710	-0.247896	0.497181	0.745076	0.00494283	564_Ednrb	Ednrb	Mus musculus endothelin receptor type B (Ednrb), transcript variant 1, mRNA [NM_007904]
A_55_P2141686	-0.23261	0.266005	0.498615	0.0383174	565_Efcab9	Efcab9	EF-hand calcium binding domain 9 [Source:MGI Symbol;Acc:MGI:1916556] [ENSMUST00000109377]
A_55_P2111355	-0.398606	0.439776	0.838381	0.000143428	566_Egfl7	Egfl7	Mus musculus EGF-like domain 7 (Egfl7), transcript variant a, mRNA [NM_178444]
A_51_P367866	0.185575	-0.837614	-1.02319	0.0195409	567_Egr1	Egr1	Mus musculus early growth response 1 (Egr1), mRNA [NM_007913]
A_55_P2045258	-0.41852	0.0467403	0.46526	0.00755155	568_Ehd1	Ehd1	Mus musculus EH-domain containing 1 (Ehd1), mRNA [NM_010119]
A_51_P455807	-0.238483	0.173545	0.412028	0.000839646	569_Ehd4	Ehd4	Mus musculus EH-domain containing 4 (Ehd4), mRNA [NM_133838]
A_55_P2020378	-0.230374	0.312976	0.54335	0.000233252	570_Ehd4	Ehd4	Mus musculus EH-domain containing 4 (Ehd4), mRNA [NM_133838]
A_55_P2073945	-0.436688	0.060523	0.497211	0.0444626	571_Eif2b3	Eif2b3	Mus musculus eukaryotic translation initiation factor 2B, subunit 3 (Eif2b3), transcript variant 1, mRNA [NM_001111277]
A_66_P127160	-0.358471	0.129078	0.487549	0.0249692	572_Eif2b3	Eif2b3	Mus musculus eukaryotic translation initiation factor 2B, subunit 3 (Eif2b3), transcript variant 1, mRNA [NM_001111277]
A_51_P151968	-0.375835	0.069969	0.445804	0.0287221	573_Eif2b5	Eif2b5	Mus musculus eukaryotic translation initiation factor 2B, subunit 5 epsilon (Eif2b5), mRNA [NM_172265]
A_51_P519189	-0.380084	0.0874453	0.467529	0.0318164	574_Eif3i	Eif3i	Mus musculus eukaryotic translation initiation factor 3, subunit I (Eif3i), mRNA [NM_018799]
A_51_P330428	-0.541742	0.179962	0.721704	1.82625e-05	575_Eif4ebp1	Eif4ebp1	Mus musculus eukaryotic translation initiation factor 4E binding protein 1 (Eif4ebp1), mRNA [NM_007918]
A_55_P1990309	0.424609	-1.35489	-1.77949	0.0404478	576_Elavl4	Elavl4	Mus musculus ELAV (embryonic lethal, abnormal vision, Drosophila)-like 4 (Hu antigen D) (Elavl4), transcript variant 1, mRNA [NM_010488]
A_55_P2022861	-0.309602	0.11766	0.427261	0.0149589	577_Elovl1	Elovl1	Mus musculus elongation of very long chain fatty acids (FEN1/Elo2, SUR4/Elo3, yeast)-like 1 (Elovl1), transcript variant 1, mRNA [NM_001039176]
A_51_P392776	0.466765	-0.245918	-0.712683	0.0490652	578_Eml6	Eml6	Mus musculus echinoderm microtubule associated protein like 6 (Eml6), mRNA [NM_146016]
A_51_P446510	-0.487353	0.394628	0.881981	0.00722425	579_Emp3	Emp3	Mus musculus epithelial membrane protein 3 (Emp3), transcript variant 1, mRNA [NM_010129]
A_55_P2117247	0.83171	-0.0732173	-0.904927	0.00543349	580_Enam	Enam	Mus musculus enamelin (Enam), mRNA [NM_017468]
A_51_P349073	-0.139744	0.559032	0.698776	0.00242933	581_Endog	Endog	Mus musculus endonuclease G (Endog), nuclear gene encoding mitochondrial protein, mRNA [NM_007931]
A_55_P1992749	-0.356463	0.1988	0.555264	0.049376	582_Epb4.1l1	Epb4.1l1	Mus musculus erythrocyte protein band 4.1-like 1 (Epb4.1l1), transcript variant 2, mRNA [NM_001003815]
A_51_P380986	-0.188315	0.213065	0.40138	0.00638434	583_Epc1	Epc1	Mus musculus enhancer of polycomb homolog 1 (Drosophila) (Epc1), transcript variant 1, mRNA [NM_007935]
A_55_P2023762	-0.0988595	0.505683	0.604542	0.0376397	584_Epha4	Epha4	Mus musculus Eph receptor A4 (Epha4), mRNA [NM_007936]
A_51_P366024	-0.351555	0.054594	0.406149	0.0112346	585_Ercc3	Ercc3	Mus musculus excision repair cross-complementing rodent repair deficiency, complementation group 3 (Ercc3), mRNA [NM_133658]
A_52_P658437	-0.240915	0.231479	0.472394	0.0173439	586_Espl1	Espl1	Mus musculus extra spindle poles-like 1 (S. cerevisiae) (Espl1), mRNA [NM_001014976]
A_52_P519882	-0.255656	0.180117	0.435773	0.00699208	587_Etf1	Etf1	Mus musculus eukaryotic translation termination factor 1 (Etf1), mRNA [NM_144866]
A_55_P2029678	-0.22956	0.175605	0.405165	0.00655427	588_Etfa	Etfa	Mus musculus electron transferring flavoprotein, alpha polypeptide (Etfa), nuclear gene encoding mitochondrial protein, mRNA [NM_145615]
A_55_P2133637	-0.38655	0.066271	0.452821	0.0288744	589_Etfa	Etfa	Mus musculus electron transferring flavoprotein, alpha polypeptide (Etfa), nuclear gene encoding mitochondrial protein, mRNA [NM_145615]
A_55_P2078780	0.24781	-0.336487	-0.584296	0.0378264	590_Etv4	Etv4	Mus musculus ets variant gene 4 (E1A enhancer binding protein, E1AF) (Etv4), mRNA [NM_008815]
A_55_P2043187	-0.209276	0.280901	0.490177	0.0168106	591_Exosc9	Exosc9	Mus musculus exosome component 9 (Exosc9), mRNA [NM_019393]
A_55_P1955568	-0.0139285	-0.462133	-0.448205	0.0441482	592_Extl2	Extl2	Mus musculus exostoses (multiple)-like 2 (Extl2), transcript variant 1, mRNA [NM_021388]
A_51_P507801	-0.427754	0.848551	1.27631	0.00230814	593_F13a1	F13a1	Mus musculus coagulation factor XIII, A1 subunit (F13a1), transcript variant 1, mRNA [NM_028784]
A_55_P2186125	-0.535578	1.02556	1.56113	0.00232149	594_F13a1	F13a1	Mus musculus coagulation factor XIII, A1 subunit (F13a1), transcript variant 1, mRNA [NM_028784]
A_55_P2041584	0.0798836	-0.636508	-0.716391	0.0330328	595_F420015M19Rik	F420015M19Rik	Mus musculus 6 days neonate spleen cDNA, RIKEN full-length enriched library, clone:F420015M19 product:unclassifiable, full insert sequence. [AK143604]
A_51_P407323	-0.537441	0.462067	0.999508	0.013171	596_F5	F5	Mus musculus coagulation factor V (F5), mRNA [NM_007976]
A_66_P125389	0.199114	-0.395739	-0.594853	0.0312489	597_F830016B08Rik	F830016B08Rik	Mus musculus RIKEN cDNA F830016B08 gene (F830016B08Rik), mRNA [NM_001101475]
A_51_P290074	-0.618529	0.642196	1.26072	0.00707705	598_Fabp7	Fabp7	Mus musculus fatty acid binding protein 7, brain (Fabp7), mRNA [NM_021272]
A_51_P464029	-0.251443	0.305777	0.55722	0.0154581	599_Fads3	Fads3	Mus musculus fatty acid desaturase 3 (Fads3), mRNA [NM_021890]
A_55_P1976097	-0.1772	0.277715	0.454915	0.0451422	600_Fads3	Fads3	Mus musculus adult male bone cDNA, RIKEN full-length enriched library, clone:9830116I22 product:fatty acid desaturase 3, full insert sequence. [AK162624]
A_52_P5891	-0.581228	0.0519326	0.633161	0.0442766	601_Fam101b	Fam101b	Mus musculus family with sequence similarity 101, member B (Fam101b), mRNA [NM_029658]
A_55_P1989981	-0.280853	0.17567	0.456523	0.0344187	602_Fam129b	Fam129b	Mus musculus family with sequence similarity 129, member B (Fam129b), mRNA [NM_146119]
A_55_P2140031	-0.284664	0.173273	0.457937	0.0314112	603_Fam129b	Fam129b	Mus musculus family with sequence similarity 129, member B (Fam129b), mRNA [NM_146119]
A_55_P2147791	-0.242365	0.286105	0.528471	0.0105805	604_Fam129c	Fam129c	Mus musculus family with sequence similarity 129, member C (Fam129c), mRNA [NM_001166213]
A_55_P2054927	-0.182002	0.284405	0.466408	0.00496748	605_Fam136a	Fam136a	Mus musculus family with sequence similarity 136, member A (Fam136a), mRNA [NM_025591]
A_51_P351896	-0.271557	0.278605	0.550162	0.0361072	606_Fam198b	Fam198b	Mus musculus family with sequence similarity 198, member B (Fam198b), mRNA [NM_133187]
A_51_P430929	-0.182807	0.279543	0.46235	0.0166734	607_Fam20a	Fam20a	Mus musculus family with sequence similarity 20, member A (Fam20a), mRNA [NM_153782]
A_51_P117865	-0.218179	0.419619	0.637798	0.0378853	608_Fam20c	Fam20c	Mus musculus family with sequence similarity 20, member C (Fam20c), mRNA [NM_030565]
A_55_P2157517	-0.523389	0.28229	0.805679	0.0137207	609_Fam20c	Fam20c	Mus musculus family with sequence similarity 20, member C (Fam20c), mRNA [NM_030565]
A_51_P511250	-0.46665	0.536756	1.00341	0.0107464	610_Fam46b	Fam46b	Mus musculus family with sequence similarity 46, member B (Fam46b), mRNA [NM_175307]
A_52_P255849	-0.199165	0.643059	0.842224	0.0456781	611_Fam57a	Fam57a	family with sequence similarity 57, member A [Source:MGI Symbol;Acc:MGI:2151840] [ENSMUST00000169560]
A_55_P1955108	-0.188585	0.210385	0.39897	0.00984242	612_Fam65a	Fam65a	Mus musculus family with sequence similarity 65, member A (Fam65a), mRNA [NM_001081241]
A_55_P2076448	-0.352565	0.49792	0.850484	0.016876	613_Fam70a	Fam70a	Mus musculus family with sequence similarity 70, member A (Fam70a), mRNA [NM_172930]
A_55_P2108032	-0.278325	0.268432	0.546757	0.0183863	614_Fam70b	Fam70b	Mus musculus family with sequence similarity 70, member B (Fam70b), transcript variant 1, mRNA [NM_001143671]
A_52_P191633	-0.761413	0.168046	0.929459	0.0378582	615_Fam71b	Fam71b	Mus musculus family with sequence similarity 71, member B (Fam71b), mRNA [NM_001013783]
A_51_P341647	-0.384325	0.246053	0.630378	0.00148633	616_Fancc	Fancc	Mus musculus Fanconi anemia, complementation group C (Fancc), transcript variant 1, mRNA [NM_007985]
A_55_P2058831	-0.233761	0.240045	0.473807	0.0432858	617_Fancc	Fancc	Mus musculus Fanconi anemia, complementation group C (Fancc), transcript variant 2, mRNA [NM_001042673]
A_52_P556462	-0.376677	0.227094	0.603771	0.00458895	618_Fancd2	Fancd2	Mus musculus Fanconi anemia, complementation group D2 (Fancd2), mRNA [NM_001033244]
A_55_P2025790	-0.158372	0.262487	0.420859	0.0148	619_Fanci	Fanci	Mus musculus Fanconi anemia, complementation group I (Fanci), mRNA [NM_145946]
A_55_P2058812	-0.261992	0.297361	0.559353	0.0248945	620_Fancl	Fancl	Mus musculus Fanconi anemia, complementation group L (Fancl), mRNA [NM_025923]
A_55_P2135880	-0.39834	0.232533	0.630873	0.0202902	621_Fancl	Fancl	Mus musculus Fanconi anemia, complementation group L (Fancl), mRNA [NM_025923]
A_55_P1985882	-0.181641	0.266212	0.447853	0.00477021	622_Fastkd1	Fastkd1	Mus musculus FAST kinase domains 1 (Fastkd1), mRNA [NM_177244]
A_51_P226134	-0.373092	0.223752	0.596844	0.0444682	623_Fastkd2	Fastkd2	Mus musculus FAST kinase domains 2 (Fastkd2), mRNA [NM_172422]
A_52_P49457	-0.287029	0.613617	0.900645	0.000167108	624_Fbxl16	Fbxl16	Mus musculus F-box and leucine-rich repeat protein 16 (Fbxl16), mRNA [NM_001164225]
A_51_P456838	0.687942	-0.932704	-1.62065	0.00155436	625_Fbxl21	Fbxl21	Mus musculus F-box and leucine-rich repeat protein 21 (Fbxl21), mRNA [NM_178674]
A_55_P2065819	-0.267807	0.174516	0.442323	0.00808027	626_Fbxo22	Fbxo22	Mus musculus F-box protein 22 (Fbxo22), mRNA [NM_028049]
A_51_P223036	-0.687199	0.0274714	0.71467	0.00168301	627_Fbxo30	Fbxo30	Mus musculus F-box protein 30 (Fbxo30), transcript variant 1, mRNA [NM_027968]
A_66_P123804	-0.631908	0.0852168	0.717125	0.00166634	628_Fbxo30	Fbxo30	Mus musculus F-box protein 30 (Fbxo30), transcript variant 1, mRNA [NM_027968]
A_51_P506683	0.23932	-0.273356	-0.512676	0.0102272	629_Fbxw7	Fbxw7	Mus musculus F-box and WD-40 domain protein 7 (Fbxw7), transcript variant 3, mRNA [NM_080428]
A_55_P2176724	0.565277	-0.516135	-1.08141	2.34926e-05	630_Fbxw7	Fbxw7	Mus musculus F-box and WD-40 domain protein 7 (Fbxw7), transcript variant 2, mRNA [NM_001177773]
A_55_P2033250	-0.384297	0.305457	0.689754	0.00578313	631_Fdft1	Fdft1	Mus musculus farnesyl diphosphate farnesyl transferase 1 (Fdft1), mRNA [NM_010191]
A_55_P1966804	-0.302503	0.248271	0.550774	0.00195174	632_Fdps	Fdps	Mus musculus farnesyl diphosphate synthetase (Fdps), mRNA [NM_134469]
A_55_P2042146	-0.26179	0.245942	0.507732	0.00764689	633_Fech	Fech	Mus musculus ferrochelatase (Fech), nuclear gene encoding mitochondrial protein, mRNA [NM_007998]
A_52_P639229	-0.363759	0.181774	0.545533	0.00793577	634_Fgd4	Fgd4	Mus musculus FYVE, RhoGEF and PH domain containing 4 (Fgd4), transcript variant alpha, mRNA [NM_139232]
A_55_P1976356	-0.125537	0.53123	0.656767	0.0185734	635_Fgf18	Fgf18	Mus musculus fibroblast growth factor 18 (Fgf18), mRNA [NM_008005]
A_55_P2146384	0.683689	-0.143235	-0.826924	0.0306877	636_Filip1	Filip1	Mus musculus filamin A interacting protein 1 (Filip1), mRNA [NM_001081243]
A_55_P2021447	-0.320472	0.178654	0.499127	0.0239731	637_Fkbp1b	Fkbp1b	Mus musculus FK506 binding protein 1b (Fkbp1b), mRNA [NM_016863]
A_51_P464234	-0.34648	0.132033	0.478513	0.012001	638_Fkbp2	Fkbp2	Mus musculus FK506 binding protein 2 (Fkbp2), transcript variant 1, mRNA [NM_008020]
A_55_P2185143	-0.506097	0.241586	0.747683	0.00903063	639_Fkbp6	Fkbp6	FK506 binding protein 6 [Source:MGI Symbol;Acc:MGI:2137612] [ENSMUST00000111181]
A_55_P1977792	-0.415612	0.215448	0.631061	0.00613873	640_Folr1	Folr1	Mus musculus folate receptor 1 (adult) (Folr1), mRNA [NM_008034]
A_51_P308796	-0.400053	0.163487	0.56354	0.0128119	641_Fosl1	Fosl1	Mus musculus fos-like antigen 1 (Fosl1), mRNA [NM_010235]
A_51_P172344	0.136051	-0.340881	-0.476933	0.0476464	642_Foxn3	Foxn3	Mus musculus forkhead box N3 (Foxn3), mRNA [NM_183186]
A_52_P589568	-0.153491	0.799516	0.953007	0.0408601	643_Foxo6	Foxo6	Mus musculus forkhead box O6 (Foxo6), mRNA [NM_194060]
A_55_P2072776	-0.0748714	0.363515	0.438386	0.0158507	644_Fpgs	Fpgs	Mus musculus folylpolyglutamyl synthetase (Fpgs), nuclear gene encoding mitochondrial protein, mRNA [NM_010236]
A_51_P312485	-0.741261	0.230504	0.971765	0.00794335	645_Fpr1	Fpr1	Mus musculus formyl peptide receptor 1 (Fpr1), mRNA [NM_013521]
A_51_P383270	-0.501664	0.339597	0.841261	0.0495246	646_Fras1	Fras1	Mus musculus Fraser syndrome 1 homolog (human) (Fras1), mRNA [NM_175473]
A_55_P2329487	-0.295295	0.524295	0.81959	0.0480924	647_Frmd6	Frmd6	Mus musculus FERM domain containing 6 (Frmd6), mRNA [NM_028127]
A_55_P2039842	0.911744	-0.628591	-1.54033	0.0417993	648_Frmpd1	Frmpd1	Mus musculus FERM and PDZ domain containing 1 (Frmpd1), mRNA [NM_001081172]
A_66_P128608	-0.267669	0.12257	0.390239	0.0365914	649_Fut11	Fut11	Mus musculus fucosyltransferase 11 (Fut11), mRNA [NM_028428]
A_52_P85020	-0.365217	0.0465857	0.411803	0.020249	650_Gadd45gip1	Gadd45gip1	Mus musculus growth arrest and DNA-damage-inducible, gamma interacting protein 1 (Gadd45gip1), mRNA [NM_183358]
A_55_P2111855	-0.339161	0.104621	0.443782	0.0224054	651_Gale	Gale	Mus musculus galactose-4-epimerase, UDP (Gale), mRNA [NM_178389]
A_55_P1991505	-0.156745	0.251125	0.40787	0.00716502	652_Gamt	Gamt	Mus musculus guanidinoacetate methyltransferase (Gamt), mRNA [NM_010255]
A_51_P157083	-0.216005	0.480259	0.696264	0.00988778	653_Gas1	Gas1	Mus musculus growth arrest specific 1 (Gas1), mRNA [NM_008086]
A_52_P424272	-0.36733	0.138929	0.506258	0.0183615	654_Gatc	Gatc	Mus musculus glutamyl-tRNA(Gln) amidotransferase, subunit C homolog (bacterial) (Gatc), mRNA [NM_029645]
A_51_P483159	-0.221023	0.49838	0.719403	0.00212959	655_Gchfr	Gchfr	Mus musculus GTP cyclohydrolase I feedback regulator (Gchfr), mRNA [NM_177157]
A_51_P464300	-0.340386	0.674365	1.01475	0.0013613	656_Gdf1	Gdf1	Mus musculus growth differentiation factor 1 (Gdf1), transcript variant 2, mRNA [NM_008107]
A_52_P686760	0.3978	-0.239695	-0.637495	0.0318892	657_Gdf11	Gdf11	Mus musculus growth differentiation factor 11 (Gdf11), mRNA [NM_010272]
A_55_P1960735	-0.313879	0.473039	0.786918	0.0186657	658_Gdf15	Gdf15	Mus musculus growth differentiation factor 15 (Gdf15), mRNA [NM_011819]
A_51_P220806	-0.260858	0.760943	1.0218	0.0245496	659_Gdf9	Gdf9	Mus musculus growth differentiation factor 9 (Gdf9), mRNA [NM_008110]
A_52_P628580	0.620206	-0.292671	-0.912877	0.00529298	660_Ggt7	Ggt7	Mus musculus gamma-glutamyltransferase 7 (Ggt7), mRNA [NM_144786]
A_55_P2369191	-0.0824648	0.324879	0.407344	0.0294682	661_Ggta1	Ggta1	Mus musculus glycoprotein galactosyltransferase alpha 1, 3 (Ggta1), transcript variant 1, mRNA [NM_010283]
A_51_P337089	-0.198247	0.223225	0.421472	0.0146293	662_Gins1	Gins1	Mus musculus GINS complex subunit 1 (Psf1 homolog) (Gins1), transcript variant 1, mRNA [NM_027014]
A_52_P381303	-0.283279	0.150205	0.433484	0.00871179	663_Gins2	Gins2	Mus musculus GINS complex subunit 2 (Psf2 homolog) (Gins2), mRNA [NM_178856]
A_52_P525317	-0.129323	0.361883	0.491206	0.0275273	664_Gja5	Gja5	Mus musculus gap junction protein, alpha 5 (Gja5), mRNA [NM_008121]
A_55_P2178466	-0.420991	0.480122	0.901113	0.0019259	665_Gkn1	Gkn1	Mus musculus gastrokine 1 (Gkn1), mRNA [NM_025466]
A_52_P370935	0.0538557	0.923677	0.869822	0.0352319	666_Glcci1	Glcci1	Mus musculus glucocorticoid induced transcript 1 (Glcci1), transcript variant 1, mRNA [NM_133236]
A_55_P1987590	-0.0927675	0.870638	0.963406	0.0079369	667_Glcci1	Glcci1	Mus musculus glucocorticoid induced transcript 1 (Glcci1), transcript variant 1, mRNA [NM_133236]
A_55_P2022773	-0.0292121	0.902678	0.93189	0.0155646	668_Glcci1	Glcci1	Mus musculus glucocorticoid induced transcript 1 (Glcci1), transcript variant 1, mRNA [NM_133236]
A_51_P337543	-0.216751	0.211037	0.427789	0.0411196	669_Glce	Glce	Mus musculus glucuronyl C5-epimerase (Glce), mRNA [NM_033320]
A_51_P328133	-0.166316	0.261244	0.42756	0.00934842	670_Gle1	Gle1	Mus musculus GLE1 RNA export mediator (yeast) (Gle1), mRNA [NM_028923]
A_55_P1979305	-0.087185	0.316266	0.403451	0.0133546	671_Gle1	Gle1	Mus musculus GLE1 RNA export mediator (yeast) (Gle1), mRNA [NM_028923]
A_55_P2183587	0.678468	-0.575479	-1.25395	0.0329011	672_Gli1	Gli1	Mus musculus GLI-Kruppel family member GLI1 (Gli1), mRNA [NM_010296]
A_52_P108447	-0.578605	0.321712	0.900317	0.00463814	673_Glis2	Glis2	Mus musculus GLIS family zinc finger 2 (Glis2), mRNA [NM_031184]
A_66_P133520	-0.346162	0.220229	0.56639	0.0349016	674_Glmn	Glmn	Mus musculus glomulin, FKBP associated protein (Glmn), transcript variant 1, mRNA [NM_133248]
A_51_P250797	0.501294	-0.402667	-0.903961	0.0402285	675_Glrb	Glrb	Mus musculus glycine receptor, beta subunit (Glrb), mRNA [NM_010298]
A_55_P1996216	0.68265	0.0521694	-0.63048	0.0449265	676_Gm10009	Gm10009	predicted gene 10009 [Source:MGI Symbol;Acc:MGI:3641666] [ENSMUST00000071059]
A_55_P2277171	-0.151511	0.290578	0.442089	0.0185208	677_Gm10134	Gm10134	Mus musculus adult male cecum cDNA, RIKEN full-length enriched library, clone:9130233E15 product:hypothetical Phenylalanine-rich region profile containing protein, full insert sequence. [AK136568]
A_55_P2184449	-0.199515	0.897174	1.09669	0.0120909	678_Gm10387	Gm10387	PREDICTED: Mus musculus predicted gene 10387 (Gm10387), mRNA [XM_003085393]
A_55_P2005400	-0.262114	0.559846	0.82196	0.0464879	679_Gm10505	Gm10505	PREDICTED: Mus musculus predicted gene 10505 (Gm10505), mRNA [XM_001472841]
A_55_P2003393	-0.270531	0.481662	0.752193	0.00594838	680_Gm10605	Gm10605	Mus musculus 16 days embryo head cDNA, RIKEN full-length enriched library, clone:C130095J21 product:hypothetical protein, full insert sequence. [AK141001]
A_66_P112260	-0.655123	0.383683	1.03881	0.0198105	681_Gm10688	Gm10688	PREDICTED: Mus musculus predicted gene 10688 (Gm10688), mRNA [XM_003084786]
A_55_P1998561	0.147368	-0.400585	-0.547954	0.00967705	682_Gm10731	Gm10731	Mus musculus predicted gene 10731 (Gm10731), mRNA [NM_001129886]
A_55_P2101531	0.579776	-0.0224675	-0.602244	0.0431029	683_Gm10773	Gm10773	Mus musculus bone marrow macrophage cDNA, RIKEN full-length enriched library, clone:G530024G04 product:hypothetical Cysteine-rich region profile/EGF-like domain containing protein, full insert sequence. [AK149870]
A_55_P2349243	0.355991	-0.070975	-0.426966	0.0121575	684_Gm10776	Gm10776	PREDICTED: Mus musculus predicted gene 10776 (Gm10776), mRNA [XM_003084877]
A_55_P2165579	0.393344	-0.409837	-0.803181	0.0182979	685_Gm10779	Gm10779	Mus musculus 6 days neonate spleen cDNA, RIKEN full-length enriched library, clone:F430015O13 product:hypothetical protein, full insert sequence. [AK143744]
A_55_P2079535	-0.465199	0.159046	0.624245	0.0395306	686_Gm10839	Gm10839	Mus musculus in vitro fertilized eggs cDNA, RIKEN full-length enriched library, clone:7420419G09 product:hypothetical protein, full insert sequence. [AK135804]
A_51_P394847	0.411313	-1.04596	-1.45728	0.00629832	687_Gm11346	Gm11346	Mus musculus predicted gene 11346 (Gm11346), non-coding RNA [NR_024599]
A_55_P2017397	0.156329	-0.253015	-0.409344	0.0482474	688_Gm11529	Gm11529	Mus musculus predicted gene 11529 (Gm11529), non-coding RNA [NR_033524]
A_55_P2013612	-0.121623	-0.638406	-0.516783	0.0476018	689_Gm11677	Gm11677	PREDICTED: Mus musculus predicted gene 11677 (Gm11677), mRNA [XM_894989]
A_52_P322941	-0.252582	0.415099	0.667681	0.0472399	690_Gm11992	Gm11992	Mus musculus predicted gene 11992 (Gm11992), mRNA [NM_001037928]
A_66_P105477	0.444284	-0.0658996	-0.510183	0.0132627	691_Gm12169	Gm12169	Mus musculus predicted gene 12169 (Gm12169), mRNA [NM_001163357]
A_55_P2006053	0.417089	-0.0120404	-0.42913	0.0398041	692_Gm12503	Gm12503	Mus musculus adult male urinary bladder cDNA, RIKEN full-length enriched library, clone:9530094F21 product:unclassifiable, full insert sequence. [AK035708]
A_66_P100623	0.435527	-1.13708	-1.57261	0.013929	693_Gm12522	Gm12522	PREDICTED: Mus musculus predicted gene 12522 (Gm12522), mRNA [XM_003084540]
A_66_P126459	-0.158083	1.09735	1.25544	0.023299	694_Gm13429	Gm13429	Mus musculus 0 day neonate lung cDNA, RIKEN full-length enriched library, clone:E030015P16 product:hypothetical Cysteine-rich region profile/Zn-finger, C2H2 type containing protein, full insert sequence. [AK142949]
A_55_P2080178	0.40788	-0.0542261	-0.462107	0.0350766	695_Gm13939	Gm13939	Mus musculus predicted gene 13939 (Gm13939), non-coding RNA [NR_033473]
A_66_P130276	0.167126	-0.654093	-0.821219	0.000362748	696_Gm13941	Gm13941	PREDICTED: Mus musculus predicted gene 13941 (Gm13941), mRNA [XM_001002058]
A_55_P2040838	-0.0791555	0.42001	0.499166	0.0349245	697_Gm14548	Gm14548	Mus musculus predicted gene 14548 (Gm14548), mRNA [NM_001166672]
A_55_P2142211	0.0158933	0.706166	0.690273	0.0380359	698_Gm15246	Gm15246	Mus musculus 12 days embryo eyeball cDNA, RIKEN full-length enriched library, clone:D230009N02 product:mitochondria located 1 homolog (human), full insert sequence. [AK051847]
A_55_P1961408	0.825383	-0.62972	-1.4551	0.00833546	699_Gm15308	Gm15308	Mus musculus predicted gene 15308 (Gm15308), mRNA [NM_001177521]
A_52_P62011	-0.342528	0.777782	1.12031	0.00555566	700_Gm16039	Gm16039	Mus musculus predicted gene 16039 (Gm16039), non-coding RNA [NR_033518]
A_55_P2088113	-0.196908	0.214234	0.411141	0.0428225	701_Gm16287	Gm16287	Mus musculus predicted gene 16287 (Gm16287), non-coding RNA [NR_033543]
A_52_P603421	-0.294588	0.430779	0.725367	0.0262996	702_Gm166	Gm166	Mus musculus predicted gene 166 (Gm166), mRNA [NM_001033040]
A_55_P2080258	-1.55879	0.50426	2.06305	0.0255041	703_Gm1971	Gm1971	Mus musculus 8 cells embryo 8 cells cDNA, RIKEN full-length enriched library, clone:E860006L24 product:hypothetical Retroviral nucleocapsid protein Gag containing protein, full insert sequence. [AK143472]
A_66_P121116	-0.229859	0.357378	0.587236	0.0463469	704_Gm2090	Gm2090	Mus musculus adult male testis cDNA, RIKEN full-length enriched library, clone:4930542J08 product:unclassifiable, full insert sequence. [AK076896]
A_55_P1973183	-0.27001	0.479103	0.749112	0.00470487	705_Gm2238	Gm2238	Mus musculus 13 days embryo heart cDNA, RIKEN full-length enriched library, clone:D330003A20 product:unclassifiable, full insert sequence. [AK052169]
A_55_P1973194	-0.251522	0.285581	0.537104	0.00256595	706_Gm2240	Gm2240	PREDICTED: Mus musculus predicted gene 2240 (Gm2240), mRNA [XM_001472904]
A_55_P2171071	0.162268	-0.568209	-0.730477	0.0460581	707_Gm2483	Gm2483	PREDICTED: Mus musculus predicted gene 2483 (Gm2483), mRNA [XM_001473737]
A_55_P1984073	-0.938908	0.100024	1.03893	0.00510534	708_Gm2629	Gm2629	PREDICTED: Mus musculus predicted gene 2629 (Gm2629), partial miscRNA [XR_105931]
A_55_P2036017	1.10498	-0.31496	-1.41994	0.031234	709_Gm2837	Gm2837	Mus musculus predicted gene 2837 (Gm2837), non-coding RNA [NR_040388]
A_55_P1994219	-0.780668	0.218588	0.999257	0.0252894	710_Gm2839	Gm2839	predicted gene 2833 [Source:MGI Symbol;Acc:MGI:3781005] [ENSMUST00000115768]
A_55_P2282969	-0.165459	0.303487	0.468946	0.0151863	711_Gm2a	Gm2a	Mus musculus GM2 ganglioside activator protein (Gm2a), mRNA [NM_010299]
A_55_P2159840	-1.50858	0.690822	2.1994	0.0165406	712_Gm4185	Gm4185	Mus musculus 2 days pregnant adult female ovary cDNA, RIKEN full-length enriched library, clone:E330010E23 product:unclassifiable, full insert sequence. [AK143342]
A_55_P2024313	-0.178374	0.240596	0.418971	0.0336909	713_Gm4221	Gm4221	Mus musculus 7 days neonate cerebellum cDNA, RIKEN full-length enriched library, clone:A730052O22 product:unclassifiable, full insert sequence. [AK163160]
A_66_P132218	-0.230554	0.149772	0.380325	0.0254661	714_Gm4430	Gm4430	Mus musculus 7 days neonate cerebellum cDNA, RIKEN full-length enriched library, clone:A730008M19 product:unclassifiable, full insert sequence. [AK042594]
A_55_P2032698	0.992287	-1.02071	-2.013	0.00283909	715_Gm4814	Gm4814	Mus musculus predicted gene 4814 (Gm4814), non-coding RNA [NR_036451]
A_55_P2150953	0.365466	-0.691044	-1.05651	0.01584	716_Gm4827	Gm4827	PREDICTED: Mus musculus predicted gene 4827 (Gm4827), miscRNA [XR_035106]
A_55_P1962483	-0.160962	0.224977	0.385939	0.00905902	717_Gm4943	Gm4943	PREDICTED: Mus musculus predicted pseudogene 4943 (Gm4943), mRNA [XM_358948]
A_66_P113346	-0.339526	1.71109	2.05061	0.00860264	718_Gm5103	Gm5103	Mus musculus 3 days neonate thymus cDNA, RIKEN full-length enriched library, clone:A630062H14 product:unclassifiable, full insert sequence. [AK042136]
A_55_P2114188	0.176066	-0.204954	-0.38102	0.0437365	719_Gm5105	Gm5105	Mus musculus predicted gene 5105 (Gm5105), non-coding RNA [NR_037975]
A_66_P118799	-0.254092	1.00348	1.25757	0.033998	720_Gm5144	Gm5144	PREDICTED: Mus musculus predicted gene 5144 (Gm5144), partial miscRNA [XR_105665]
A_52_P33382	-0.412808	0.808519	1.22133	0.0327757	721_Gm5226	Gm5226	PREDICTED: Mus musculus predicted pseudogene 5226 (Gm5226), mRNA [XM_356935]
A_55_P2017977	-2.80926	0.931636	3.74089	0.00100372	722_Gm525	Gm525	Mus musculus predicted gene 525 (Gm525), mRNA [NM_001033266]
A_55_P2001403	0.565163	-0.287499	-0.852662	0.0422924	723_Gm5478	Gm5478	Mus musculus predicted pseudogene 5478 (Gm5478), non-coding RNA [NR_003960]
A_55_P2075734	-0.195334	0.433909	0.629243	0.0244491	724_Gm5482	Gm5482	PREDICTED: Mus musculus predicted gene 5482 (Gm5482), mRNA [XM_488772]
A_66_P118479	0.271377	-0.249339	-0.520715	0.0324833	725_Gm567	Gm567	BX518983 Soares mouse p3NMF19.5 Mus musculus cDNA clone IMAGp998K19716 ; IMAGE:317322, mRNA sequence [BX518983]
A_55_P2041733	-0.660094	3.2972	3.95729	0.004988	726_Gm595	Gm595	Mus musculus predicted gene 595 (Gm595), mRNA [NM_001085499]
A_55_P1988723	0.605624	-0.135919	-0.741542	0.0303302	727_Gm5953	Gm5953	PREDICTED: Mus musculus predicted gene 5953 (Gm5953), miscRNA [XR_105450]
A_55_P2005999	0.333104	-0.0522814	-0.385386	0.0472692	728_Gm6185	Gm6185	PREDICTED: Mus musculus predicted gene 6185 (Gm6185), mRNA [XM_896050]
A_55_P2071028	-0.182956	0.308627	0.491583	0.00652965	729_Gm6195	Gm6195	PREDICTED: Mus musculus predicted pseudogene 6195 (Gm6195), mRNA [XM_885368]
A_52_P900300	1.55989	0.00255252	-1.55734	0.00879844	730_Gm6213	Gm6213	Mus musculus adult male aorta and vein cDNA, RIKEN full-length enriched library, clone:A530085C17 product:unclassifiable, full insert sequence. [AK080223]
A_55_P2112972	0.73867	-0.085879	-0.824549	0.011215	731_Gm6288	Gm6288	Mus musculus lung RCB-0558 LLC cDNA, RIKEN full-length enriched library, clone:G730037D21 product:hypothetical protein, full insert sequence. [AK144804]
A_55_P2140606	0.908808	-0.129592	-1.0384	0.0192362	732_Gm6310	Gm6310	PREDICTED: Mus musculus predicted pseudogene 6310 (Gm6310), mRNA [XM_886739]
A_66_P103316	0.669028	-0.0281614	-0.697189	0.011131	733_Gm6521	Gm6521	PREDICTED: Mus musculus predicted gene 6521 (Gm6521), miscRNA [XR_035266]
A_55_P2023021	-0.602968	0.718794	1.32176	0.00443014	734_Gm6961	Gm6961	Mus musculus cDNA clone IMAGE:1446978. [BC038648]
A_55_P2075090	0.0995542	-0.365553	-0.465107	0.0457191	735_Gm7257	Gm7257	Mus musculus predicted gene 7257 (Gm7257), mRNA [NM_001167586]
A_55_P1974053	0.829255	-0.0679522	-0.897208	0.00505036	736_Gm7715	Gm7715	Mus musculus adult male testis cDNA, RIKEN full-length enriched library, clone:1700099F03 product:unclassifiable, full insert sequence. [AK131765]
A_55_P1990205	0.940526	-0.642626	-1.58315	0.0208981	737_Gm7849	Gm7849	Mus musculus predicted gene 7849 (Gm7849), mRNA [NM_001177518]
A_55_P1993965	1.54371	-0.0752655	-1.61898	0.0139225	738_Gm806	Gm806	Mus musculus predicted gene 806 (Gm806), mRNA [NM_001033400]
A_55_P2096368	-0.291354	0.122314	0.413668	0.0121423	739_Gm8230	Gm8230	PREDICTED: Mus musculus predicted gene 8230, transcript variant 1 (Gm8230), partial miscRNA [XR_107293]
A_55_P1955950	0.249665	-0.19538	-0.445045	0.0359085	740_Gm8437	Gm8437	PREDICTED: Mus musculus predicted gene 8437 (Gm8437), miscRNA [XR_105877]
A_55_P2051622	-0.223356	0.252747	0.476103	0.0217526	741_Gm8479	Gm8479	Mus musculus strain DBA/2J thiopurine S-methyltransferase (Tpmt) pseudogene, mRNA sequence. [AF037047]
A_66_P104915	-1.03794	0.178149	1.21609	0.0385134	742_Gm8817	Gm8817	Mus musculus predicted gene 8817 (Gm8817), mRNA [NM_001101606]
A_55_P2109439	0.804045	-0.690618	-1.49466	0.00173552	743_Gm889	Gm889	Mus musculus predicted gene 889 (Gm889), mRNA [NM_001033437]
A_66_P101942	0.326795	-0.504274	-0.831069	0.036867	744_Gm9706	Gm9706	Mus musculus adult male hippocampus cDNA, RIKEN full-length enriched library, clone:2900034J12 product:interferon-stimulated protein (15 kDa), full insert sequence. [AK019325]
A_55_P2186302	0.123915	-0.683282	-0.807196	0.00420542	745_Gm9866	Gm9866	PREDICTED: Mus musculus predicted gene 9866 (Gm9866), miscRNA [XR_035276]
A_55_P2143851	0.447867	-0.875084	-1.32295	0.00563701	746_Gm996	Gm996	Mus musculus predicted gene 996 (Gm996), mRNA [NM_001005424]
A_55_P1998086	0.2682	-0.599841	-0.868041	0.0123555	747_Gm9992	Gm9992	Mus musculus predicted gene 9992 (Gm9992), mRNA [NM_001142539]
A_55_P2157814	0.12963	-0.252263	-0.381893	0.0480863	748_Gmds	Gmds	Mus musculus GDP-mannose 4, 6-dehydratase (Gmds), mRNA [NM_146041]
A_55_P2128646	-0.249296	0.141872	0.391168	0.00586662	749_Gmnn	Gmnn	Mus musculus geminin (Gmnn), mRNA [NM_020567]
A_52_P920129	-0.410706	0.490284	0.90099	0.00739206	750_Gnai1	Gnai1	Mus musculus guanine nucleotide binding protein (G protein), alpha inhibiting 1 (Gnai1), mRNA [NM_010305]
A_51_P464308	0.305231	-0.679937	-0.985168	0.0433504	751_Gnb4	Gnb4	Mus musculus guanine nucleotide binding protein (G protein), beta 4 (Gnb4), mRNA [NM_013531]
A_55_P1988018	0.688881	-0.21117	-0.900051	0.0363022	752_Gng7	Gng7	Mus musculus guanine nucleotide binding protein (G protein), gamma 7 (Gng7), transcript variant 1, mRNA [NM_001038655]
A_55_P2085400	-0.258115	0.124398	0.382513	0.0429369	753_Gpam	Gpam	glycerol-3-phosphate acyltransferase, mitochondrial [Source:MGI Symbol;Acc:MGI:109162] [ENSMUST00000086868]
A_55_P2025403	0.0707636	-0.624379	-0.695142	0.0456729	754_Gphn	Gphn	Mus musculus gephyrin (Gphn), transcript variant 1, mRNA [NM_145965]
A_52_P566681	-0.742761	0.3663	1.10906	0.0327657	755_Gpm6a	Gpm6a	Mus musculus glycoprotein m6a (Gpm6a), mRNA [NM_153581]
A_55_P2015430	-0.281891	0.134503	0.416394	0.0250335	756_Gpn2	Gpn2	Mus musculus GPN-loop GTPase 2 (Gpn2), mRNA [NM_133884]
A_55_P2184106	-0.316656	0.171778	0.488434	0.0158869	757_Gpn2	Gpn2	Mus musculus GPN-loop GTPase 2 (Gpn2), mRNA [NM_133884]
A_55_P2156638	0.538679	-0.509309	-1.04799	0.0301534	758_Gpr114	Gpr114	Mus musculus G protein-coupled receptor 114 (Gpr114), transcript variant 1, mRNA [NM_001145972]
A_55_P2011620	-0.170875	0.493019	0.663894	0.0410908	759_Gpr141	Gpr141	Mus musculus G protein-coupled receptor 141 (Gpr141), mRNA [NM_181754]
A_55_P2027392	0.113878	-0.617085	-0.730963	0.024583	760_Gpr146	Gpr146	Mus musculus G protein-coupled receptor 146 (Gpr146), transcript variant 1, mRNA [NM_030258]
A_55_P2122718	-0.196039	0.404708	0.600747	0.0138936	761_Gpr19	Gpr19	Mus musculus G protein-coupled receptor 19 (Gpr19), transcript variant 1, mRNA [NM_001167693]
A_55_P1970788	-0.802555	0.485902	1.28846	0.00935344	762_Gpr77	Gpr77	Mus musculus G protein-coupled receptor 77 (Gpr77), transcript variant 1, mRNA [NM_176912]
A_55_P2106106	-0.519257	0.420575	0.939832	0.0121425	763_Gpr77	Gpr77	Mus musculus G protein-coupled receptor 77 (Gpr77), transcript variant 1, mRNA [NM_176912]
A_55_P2011943	0.118947	-0.497965	-0.616911	0.0205343	764_Gramd1a	Gramd1a	Mus musculus GRAM domain containing 1A (Gramd1a), mRNA [NM_027898]
A_55_P1955483	-0.431489	0.761713	1.1932	0.0300222	765_Grb14	Grb14	Mus musculus growth factor receptor bound protein 14 (Grb14), mRNA [NM_016719]
A_55_P1978618	-0.45095	0.0994087	0.550359	0.0163996	766_Grcc10	Grcc10	Mus musculus gene rich cluster, C10 gene (Grcc10), mRNA [NM_013535]
A_55_P2168296	-0.196859	0.203486	0.400346	0.0144494	767_Grcc10	Grcc10	gene rich cluster, C10 gene [Source:MGI Symbol;Acc:MGI:1315201] [ENSMUST00000004389]
A_52_P531731	-0.0730768	0.536118	0.609194	0.0133116	768_Grin3a	Grin3a	glutamate receptor ionotropic, NMDA3A [Source:MGI Symbol;Acc:MGI:1933206] [ENSMUST00000093859]
A_55_P2164070	1.15512	-0.354245	-1.50936	0.0305516	769_Grip1	Grip1	Mus musculus glutamate receptor interacting protein 1 (Grip1), transcript variant 1, mRNA [NM_028736]
A_55_P2033425	0.167409	-0.396524	-0.563933	0.0269514	770_Grm5	Grm5	Mus musculus glutamate receptor, metabotropic 5 (Grm5), transcript variant b, mRNA [NM_001143834]
A_55_P2011097	0.526232	-0.435997	-0.962228	0.0198185	771_Gsdma2	Gsdma2	Mus musculus gasdermin A2 (Gsdma2), mRNA [NM_029727]
A_51_P112223	-0.720985	0.508023	1.22901	0.0345228	772_Gsta4	Gsta4	Mus musculus glutathione S-transferase, alpha 4 (Gsta4), mRNA [NM_010357]
A_51_P432229	1.02744	-0.345367	-1.3728	0.0146046	773_Gstt4	Gstt4	Mus musculus glutathione S-transferase, theta 4 (Gstt4), mRNA [NM_029472]
A_55_P2031192	-0.277769	0.128712	0.406482	0.0165706	774_Gtdc1	Gtdc1	Mus musculus glycosyltransferase-like domain containing 1 (Gtdc1), mRNA [NM_172662]
A_55_P2143991	-0.352631	0.225797	0.578428	0.0448233	775_Gtdc1	Gtdc1	glycosyltransferase-like domain containing 1 [Source:MGI Symbol;Acc:MGI:2444269] [ENSMUST00000100127]
A_51_P193863	-0.0387788	0.415898	0.454677	0.0194083	776_Gtf3c4	Gtf3c4	Mus musculus general transcription factor IIIC, polypeptide 4 (Gtf3c4), transcript variant 1, mRNA [NM_172977]
A_55_P1992049	-0.32225	0.592784	0.915035	0.00133628	777_Gucy1a3	Gucy1a3	Mus musculus guanylate cyclase 1, soluble, alpha 3 (Gucy1a3), mRNA [NM_021896]
A_55_P2044074	0.786808	-0.452335	-1.23914	0.00484366	778_Gucy2e	Gucy2e	Mus musculus guanylate cyclase 2e (Gucy2e), mRNA [NM_008192]
A_51_P235878	-0.341696	0.277951	0.619648	0.000501734	779_Guk1	Guk1	Mus musculus guanylate kinase 1 (Guk1), transcript variant 1, mRNA [NM_008193]
A_51_P290626	0.715491	-0.44986	-1.16535	0.0320234	780_Gulo	Gulo	Mus musculus gulonolactone (L-) oxidase (Gulo), mRNA [NM_178747]
A_55_P2135074	0.209628	-0.33049	-0.540118	0.0113258	781_H2-M5	H2-M5	Mus musculus histocompatibility 2, M region locus 5 (H2-M5), mRNA [NM_001115075]
A_55_P2099540	-0.20506	0.276857	0.481917	0.00122222	782_H2afj	H2afj	Mus musculus H2A histone family, member J (H2afj), mRNA [NM_177688]
A_55_P2112637	0.364056	-0.0565127	-0.420568	0.00638808	783_Habp2	Habp2	hyaluronic acid binding protein 2 [Source:MGI Symbol;Acc:MGI:1196378] [ENSMUST00000095948]
A_51_P288026	-0.205611	0.188219	0.39383	0.0351191	784_Haus6	Haus6	Mus musculus HAUS augmin-like complex, subunit 6 (Haus6), mRNA [NM_173400]
A_55_P2035951	-0.327549	0.197666	0.525215	1.14488e-05	785_Haus8	Haus8	Mus musculus 4HAUS augmin-like complex, subunit 8 (Haus8), transcript variant 1, mRNA [NM_001163042]
A_55_P1962303	-0.634412	0.736351	1.37076	0.00320819	786_Hba-a1	Hba-a1	Mus musculus hemoglobin alpha, adult chain 1 (Hba-a1), mRNA [NM_008218]
A_55_P1962299	-0.564626	0.457082	1.02171	0.00284611	787_Hba-a2	Hba-a2	Mus musculus hemoglobin alpha, adult chain 2 (Hba-a2), mRNA [NM_001083955]
A_55_P1973809	-0.511287	0.927692	1.43898	0.00654115	788_Hbb-b1	Hbb-b1	Mus musculus hemoglobin, beta adult major chain (Hbb-b1), mRNA [NM_008220]
A_55_P2038540	-0.574464	0.94392	1.51838	0.0054233	789_Hbb-b2	Hbb-b2	Mus musculus hemoglobin, beta adult minor chain (Hbb-b2), mRNA [NM_016956]
A_55_P2005828	0.123682	-0.358486	-0.482167	0.029739	790_Hbb-bh1	Hbb-bh1	Mus musculus hemoglobin Z, beta-like embryonic chain (Hbb-bh1), mRNA [NM_008219]
A_51_P213334	0.42751	-0.415961	-0.843471	0.0448132	791_Hdac11	Hdac11	Mus musculus histone deacetylase 11 (Hdac11), mRNA [NM_144919]
A_55_P1983006	0.230064	-0.366445	-0.596509	0.0107771	792_Hdac5	Hdac5	Mus musculus histone deacetylase 5 (Hdac5), transcript variant 1, mRNA [NM_001077696]
A_55_P2167160	-0.33585	0.0508773	0.386727	0.033924	793_Hdhd2	Hdhd2	Mus musculus haloacid dehalogenase-like hydrolase domain containing 2 (Hdhd2), transcript variant 3, mRNA [NM_001039202]
A_52_P622850	-0.116743	-1.62264	-1.50589	0.048188	794_Hes5	Hes5	Mus musculus hairy and enhancer of split 5 (Drosophila) (Hes5), mRNA [NM_010419]
A_51_P101545	0.404246	-0.315227	-0.719473	0.0084617	795_Hgfac	Hgfac	Mus musculus hepatocyte growth factor activator (Hgfac), mRNA [NM_019447]
A_55_P2060188	-0.180824	0.440652	0.621477	0.0179024	796_Hira	Hira	histone cell cycle regulation defective homolog A (S. cerevisiae) [Source:MGI Symbol;Acc:MGI:99430] [ENSMUST00000120532]
A_51_P516133	-0.232206	0.325594	0.5578	0.0302268	797_Hist1h1c	Hist1h1c	Mus musculus histone cluster 1, H1c (Hist1h1c), mRNA [NM_015786]
A_55_P2084696	-0.204114	0.289344	0.493458	0.0230564	798_Hist1h2aa	Hist1h2aa	Mus musculus histone cluster 1, H2aa (Hist1h2aa), mRNA [NM_175658]
A_51_P286460	-0.328879	0.576206	0.905085	0.0460366	799_Hist1h2ae	Hist1h2ae	Mus musculus histone cluster 1, H2ae (Hist1h2ae), mRNA [NM_178187]
A_52_P498208	-0.383643	0.248321	0.631964	0.0145351	800_Hist1h2ak	Hist1h2ak	Mus musculus histone cluster 1, H2ak (Hist1h2ak), mRNA [NM_178183]
A_55_P2109122	-0.388875	0.522519	0.911394	0.0119802	801_Hist1h2bc	Hist1h2bc	Mus musculus histone cluster 1, H2bc (Hist1h2bc), mRNA [NM_023422]
A_55_P2109152	-0.678873	0.469211	1.14808	0.0261846	802_Hist1h2bg	Hist1h2bg	Mus musculus histone cluster 1, H2bg (Hist1h2bg), mRNA [NM_178196]
A_66_P101132	-0.493965	0.857701	1.35167	0.00859588	803_Hist1h2bp	Hist1h2bp	Mus musculus histone cluster 1, H2bp (Hist1h2bp), mRNA [NM_178202]
A_55_P2158701	-0.205953	0.246974	0.452927	0.0272496	804_Hist1h4d	Hist1h4d	Mus musculus histone cluster 1, H4d (Hist1h4d), mRNA [NM_175654]
A_55_P2125013	-0.135921	0.316877	0.452798	0.0346488	805_Hist1h4j	Hist1h4j	Mus musculus histone cluster 1, H4j (Hist1h4j), mRNA [NM_178210]
A_55_P2091145	-0.200252	0.263021	0.463273	0.0177493	806_Hist1h4k	Hist1h4k	Mus musculus histone cluster 1, H4k (Hist1h4k), mRNA [NM_178211]
A_55_P2091147	-0.0719904	0.389925	0.461915	0.0299341	807_Hist1h4k	Hist1h4k	Mus musculus histone cluster 1, H4k (Hist1h4k), mRNA [NM_178211]
A_55_P2177488	-0.448708	0.461967	0.910675	0.00541931	808_Hist2h2be	Hist2h2be	Mus musculus histone cluster 2, H2be (Hist2h2be), mRNA [NM_178214]
A_55_P1973349	-0.142652	0.289936	0.432588	0.0247784	809_Hist2h4	Hist2h4	Mus musculus histone cluster 2, H4 (Hist2h4), mRNA [NM_033596]
A_55_P1974967	-0.1844	0.205937	0.390338	0.0166483	810_Hist2h4	Hist2h4	Mus musculus histone cluster 2, H4 (Hist2h4), mRNA [NM_033596]
A_55_P1988754	-0.201977	0.223557	0.425534	0.0372641	811_Hist4h4	Hist4h4	Mus musculus histone cluster 4, H4 (Hist4h4), mRNA [NM_175652]
A_51_P443754	0.225657	-0.477025	-0.702682	0.00998234	812_Hivep2	Hivep2	Mus musculus human immunodeficiency virus type I enhancer binding protein 2 (Hivep2), mRNA [NM_010437]
A_52_P586004	-0.313443	0.418488	0.731931	0.00858397	813_Hk3	Hk3	Mus musculus hexokinase 3 (Hk3), nuclear gene encoding mitochondrial protein, transcript variant 1, mRNA [NM_001033245]
A_51_P399000	0.311408	-0.281178	-0.592586	0.0160818	814_Hmbox1	Hmbox1	Mus musculus homeobox containing 1 (Hmbox1), mRNA [NM_177338]
A_55_P2018283	-0.313514	0.153802	0.467316	0.00684912	815_Hmgb1	Hmgb1	Mus musculus high mobility group box 1 (Hmgb1), mRNA [NM_010439]
A_52_P137371	-0.392986	0.339172	0.732158	0.000261961	816_Hmgcr	Hmgcr	Mus musculus 3-hydroxy-3-methylglutaryl-Coenzyme A reductase (Hmgcr), mRNA [NM_008255]
A_55_P1954569	-0.672313	0.649466	1.32178	0.000567148	817_Hmgcs1	Hmgcs1	Mus musculus 13 days embryo male testis cDNA, RIKEN full-length enriched library, clone:6030403N11 product:pre B-cell leukemia transcription factor 1, full insert sequence. [AK031297]
A_55_P2032966	-0.601753	0.307373	0.909125	3.74731e-05	818_Hmgcs1	Hmgcs1	Mus musculus 3-hydroxy-3-methylglutaryl-Coenzyme A synthase 1 (Hmgcs1), mRNA [NM_145942]
A_51_P263965	-0.301475	0.222766	0.524241	0.0350903	819_Hmox1	Hmox1	Mus musculus heme oxygenase (decycling) 1 (Hmox1), mRNA [NM_010442]
A_55_P2029687	-0.330365	0.206609	0.536974	0.0233187	820_Hmox1	Hmox1	Mus musculus heme oxygenase (decycling) 1 (Hmox1), mRNA [NM_010442]
A_52_P477819	-0.261573	0.135524	0.397097	0.0319451	821_Hmox2	Hmox2	Mus musculus heme oxygenase (decycling) 2 (Hmox2), transcript variant 2, mRNA [NM_010443]
A_55_P2062678	-0.296575	0.142152	0.438727	0.0330566	822_Hmox2	Hmox2	Mus musculus heme oxygenase (decycling) 2 (Hmox2), transcript variant 2, mRNA [NM_010443]
A_55_P2043509	-0.485752	0.144742	0.630494	0.0316683	823_Hnmt	Hnmt	Mus musculus histamine N-methyltransferase (Hnmt), mRNA [NM_080462]
A_52_P535623	-0.0907939	-1.32889	-1.23809	0.0308634	824_Hook1	Hook1	Mus musculus hook homolog 1 (Drosophila) (Hook1), mRNA [NM_030014]
A_52_P346987	0.523603	-0.0948162	-0.618419	0.0311545	825_Hoxc9	Hoxc9	Mus musculus homeobox C9 (Hoxc9), mRNA [NM_008272]
A_51_P317214	-0.587412	0.448983	1.0364	0.0429277	826_Hpdl	Hpdl	Mus musculus 4-hydroxyphenylpyruvate dioxygenase-like (Hpdl), mRNA [NM_146256]
A_51_P243435	-0.483024	0.238339	0.721363	0.0359602	827_Hsd17b1	Hsd17b1	Mus musculus hydroxysteroid (17-beta) dehydrogenase 1 (Hsd17b1), mRNA [NM_010475]
A_52_P132165	0.490991	-0.498953	-0.989943	0.00112522	828_Hsd17b11	Hsd17b11	Mus musculus hydroxysteroid (17-beta) dehydrogenase 11 (Hsd17b11), mRNA [NM_053262]
A_52_P223224	0.163003	-1.00002	-1.16303	0.00282181	829_Hsd17b11	Hsd17b11	hydroxysteroid (17-beta) dehydrogenase 11 [Source:MGI Symbol;Acc:MGI:2149821] [ENSMUST00000119025]
A_52_P566605	-0.377259	0.150447	0.527706	0.0414366	830_Hsd17b7	Hsd17b7	Mus musculus hydroxysteroid (17-beta) dehydrogenase 7 (Hsd17b7), mRNA [NM_010476]
A_51_P130332	-0.267032	0.465935	0.732967	0.0042269	831_Hspa12b	Hspa12b	Mus musculus heat shock protein 12B (Hspa12b), mRNA [NM_028306]
A_51_P265869	-0.227172	0.254056	0.481227	0.00111878	832_Hspa9	Hspa9	Mus musculus heat shock protein 9 (Hspa9), nuclear gene encoding mitochondrial protein, mRNA [NM_010481]
A_51_P479408	-0.144887	0.47451	0.619398	0.00769324	833_Hyal1	Hyal1	Mus musculus hyaluronoglucosaminidase 1 (Hyal1), mRNA [NM_008317]
A_66_P134453	0.489936	-0.62553	-1.11547	0.0141354	834_I830077J02Rik	I830077J02Rik	Mus musculus RIKEN cDNA I830077J02 gene (I830077J02Rik), mRNA [NM_001033780]
A_66_P114856	1.58916	-0.601157	-2.19032	0.0158067	835_Iapp	Iapp	Mus musculus islet amyloid polypeptide (Iapp), mRNA [NM_010491]
A_51_P371279	0.608624	-0.606918	-1.21554	0.00911874	836_Icos	Icos	Mus musculus inducible T-cell co-stimulator (Icos), mRNA [NM_017480]
A_55_P1991773	0.557576	-0.670943	-1.22852	0.0149934	837_Icos	Icos	Mus musculus inducible T-cell co-stimulator (Icos), mRNA [NM_017480]
A_51_P132978	-0.378614	0.116734	0.495348	0.00839584	838_Idh1	Idh1	Mus musculus isocitrate dehydrogenase 1 (NADP+), soluble (Idh1), transcript variant 2, mRNA [NM_010497]
A_51_P268559	-0.225833	0.210758	0.436591	0.00870251	839_Idh3a	Idh3a	Mus musculus isocitrate dehydrogenase 3 (NAD+) alpha (Idh3a), nuclear gene encoding mitochondrial protein, mRNA [NM_029573]
A_55_P2028961	-0.475053	0.224502	0.699555	0.00063147	840_Idi1	Idi1	Mus musculus isopentenyl-diphosphate delta isomerase (Idi1), mRNA [NM_145360]
A_66_P121137	1.58231	-0.637446	-2.21975	0.000608451	841_Idi2	Idi2	Mus musculus isopentenyl-diphosphate delta isomerase 2 (Idi2), mRNA [NM_177197]
A_55_P2121856	-0.27501	0.654981	0.929992	0.00457375	842_Ier5l	Ier5l	Mus musculus immediate early response 5-like (Ier5l), mRNA [NM_030244]
A_51_P151182	0.560121	-0.47729	-1.03741	0.0262725	843_Ifi202b	Ifi202b	Mus musculus interferon activated gene 202B (Ifi202b), transcript variant 2, mRNA [NM_011940]
A_55_P2032167	0.609994	-0.43146	-1.04145	0.0261248	844_Ifi202b	Ifi202b	Mus musculus interferon activated gene 202B (Ifi202b), transcript variant 1, mRNA [NM_008327]
A_55_P1988202	-0.0319973	-0.961001	-0.929003	0.0310821	845_Ifi203	Ifi203	Mus musculus interferon activated gene 203 (Ifi203), transcript variant 1, mRNA [NM_001045481]
A_55_P1998843	0.342541	-0.65965	-1.00219	0.0491993	846_Ifi203	Ifi203	Mus musculus interferon activated gene 203 (Ifi203), transcript variant 1, mRNA [NM_001045481]
A_55_P1975560	0.266424	-0.392784	-0.659208	0.0282041	847_Ifi204	Ifi204	Mus musculus interferon activated gene 204 (Ifi204), mRNA [NM_008329]
A_55_P2005783	0.211373	-0.544288	-0.75566	0.0477938	848_Ifih1	Ifih1	Mus musculus interferon induced with helicase C domain 1 (Ifih1), transcript variant 1, mRNA [NM_027835]
A_51_P294555	-0.253246	0.76045	1.0137	0.0419427	849_Ifitm6	Ifitm6	Mus musculus interferon induced transmembrane protein 6 (Ifitm6), mRNA [NM_001033632]
A_51_P391445	-0.176875	0.30564	0.482516	0.041911	850_Ifngr1	Ifngr1	Mus musculus interferon gamma receptor 1 (Ifngr1), mRNA [NM_010511]
A_55_P1979674	0.359173	-0.687967	-1.04714	0.0140319	851_Ikzf4	Ikzf4	Mus musculus IKAROS family zinc finger 4 (Ikzf4), mRNA [NM_011772]
A_55_P2119917	0.134281	-0.746115	-0.880396	0.0388999	852_Ikzf4	Ikzf4	Mus musculus IKAROS family zinc finger 4 (Ikzf4), mRNA [NM_011772]
A_51_P430766	1.42994	-0.452868	-1.8828	0.00433639	853_Il10	Il10	Mus musculus interleukin 10 (Il10), mRNA [NM_010548]
A_55_P2034032	-0.302478	0.242055	0.544533	0.0189205	854_Il12rb1	Il12rb1	Mus musculus interleukin 12 receptor, beta 1 (Il12rb1), mRNA [NM_008353]
A_55_P2034033	-0.426357	0.324943	0.751301	0.0314171	855_Il12rb1	Il12rb1	Mus musculus interleukin 12 receptor, beta 1 (Il12rb1), mRNA [NM_008353]
A_55_P2030331	1.49327	-0.526678	-2.01995	0.0437595	856_Iltifb	Iltifb	Mus musculus interleukin 10-related T cell-derived inducible factor beta (Iltifb), mRNA [NM_054079]
A_55_P2030332	2.46175	0.0252831	-2.43647	0.00848326	857_Iltifb	Iltifb	Mus musculus interleukin 10-related T cell-derived inducible factor beta (Iltifb), mRNA [NM_054079]
A_55_P2025712	-0.373212	0.241281	0.614494	0.000612125	858_Immt	Immt	Mus musculus inner membrane protein, mitochondrial (Immt), nuclear gene encoding mitochondrial protein, mRNA [NM_029673]
A_66_P104554	0.227727	-0.472581	-0.700309	0.0207389	859_Inpp1	Inpp1	Mus musculus inositol polyphosphate-1-phosphatase (Inpp1), mRNA [NM_008384]
A_52_P330289	0.713342	-0.31322	-1.02656	0.0274471	860_Inpp4b	Inpp4b	Mus musculus inositol polyphosphate-4-phosphatase, type II (Inpp4b), mRNA [NM_001024617]
A_51_P290207	-0.481464	0.456559	0.938023	0.000107963	861_Insig1	Insig1	Mus musculus insulin induced gene 1 (Insig1), mRNA [NM_153526]
A_55_P2255325	-0.472456	0.99135	1.46381	0.0138834	862_Insl5	Insl5	Mus musculus insulin-like 5 (Insl5), mRNA [NM_011831]
A_55_P1966714	-0.419054	0.0929221	0.511976	0.0464259	863_Iqcc	Iqcc	IQ motif containing C [Source:MGI Symbol;Acc:MGI:2446212] [ENSMUST00000046675]
A_55_P1991964	-0.216224	0.311004	0.527228	0.00861813	864_Iqsec2	Iqsec2	Mus musculus IQ motif and Sec7 domain 2 (Iqsec2), transcript variant 1, mRNA [NM_001114664]
A_55_P2109445	0.618376	-0.458649	-1.07702	0.0303158	865_Irf4	Irf4	Mus musculus interferon regulatory factor 4 (Irf4), mRNA [NM_013674]
A_66_P102260	0.307456	-0.42348	-0.730936	0.01647	866_Irs2	Irs2	Mus musculus insulin receptor substrate 2 (Irs2), mRNA [NM_001081212]
A_52_P244132	-0.261504	0.153334	0.414839	0.0016745	867_Isoc1	Isoc1	Mus musculus isochorismatase domain containing 1 (Isoc1), mRNA [NM_025478]
A_52_P338734	0.716436	-0.348001	-1.06444	0.0216679	868_Ispd	Ispd	Mus musculus isoprenoid synthase domain containing (Ispd), mRNA [NM_178629]
A_66_P140103	-0.44348	0.738626	1.18211	0.0303469	869_Itga4	Itga4	Mus musculus integrin alpha 4 (Itga4), mRNA [NM_010576]
A_52_P549279	0.611865	-0.566839	-1.1787	0.0274683	870_Itgae	Itgae	Mus musculus integrin alpha E, epithelial-associated (Itgae), transcript variant 2, mRNA [NM_172944]
A_51_P197948	-0.269382	0.176244	0.445626	0.0061389	871_Iws1	Iws1	Mus musculus IWS1 homolog (S. cerevisiae) (Iws1), mRNA [NM_173441]
A_51_P358354	-0.142795	0.494376	0.637172	0.0139158	872_Jam3	Jam3	Mus musculus junction adhesion molecule 3 (Jam3), mRNA [NM_023277]
A_51_P102459	-0.237819	0.424549	0.662368	0.0416507	873_Jph3	Jph3	Mus musculus junctophilin 3 (Jph3), mRNA [NM_020605]
A_55_P2167112	-0.301204	0.254094	0.555298	0.00889518	874_Kank2	Kank2	Mus musculus KN motif and ankyrin repeat domains 2 (Kank2), mRNA [NM_145611]
A_55_P2071691	-0.24118	0.385601	0.626781	0.0137701	875_Kank3	Kank3	Mus musculus KN motif and ankyrin repeat domains 3 (Kank3), mRNA [NM_030697]
A_55_P2173188	-0.244927	0.332235	0.577162	0.0316656	876_Kank3	Kank3	Mus musculus KN motif and ankyrin repeat domains 3 (Kank3), mRNA [NM_030697]
A_52_P281145	-1.70136	1.6602	3.36156	0.0058789	877_Kank4	Kank4	Mus musculus KN motif and ankyrin repeat domains 4 (Kank4), mRNA [NM_172872]
A_52_P570240	0.602939	-0.83904	-1.44198	0.0330166	878_Kbtbd11	Kbtbd11	Mus musculus kelch repeat and BTB (POZ) domain containing 11 (Kbtbd11), mRNA [NM_029116]
A_52_P151116	-0.884097	0.324716	1.20881	0.0367548	879_Kcnab3	Kcnab3	Mus musculus potassium voltage-gated channel, shaker-related subfamily, beta member 3 (Kcnab3), mRNA [NM_010599]
A_55_P2012714	0.345556	-0.0844742	-0.43003	0.0157261	880_Kcnh6	Kcnh6	Mus musculus potassium voltage-gated channel, subfamily H (eag-related), member 6 (Kcnh6), mRNA [NM_001037712]
A_55_P2090330	0.120715	-0.568323	-0.689038	0.0243468	881_Kcnmb4	Kcnmb4	Mus musculus potassium large conductance calcium-activated channel, subfamily M, beta member 4 (Kcnmb4), mRNA [NM_021452]
A_55_P2086213	-0.164702	0.28452	0.449222	0.0402055	882_Kcnq3	Kcnq3	Mus musculus potassium voltage-gated channel, subfamily Q, member 3 (Kcnq3), mRNA [NM_152923]
A_55_P2096204	-0.266953	0.16185	0.428803	0.014882	883_Kdm1b	Kdm1b	Mus musculus lysine (K)-specific demethylase 1B (Kdm1b), mRNA [NM_172262]
A_52_P208521	0.322936	-2.19287	-2.51581	0.0273891	884_Khdc1a	Khdc1a	Mus musculus KH domain containing 1A (Khdc1a), mRNA [NM_183322]
A_51_P223724	-0.134145	0.360562	0.494707	0.0445328	885_Khdrbs2	Khdrbs2	Mus musculus KH domain containing, RNA binding, signal transduction associated 2 (Khdrbs2), mRNA [NM_133235]
A_52_P221776	0.0465738	-0.713801	-0.760375	0.0454546	886_Kif12	Kif12	Mus musculus kinesin family member 12 (Kif12), mRNA [NM_010616]
A_55_P2011887	0.543799	-0.194477	-0.738277	0.0354861	887_Kif13a	Kif13a	Mus musculus kinesin family member 13A (Kif13a), mRNA [NM_010617]
A_55_P2010681	-0.638522	0.475344	1.11387	0.0135916	888_Kif17	Kif17	kinesin family member 17 [Source:MGI Symbol;Acc:MGI:1098229] [ENSMUST00000105820]
A_51_P332355	-0.12613	0.268584	0.394713	0.0321182	889_Kif18a	Kif18a	Mus musculus kinesin family member 18A (Kif18a), mRNA [NM_139303]
A_51_P133137	-0.244717	0.202356	0.447073	0.00485408	890_Kif20a	Kif20a	Mus musculus kinesin family member 20A (Kif20a), transcript variant 3, mRNA [NM_009004]
A_51_P324287	-0.293376	0.231243	0.524619	0.0424892	891_Kif23	Kif23	Mus musculus kinesin family member 23 (Kif23), mRNA [NM_024245]
A_55_P2056630	-0.192675	0.226889	0.419564	0.0211051	892_Kif24	Kif24	Mus musculus kinesin family member 24 (Kif24), mRNA [NM_024241]
A_55_P2100209	-0.304894	0.260786	0.56568	0.0169818	893_Kif2c	Kif2c	Mus musculus kinesin family member 2C (Kif2c), mRNA [NM_134471]
A_66_P125209	-0.233905	0.240499	0.474405	0.0390354	894_Kif2c	Kif2c	Mus musculus kinesin family member 2C (Kif2c), mRNA [NM_134471]
A_51_P136803	-0.227555	0.281926	0.50948	0.0476308	895_Kif9	Kif9	Mus musculus kinesin family member 9 (Kif9), transcript variant 2, mRNA [NM_010628]
A_51_P384693	-0.0707353	0.548977	0.619713	0.0489937	896_Kirrel3	Kirrel3	Mus musculus kin of IRRE like 3 (Drosophila) (Kirrel3), transcript variant B, mRNA [NM_026324]
A_66_P134977	-0.315987	0.603905	0.919892	0.0291935	897_Kis2	Kis2	Mus musculus Kaplan integration site 2 (Kis2), non-coding RNA [NR_003188]
A_51_P154753	0.375671	-0.541483	-0.917155	0.00958353	898_Klc3	Klc3	Mus musculus kinesin light chain 3 (Klc3), mRNA [NM_146182]
A_55_P1967829	0.367075	-0.46514	-0.832215	0.0303503	899_Klc3	Klc3	Mus musculus kinesin light chain 3 (Klc3), mRNA [NM_146182]
A_52_P617636	-0.457019	0.21931	0.676329	0.0364744	900_Klf12	Klf12	Mus musculus Kruppel-like factor 12 (Klf12), mRNA [NM_010636]
A_51_P398164	-0.286822	0.202889	0.489711	0.000483746	901_Klhl2	Klhl2	Mus musculus kelch-like 2, Mayven (Drosophila) (Klhl2), mRNA [NM_178633]
A_55_P2111336	-0.224802	0.330215	0.555017	0.0439181	902_Klhl32	Klhl32	kelch-like 32 (Drosophila) [Source:MGI Symbol;Acc:MGI:3612790] [ENSMUST00000108218]
A_55_P1984760	1.40661	-0.088453	-1.49506	0.024806	903_Klk1b16	Klk1b16	Mus musculus kallikrein 1-related peptidase b16 (Klk1b16), mRNA [NM_008454]
A_55_P2128591	0.601806	-0.186169	-0.787975	0.0479947	904_Klk6	Klk6	Mus musculus kallikrein related-peptidase 6 (Klk6), transcript variant 1, mRNA [NM_011177]
A_55_P2061465	-0.132671	0.357871	0.490542	0.0443419	905_Klraq1	Klraq1	Mus musculus KLRAQ motif containing 1 (Klraq1), mRNA [NM_028658]
A_55_P2127538	-0.312392	0.299042	0.611434	0.0105736	906_Klraq1	Klraq1	Mus musculus KLRAQ motif containing 1 (Klraq1), mRNA [NM_028658]
A_55_P2078459	-0.238645	0.228172	0.466816	0.0120245	907_Kpna2	Kpna2	Mus musculus karyopherin (importin) alpha 2 (Kpna2), mRNA [NM_010655]
A_55_P2091402	-0.283229	0.138187	0.421417	0.0095921	908_Kpna2	Kpna2	Mus musculus karyopherin (importin) alpha 2 (Kpna2), mRNA [NM_010655]
A_55_P2123471	-0.190754	0.23067	0.421423	0.00459348	909_Kpna2	Kpna2	Mus musculus karyopherin (importin) alpha 2 (Kpna2), mRNA [NM_010655]
A_55_P2182705	-0.36215	0.108043	0.470192	0.00644029	910_Kpna2	Kpna2	Mus musculus karyopherin (importin) alpha 2 (Kpna2), mRNA [NM_010655]
A_52_P118560	0.883487	-0.487078	-1.37057	0.0186547	911_Kynu	Kynu	Mus musculus kynureninase (L-kynurenine hydrolase) (Kynu), mRNA [NM_027552]
A_51_P245393	-0.295854	0.201417	0.497271	0.0194953	912_L3mbtl2	L3mbtl2	Mus musculus l(3)mbt-like 2 (Drosophila) (L3mbtl2), mRNA [NM_145993]
A_55_P2011116	0.317039	-0.296639	-0.613678	0.00887763	913_L3mbtl3	L3mbtl3	Mus musculus l(3)mbt-like 3 (Drosophila) (L3mbtl3), mRNA [NM_172787]
A_66_P118600	0.395427	-1.28948	-1.68491	0.00554106	914_Lama1	Lama1	Mus musculus laminin, alpha 1 (Lama1), mRNA [NM_008480]
A_55_P2064321	-0.371712	0.112515	0.484227	0.0272198	915_Lama5	Lama5	Mus musculus laminin, alpha 5 (Lama5), mRNA [NM_001081171]
A_55_P2017939	-0.456568	0.222359	0.678927	0.0466152	916_Lamc3	Lamc3	Mus musculus laminin gamma 3 (Lamc3), mRNA [NM_011836]
A_52_P470316	-0.40175	0.671713	1.07346	0.015021	917_Laptm4b	Laptm4b	Mus musculus lysosomal-associated protein transmembrane 4B (Laptm4b), mRNA [NM_033521]
A_52_P239726	-0.100371	0.289027	0.389398	0.0477251	918_Larp4	Larp4	Mus musculus La ribonucleoprotein domain family, member 4 (Larp4), transcript variant 2, mRNA [NM_001080948]
A_55_P2118630	-0.205585	0.200681	0.406266	0.0259659	919_Lasp1	Lasp1	Mus musculus LIM and SH3 protein 1 (Lasp1), mRNA [NM_010688]
A_55_P2070869	-0.369639	0.528996	0.898635	0.0328214	920_Lcn2	Lcn2	Mus musculus lipocalin 2 (Lcn2), mRNA [NM_008491]
A_55_P2066613	0.0853582	-0.476888	-0.562246	0.0419971	921_Lcp1	Lcp1	Mus musculus lymphocyte cytosolic protein 1 (Lcp1), mRNA [NM_008879]
A_55_P2167999	-0.576019	0.460659	1.03668	0.000744722	922_Ldlr	Ldlr	Mus musculus low density lipoprotein receptor (Ldlr), mRNA [NM_010700]
A_51_P420400	0.355889	-0.435229	-0.791118	0.0137449	923_Lef1	Lef1	Mus musculus lymphoid enhancer binding factor 1 (Lef1), mRNA [NM_010703]
A_55_P2076871	0.255516	-0.456916	-0.712431	0.0170707	924_Lef1	Lef1	lymphoid enhancer binding factor 1 [Source:MGI Symbol;Acc:MGI:96770] [ENSMUST00000029611]
A_52_P374882	-0.134032	0.826972	0.961004	0.0427521	925_Lep	Lep	Mus musculus leptin (Lep), mRNA [NM_008493]
A_51_P465281	-0.966321	0.403446	1.36977	0.00299651	926_Lgals1	Lgals1	Mus musculus lectin, galactose binding, soluble 1 (Lgals1), mRNA [NM_008495]
A_52_P154741	0.223027	-0.19258	-0.415607	0.0457126	927_Lgals6	Lgals6	Mus musculus lectin, galactose binding, soluble 6 (Lgals6), mRNA [NM_010707]
A_55_P2094158	-0.343898	0.524309	0.868207	0.0185422	928_Lhx6	Lhx6	Mus musculus LIM homeobox protein 6 (Lhx6), transcript variant 1, mRNA [NM_008500]
A_51_P298615	0.234163	-0.798054	-1.03222	0.0303729	929_Lhx8	Lhx8	Mus musculus LIM homeobox protein 8 (Lhx8), mRNA [NM_010713]
A_51_P241457	-0.308776	0.168498	0.477274	0.0234656	930_Lilrb4	Lilrb4	Mus musculus leukocyte immunoglobulin-like receptor, subfamily B, member 4 (Lilrb4), mRNA [NM_013532]
A_30_P01018235	-0.166609	0.355673	0.522282	0.0428406	931_lincRNA:chr1:137482591	lincRNA:chr1:137482591	lincRNA:chr1:137482591-137625604 forward strand
A_30_P01021149	0.713397	-0.0785065	-0.791903	0.044951	932_lincRNA:chr1:137689555	lincRNA:chr1:137689555	lincRNA:chr1:137689555-137692960 reverse strand
A_30_P01023313	-0.0499725	0.790315	0.840287	0.0126817	933_lincRNA:chr1:162965309	lincRNA:chr1:162965309	lincRNA:chr1:162965309-162970704 forward strand
A_30_P01026422	0.0372706	1.09061	1.05334	0.0186123	934_lincRNA:chr1:162965309	lincRNA:chr1:162965309	lincRNA:chr1:162965309-162970704 forward strand
A_30_P01021597	0.24724	-0.528669	-0.775909	0.0378603	935_lincRNA:chr1:175654606	lincRNA:chr1:175654606	lincRNA:chr1:175654606-175672031 reverse strand
A_30_P01021838	0.242978	-0.50221	-0.745189	0.0410699	936_lincRNA:chr1:175654606	lincRNA:chr1:175654606	lincRNA:chr1:175654606-175672031 reverse strand
A_30_P01032721	0.177506	-0.390617	-0.568123	0.0138979	937_lincRNA:chr1:175654606	lincRNA:chr1:175654606	lincRNA:chr1:175654606-175672031 forward strand
A_30_P01030969	0.0783407	-0.73593	-0.814271	0.0262009	938_lincRNA:chr1:175660642	lincRNA:chr1:175660642	lincRNA:chr1:175660642-175671878 reverse strand
A_30_P01023429	0.311751	-0.76013	-1.07188	0.0382165	939_lincRNA:chr1:175705225	lincRNA:chr1:175705225	lincRNA:chr1:175705225-175717250 forward strand
A_30_P01024163	0.168049	-0.58285	-0.750899	0.0384848	940_lincRNA:chr1:175705225	lincRNA:chr1:175705225	lincRNA:chr1:175705225-175717250 reverse strand
A_30_P01025287	-0.0625242	-1.00734	-0.944814	0.0329501	941_lincRNA:chr1:175705225	lincRNA:chr1:175705225	lincRNA:chr1:175705225-175717250 forward strand
A_30_P01027543	0.120439	-0.799409	-0.919848	0.0467885	942_lincRNA:chr1:175705225	lincRNA:chr1:175705225	lincRNA:chr1:175705225-175717250 reverse strand
A_30_P01031957	-0.10272	-1.09657	-0.993846	0.0287052	943_lincRNA:chr1:175705225	lincRNA:chr1:175705225	lincRNA:chr1:175705225-175717250 forward strand
A_30_P01032739	0.122996	-0.661746	-0.784742	0.0250011	944_lincRNA:chr1:175705225	lincRNA:chr1:175705225	lincRNA:chr1:175705225-175717250 forward strand
A_30_P01018817	0.35457	-0.577112	-0.931681	0.0146286	945_lincRNA:chr1:182808654	lincRNA:chr1:182808654	lincRNA:chr1:182808654-182815659 reverse strand
A_30_P01019777	0.379516	-1.31067	-1.69018	0.0187346	946_lincRNA:chr1:182808654	lincRNA:chr1:182808654	lincRNA:chr1:182808654-182815659 reverse strand
A_30_P01021158	0.402779	-0.523574	-0.926353	0.0186365	947_lincRNA:chr1:182808654	lincRNA:chr1:182808654	lincRNA:chr1:182808654-182815659 reverse strand
A_30_P01027914	-0.829374	0.0499133	0.879287	0.0330194	948_lincRNA:chr1:188535096	lincRNA:chr1:188535096	lincRNA:chr1:188535096-188536977 reverse strand
A_30_P01019214	-0.250553	0.283628	0.534182	0.00406047	949_lincRNA:chr1:42759171	lincRNA:chr1:42759171	lincRNA:chr1:42759171-42771337 forward strand
A_30_P01029135	-0.505698	0.476786	0.982483	0.00841178	950_lincRNA:chr1:42759171	lincRNA:chr1:42759171	lincRNA:chr1:42759171-42771337 reverse strand
A_30_P01029012	0.23192	-0.236918	-0.468838	0.0480227	951_lincRNA:chr1:52507332	lincRNA:chr1:52507332	lincRNA:chr1:52507332-52514490 reverse strand
A_30_P01031145	0.258159	-0.218653	-0.476812	0.0408777	952_lincRNA:chr1:52507332	lincRNA:chr1:52507332	lincRNA:chr1:52507332-52514490 reverse strand
A_30_P01017659	0.0791507	-0.432097	-0.511248	0.0189552	953_lincRNA:chr1:52507374	lincRNA:chr1:52507374	lincRNA:chr1:52507374-52514124 reverse strand
A_30_P01032412	-0.403626	0.0979566	0.501583	0.0154503	954_lincRNA:chr1:63163023	lincRNA:chr1:63163023	lincRNA:chr1:63163023-63180223 forward strand
A_30_P01029870	0.685846	-0.103206	-0.789052	0.0357846	955_lincRNA:chr1:63264155	lincRNA:chr1:63264155	lincRNA:chr1:63264155-63345773 reverse strand
A_30_P01020082	-0.188704	0.383884	0.572587	0.0234195	956_lincRNA:chr1:64686823	lincRNA:chr1:64686823	lincRNA:chr1:64686823-64728598 reverse strand
A_30_P01025867	-0.36317	0.407174	0.770344	0.015421	957_lincRNA:chr1:64686823	lincRNA:chr1:64686823	lincRNA:chr1:64686823-64728598 reverse strand
A_30_P01028902	-0.104097	0.399315	0.503411	0.0255878	958_lincRNA:chr1:64686823	lincRNA:chr1:64686823	lincRNA:chr1:64686823-64728598 forward strand
A_30_P01029776	-0.387757	0.746855	1.13461	0.0124096	959_lincRNA:chr1:64686823	lincRNA:chr1:64686823	lincRNA:chr1:64686823-64728598 forward strand
A_30_P01028404	0.230075	-0.148959	-0.379034	0.0107786	960_lincRNA:chr1:69531191	lincRNA:chr1:69531191	lincRNA:chr1:69531191-69570566 forward strand
A_30_P01026304	0.337666	-0.180289	-0.517955	0.0150705	961_lincRNA:chr1:69566918	lincRNA:chr1:69566918	lincRNA:chr1:69566918-69567447 reverse strand
A_30_P01030534	0.131232	-0.315562	-0.446794	0.0329558	962_lincRNA:chr1:71984564	lincRNA:chr1:71984564	lincRNA:chr1:71984564-71985074 reverse strand
A_30_P01032704	-0.18362	0.571785	0.755405	0.00703186	963_lincRNA:chr1:71984564	lincRNA:chr1:71984564	lincRNA:chr1:71984564-71985074 reverse strand
A_30_P01018913	0.330244	-0.493551	-0.823796	0.0140374	964_lincRNA:chr1:82892851	lincRNA:chr1:82892851	lincRNA:chr1:82892851-82943201 reverse strand
A_30_P01027982	0.707796	-0.168952	-0.876747	0.00512276	965_lincRNA:chr1:82892851	lincRNA:chr1:82892851	lincRNA:chr1:82892851-82943201 reverse strand
A_30_P01029374	0.750997	-0.222936	-0.973933	0.0288528	966_lincRNA:chr1:82892851	lincRNA:chr1:82892851	lincRNA:chr1:82892851-82943201 forward strand
A_30_P01026888	0.679676	-0.0609211	-0.740597	0.0429216	967_lincRNA:chr1:85150625	lincRNA:chr1:85150625	lincRNA:chr1:85150625-85185800 reverse strand
A_30_P01032258	0.390615	-0.183788	-0.574404	0.0442344	968_lincRNA:chr1:85156338	lincRNA:chr1:85156338	lincRNA:chr1:85156338-85167730 reverse strand
A_30_P01033254	-0.211173	0.339422	0.550595	0.0499651	969_lincRNA:chr1:88187397	lincRNA:chr1:88187397	lincRNA:chr1:88187397-88187862 reverse strand
A_30_P01021444	-0.156249	0.335952	0.492201	0.0212099	970_lincRNA:chr1:88396166	lincRNA:chr1:88396166	lincRNA:chr1:88396166-88396660 reverse strand
A_30_P01026870	0.049299	-0.492026	-0.541325	0.0452116	971_lincRNA:chr10:120116843	lincRNA:chr10:120116843	lincRNA:chr10:120116843-120182671 reverse strand
A_30_P01022226	0.422686	-0.269065	-0.69175	0.0427096	972_lincRNA:chr10:3227840	lincRNA:chr10:3227840	lincRNA:chr10:3227840-3233588 reverse strand
A_30_P01030111	-0.432568	0.227672	0.66024	0.0111498	973_lincRNA:chr10:6081900	lincRNA:chr10:6081900	lincRNA:chr10:6081900-6105500 forward strand
A_30_P01033422	0.344361	-0.265306	-0.609667	0.00853238	974_lincRNA:chr10:6081900	lincRNA:chr10:6081900	lincRNA:chr10:6081900-6105500 forward strand
A_30_P01020424	0.176521	-0.536836	-0.713357	0.0183246	975_lincRNA:chr10:81684904	lincRNA:chr10:81684904	lincRNA:chr10:81684904-81685501 reverse strand
A_30_P01023233	0.128878	-0.445388	-0.574266	0.0317838	976_lincRNA:chr10:81684904	lincRNA:chr10:81684904	lincRNA:chr10:81684904-81685501 reverse strand
A_30_P01030275	0.0205943	-0.450591	-0.471185	0.046339	977_lincRNA:chr10:83181374	lincRNA:chr10:83181374	lincRNA:chr10:83181374-83249774 reverse strand
A_30_P01021442	-0.134039	0.455529	0.589569	0.0431102	978_lincRNA:chr10:83980790	lincRNA:chr10:83980790	lincRNA:chr10:83980790-83986015 reverse strand
A_30_P01020409	0.366903	-0.0333347	-0.400237	0.0163625	979_lincRNA:chr10:9322308	lincRNA:chr10:9322308	lincRNA:chr10:9322308-9332183 forward strand
A_30_P01027597	-0.361371	0.211004	0.572375	0.0235002	980_lincRNA:chr10:94133769	lincRNA:chr10:94133769	lincRNA:chr10:94133769-94151321 reverse strand
A_30_P01029057	0.162661	-0.722714	-0.885375	0.032018	981_lincRNA:chr10:96082444	lincRNA:chr10:96082444	lincRNA:chr10:96082444-96096696 reverse strand
A_30_P01021850	0.391593	-0.532176	-0.92377	0.0242555	982_lincRNA:chr10:96096995	lincRNA:chr10:96096995	lincRNA:chr10:96096995-96097589 forward strand
A_30_P01026629	0.0737901	-0.395307	-0.469098	0.0472504	983_lincRNA:chr10:96096995	lincRNA:chr10:96096995	lincRNA:chr10:96096995-96097589 forward strand
A_30_P01023764	0.138509	-0.365685	-0.504193	0.0303357	984_lincRNA:chr11:102983499	lincRNA:chr11:102983499	lincRNA:chr11:102983499-102994170 forward strand
A_30_P01018710	0.802063	-0.439256	-1.24132	0.0247087	985_lincRNA:chr11:112898724	lincRNA:chr11:112898724	lincRNA:chr11:112898724-113062945 reverse strand
A_30_P01018956	1.07375	-0.254388	-1.32814	0.00708852	986_lincRNA:chr11:112898724	lincRNA:chr11:112898724	lincRNA:chr11:112898724-113062945 reverse strand
A_30_P01026259	0.701696	-0.564474	-1.26617	0.0442981	987_lincRNA:chr11:112898724	lincRNA:chr11:112898724	lincRNA:chr11:112898724-113062945 reverse strand
A_30_P01032673	0.730602	-0.482023	-1.21262	0.00402702	988_lincRNA:chr11:112898724	lincRNA:chr11:112898724	lincRNA:chr11:112898724-113062945 reverse strand
A_30_P01018328	0.885147	-0.551883	-1.43703	0.00386734	989_lincRNA:chr11:112905201	lincRNA:chr11:112905201	lincRNA:chr11:112905201-113062945 reverse strand
A_30_P01023065	0.916086	-1.18962	-2.1057	0.00448052	990_lincRNA:chr11:112905201	lincRNA:chr11:112905201	lincRNA:chr11:112905201-113062945 reverse strand
A_30_P01031603	1.27686	-1.14468	-2.42154	0.00272227	991_lincRNA:chr11:112905201	lincRNA:chr11:112905201	lincRNA:chr11:112905201-113062945 reverse strand
A_30_P01026310	0.39821	-0.153471	-0.551681	0.0247905	992_lincRNA:chr11:116562925	lincRNA:chr11:116562925	lincRNA:chr11:116562925-116574575 forward strand
A_30_P01021815	0.13763	-0.345688	-0.483318	0.0240489	993_lincRNA:chr11:117835849	lincRNA:chr11:117835849	lincRNA:chr11:117835849-117842574 reverse strand
A_30_P01023809	0.456725	-0.631811	-1.08854	0.0131476	994_lincRNA:chr11:117835849	lincRNA:chr11:117835849	lincRNA:chr11:117835849-117842574 forward strand
A_30_P01027020	0.479737	-0.296132	-0.775869	0.0162616	995_lincRNA:chr11:117835849	lincRNA:chr11:117835849	lincRNA:chr11:117835849-117842574 reverse strand
A_30_P01027965	0.265746	-0.733574	-0.99932	0.0490494	996_lincRNA:chr11:117835849	lincRNA:chr11:117835849	lincRNA:chr11:117835849-117842574 forward strand
A_30_P01030761	0.731142	-0.450477	-1.18162	0.00571061	997_lincRNA:chr11:117835849	lincRNA:chr11:117835849	lincRNA:chr11:117835849-117842574 forward strand
A_30_P01030889	0.34881	-0.531297	-0.880107	0.0222437	998_lincRNA:chr11:119794849	lincRNA:chr11:119794849	lincRNA:chr11:119794849-119803349 reverse strand
A_30_P01033321	0.196121	-0.195019	-0.39114	0.0481814	999_lincRNA:chr11:119797116	lincRNA:chr11:119797116	lincRNA:chr11:119797116-119804012 reverse strand
A_30_P01020811	0.202089	-0.498361	-0.70045	0.0350709	1000_lincRNA:chr11:120041124	lincRNA:chr11:120041124	lincRNA:chr11:120041124-120052299 forward strand
A_30_P01025221	0.467006	-0.0776405	-0.544647	0.0361667	1001_lincRNA:chr11:120046656	lincRNA:chr11:120046656	lincRNA:chr11:120046656-120050065 forward strand
A_30_P01027958	-0.794603	0.00430709	0.79891	0.0241357	1002_lincRNA:chr11:18367482	lincRNA:chr11:18367482	lincRNA:chr11:18367482-18393258 reverse strand
A_30_P01018088	-0.581044	1.15208	1.73312	0.0202703	1003_lincRNA:chr11:59189157	lincRNA:chr11:59189157	lincRNA:chr11:59189157-59220607 forward strand
A_30_P01029510	0.387852	-0.0998031	-0.487655	0.0494726	1004_lincRNA:chr11:59189157	lincRNA:chr11:59189157	lincRNA:chr11:59189157-59220607 reverse strand
A_30_P01026986	-0.142864	0.459581	0.602444	0.00981815	1005_lincRNA:chr11:69106907	lincRNA:chr11:69106907	lincRNA:chr11:69106907-69112857 reverse strand
A_30_P01030958	-0.213623	0.613374	0.826996	0.0240229	1006_lincRNA:chr11:69185658	lincRNA:chr11:69185658	lincRNA:chr11:69185658-69186082 forward strand
A_30_P01021648	-0.434739	0.293346	0.728085	0.0162938	1007_lincRNA:chr11:97505439	lincRNA:chr11:97505439	lincRNA:chr11:97505439-97522274 forward strand
A_30_P01017933	0.294048	-0.350096	-0.644144	0.00165162	1008_lincRNA:chr12:15735906	lincRNA:chr12:15735906	lincRNA:chr12:15735906-15798506 reverse strand
A_30_P01028045	0.700748	-0.135351	-0.836099	0.019308	1009_lincRNA:chr12:21380896	lincRNA:chr12:21380896	lincRNA:chr12:21380896-21387071 reverse strand
A_30_P01026398	-0.153574	0.295848	0.449422	0.0256306	1010_lincRNA:chr12:70213282	lincRNA:chr12:70213282	lincRNA:chr12:70213282-70225157 reverse strand
A_30_P01024497	0.246428	-0.26527	-0.511698	0.0135619	1011_lincRNA:chr12:70602812	lincRNA:chr12:70602812	lincRNA:chr12:70602812-70603402 forward strand
A_30_P01027904	-0.200706	0.612061	0.812768	0.0205593	1012_lincRNA:chr12:74135916	lincRNA:chr12:74135916	lincRNA:chr12:74135916-74142780 forward strand
A_30_P01022196	0.15883	-0.266594	-0.425424	0.0179655	1013_lincRNA:chr12:88154776	lincRNA:chr12:88154776	lincRNA:chr12:88154776-88184372 forward strand
A_30_P01032250	0.0963782	0.890427	0.794049	0.0376341	1014_lincRNA:chr12:88154776	lincRNA:chr12:88154776	lincRNA:chr12:88154776-88184372 forward strand
A_30_P01025651	0.770806	0.00374737	-0.767059	0.0439095	1015_lincRNA:chr13:12915483	lincRNA:chr13:12915483	lincRNA:chr13:12915483-12918645 forward strand
A_30_P01026197	0.0025581	0.649423	0.646865	0.0409175	1016_lincRNA:chr13:21264306	lincRNA:chr13:21264306	lincRNA:chr13:21264306-21264482 reverse strand
A_30_P01020186	-0.436301	0.385056	0.821357	0.0439403	1017_lincRNA:chr13:28477490	lincRNA:chr13:28477490	lincRNA:chr13:28477490-28985604 reverse strand
A_30_P01031827	-0.621209	0.368368	0.989577	0.0338919	1018_lincRNA:chr13:28477490	lincRNA:chr13:28477490	lincRNA:chr13:28477490-28985604 reverse strand
A_30_P01029499	-0.202907	0.199733	0.40264	0.0295146	1019_lincRNA:chr13:34027900	lincRNA:chr13:34027900	lincRNA:chr13:34027900-34052050 forward strand
A_30_P01022478	0.543829	-0.689919	-1.23375	0.00249897	1020_lincRNA:chr13:3497296	lincRNA:chr13:3497296	lincRNA:chr13:3497296-3500441 forward strand
A_30_P01020260	-0.153955	0.348028	0.501983	0.00431573	1021_lincRNA:chr13:48620882	lincRNA:chr13:48620882	lincRNA:chr13:48620882-48643532 forward strand
A_30_P01030961	0.420125	0.00351122	-0.416613	0.0318995	1022_lincRNA:chr13:48620882	lincRNA:chr13:48620882	lincRNA:chr13:48620882-48643532 reverse strand
A_30_P01027264	0.70908	-0.0450327	-0.754113	0.0323145	1023_lincRNA:chr13:56286339	lincRNA:chr13:56286339	lincRNA:chr13:56286339-56298089 reverse strand
A_30_P01030193	-0.307647	0.170925	0.478572	0.025885	1024_lincRNA:chr13:62734450	lincRNA:chr13:62734450	lincRNA:chr13:62734450-62785325 forward strand
A_30_P01022195	-0.344963	0.264568	0.609531	0.0399352	1025_lincRNA:chr13:64381475	lincRNA:chr13:64381475	lincRNA:chr13:64381475-64415350 forward strand
A_30_P01031303	0.148095	-0.299481	-0.447576	0.0448476	1026_lincRNA:chr13:67802775	lincRNA:chr13:67802775	lincRNA:chr13:67802775-67829550 forward strand
A_30_P01033353	-0.549943	0.281082	0.831025	0.00491173	1027_lincRNA:chr13:67932042	lincRNA:chr13:67932042	lincRNA:chr13:67932042-67944229 forward strand
A_30_P01033289	0.831354	-0.161993	-0.993347	0.0453467	1028_lincRNA:chr13:78566508	lincRNA:chr13:78566508	lincRNA:chr13:78566508-78581785 forward strand
A_30_P01025869	0.0374065	0.781207	0.7438	0.0285184	1029_lincRNA:chr13:83867711	lincRNA:chr13:83867711	lincRNA:chr13:83867711-83878140 forward strand
A_30_P01027795	0.612595	-0.000933125	-0.613528	0.0393807	1030_lincRNA:chr13:83867711	lincRNA:chr13:83867711	lincRNA:chr13:83867711-83878140 forward strand
A_30_P01029294	0.379074	-0.771573	-1.15065	0.0160689	1031_lincRNA:chr13:94182877	lincRNA:chr13:94182877	lincRNA:chr13:94182877-94203852 forward strand
A_30_P01033317	0.119116	0.764695	0.645579	0.0376046	1032_lincRNA:chr13:98221098	lincRNA:chr13:98221098	lincRNA:chr13:98221098-98480773 reverse strand
A_30_P01018811	-0.140236	0.361508	0.501744	0.0452846	1033_lincRNA:chr13:98270713	lincRNA:chr13:98270713	lincRNA:chr13:98270713-98272269 forward strand
A_30_P01027067	0.892247	-0.223401	-1.11565	0.0135301	1034_lincRNA:chr13:98571741	lincRNA:chr13:98571741	lincRNA:chr13:98571741-98603323 reverse strand
A_30_P01024330	0.388064	-0.517738	-0.905801	0.00667181	1035_lincRNA:chr14:21437920	lincRNA:chr14:21437920	lincRNA:chr14:21437920-21464655 forward strand
A_30_P01020048	-0.12415	0.281412	0.405562	0.0462989	1036_lincRNA:chr14:21621875	lincRNA:chr14:21621875	lincRNA:chr14:21621875-21638625 reverse strand
A_30_P01020918	0.138256	1.09086	0.952608	0.0497617	1037_lincRNA:chr14:26093652	lincRNA:chr14:26093652	lincRNA:chr14:26093652-26208156 reverse strand
A_30_P01032675	0.722881	-0.0887653	-0.811646	0.0158886	1038_lincRNA:chr14:27930334	lincRNA:chr14:27930334	lincRNA:chr14:27930334-27930974 forward strand
A_30_P01019628	-0.272009	0.167649	0.439658	0.0278674	1039_lincRNA:chr14:28231577	lincRNA:chr14:28231577	lincRNA:chr14:28231577-28242027 forward strand
A_30_P01018580	0.251936	-0.358073	-0.610009	0.0078821	1040_lincRNA:chr14:33923944	lincRNA:chr14:33923944	lincRNA:chr14:33923944-34003394 forward strand
A_30_P01024957	0.3583	-0.271151	-0.629451	0.0481098	1041_lincRNA:chr14:33923944	lincRNA:chr14:33923944	lincRNA:chr14:33923944-34003394 reverse strand
A_30_P01027507	0.0819993	1.13367	1.05167	0.0155158	1042_lincRNA:chr14:52864224	lincRNA:chr14:52864224	lincRNA:chr14:52864224-52878449 forward strand
A_30_P01019112	0.173249	-0.731668	-0.904917	0.0124389	1043_lincRNA:chr14:55671783	lincRNA:chr14:55671783	lincRNA:chr14:55671783-55680316 reverse strand
A_30_P01026949	0.103841	-0.285907	-0.389748	0.0468932	1044_lincRNA:chr14:65431652	lincRNA:chr14:65431652	lincRNA:chr14:65431652-65437902 forward strand
A_30_P01018326	0.369642	-0.358555	-0.728198	0.0261022	1045_lincRNA:chr14:65433420	lincRNA:chr14:65433420	lincRNA:chr14:65433420-65434061 reverse strand
A_30_P01018787	0.655107	-0.089962	-0.745069	0.0360072	1046_lincRNA:chr14:65720392	lincRNA:chr14:65720392	lincRNA:chr14:65720392-65769859 reverse strand
A_30_P01026488	-0.369997	0.256762	0.626759	0.0324999	1047_lincRNA:chr14:73729977	lincRNA:chr14:73729977	lincRNA:chr14:73729977-73751877 reverse strand
A_30_P01031783	-0.169675	0.263146	0.432821	0.0448793	1048_lincRNA:chr14:73729977	lincRNA:chr14:73729977	lincRNA:chr14:73729977-73751877 reverse strand
A_30_P01024607	0.546369	-0.0083794	-0.554749	0.0317634	1049_lincRNA:chr14:73746324	lincRNA:chr14:73746324	lincRNA:chr14:73746324-73749119 reverse strand
A_30_P01029085	0.351931	-0.101064	-0.452995	0.0220436	1050_lincRNA:chr14:77258025	lincRNA:chr14:77258025	lincRNA:chr14:77258025-77278750 forward strand
A_30_P01020428	-0.513487	0.330129	0.843616	0.036619	1051_lincRNA:chr14:78214602	lincRNA:chr14:78214602	lincRNA:chr14:78214602-78225827 reverse strand
A_30_P01025201	-0.246314	0.172844	0.419159	0.0496538	1052_lincRNA:chr14:78214602	lincRNA:chr14:78214602	lincRNA:chr14:78214602-78226287 forward strand
A_30_P01033397	0.0688946	-0.681501	-0.750396	0.0467172	1053_lincRNA:chr14:78957377	lincRNA:chr14:78957377	lincRNA:chr14:78957377-78962977 forward strand
A_30_P01029053	0.0958791	0.874114	0.778235	0.0418422	1054_lincRNA:chr15:102920547	lincRNA:chr15:102920547	lincRNA:chr15:102920547-102933472 reverse strand
A_30_P01022800	0.367507	-0.29091	-0.658417	0.0409383	1055_lincRNA:chr15:102932714	lincRNA:chr15:102932714	lincRNA:chr15:102932714-102935033 forward strand
A_30_P01018362	0.360718	-0.0338416	-0.39456	0.0496864	1056_lincRNA:chr15:10718080	lincRNA:chr15:10718080	lincRNA:chr15:10718080-10719858 forward strand
A_30_P01019556	-0.0867004	0.398361	0.485061	0.0473957	1057_lincRNA:chr15:32167516	lincRNA:chr15:32167516	lincRNA:chr15:32167516-32174417 reverse strand
A_30_P01023130	-0.345506	0.234309	0.579815	0.0468836	1058_lincRNA:chr15:32167516	lincRNA:chr15:32167516	lincRNA:chr15:32167516-32174417 reverse strand
A_30_P01020272	-0.283853	0.513448	0.797302	0.0276904	1059_lincRNA:chr15:33980641	lincRNA:chr15:33980641	lincRNA:chr15:33980641-33981135 forward strand
A_30_P01019552	1.16896	-0.151423	-1.32038	0.0142796	1060_lincRNA:chr15:36300306	lincRNA:chr15:36300306	lincRNA:chr15:36300306-36310544 reverse strand
A_30_P01027566	-0.191754	0.372	0.563754	0.0234944	1061_lincRNA:chr15:66682293	lincRNA:chr15:66682293	lincRNA:chr15:66682293-66722977 reverse strand
A_30_P01028088	-0.240141	0.159091	0.399232	0.0439121	1062_lincRNA:chr15:73455424	lincRNA:chr15:73455424	lincRNA:chr15:73455424-73477275 forward strand
A_30_P01032978	-0.318123	0.176105	0.494228	0.0352262	1063_lincRNA:chr15:77164450	lincRNA:chr15:77164450	lincRNA:chr15:77164450-77201325 reverse strand
A_30_P01018780	-0.115823	0.717268	0.833091	0.0378118	1064_lincRNA:chr15:79673592	lincRNA:chr15:79673592	lincRNA:chr15:79673592-79677193 forward strand
A_30_P01018269	-0.269867	0.114676	0.384543	0.041029	1065_lincRNA:chr15:82037381	lincRNA:chr15:82037381	lincRNA:chr15:82037381-82048125 forward strand
A_30_P01027806	0.357431	-0.0388177	-0.396249	0.00719878	1066_lincRNA:chr15:97495641	lincRNA:chr15:97495641	lincRNA:chr15:97495641-97503721 forward strand
A_30_P01018084	-0.328201	1.12397	1.45217	0.00757897	1067_lincRNA:chr16:3111550	lincRNA:chr16:3111550	lincRNA:chr16:3111550-3130500 reverse strand
A_30_P01026901	-0.30211	0.978754	1.28086	0.0201821	1068_lincRNA:chr16:3111550	lincRNA:chr16:3111550	lincRNA:chr16:3111550-3130500 reverse strand
A_30_P01032521	-0.0597088	0.824347	0.884056	0.0276232	1069_lincRNA:chr16:40470294	lincRNA:chr16:40470294	lincRNA:chr16:40470294-40470935 forward strand
A_30_P01020309	-0.14154	0.49956	0.6411	0.0339172	1070_lincRNA:chr16:44717531	lincRNA:chr16:44717531	lincRNA:chr16:44717531-44724206 forward strand
A_30_P01019128	-0.216691	0.306599	0.52329	0.0136735	1071_lincRNA:chr16:4585697	lincRNA:chr16:4585697	lincRNA:chr16:4585697-4594022 reverse strand
A_30_P01019251	-0.417849	0.446369	0.864218	0.00970736	1072_lincRNA:chr16:4585697	lincRNA:chr16:4585697	lincRNA:chr16:4585697-4594022 reverse strand
A_30_P01021655	-0.0828603	0.820185	0.903045	0.043298	1073_lincRNA:chr16:4585697	lincRNA:chr16:4585697	lincRNA:chr16:4585697-4594022 reverse strand
A_30_P01030611	-0.159025	0.414525	0.57355	0.0199521	1074_lincRNA:chr16:4585697	lincRNA:chr16:4585697	lincRNA:chr16:4585697-4594022 reverse strand
A_30_P01019208	-0.393062	0.464623	0.857685	0.0105346	1075_lincRNA:chr16:4592919	lincRNA:chr16:4592919	lincRNA:chr16:4592919-4594230 reverse strand
A_30_P01032852	-0.335716	0.213592	0.549308	0.00971381	1076_lincRNA:chr16:4592919	lincRNA:chr16:4592919	lincRNA:chr16:4592919-4594230 reverse strand
A_30_P01032045	0.444334	-0.445031	-0.889365	0.0104771	1077_lincRNA:chr16:4867322	lincRNA:chr16:4867322	lincRNA:chr16:4867322-4874772 reverse strand
A_30_P01025937	0.660798	-0.182708	-0.843506	0.0352827	1078_lincRNA:chr16:50715231	lincRNA:chr16:50715231	lincRNA:chr16:50715231-50841124 forward strand
A_30_P01024658	0.794725	-0.386523	-1.18125	0.0150713	1079_lincRNA:chr16:64796849	lincRNA:chr16:64796849	lincRNA:chr16:64796849-64843249 reverse strand
A_30_P01020667	0.229672	-0.209672	-0.439344	0.0433419	1080_lincRNA:chr16:7947710	lincRNA:chr16:7947710	lincRNA:chr16:7947710-7948066 reverse strand
A_30_P01025269	-0.240287	0.224454	0.464741	0.0450539	1081_lincRNA:chr16:90008636	lincRNA:chr16:90008636	lincRNA:chr16:90008636-90015586 forward strand
A_30_P01028531	-0.201407	0.283003	0.484411	0.0131717	1082_lincRNA:chr17:15111725	lincRNA:chr17:15111725	lincRNA:chr17:15111725-15139800 reverse strand
A_30_P01019008	0.015831	-0.405637	-0.421468	0.0337614	1083_lincRNA:chr17:21177225	lincRNA:chr17:21177225	lincRNA:chr17:21177225-21187525 reverse strand
A_30_P01031518	0.59682	-0.49321	-1.09003	0.0145832	1084_lincRNA:chr17:21177225	lincRNA:chr17:21177225	lincRNA:chr17:21177225-21187525 reverse strand
A_30_P01032856	0.567011	-0.35773	-0.924742	0.0116292	1085_lincRNA:chr17:21177225	lincRNA:chr17:21177225	lincRNA:chr17:21177225-21187525 reverse strand
A_30_P01020062	0.0831401	-0.468746	-0.551886	0.02241	1086_lincRNA:chr17:29183003	lincRNA:chr17:29183003	lincRNA:chr17:29183003-29217681 forward strand
A_30_P01020960	-0.247283	0.534111	0.781394	0.0455093	1087_lincRNA:chr17:29183003	lincRNA:chr17:29183003	lincRNA:chr17:29183003-29217681 reverse strand
A_30_P01027010	0.111169	0.943735	0.832566	0.0235796	1088_lincRNA:chr17:29183003	lincRNA:chr17:29183003	lincRNA:chr17:29183003-29217681 reverse strand
A_30_P01025132	0.304552	-0.242011	-0.546563	0.0273485	1089_lincRNA:chr17:3004525	lincRNA:chr17:3004525	lincRNA:chr17:3004525-3086000 forward strand
A_30_P01024157	-0.244046	0.301217	0.545263	0.00829176	1090_lincRNA:chr17:3198868	lincRNA:chr17:3198868	lincRNA:chr17:3198868-3394643 reverse strand
A_30_P01033545	0.194933	-0.378035	-0.572968	0.032191	1091_lincRNA:chr17:34003823	lincRNA:chr17:34003823	lincRNA:chr17:34003823-34011015 forward strand
A_30_P01031742	-0.0984316	0.445817	0.544249	0.0341669	1092_lincRNA:chr17:35080914	lincRNA:chr17:35080914	lincRNA:chr17:35080914-35090009 reverse strand
A_30_P01018017	-0.296289	0.197149	0.493438	0.0234723	1093_lincRNA:chr17:45525567	lincRNA:chr17:45525567	lincRNA:chr17:45525567-45526189 reverse strand
A_30_P01019041	0.137542	-0.422373	-0.559915	0.0268556	1094_lincRNA:chr17:56687541	lincRNA:chr17:56687541	lincRNA:chr17:56687541-56694631 forward strand
A_30_P01029828	-0.659734	0.468413	1.12815	0.00230777	1095_lincRNA:chr17:64063362	lincRNA:chr17:64063362	lincRNA:chr17:64063362-64066067 reverse strand
A_30_P01018874	0.287149	-0.294638	-0.581787	0.0305134	1096_lincRNA:chr17:6602100	lincRNA:chr17:6602100	lincRNA:chr17:6602100-6615425 reverse strand
A_30_P01022238	-0.0288813	0.359184	0.388066	0.0268901	1097_lincRNA:chr17:6806500	lincRNA:chr17:6806500	lincRNA:chr17:6806500-6861042 reverse strand
A_30_P01018546	-0.330461	0.116965	0.447426	0.0370648	1098_lincRNA:chr17:6830756	lincRNA:chr17:6830756	lincRNA:chr17:6830756-6832322 reverse strand
A_30_P01020745	-0.380127	0.257977	0.638104	0.0469491	1099_lincRNA:chr17:74595885	lincRNA:chr17:74595885	lincRNA:chr17:74595885-74597555 reverse strand
A_30_P01021041	-0.342362	0.126301	0.468662	0.00837095	1100_lincRNA:chr17:8088950	lincRNA:chr17:8088950	lincRNA:chr17:8088950-8106700 forward strand
A_30_P01021132	-0.385272	0.264875	0.650147	0.0100358	1101_lincRNA:chr17:84470764	lincRNA:chr17:84470764	lincRNA:chr17:84470764-84486339 forward strand
A_30_P01030986	-0.256251	0.271189	0.52744	0.000266349	1102_lincRNA:chr17:95255725	lincRNA:chr17:95255725	lincRNA:chr17:95255725-95272425 forward strand
A_30_P01019700	-0.441624	1.32101	1.76264	0.00865946	1103_lincRNA:chr18:3003075	lincRNA:chr18:3003075	lincRNA:chr18:3003075-3016150 forward strand
A_30_P01022919	-0.204858	0.75266	0.957518	0.0225983	1104_lincRNA:chr18:3003075	lincRNA:chr18:3003075	lincRNA:chr18:3003075-3016150 reverse strand
A_30_P01023020	-0.0873543	0.870582	0.957936	0.0471906	1105_lincRNA:chr18:3003075	lincRNA:chr18:3003075	lincRNA:chr18:3003075-3016150 reverse strand
A_30_P01024640	-0.376301	0.454765	0.831065	0.0209813	1106_lincRNA:chr18:35973241	lincRNA:chr18:35973241	lincRNA:chr18:35973241-35973632 forward strand
A_30_P01027133	-0.479214	0.211749	0.690964	0.0303622	1107_lincRNA:chr18:35973241	lincRNA:chr18:35973241	lincRNA:chr18:35973241-35973632 forward strand
A_30_P01025703	-0.294742	0.150551	0.445293	0.00817356	1108_lincRNA:chr18:35976163	lincRNA:chr18:35976163	lincRNA:chr18:35976163-35976530 forward strand
A_30_P01026873	-0.375158	0.136057	0.511215	0.0237593	1109_lincRNA:chr18:36449530	lincRNA:chr18:36449530	lincRNA:chr18:36449530-36456800 forward strand
A_30_P01024501	-0.212703	0.319898	0.532601	0.0236375	1110_lincRNA:chr18:38738876	lincRNA:chr18:38738876	lincRNA:chr18:38738876-38739324 reverse strand
A_30_P01018630	-0.425969	0.568464	0.994434	0.0199021	1111_lincRNA:chr18:46961860	lincRNA:chr18:46961860	lincRNA:chr18:46961860-46962372 forward strand
A_30_P01026299	-0.473062	0.391167	0.864228	0.00384236	1112_lincRNA:chr18:46961860	lincRNA:chr18:46961860	lincRNA:chr18:46961860-46962372 forward strand
A_30_P01017661	-0.1235	1.08329	1.2068	0.0411217	1113_lincRNA:chr18:5119300	lincRNA:chr18:5119300	lincRNA:chr18:5119300-5181600 forward strand
A_30_P01017971	-0.0879793	0.798462	0.886441	0.0279469	1114_lincRNA:chr18:5119300	lincRNA:chr18:5119300	lincRNA:chr18:5119300-5181600 forward strand
A_30_P01019273	-0.206423	1.10122	1.30764	0.0181805	1115_lincRNA:chr18:5119300	lincRNA:chr18:5119300	lincRNA:chr18:5119300-5181600 forward strand
A_30_P01020209	-0.713802	0.665045	1.37885	0.0134999	1116_lincRNA:chr18:5119300	lincRNA:chr18:5119300	lincRNA:chr18:5119300-5181600 reverse strand
A_30_P01022336	-1.03758	0.840819	1.8784	0.0168239	1117_lincRNA:chr18:5119300	lincRNA:chr18:5119300	lincRNA:chr18:5119300-5181600 reverse strand
A_30_P01022494	-0.117141	1.20843	1.32557	0.0323667	1118_lincRNA:chr18:5119300	lincRNA:chr18:5119300	lincRNA:chr18:5119300-5181600 forward strand
A_30_P01022543	-0.975187	0.893482	1.86867	0.0182069	1119_lincRNA:chr18:5119300	lincRNA:chr18:5119300	lincRNA:chr18:5119300-5181600 reverse strand
A_30_P01025418	-0.285482	1.11011	1.39559	0.021209	1120_lincRNA:chr18:5119300	lincRNA:chr18:5119300	lincRNA:chr18:5119300-5181600 forward strand
A_30_P01030480	-0.554032	0.868186	1.42222	0.00913291	1121_lincRNA:chr18:5119300	lincRNA:chr18:5119300	lincRNA:chr18:5119300-5181600 reverse strand
A_30_P01024217	-0.636604	0.772092	1.4087	0.0142729	1122_lincRNA:chr18:5162836	lincRNA:chr18:5162836	lincRNA:chr18:5162836-5165729 reverse strand
A_30_P01026865	-0.717775	0.589197	1.30697	0.0201566	1123_lincRNA:chr18:5162836	lincRNA:chr18:5162836	lincRNA:chr18:5162836-5165729 reverse strand
A_30_P01027749	-0.690007	0.736631	1.42664	0.0157895	1124_lincRNA:chr18:5162836	lincRNA:chr18:5162836	lincRNA:chr18:5162836-5165729 reverse strand
A_30_P01032457	-0.284375	0.457662	0.742037	0.00595943	1125_lincRNA:chr18:5567150	lincRNA:chr18:5567150	lincRNA:chr18:5567150-5589800 forward strand
A_30_P01021098	-0.271384	0.15394	0.425324	0.0169335	1126_lincRNA:chr18:6144775	lincRNA:chr18:6144775	lincRNA:chr18:6144775-6202105 forward strand
A_30_P01030035	-0.185263	0.205441	0.390703	0.0369879	1127_lincRNA:chr18:6144775	lincRNA:chr18:6144775	lincRNA:chr18:6144775-6202105 forward strand
A_30_P01017891	-0.424797	0.550475	0.975272	0.00236044	1128_lincRNA:chr18:61781410	lincRNA:chr18:61781410	lincRNA:chr18:61781410-61788685 forward strand
A_30_P01026626	0.515827	-0.177258	-0.693085	0.0384559	1129_lincRNA:chr18:63455560	lincRNA:chr18:63455560	lincRNA:chr18:63455560-63548085 reverse strand
A_30_P01026490	0.58987	-0.0814881	-0.671358	0.0388225	1130_lincRNA:chr18:69957420	lincRNA:chr18:69957420	lincRNA:chr18:69957420-69957776 forward strand
A_30_P01027151	0.458408	-0.0513796	-0.509787	0.0372159	1131_lincRNA:chr18:73870981	lincRNA:chr18:73870981	lincRNA:chr18:73870981-73877247 forward strand
A_30_P01029363	0.141918	-0.24152	-0.383439	0.0178358	1132_lincRNA:chr18:78188082	lincRNA:chr18:78188082	lincRNA:chr18:78188082-78194070 forward strand
A_30_P01023262	-0.137749	0.399409	0.537158	0.0418371	1133_lincRNA:chr18:79286360	lincRNA:chr18:79286360	lincRNA:chr18:79286360-79304510 reverse strand
A_30_P01029930	-0.36427	0.159817	0.524087	0.0387707	1134_lincRNA:chr18:84735774	lincRNA:chr18:84735774	lincRNA:chr18:84735774-84760824 reverse strand
A_30_P01018013	0.00279982	0.676969	0.674169	0.0489164	1135_lincRNA:chr19:4207767	lincRNA:chr19:4207767	lincRNA:chr19:4207767-4208004 forward strand
A_30_P01020681	0.446059	-0.0825747	-0.528634	0.0452719	1136_lincRNA:chr19:4210704	lincRNA:chr19:4210704	lincRNA:chr19:4210704-4211111 reverse strand
A_30_P01028806	-0.547266	0.204151	0.751417	0.0410084	1137_lincRNA:chr2:136327645	lincRNA:chr2:136327645	lincRNA:chr2:136327645-136341251 forward strand
A_30_P01021659	0.0914048	-0.556706	-0.648111	0.0355773	1138_lincRNA:chr2:143988645	lincRNA:chr2:143988645	lincRNA:chr2:143988645-143993945 forward strand
A_30_P01025441	0.0910779	-0.292138	-0.383216	0.042955	1139_lincRNA:chr2:150072436	lincRNA:chr2:150072436	lincRNA:chr2:150072436-150074859 forward strand
A_30_P01031888	-0.318933	0.489926	0.808859	0.00391856	1140_lincRNA:chr2:156654675	lincRNA:chr2:156654675	lincRNA:chr2:156654675-156665430 reverse strand
A_30_P01021748	0.880264	-0.0561512	-0.936416	0.0236146	1141_lincRNA:chr2:157361470	lincRNA:chr2:157361470	lincRNA:chr2:157361470-157379813 forward strand
A_30_P01031658	0.56808	-0.122344	-0.690424	0.0332332	1142_lincRNA:chr2:157361470	lincRNA:chr2:157361470	lincRNA:chr2:157361470-157379813 reverse strand
A_30_P01029683	0.272924	-0.232781	-0.505705	0.0185382	1143_lincRNA:chr2:173105462	lincRNA:chr2:173105462	lincRNA:chr2:173105462-173126187 reverse strand
A_30_P01019593	-0.134945	1.06906	1.204	0.0292409	1144_lincRNA:chr2:181650800	lincRNA:chr2:181650800	lincRNA:chr2:181650800-181669350 forward strand
A_30_P01029080	-0.23944	0.609692	0.849132	0.0147505	1145_lincRNA:chr2:22753100	lincRNA:chr2:22753100	lincRNA:chr2:22753100-22780375 reverse strand
A_30_P01022869	-0.615552	0.148749	0.764301	0.0122386	1146_lincRNA:chr2:25774411	lincRNA:chr2:25774411	lincRNA:chr2:25774411-25783757 reverse strand
A_30_P01019083	-0.377975	0.30844	0.686415	0.00260599	1147_lincRNA:chr2:27394711	lincRNA:chr2:27394711	lincRNA:chr2:27394711-27402186 forward strand
A_30_P01024253	-0.0449464	0.475551	0.520498	0.0155907	1148_lincRNA:chr2:31001736	lincRNA:chr2:31001736	lincRNA:chr2:31001736-31006911 forward strand
A_30_P01019153	-0.178969	0.69046	0.869429	0.0497674	1149_lincRNA:chr2:33661335	lincRNA:chr2:33661335	lincRNA:chr2:33661335-33669111 forward strand
A_30_P01019331	-0.209501	1.34549	1.55499	0.00714719	1150_lincRNA:chr2:33661335	lincRNA:chr2:33661335	lincRNA:chr2:33661335-33669111 forward strand
A_30_P01023721	-0.481442	1.1852	1.66664	0.0010112	1151_lincRNA:chr2:33661335	lincRNA:chr2:33661335	lincRNA:chr2:33661335-33669111 forward strand
A_30_P01030334	-0.208672	0.514673	0.723345	0.036238	1152_lincRNA:chr2:36112429	lincRNA:chr2:36112429	lincRNA:chr2:36112429-36112792 forward strand
A_30_P01018292	-0.104334	0.61621	0.720545	0.0381192	1153_lincRNA:chr2:36112819	lincRNA:chr2:36112819	lincRNA:chr2:36112819-36114110 forward strand
A_30_P01019094	-0.517168	0.183176	0.700344	0.0311196	1154_lincRNA:chr2:60581618	lincRNA:chr2:60581618	lincRNA:chr2:60581618-60589907 forward strand
A_30_P01019749	-0.324733	0.214956	0.53969	0.0309611	1155_lincRNA:chr2:72818943	lincRNA:chr2:72818943	lincRNA:chr2:72818943-72826893 forward strand
A_30_P01025941	-0.336245	0.176717	0.512962	0.00697939	1156_lincRNA:chr2:72818943	lincRNA:chr2:72818943	lincRNA:chr2:72818943-72826893 forward strand
A_30_P01030185	-0.237676	0.8484	1.08608	0.0272013	1157_lincRNA:chr2:75496518	lincRNA:chr2:75496518	lincRNA:chr2:75496518-75496992 reverse strand
A_30_P01020448	0.0109381	0.966335	0.955397	0.0123987	1158_lincRNA:chr2:77152807	lincRNA:chr2:77152807	lincRNA:chr2:77152807-77155092 reverse strand
A_30_P01018294	-0.212029	0.237634	0.449663	0.0261115	1159_lincRNA:chr3:127170996	lincRNA:chr3:127170996	lincRNA:chr3:127170996-127201096 forward strand
A_30_P01023943	0.823143	-0.0462887	-0.869432	0.0341643	1160_lincRNA:chr3:137736327	lincRNA:chr3:137736327	lincRNA:chr3:137736327-137752677 reverse strand
A_30_P01022901	0.319163	-0.41478	-0.733943	0.0287207	1161_lincRNA:chr3:19211659	lincRNA:chr3:19211659	lincRNA:chr3:19211659-19213735 forward strand
A_30_P01031824	0.174318	-0.709723	-0.884041	0.00442094	1162_lincRNA:chr3:19211659	lincRNA:chr3:19211659	lincRNA:chr3:19211659-19213735 forward strand
A_30_P01021674	0.117564	-0.679245	-0.796809	0.0238749	1163_lincRNA:chr3:19793699	lincRNA:chr3:19793699	lincRNA:chr3:19793699-19822899 reverse strand
A_30_P01017912	0.139564	-0.269186	-0.40875	0.0312079	1164_lincRNA:chr3:34643323	lincRNA:chr3:34643323	lincRNA:chr3:34643323-34682773 reverse strand
A_30_P01019328	-0.23606	0.325036	0.561096	0.0326121	1165_lincRNA:chr3:36280098	lincRNA:chr3:36280098	lincRNA:chr3:36280098-36347798 reverse strand
A_30_P01024223	-0.011483	0.434978	0.446461	0.0248132	1166_lincRNA:chr3:40966969	lincRNA:chr3:40966969	lincRNA:chr3:40966969-40976585 reverse strand
A_30_P01017820	0.324268	-0.0581188	-0.382387	0.0120914	1167_lincRNA:chr3:41327493	lincRNA:chr3:41327493	lincRNA:chr3:41327493-41328368 forward strand
A_30_P01028723	-0.670428	0.832467	1.5029	0.0244427	1168_lincRNA:chr3:50320320	lincRNA:chr3:50320320	lincRNA:chr3:50320320-50411144 reverse strand
A_30_P01022959	0.385628	-0.0490187	-0.434646	0.0367633	1169_lincRNA:chr3:52002170	lincRNA:chr3:52002170	lincRNA:chr3:52002170-52004411 forward strand
A_30_P01023204	0.167584	-0.211511	-0.379095	0.0326436	1170_lincRNA:chr3:52002170	lincRNA:chr3:52002170	lincRNA:chr3:52002170-52004411 forward strand
A_30_P01025885	0.723661	-0.14163	-0.865291	0.0166252	1171_lincRNA:chr3:52002170	lincRNA:chr3:52002170	lincRNA:chr3:52002170-52004411 forward strand
A_30_P01028265	-0.442431	0.45709	0.899521	0.00763197	1172_lincRNA:chr3:60292527	lincRNA:chr3:60292527	lincRNA:chr3:60292527-60292880 reverse strand
A_30_P01023820	0.0544244	-0.714465	-0.768889	0.0253029	1173_lincRNA:chr3:65463150	lincRNA:chr3:65463150	lincRNA:chr3:65463150-65463487 forward strand
A_30_P01019383	-0.261121	0.535885	0.797006	0.00466537	1174_lincRNA:chr3:65729664	lincRNA:chr3:65729664	lincRNA:chr3:65729664-65731697 reverse strand
A_30_P01024635	0.18857	-0.27748	-0.46605	0.0269113	1175_lincRNA:chr3:78982395	lincRNA:chr3:78982395	lincRNA:chr3:78982395-79094345 reverse strand
A_30_P01021698	-0.527334	0.967383	1.49472	0.00461149	1176_lincRNA:chr3:79069438	lincRNA:chr3:79069438	lincRNA:chr3:79069438-79073704 reverse strand
A_30_P01024788	-0.878054	0.784284	1.66234	0.00206762	1177_lincRNA:chr3:79069438	lincRNA:chr3:79069438	lincRNA:chr3:79069438-79073704 reverse strand
A_30_P01027087	-0.679675	1.02402	1.70369	0.00381424	1178_lincRNA:chr3:79069438	lincRNA:chr3:79069438	lincRNA:chr3:79069438-79073704 reverse strand
A_30_P01031007	0.315417	-0.570401	-0.885818	0.00350605	1179_lincRNA:chr3:85806420	lincRNA:chr3:85806420	lincRNA:chr3:85806420-85889300 reverse strand
A_30_P01021955	-0.670865	0.615495	1.28636	0.00824802	1180_lincRNA:chr4:115639749	lincRNA:chr4:115639749	lincRNA:chr4:115639749-115641787 reverse strand
A_30_P01032601	0.232495	1.669	1.4365	0.0490239	1181_lincRNA:chr4:123361002	lincRNA:chr4:123361002	lincRNA:chr4:123361002-123364781 reverse strand
A_30_P01021086	-0.160318	0.295902	0.456221	0.0344191	1182_lincRNA:chr4:126710640	lincRNA:chr4:126710640	lincRNA:chr4:126710640-126721240 reverse strand
A_30_P01033475	-0.648031	0.194815	0.842846	0.0140686	1183_lincRNA:chr4:128727331	lincRNA:chr4:128727331	lincRNA:chr4:128727331-128735227 reverse strand
A_30_P01031273	0.406958	-0.235557	-0.642515	0.0301993	1184_lincRNA:chr4:128727332	lincRNA:chr4:128727332	lincRNA:chr4:128727332-128735227 reverse strand
A_30_P01030396	-0.624229	0.500635	1.12486	0.000895144	1185_lincRNA:chr4:131903928	lincRNA:chr4:131903928	lincRNA:chr4:131903928-131909578 reverse strand
A_30_P01032969	-0.380655	0.733309	1.11396	0.00642695	1186_lincRNA:chr4:132897264	lincRNA:chr4:132897264	lincRNA:chr4:132897264-132910714 reverse strand
A_30_P01025907	-0.382806	0.330207	0.713013	0.0202687	1187_lincRNA:chr4:135138014	lincRNA:chr4:135138014	lincRNA:chr4:135138014-135174889 reverse strand
A_30_P01018566	-0.269614	0.177775	0.447389	0.0420604	1188_lincRNA:chr4:138653689	lincRNA:chr4:138653689	lincRNA:chr4:138653689-138688814 forward strand
A_30_P01019925	0.287752	-0.379942	-0.667694	0.0381643	1189_lincRNA:chr4:141100989	lincRNA:chr4:141100989	lincRNA:chr4:141100989-141106639 reverse strand
A_30_P01022342	0.0305317	-0.479849	-0.51038	0.0063334	1190_lincRNA:chr4:146965675	lincRNA:chr4:146965675	lincRNA:chr4:146965675-146979325 forward strand
A_30_P01018366	0.213189	-0.242759	-0.455948	0.00679223	1191_lincRNA:chr4:33367670	lincRNA:chr4:33367670	lincRNA:chr4:33367670-33368135 reverse strand
A_30_P01025109	0.101824	-0.378289	-0.480113	0.0491493	1192_lincRNA:chr4:33375464	lincRNA:chr4:33375464	lincRNA:chr4:33375464-33377138 reverse strand
A_30_P01028959	-0.409726	0.658766	1.06849	0.00184639	1193_lincRNA:chr4:3746945	lincRNA:chr4:3746945	lincRNA:chr4:3746945-3747603 forward strand
A_30_P01021054	-0.537657	0.238473	0.776131	0.0217497	1194_lincRNA:chr4:3756167	lincRNA:chr4:3756167	lincRNA:chr4:3756167-3757483 reverse strand
A_30_P01022409	-0.518068	0.211049	0.729117	0.0298323	1195_lincRNA:chr4:44181997	lincRNA:chr4:44181997	lincRNA:chr4:44181997-44249172 reverse strand
A_30_P01031829	-0.273067	0.691631	0.964698	0.0195951	1196_lincRNA:chr4:44181997	lincRNA:chr4:44181997	lincRNA:chr4:44181997-44249172 reverse strand
A_30_P01031253	-0.416137	0.169625	0.585763	0.020499	1197_lincRNA:chr4:59306575	lincRNA:chr4:59306575	lincRNA:chr4:59306575-59317850 reverse strand
A_30_P01018315	0.0267863	-0.768736	-0.795522	0.00533766	1198_lincRNA:chr4:88583425	lincRNA:chr4:88583425	lincRNA:chr4:88583425-88584070 reverse strand
A_30_P01019307	0.862227	-0.241898	-1.10412	0.008074	1199_lincRNA:chr4:88583425	lincRNA:chr4:88583425	lincRNA:chr4:88583425-88584070 reverse strand
A_30_P01027753	0.715972	-0.108637	-0.824609	0.0127576	1200_lincRNA:chr4:88583425	lincRNA:chr4:88583425	lincRNA:chr4:88583425-88584070 reverse strand
A_30_P01028949	-0.576983	0.149135	0.726118	0.0217546	1201_lincRNA:chr5:105032961	lincRNA:chr5:105032961	lincRNA:chr5:105032961-105037248 forward strand
A_30_P01025917	0.247484	-0.570216	-0.8177	0.0499543	1202_lincRNA:chr5:106121842	lincRNA:chr5:106121842	lincRNA:chr5:106121842-106127192 reverse strand
A_30_P01030963	0.284635	-0.68731	-0.971945	0.0294744	1203_lincRNA:chr5:106121842	lincRNA:chr5:106121842	lincRNA:chr5:106121842-106127192 reverse strand
A_30_P01026823	0.51734	-0.579872	-1.09721	0.0137928	1204_lincRNA:chr5:106125123	lincRNA:chr5:106125123	lincRNA:chr5:106125123-106125822 reverse strand
A_30_P01020248	0.292733	-0.380433	-0.673165	0.0337754	1205_lincRNA:chr5:106982442	lincRNA:chr5:106982442	lincRNA:chr5:106982442-107045717 reverse strand
A_30_P01025434	0.542179	-0.0547368	-0.596916	0.0394596	1206_lincRNA:chr5:106982442	lincRNA:chr5:106982442	lincRNA:chr5:106982442-107045717 reverse strand
A_30_P01032866	0.407836	-0.100714	-0.50855	0.0125895	1207_lincRNA:chr5:109156118	lincRNA:chr5:109156118	lincRNA:chr5:109156118-109156422 forward strand
A_30_P01033023	0.177362	0.684234	0.506872	0.0497879	1208_lincRNA:chr5:110502650	lincRNA:chr5:110502650	lincRNA:chr5:110502650-110522475 reverse strand
A_30_P01021739	-0.267235	0.368634	0.635869	0.0344455	1209_lincRNA:chr5:113594167	lincRNA:chr5:113594167	lincRNA:chr5:113594167-113645342 reverse strand
A_30_P01031993	-0.206764	0.707756	0.914519	0.015735	1210_lincRNA:chr5:118919606	lincRNA:chr5:118919606	lincRNA:chr5:118919606-118925333 reverse strand
A_30_P01024329	0.579242	0.0409648	-0.538277	0.0370404	1211_lincRNA:chr5:52584616	lincRNA:chr5:52584616	lincRNA:chr5:52584616-52595441 reverse strand
A_30_P01024801	-0.290378	0.228818	0.519196	0.00980983	1212_lincRNA:chr5:52998788	lincRNA:chr5:52998788	lincRNA:chr5:52998788-53010250 reverse strand
A_30_P01017850	-0.139622	0.270228	0.40985	0.0227684	1213_lincRNA:chr5:54053328	lincRNA:chr5:54053328	lincRNA:chr5:54053328-54053870 forward strand
A_30_P01024536	-0.279476	0.126351	0.405827	0.00673068	1214_lincRNA:chr5:74487385	lincRNA:chr5:74487385	lincRNA:chr5:74487385-74497428 reverse strand
A_30_P01024079	-0.0431419	0.569459	0.612601	0.0369169	1215_lincRNA:chr5:92556322	lincRNA:chr5:92556322	lincRNA:chr5:92556322-92558910 forward strand
A_30_P01032360	-0.0951815	0.375792	0.470973	0.023591	1216_lincRNA:chr6:108157117	lincRNA:chr6:108157117	lincRNA:chr6:108157117-108162492 reverse strand
A_30_P01018796	-0.442986	0.451452	0.894438	0.0253112	1217_lincRNA:chr6:115468025	lincRNA:chr6:115468025	lincRNA:chr6:115468025-115489250 reverse strand
A_30_P01019475	0.232883	1.57767	1.34479	0.00538566	1218_lincRNA:chr6:120670699	lincRNA:chr6:120670699	lincRNA:chr6:120670699-120677449 forward strand
A_30_P01027937	-0.261988	1.30302	1.565	0.00657752	1219_lincRNA:chr6:120670699	lincRNA:chr6:120670699	lincRNA:chr6:120670699-120677449 forward strand
A_30_P01024473	0.248183	-0.353012	-0.601195	0.0098914	1220_lincRNA:chr6:122725638	lincRNA:chr6:122725638	lincRNA:chr6:122725638-122752828 forward strand
A_30_P01026075	-0.711448	0.0555002	0.766948	0.0188865	1221_lincRNA:chr6:128397450	lincRNA:chr6:128397450	lincRNA:chr6:128397450-128398394 forward strand
A_30_P01019563	-0.290768	0.343644	0.634411	0.00514277	1222_lincRNA:chr6:131272447	lincRNA:chr6:131272447	lincRNA:chr6:131272447-131303615 reverse strand
A_30_P01022863	-0.271545	0.34355	0.615095	0.0362924	1223_lincRNA:chr6:134838675	lincRNA:chr6:134838675	lincRNA:chr6:134838675-134847075 reverse strand
A_30_P01023527	-0.433103	0.278654	0.711757	0.0304022	1224_lincRNA:chr6:134879009	lincRNA:chr6:134879009	lincRNA:chr6:134879009-134880130 forward strand
A_30_P01018684	-0.291445	0.173218	0.464663	0.0493509	1225_lincRNA:chr6:146495766	lincRNA:chr6:146495766	lincRNA:chr6:146495766-146496419 reverse strand
A_30_P01022702	0.00887418	0.452455	0.443581	0.0393843	1226_lincRNA:chr6:23105525	lincRNA:chr6:23105525	lincRNA:chr6:23105525-23118900 forward strand
A_30_P01027825	-0.317509	0.311919	0.629428	0.0191638	1227_lincRNA:chr6:23105525	lincRNA:chr6:23105525	lincRNA:chr6:23105525-23118900 forward strand
A_30_P01022914	-0.450747	0.428855	0.879602	0.0300199	1228_lincRNA:chr6:31267612	lincRNA:chr6:31267612	lincRNA:chr6:31267612-31293337 forward strand
A_30_P01025834	0.660858	-0.179208	-0.840066	0.0249211	1229_lincRNA:chr6:39205913	lincRNA:chr6:39205913	lincRNA:chr6:39205913-39248468 forward strand
A_30_P01018773	0.672765	-0.0847629	-0.757528	0.0201657	1230_lincRNA:chr6:52046805	lincRNA:chr6:52046805	lincRNA:chr6:52046805-52072744 forward strand
A_30_P01029896	0.762909	-0.151119	-0.914028	0.0483943	1231_lincRNA:chr6:52046805	lincRNA:chr6:52046805	lincRNA:chr6:52046805-52072744 forward strand
A_30_P01025745	-0.330572	0.282333	0.612905	0.0297876	1232_lincRNA:chr6:82573600	lincRNA:chr6:82573600	lincRNA:chr6:82573600-82574428 reverse strand
A_30_P01022928	0.00409377	0.949297	0.945203	0.0388034	1233_lincRNA:chr6:86477309	lincRNA:chr6:86477309	lincRNA:chr6:86477309-86537554 forward strand
A_30_P01022049	-0.197083	0.333503	0.530586	0.0364042	1234_lincRNA:chr7:111526943	lincRNA:chr7:111526943	lincRNA:chr7:111526943-111545093 forward strand
A_30_P01024573	-0.257496	0.309226	0.566722	0.0292657	1235_lincRNA:chr7:111526943	lincRNA:chr7:111526943	lincRNA:chr7:111526943-111545093 forward strand
A_30_P01023102	-0.528094	-0.0678351	0.460259	0.0489632	1236_lincRNA:chr7:118248833	lincRNA:chr7:118248833	lincRNA:chr7:118248833-118267766 forward strand
A_30_P01025174	0.354043	-0.0714639	-0.425507	0.0407055	1237_lincRNA:chr7:131819366	lincRNA:chr7:131819366	lincRNA:chr7:131819366-131852866 forward strand
A_30_P01021967	-0.358823	0.266108	0.624931	0.0421391	1238_lincRNA:chr7:134595900	lincRNA:chr7:134595900	lincRNA:chr7:134595900-134610975 forward strand
A_30_P01029191	0.405838	-0.27047	-0.676308	0.0311131	1239_lincRNA:chr7:134620707	lincRNA:chr7:134620707	lincRNA:chr7:134620707-134626739 reverse strand
A_30_P01033135	0.0638436	0.69336	0.629516	0.0231051	1240_lincRNA:chr7:134779841	lincRNA:chr7:134779841	lincRNA:chr7:134779841-134840591 forward strand
A_30_P01031837	0.361144	-0.299223	-0.660367	0.0185819	1241_lincRNA:chr7:13533925	lincRNA:chr7:13533925	lincRNA:chr7:13533925-13544525 reverse strand
A_30_P01027517	0.0884785	-0.324415	-0.412893	0.020934	1242_lincRNA:chr7:26054813	lincRNA:chr7:26054813	lincRNA:chr7:26054813-26063725 reverse strand
A_30_P01027243	-0.19346	0.256089	0.449549	0.0148985	1243_lincRNA:chr7:26212709	lincRNA:chr7:26212709	lincRNA:chr7:26212709-26230775 forward strand
A_30_P01027452	-0.00205347	1.20862	1.21067	0.00939488	1244_lincRNA:chr7:37480456	lincRNA:chr7:37480456	lincRNA:chr7:37480456-37481372 forward strand
A_30_P01019155	0.695203	-0.0896147	-0.784818	0.0403258	1245_lincRNA:chr7:4827340	lincRNA:chr7:4827340	lincRNA:chr7:4827340-4863315 forward strand
A_30_P01023579	-0.253495	0.765502	1.019	0.0475588	1246_lincRNA:chr7:4827340	lincRNA:chr7:4827340	lincRNA:chr7:4827340-4863315 forward strand
A_30_P01029418	-0.433304	0.0812076	0.514512	0.042415	1247_lincRNA:chr7:4827340	lincRNA:chr7:4827340	lincRNA:chr7:4827340-4863315 forward strand
A_30_P01029750	-0.256467	0.550259	0.806726	0.0427677	1248_lincRNA:chr7:4827340	lincRNA:chr7:4827340	lincRNA:chr7:4827340-4863315 forward strand
A_30_P01029196	0.392394	-0.0529931	-0.445387	0.0224299	1249_lincRNA:chr7:50545068	lincRNA:chr7:50545068	lincRNA:chr7:50545068-50545454 reverse strand
A_30_P01018842	0.118391	-0.338714	-0.457105	0.0445851	1250_lincRNA:chr7:66570691	lincRNA:chr7:66570691	lincRNA:chr7:66570691-66573827 reverse strand
A_30_P01024525	-0.518629	0.119605	0.638233	0.0149535	1251_lincRNA:chr7:89433125	lincRNA:chr7:89433125	lincRNA:chr7:89433125-89464275 reverse strand
A_30_P01024322	-0.552956	0.120412	0.673368	0.0168229	1252_lincRNA:chr7:91558475	lincRNA:chr7:91558475	lincRNA:chr7:91558475-91733625 forward strand
A_30_P01027100	0.164517	-0.351313	-0.51583	0.0117024	1253_lincRNA:chr8:105795290	lincRNA:chr8:105795290	lincRNA:chr8:105795290-105864030 forward strand
A_30_P01030010	0.0883693	-0.313207	-0.401577	0.0421571	1254_lincRNA:chr8:108098325	lincRNA:chr8:108098325	lincRNA:chr8:108098325-108110775 reverse strand
A_30_P01029303	-0.0483911	0.349587	0.397978	0.0406889	1255_lincRNA:chr8:113968152	lincRNA:chr8:113968152	lincRNA:chr8:113968152-113973727 forward strand
A_30_P01027198	0.968069	-0.0884554	-1.05652	0.00559767	1256_lincRNA:chr8:122945743	lincRNA:chr8:122945743	lincRNA:chr8:122945743-122946192 forward strand
A_30_P01033400	0.346038	-0.190896	-0.536934	0.0240271	1257_lincRNA:chr8:122945743	lincRNA:chr8:122945743	lincRNA:chr8:122945743-122946192 forward strand
A_30_P01030797	-0.200199	0.497592	0.697791	0.0131391	1258_lincRNA:chr8:123901815	lincRNA:chr8:123901815	lincRNA:chr8:123901815-123902167 reverse strand
A_30_P01029820	0.38293	-0.0449982	-0.427929	0.0194699	1259_lincRNA:chr8:18895366	lincRNA:chr8:18895366	lincRNA:chr8:18895366-18925423 reverse strand
A_30_P01020150	-0.394915	0.218375	0.61329	0.0329754	1260_lincRNA:chr8:35652473	lincRNA:chr8:35652473	lincRNA:chr8:35652473-35703370 reverse strand
A_30_P01032254	-0.145106	0.272016	0.417121	0.0154834	1261_lincRNA:chr8:37582187	lincRNA:chr8:37582187	lincRNA:chr8:37582187-37621987 forward strand
A_30_P01022148	0.184795	-0.24096	-0.425755	0.0432852	1262_lincRNA:chr8:48476637	lincRNA:chr8:48476637	lincRNA:chr8:48476637-48492537 reverse strand
A_30_P01025250	0.0712162	-0.507095	-0.578311	0.0259321	1263_lincRNA:chr8:57977383	lincRNA:chr8:57977383	lincRNA:chr8:57977383-57985712 forward strand
A_30_P01020317	-0.181194	0.298497	0.479691	0.0226589	1264_lincRNA:chr8:60132300	lincRNA:chr8:60132300	lincRNA:chr8:60132300-60146830 forward strand
A_30_P01032276	-0.147151	0.347292	0.494443	0.0161583	1265_lincRNA:chr8:67349275	lincRNA:chr8:67349275	lincRNA:chr8:67349275-67360000 forward strand
A_30_P01031983	0.13649	-0.322715	-0.459205	0.0145413	1266_lincRNA:chr8:71891610	lincRNA:chr8:71891610	lincRNA:chr8:71891610-71924216 forward strand
A_30_P01025922	-0.176498	0.218981	0.395479	0.0470467	1267_lincRNA:chr8:74473445	lincRNA:chr8:74473445	lincRNA:chr8:74473445-74496948 reverse strand
A_30_P01021528	0.509307	-1.02267	-1.53198	0.00752659	1268_lincRNA:chr9:121846340	lincRNA:chr9:121846340	lincRNA:chr9:121846340-121848578 forward strand
A_30_P01020315	0.295747	-0.25384	-0.549586	0.0289483	1269_lincRNA:chr9:13349094	lincRNA:chr9:13349094	lincRNA:chr9:13349094-13352732 forward strand
A_30_P01023375	0.391508	-0.537652	-0.92916	0.0198889	1270_lincRNA:chr9:13349094	lincRNA:chr9:13349094	lincRNA:chr9:13349094-13352732 forward strand
A_30_P01032533	0.344657	-0.180058	-0.524715	0.0451616	1271_lincRNA:chr9:41213456	lincRNA:chr9:41213456	lincRNA:chr9:41213456-41340170 reverse strand
A_30_P01017547	-0.367556	0.367003	0.734558	0.026937	1272_lincRNA:chr9:43921700	lincRNA:chr9:43921700	lincRNA:chr9:43921700-43939600 forward strand
A_30_P01030845	-0.364665	0.575509	0.940174	0.0149561	1273_lincRNA:chr9:43921700	lincRNA:chr9:43921700	lincRNA:chr9:43921700-43939600 forward strand
A_30_P01031398	-0.574481	0.331147	0.905628	0.00962616	1274_lincRNA:chr9:43921700	lincRNA:chr9:43921700	lincRNA:chr9:43921700-43939600 forward strand
A_30_P01019050	-0.491419	0.431486	0.922905	0.0163567	1275_lincRNA:chr9:43926204	lincRNA:chr9:43926204	lincRNA:chr9:43926204-43928496 forward strand
A_30_P01029385	-0.165351	0.219815	0.385166	0.0413984	1276_lincRNA:chr9:43926204	lincRNA:chr9:43926204	lincRNA:chr9:43926204-43928496 forward strand
A_30_P01019107	0.206056	-0.287435	-0.49349	0.0305499	1277_lincRNA:chr9:67414463	lincRNA:chr9:67414463	lincRNA:chr9:67414463-67483185 reverse strand
A_30_P01019853	-0.230389	0.281441	0.511831	0.0322029	1278_lincRNA:chr9:96635508	lincRNA:chr9:96635508	lincRNA:chr9:96635508-96654148 reverse strand
A_30_P01022984	0.610151	-0.047475	-0.657626	0.025739	1279_lincRNA:chr9:96664617	lincRNA:chr9:96664617	lincRNA:chr9:96664617-96683617 forward strand
A_30_P01023444	0.48655	-0.492993	-0.979543	0.0109431	1280_lincRNA:chr9:96664617	lincRNA:chr9:96664617	lincRNA:chr9:96664617-96683617 reverse strand
A_30_P01020592	0.386268	-0.0479775	-0.434246	0.011851	1281_lincRNA:chrX:123306246	lincRNA:chrX:123306246	lincRNA:chrX:123306246-123307974 forward strand
A_30_P01017935	0.367021	-0.646918	-1.01394	0.00511706	1282_lincRNA:chrX:12619140	lincRNA:chrX:12619140	lincRNA:chrX:12619140-12622421 forward strand
A_30_P01023586	0.307566	-0.471437	-0.779002	0.0180675	1283_lincRNA:chrX:133315875	lincRNA:chrX:133315875	lincRNA:chrX:133315875-133338600 reverse strand
A_30_P01030385	0.740299	-0.0538753	-0.794174	0.035591	1284_lincRNA:chrX:137024354	lincRNA:chrX:137024354	lincRNA:chrX:137024354-137024859 forward strand
A_30_P01032289	0.034226	-0.423573	-0.457799	0.0363471	1285_lincRNA:chrX:150158481	lincRNA:chrX:150158481	lincRNA:chrX:150158481-150175838 forward strand
A_30_P01019114	0.220126	-0.682885	-0.903011	0.0284746	1286_lincRNA:chrX:150159252	lincRNA:chrX:150159252	lincRNA:chrX:150159252-150181275 reverse strand
A_30_P01033130	-0.0847511	-0.850649	-0.765898	0.0454685	1287_lincRNA:chrX:150159252	lincRNA:chrX:150159252	lincRNA:chrX:150159252-150181275 reverse strand
A_30_P01033584	0.249914	-0.880349	-1.13026	0.00526945	1288_lincRNA:chrX:150159252	lincRNA:chrX:150159252	lincRNA:chrX:150159252-150181275 reverse strand
A_30_P01021968	-0.551902	0.302181	0.854084	0.0137052	1289_lincRNA:chrX:165758353	lincRNA:chrX:165758353	lincRNA:chrX:165758353-165806110 forward strand
A_30_P01032413	-0.43121	0.740581	1.17179	6.86033e-05	1290_lincRNA:chrX:165758353	lincRNA:chrX:165758353	lincRNA:chrX:165758353-165806110 forward strand
A_30_P01021310	-0.473832	0.393754	0.867586	0.00511712	1291_lincRNA:chrX:165792277	lincRNA:chrX:165792277	lincRNA:chrX:165792277-165807952 forward strand
A_30_P01021944	-0.549894	0.425672	0.975566	0.00593873	1292_lincRNA:chrX:165792277	lincRNA:chrX:165792277	lincRNA:chrX:165792277-165807952 forward strand
A_30_P01022823	-0.578493	0.377674	0.956167	0.0043813	1293_lincRNA:chrX:165792277	lincRNA:chrX:165792277	lincRNA:chrX:165792277-165807952 forward strand
A_30_P01023331	-0.574538	0.446789	1.02133	0.00224352	1294_lincRNA:chrX:165792277	lincRNA:chrX:165792277	lincRNA:chrX:165792277-165807952 forward strand
A_30_P01024240	-0.553196	0.419812	0.973008	0.00656343	1295_lincRNA:chrX:165792277	lincRNA:chrX:165792277	lincRNA:chrX:165792277-165807952 forward strand
A_30_P01024226	1.31985	0.14063	-1.17922	0.0436654	1296_lincRNA:chrX:20388085	lincRNA:chrX:20388085	lincRNA:chrX:20388085-20388552 forward strand
A_30_P01022836	0.225776	-0.256391	-0.482167	0.0498984	1297_lincRNA:chrX:45814752	lincRNA:chrX:45814752	lincRNA:chrX:45814752-45816313 reverse strand
A_30_P01032068	-0.252314	0.378693	0.631007	0.00193324	1298_lincRNA:chrX:50400250	lincRNA:chrX:50400250	lincRNA:chrX:50400250-50410825 reverse strand
A_30_P01024529	-0.576694	0.437861	1.01455	0.0113825	1299_lincRNA:chrX:50407969	lincRNA:chrX:50407969	lincRNA:chrX:50407969-50410370 reverse strand
A_30_P01027665	-0.751077	0.574222	1.3253	0.00152118	1300_lincRNA:chrX:50407969	lincRNA:chrX:50407969	lincRNA:chrX:50407969-50410370 reverse strand
A_30_P01018712	0.629666	-0.0303391	-0.660005	0.0140724	1301_lincRNA:chrX:69100279	lincRNA:chrX:69100279	lincRNA:chrX:69100279-69100983 forward strand
A_30_P01030312	0.906682	-0.624629	-1.53131	0.00790039	1302_lincRNA:chrX:98989930	lincRNA:chrX:98989930	lincRNA:chrX:98989930-98994344 forward strand
A_52_P344424	0.738916	-1.04265	-1.78157	0.00869574	1303_Lipg	Lipg	Mus musculus lipase, endothelial (Lipg), mRNA [NM_010720]
A_52_P104562	-0.290835	0.27491	0.565745	0.0121445	1304_Lipt1	Lipt1	Mus musculus lipoyltransferase 1 (Lipt1), nuclear gene encoding mitochondrial protein, mRNA [NM_001037918]
A_66_P117610	0.723819	-0.639693	-1.36351	0.00310631	1305_LOC100047133	LOC100047133	Mus musculus hypothetical LOC100047133 (LOC100047133), non-coding RNA [NR_037980]
A_66_P106948	1.20668	-0.0587622	-1.26544	0.0131049	1306_LOC100503565	LOC100503565	PREDICTED: Mus musculus hypothetical protein LOC100503565 (LOC100503565), mRNA [XM_003085207]
A_55_P2016888	0.176452	-0.850936	-1.02739	0.048308	1307_LOC100503878	LOC100503878	predicted gene 13060 [Source:MGI Symbol;Acc:MGI:3650254] [ENSMUST00000105884]
A_55_P2028511	-0.0557263	0.352254	0.40798	0.0195948	1308_LOC100504173	LOC100504173	PREDICTED: Mus musculus hypothetical protein LOC100504173 (LOC100504173), mRNA [XM_003085343]
A_55_P2173210	0.291308	-0.537995	-0.829303	0.0386714	1309_LOC100504287	LOC100504287	PREDICTED: Mus musculus interferon-activable protein 203-like (LOC100504287), mRNA [XM_003084464]
A_51_P371816	-0.31759	0.602407	0.919997	0.0274929	1310_LOC100504385	LOC100504385	myosin XVB [Source:MGI Symbol;Acc:MGI:2685534] [ENSMUST00000093911]
A_55_P1996821	-0.769974	0.560166	1.33014	0.0448593	1311_LOC100504385	LOC100504385	myosin XVB [Source:MGI Symbol;Acc:MGI:2685534] [ENSMUST00000040703]
A_55_P2307496	0.595934	-0.152425	-0.748359	0.0189665	1312_LOC620306	LOC620306	Mus musculus adult male aorta and vein cDNA, RIKEN full-length enriched library, clone:A530060J09 product:hypothetical protein, full insert sequence. [AK041010]
A_55_P2046653	-0.684864	0.418348	1.10321	0.0494267	1313_LOC641221	LOC641221	predicted gene, 16700 [Source:MGI Symbol;Acc:MGI:4439624] [ENSMUST00000103460]
A_55_P1985238	0.471022	-0.290961	-0.761982	0.00384895	1314_LOC666692	LOC666692	PREDICTED: Mus musculus predicted gene, EG666692 (EG666692), mRNA [XM_904838]
A_51_P259296	-0.286823	0.345052	0.631874	0.0200982	1315_Lpl	Lpl	Mus musculus lipoprotein lipase (Lpl), mRNA [NM_008509]
A_52_P257812	-0.340324	0.399627	0.73995	0.00770966	1316_Lpl	Lpl	Mus musculus lipoprotein lipase (Lpl), mRNA [NM_008509]
A_55_P2138878	0.385913	-0.581694	-0.967607	0.0117128	1317_Lrfn4	Lrfn4	Mus musculus leucine rich repeat and fibronectin type III domain containing 4 (Lrfn4), mRNA [NM_153388]
A_51_P270005	-0.335503	0.583346	0.918849	0.0127342	1318_Lrguk	Lrguk	Mus musculus leucine-rich repeats and guanylate kinase domain containing (Lrguk), mRNA [NM_028886]
A_55_P2105100	0.507009	-0.168597	-0.675606	0.0228993	1319_Lrig1	Lrig1	Mus musculus leucine-rich repeats and immunoglobulin-like domains 1 (Lrig1), mRNA [NM_008377]
A_55_P2109997	0.353739	-0.316901	-0.67064	0.0331209	1320_Lrig1	Lrig1	Mus musculus leucine-rich repeats and immunoglobulin-like domains 1 (Lrig1), mRNA [NM_008377]
A_51_P130079	-0.202323	0.206564	0.408887	0.00978052	1321_Lrmp	Lrmp	Mus musculus lymphoid-restricted membrane protein (Lrmp), mRNA [NM_008511]
A_55_P1985633	-0.291934	0.115842	0.407776	0.018696	1322_Lrp1	Lrp1	Mus musculus bone marrow macrophage cDNA, RIKEN full-length enriched library, clone:I830150I18 product:low density lipoprotein receptor-related protein 1, full insert sequence. [AK153375]
A_52_P285470	-1.36281	0.254425	1.61724	0.0395662	1323_Lrp2	Lrp2	Mus musculus low density lipoprotein receptor-related protein 2 (Lrp2), mRNA [NM_001081088]
A_55_P1969845	-0.273748	0.162668	0.436417	0.00650986	1324_Lrpprc	Lrpprc	Mus musculus leucine-rich PPR-motif containing (Lrpprc), mRNA [NM_028233]
A_52_P33831	-0.348301	0.390585	0.738886	0.0155989	1325_Lrrc27	Lrrc27	Mus musculus leucine rich repeat containing 27 (Lrrc27), transcript variant 1, mRNA [NM_027164]
A_52_P545810	-0.386002	0.12293	0.508932	0.0199111	1326_Lrrfip1	Lrrfip1	Mus musculus leucine rich repeat (in FLII) interacting protein 1 (Lrrfip1), transcript variant 1, mRNA [NM_001111311]
A_55_P1959470	-0.287883	0.2515	0.539382	0.0247706	1327_Lrrfip1	Lrrfip1	Mus musculus leucine rich repeat (in FLII) interacting protein 1 (Lrrfip1), transcript variant 1, mRNA [NM_001111311]
A_52_P460836	-0.494104	0.489684	0.983789	0.00374864	1328_Lrrn4	Lrrn4	Mus musculus leucine rich repeat neuronal 4 (Lrrn4), mRNA [NM_177303]
A_55_P2162344	-0.267957	0.287443	0.5554	0.00120755	1329_Lrsam1	Lrsam1	Mus musculus leucine rich repeat and sterile alpha motif containing 1 (Lrsam1), mRNA [NM_199302]
A_55_P2023188	-0.360983	0.262115	0.623098	0.00133753	1330_Lsm2	Lsm2	Mus musculus LSM2 homolog, U6 small nuclear RNA associated (S. cerevisiae) (Lsm2), transcript variant 1, mRNA [NM_030597]
A_55_P1967633	-0.221268	0.282675	0.503944	0.00985789	1331_Lsm5	Lsm5	Mus musculus LSM5 homolog, U6 small nuclear RNA associated (S. cerevisiae) (Lsm5), mRNA [NM_025520]
A_55_P2061437	-0.273881	0.152471	0.426352	0.0184541	1332_Lsm5	Lsm5	Mus musculus LSM5 homolog, U6 small nuclear RNA associated (S. cerevisiae) (Lsm5), mRNA [NM_025520]
A_51_P314323	-0.346219	0.124844	0.471063	0.00887669	1333_Lsmd1	Lsmd1	Mus musculus LSM domain containing 1 (Lsmd1), mRNA [NM_030083]
A_55_P2133170	-0.295786	0.217498	0.513284	0.000548047	1334_Luc7l2	Luc7l2	Mus musculus LUC7-like 2 (S. cerevisiae) (Luc7l2), transcript variant 1, mRNA [NM_138680]
A_55_P1961499	-0.396635	1.10602	1.50266	0.0124492	1335_Ly6c1	Ly6c1	Mus musculus lymphocyte antigen 6 complex, locus C1 (Ly6c1), mRNA [NM_010741]
A_55_P2064771	-0.326262	0.934456	1.26072	0.0193938	1336_Ly6c1	Ly6c1	Mus musculus lymphocyte antigen 6 complex, locus C1 (Ly6c1), mRNA [NM_010741]
A_51_P521052	-2.66093	-0.0933896	2.56754	0.0237448	1337_Ly6k	Ly6k	Mus musculus lymphocyte antigen 6 complex, locus K (Ly6k), mRNA [NM_029627]
A_55_P1969497	-0.445036	0.266469	0.711506	0.0158402	1338_Lynx1	Lynx1	Mus musculus Ly6/neurotoxin 1 (Lynx1), mRNA [NM_011838]
A_51_P465740	0.102553	-0.537423	-0.639976	0.0373246	1339_Lysmd4	Lysmd4	Mus musculus LysM, putative peptidoglycan-binding, domain containing 4 (Lysmd4), transcript variant B, mRNA [NM_175215]
A_51_P150722	-0.14445	0.494851	0.639301	0.0319212	1340_Lyst	Lyst	Mus musculus lysosomal trafficking regulator (Lyst), mRNA [NM_010748]
A_55_P2011610	-0.145605	0.539452	0.685057	0.0151196	1341_Lyst	Lyst	Mus musculus lysosomal trafficking regulator (Lyst), mRNA [NM_010748]
A_55_P2009091	-0.262549	0.220614	0.483163	0.0203478	1342_Mad1l1	Mad1l1	Mus musculus mitotic arrest deficient 1-like 1 (Mad1l1), mRNA [NM_010752]
A_55_P2133255	-0.265404	0.118916	0.38432	0.0421401	1343_Mad2l1	Mad2l1	Mus musculus MAD2 mitotic arrest deficient-like 1 (yeast) (Mad2l1), mRNA [NM_019499]
A_51_P251892	-0.328479	0.0555358	0.384014	0.0392569	1344_Magoh	Magoh	Mus musculus mago-nashi homolog, proliferation-associated (Drosophila) (Magoh), mRNA [NM_010760]
A_52_P260105	-0.348281	0.181382	0.529663	0.0412097	1345_Man1a	Man1a	Mus musculus mannosidase 1, alpha (Man1a), mRNA [NM_008548]
A_55_P1977548	-0.287757	0.150334	0.438091	0.0453138	1346_Mapk1	Mapk1	Mus musculus mitogen-activated protein kinase 1 (Mapk1), transcript variant 1, mRNA [NM_011949]
A_55_P2069818	-1.68799	1.3653	3.05329	0.023769	1347_Mapk10	Mapk10	Mus musculus mitogen-activated protein kinase 10 (Mapk10), transcript variant 1, mRNA [NM_009158]
A_55_P2070529	-0.66911	1.41526	2.08437	0.0435399	1348_Mapk10	Mapk10	Mus musculus mitogen-activated protein kinase 10 (Mapk10), transcript variant 2, mRNA [NM_001081567]
A_52_P558382	-0.283343	0.217865	0.501208	0.0299183	1349_Mapk8	Mapk8	Mus musculus mitogen-activated protein kinase 8 (Mapk8), mRNA [NM_016700]
A_51_P472879	-0.172979	0.349638	0.522617	0.0212897	1350_Masp1	Masp1	mannan-binding lectin serine peptidase 1 [Source:MGI Symbol;Acc:MGI:88492] [ENSMUST00000023605]
A_55_P2052769	-0.21556	0.166069	0.381628	0.0118107	1351_Mast2	Mast2	Mus musculus microtubule associated serine/threonine kinase 2 (Mast2), transcript variant 1, mRNA [NM_001042743]
A_55_P2063626	0.278802	-0.329455	-0.608257	0.0455507	1352_Matk	Matk	Mus musculus megakaryocyte-associated tyrosine kinase (Matk), mRNA [NM_010768]
A_55_P2157581	-0.429274	0.645804	1.07508	0.00537301	1353_Matn4	Matn4	Mus musculus matrilin 4 (Matn4), mRNA [NM_013592]
A_55_P2171206	-0.210066	0.464993	0.675059	0.0268237	1354_Matn4	Matn4	Mus musculus matrilin 4 (Matn4), mRNA [NM_013592]
A_52_P604195	0.157532	-0.399376	-0.556908	0.0192699	1355_Mbp	Mbp	Mus musculus myelin basic protein (Mbp), transcript variant 8, mRNA [NM_001025245]
A_55_P1992160	0.0391487	-0.409927	-0.449075	0.0491949	1356_Mbp	Mbp	Mus musculus myelin basic protein (Mbp), transcript variant 7, mRNA [NM_010777]
A_55_P2031058	-0.957139	0.393564	1.3507	0.00568428	1357_Mc2r	Mc2r	Mus musculus melanocortin 2 receptor (Mc2r), mRNA [NM_008560]
A_55_P1953899	-0.37968	0.190055	0.569735	0.0141578	1358_Mccc1	Mccc1	Mus musculus methylcrotonoyl-Coenzyme A carboxylase 1 (alpha) (Mccc1), nuclear gene encoding mitochondrial protein, mRNA [NM_023644]
A_55_P2058962	-0.141888	0.30115	0.443038	0.0465635	1359_Mcm10	Mcm10	Mus musculus minichromosome maintenance deficient 10 (S. cerevisiae) (Mcm10), mRNA [NM_027290]
A_51_P477676	-0.268965	0.123023	0.391988	0.0131162	1360_Mcph1	Mcph1	Mus musculus microcephaly, primary autosomal recessive 1 (Mcph1), mRNA [NM_173189]
A_55_P2073795	-0.22865	0.167333	0.395983	0.027853	1361_Mecr	Mecr	Mus musculus mitochondrial trans-2-enoyl-CoA reductase (Mecr), nuclear gene encoding mitochondrial protein, mRNA [NM_025297]
A_55_P2134616	0.472423	-0.427503	-0.899926	0.0363248	1362_Med12l	Med12l	Mus musculus mRNA for mKIAA3007 protein. [AK129475]
A_51_P396708	-0.244254	0.279253	0.523507	0.00571525	1363_Med21	Med21	Mus musculus mediator complex subunit 21 (Med21), mRNA [NM_025315]
A_55_P2033407	-0.228088	0.682486	0.910573	0.0139366	1364_Meg3	Meg3	Mus musculus maternally expressed 3 (Meg3), transcript variant 3, non-coding RNA [NR_027652]
A_51_P427934	0.432518	-0.160332	-0.59285	0.0467583	1365_Megf8	Megf8	Mus musculus multiple EGF-like-domains 8 (Megf8), mRNA [NM_001160400]
A_52_P630276	-0.192363	0.584123	0.776486	0.00555605	1366_Mei4	Mei4	Mus musculus meiosis-specific, MEI4 homolog (S. cerevisiae) (Mei4), mRNA [NM_175213]
A_55_P2093705	-0.044824	1.09223	1.13705	0.0385249	1367_Meig1	Meig1	Mus musculus meiosis expressed gene 1 (Meig1), mRNA [NM_008579]
A_51_P176517	-0.0961841	0.4381	0.534284	0.0111892	1368_Mettl11a	Mettl11a	Mus musculus methyltransferase like 11A (Mettl11a), mRNA [NM_170592]
A_52_P148658	-0.336563	0.0421452	0.378708	0.0422091	1369_Mettl22	Mettl22	Mus musculus methyltransferase like 22 (Mettl22), mRNA [NM_146247]
A_55_P2152359	0.0649628	-0.343878	-0.408841	0.026734	1370_Mfsd6	Mfsd6	Mus musculus major facilitator superfamily domain containing 6 (Mfsd6), transcript variant 2, mRNA [NM_178081]
A_55_P2063312	-0.221056	0.227185	0.44824	0.0175706	1371_Mgll	Mgll	Mus musculus monoglyceride lipase (Mgll), transcript variant 4, mRNA [NM_001166250]
A_55_P2063316	-0.199758	0.186322	0.38608	0.0177483	1372_Mgll	Mgll	Mus musculus monoglyceride lipase (Mgll), transcript variant 1, mRNA [NM_001166251]
A_55_P2114863	-0.196175	0.20085	0.397025	0.0237525	1373_Mgll	Mgll	Mus musculus monoglyceride lipase (Mgll), transcript variant 1, mRNA [NM_001166251]
A_52_P549827	-0.308327	0.1773	0.485627	0.0484046	1374_Mgst1	Mgst1	Mus musculus microsomal glutathione S-transferase 1 (Mgst1), mRNA [NM_019946]
A_52_P660422	0.176948	-0.371408	-0.548356	0.0473219	1375_Mip	Mip	Mus musculus major intrinsic protein of eye lens fiber (Mip), mRNA [NM_008600]
A_51_P418317	-0.212907	0.198048	0.410954	0.018028	1376_Mis12	Mis12	Mus musculus MIS12 homolog (yeast) (Mis12), mRNA [NM_025993]
A_55_P2024803	-0.677822	0.710754	1.38858	0.030003	1377_Mmp12	Mmp12	Mus musculus matrix metallopeptidase 12 (Mmp12), mRNA [NM_008605]
A_51_P184484	-0.726147	1.43271	2.15886	0.00281695	1378_Mmp13	Mmp13	Mus musculus matrix metallopeptidase 13 (Mmp13), mRNA [NM_008607]
A_55_P2046959	-0.254005	0.428038	0.682043	0.0170262	1379_Mmp27	Mmp27	Mus musculus matrix metallopeptidase 27 (Mmp27), mRNA [NM_001030289]
A_51_P231320	-0.278646	1.33027	1.60892	0.0438749	1380_Mmp8	Mmp8	Mus musculus matrix metallopeptidase 8 (Mmp8), mRNA [NM_008611]
A_65_P17218	-0.076057	-1.05325	-0.977193	0.0253524	1381_Mndal	Mndal	Mus musculus myeloid nuclear differentiation antigen like (Mndal), mRNA [NM_001170853]
A_55_P1960531	-0.273394	0.242024	0.515419	0.0276618	1382_Mobkl1a	Mobkl1a	Mus musculus MOB1, Mps One Binder kinase activator-like 1A (yeast) (Mobkl1a), mRNA [NM_026735]
A_55_P2083063	-0.241061	0.281607	0.522668	0.0429985	1383_Mobkl1a	Mobkl1a	Mus musculus MOB1, Mps One Binder kinase activator-like 1A (yeast) (Mobkl1a), mRNA [NM_026735]
A_51_P140321	-0.0838079	0.370609	0.454417	0.0358785	1384_Mocos	Mocos	Mus musculus molybdenum cofactor sulfurase (Mocos), mRNA [NM_026779]
A_52_P633300	-0.4763	0.561185	1.03749	0.0458291	1385_Morc1	Morc1	Mus musculus microrchidia 1 (Morc1), mRNA [NM_010816]
A_55_P2109983	-0.229635	0.211816	0.441451	0.0330311	1386_Mpg	Mpg	Mus musculus N-methylpurine-DNA glycosylase (Mpg), mRNA [NM_010822]
A_55_P2251999	0.692352	0.00402664	-0.688326	0.0452045	1387_Mpp2	Mpp2	Mus musculus membrane protein, palmitoylated 2 (MAGUK p55 subfamily member 2) (Mpp2), mRNA [NM_016695]
A_55_P2044282	-0.1538	0.300958	0.454758	0.0185686	1388_Mpp6	Mpp6	Mus musculus membrane protein, palmitoylated 6 (MAGUK p55 subfamily member 6) (Mpp6), transcript variant 1, mRNA [NM_001164734]
A_55_P2173837	-0.242224	0.233675	0.475899	0.0168984	1389_Mpp6	Mpp6	Mus musculus membrane protein, palmitoylated 6 (MAGUK p55 subfamily member 6) (Mpp6), transcript variant 1, mRNA [NM_001164734]
A_51_P483311	-0.258387	0.193998	0.452384	0.00180141	1390_Mpv17l2	Mpv17l2	Mus musculus MPV17 mitochondrial membrane protein-like 2 (Mpv17l2), nuclear gene encoding mitochondrial protein, mRNA [NM_183170]
A_52_P322421	0.480856	-0.805755	-1.28661	0.0249731	1391_Mpzl2	Mpzl2	Mus musculus myelin protein zero-like 2 (Mpzl2), mRNA [NM_007962]
A_55_P2105135	0.461071	-0.115212	-0.576283	0.00612841	1392_Mrap2	Mrap2	Mus musculus melanocortin 2 receptor accessory protein 2 (Mrap2), transcript variant 1, mRNA [NM_001177731]
A_51_P322994	-0.237643	0.271649	0.509291	0.00811912	1393_Mrpl22	Mrpl22	Mus musculus mitochondrial ribosomal protein L22 (Mrpl22), nuclear gene encoding mitochondrial protein, mRNA [NM_175001]
A_55_P2033906	-0.256458	0.232282	0.488741	0.00390047	1394_Mrpl22	Mrpl22	Mus musculus mitochondrial ribosomal protein L22 (Mrpl22), nuclear gene encoding mitochondrial protein, mRNA [NM_175001]
A_51_P351697	-0.184028	0.294127	0.478155	0.00238811	1395_Mrpl35	Mrpl35	Mus musculus mitochondrial ribosomal protein L35 (Mrpl35), nuclear gene encoding mitochondrial protein, mRNA [NM_025430]
A_51_P256304	-0.302336	0.251633	0.553969	0.00303424	1396_Mrpl37	Mrpl37	Mus musculus mitochondrial ribosomal protein L37 (Mrpl37), nuclear gene encoding mitochondrial protein, mRNA [NM_025500]
A_55_P2025665	-0.22903	0.196162	0.425192	0.0443578	1397_Mrpl40	Mrpl40	Mus musculus mitochondrial ribosomal protein L40 (Mrpl40), nuclear gene encoding mitochondrial protein, mRNA [NM_010922]
A_55_P2138529	-0.222874	0.19804	0.420914	0.0452168	1398_Mrpl40	Mrpl40	Mus musculus mitochondrial ribosomal protein L40 (Mrpl40), nuclear gene encoding mitochondrial protein, mRNA [NM_010922]
A_52_P207964	-0.301659	0.116308	0.417967	0.0353182	1399_Mrps18b	Mrps18b	Mus musculus mitochondrial ribosomal protein S18B (Mrps18b), nuclear gene encoding mitochondrial protein, mRNA [NM_025878]
A_52_P615312	-0.241726	0.141107	0.382834	0.0416404	1400_Mrps27	Mrps27	Mus musculus mitochondrial ribosomal protein S27 (Mrps27), nuclear gene encoding mitochondrial protein, mRNA [NM_173757]
A_51_P253633	-0.242894	0.158	0.400894	0.0218858	1401_Mrps9	Mrps9	Mus musculus mitochondrial ribosomal protein S9 (Mrps9), nuclear gene encoding mitochondrial protein, mRNA [NM_023514]
A_55_P2033010	-0.00991732	0.442848	0.452765	0.0398659	1402_Mrrf	Mrrf	Mus musculus mitochondrial ribosome recycling factor (Mrrf), nuclear gene encoding mitochondrial protein, mRNA [NM_026422]
A_51_P429865	-0.63901	0.454279	1.09329	0.0014662	1403_Msh5	Msh5	Mus musculus mutS homolog 5 (E. coli), mRNA (cDNA clone MGC:176074 IMAGE:9055725), complete cds. [BC141113]
A_55_P2062688	-0.151196	0.604287	0.755483	0.0131164	1404_Msi1	Msi1	Mus musculus Musashi homolog 1(Drosophila) (Msi1), mRNA [NM_008629]
A_52_P127130	-0.395927	0.233626	0.629553	0.0332731	1405_Msr1	Msr1	Mus musculus macrophage scavenger receptor 1 (Msr1), transcript variant 1, mRNA [NM_031195]
A_52_P607128	-0.356127	0.249364	0.605491	0.0334079	1406_Msr1	Msr1	Mus musculus macrophage scavenger receptor 1 (Msr1), transcript variant 1, mRNA [NM_031195]
A_55_P2022094	-0.471765	0.0988266	0.570592	0.0358792	1407_Mta3	Mta3	Mus musculus metastasis associated 3 (Mta3), transcript variant 3, mRNA [NM_001171053]
A_51_P386344	-0.233373	0.293056	0.52643	0.0238797	1408_Mtmr10	Mtmr10	Mus musculus myotubularin related protein 10 (Mtmr10), mRNA [NM_172742]
A_52_P67643	-0.23037	0.17923	0.4096	0.0278933	1409_Mtor	Mtor	mechanistic target of rapamycin (serine/threonine kinase) [Source:MGI Symbol;Acc:MGI:1928394] [ENSMUST00000123566]
A_51_P201338	-0.142759	0.23652	0.379278	0.0480079	1410_Mtss1	Mtss1	Mus musculus metastasis suppressor 1 (Mtss1), transcript variant 1, mRNA [NM_144800]
A_55_P1958712	0.487267	0.0361707	-0.451097	0.0387435	1411_Muc19	Muc19	Mus musculus mucin 19 (Muc19), mRNA [NM_207243]
A_51_P450406	1.45149	0.142194	-1.30929	0.0188334	1412_Muc3	Muc3	mucin 3, intestinal [Source:MGI Symbol;Acc:MGI:1203527] [ENSMUST00000160630]
A_55_P2074766	0.366455	-0.34051	-0.706965	0.0413237	1413_Mug2	Mug2	Mus musculus murinoglobulin 2 (Mug2), mRNA [NM_008646]
A_55_P1978122	-0.241123	0.238315	0.479438	0.00482256	1414_Mutyh	Mutyh	Mus musculus mutY homolog (E. coli) (Mutyh), transcript variant 1, mRNA [NM_001159581]
A_66_P106275	-0.310405	0.286089	0.596493	0.0012661	1415_Mutyh	Mutyh	Mus musculus adenine-DNA glycosylase mRNA, complete cds. [AY007717]
A_51_P355943	-0.410753	0.0974506	0.508203	0.0101935	1416_Mvd	Mvd	Mus musculus mevalonate (diphospho) decarboxylase (Mvd), transcript variant 1, mRNA [NM_138656]
A_55_P2118441	-0.73147	0.640362	1.37183	0.0369465	1417_Mx1	Mx1	Mus musculus myxovirus (influenza virus) resistance 1 (Mx1), mRNA [NM_010846]
A_51_P356579	-0.469415	0.698309	1.16772	0.000692754	1418_Mxra7	Mxra7	Mus musculus matrix-remodelling associated 7 (Mxra7), mRNA [NM_026280]
A_55_P2067727	-0.380134	0.717862	1.098	0.0123267	1419_Mxra7	Mxra7	Mus musculus matrix-remodelling associated 7 (Mxra7), mRNA [NM_026280]
A_51_P108978	-0.170519	0.350671	0.52119	0.0121988	1420_Myadm	Myadm	Mus musculus myeloid-associated differentiation marker (Myadm), transcript variant 4, mRNA [NM_016969]
A_66_P122559	-0.18673	0.336913	0.523643	0.0322157	1421_Myct1	Myct1	Mus musculus myc target 1 (Myct1), mRNA [NM_026793]
A_55_P2090065	0.528909	-0.424437	-0.953346	0.0403385	1422_Myh15	Myh15	Mus musculus myosin, heavy chain 15 (Myh15), mRNA [NM_001166210]
A_55_P2181306	-0.0127547	0.428348	0.441102	0.0227055	1423_Myo16	Myo16	Mus musculus myosin XVI (Myo16), mRNA [NM_001081397]
A_51_P478952	0.171913	-0.504632	-0.676545	0.0382397	1424_N4bp2l1	N4bp2l1	Mus musculus NEDD4 binding protein 2-like 1 (N4bp2l1), mRNA [NM_133898]
A_51_P208931	-0.499931	0.171847	0.671778	0.000738458	1425_N4bp3	N4bp3	Mus musculus NEDD4 binding protein 3 (N4bp3), mRNA [NM_145974]
A_51_P414448	-0.151214	0.236209	0.387422	0.00693438	1426_Naa15	Naa15	Mus musculus N(alpha)-acetyltransferase 15, NatA auxiliary subunit (Naa15), mRNA [NM_053089]
A_55_P2071059	0.360627	-0.54376	-0.904387	0.0336441	1427_Nab2	Nab2	Mus musculus Ngfi-A binding protein 2 (Nab2), transcript variant 1, mRNA [NM_008668]
A_66_P136899	-0.215134	0.208877	0.424011	0.0182904	1428_Nadk	Nadk	Mus musculus NAD kinase (Nadk), transcript variant 1, mRNA [NM_001159637]
A_51_P213928	0.046119	0.82893	0.782811	0.0369049	1429_Nap1l3	Nap1l3	Mus musculus nucleosome assembly protein 1-like 3 (Nap1l3), mRNA [NM_138742]
A_52_P321751	-0.311489	0.189017	0.500506	0.0392669	1430_Narg2	Narg2	NMDA receptor-regulated gene 2 [Source:MGI Symbol;Acc:MGI:2135947] [ENSMUST00000117246]
A_51_P315555	-0.126313	0.329633	0.455946	0.00825768	1431_Nars	Nars	Mus musculus asparaginyl-tRNA synthetase (Nars), transcript variant 2, mRNA [NM_027350]
A_55_P1975341	-0.275705	0.175489	0.451194	0.0249399	1432_Nasp	Nasp	Mus musculus nuclear autoantigenic sperm protein (histone-binding) (Nasp), transcript variant 2, mRNA [NM_016777]
A_55_P2050192	-0.198937	0.202282	0.401219	0.0200226	1433_ND5	ND5	mitochondrially encoded NADH dehydrogenase 5 [Source:MGI Symbol;Acc:MGI:102496] [ENSMUST00000082418]
A_55_P2041843	-0.3863	0.115082	0.501382	0.0479407	1434_Nde1	Nde1	Mus musculus nuclear distribution gene E homolog 1 (A nidulans) (Nde1), transcript variant b, mRNA [NM_001114085]
A_55_P2165334	-0.36714	0.0277503	0.394891	0.0337942	1435_Nde1	Nde1	Mus musculus nuclear distribution gene E homolog 1 (A nidulans) (Nde1), transcript variant a, mRNA [NM_023317]
A_51_P279854	-0.137954	0.263651	0.401606	0.0231421	1436_Ndufa11	Ndufa11	Mus musculus NADH dehydrogenase (ubiquinone) 1 alpha subcomplex 11 (Ndufa11), nuclear gene encoding mitochondrial protein, mRNA [NM_027244]
A_51_P384946	-0.189954	0.22684	0.416794	0.00626444	1437_Ndufa2	Ndufa2	Mus musculus NADH dehydrogenase (ubiquinone) 1 alpha subcomplex, 2 (Ndufa2), nuclear gene encoding mitochondrial protein, mRNA [NM_010885]
A_55_P2027698	-0.266776	0.158983	0.425759	0.0020898	1438_Ndufa5	Ndufa5	Mus musculus NADH dehydrogenase (ubiquinone) 1 alpha subcomplex, 5 (Ndufa5), nuclear gene encoding mitochondrial protein, mRNA [NM_026614]
A_55_P2103351	-0.324133	0.164416	0.488548	0.00191093	1439_Ndufa5	Ndufa5	Mus musculus NADH dehydrogenase (ubiquinone) 1 alpha subcomplex, 5 (Ndufa5), nuclear gene encoding mitochondrial protein, mRNA [NM_026614]
A_55_P1990648	-0.26779	0.182334	0.450124	0.00857939	1440_Ndufaf4	Ndufaf4	Mus musculus NADH dehydrogenase (ubiquinone) 1 alpha subcomplex, assembly factor 4 (Ndufaf4), nuclear gene encoding mitochondrial protein, mRNA [NM_026742]
A_52_P210338	-0.310266	0.0879202	0.398186	0.0244143	1441_Ndufb6	Ndufb6	Mus musculus NADH dehydrogenase (ubiquinone) 1 beta subcomplex, 6 (Ndufb6), nuclear gene encoding mitochondrial protein, mRNA [NM_001033305]
A_52_P251366	-0.149711	0.238772	0.388484	0.0404612	1442_Neil3	Neil3	Mus musculus nei like 3 (E. coli) (Neil3), mRNA [NM_146208]
A_55_P1988544	-0.301527	0.134745	0.436271	0.0185727	1443_Nek1	Nek1	Mus musculus NIMA (never in mitosis gene a)-related expressed kinase 1 (Nek1), mRNA [NM_175089]
A_55_P2114908	-0.277231	0.132036	0.409266	0.0401554	1444_Nek3	Nek3	Mus musculus NIMA (never in mitosis gene a)-related expressed kinase 3 (Nek3), transcript variant 1, mRNA [NM_001162947]
A_55_P2316300	-0.0496138	0.616483	0.666097	0.0255501	1445_Neo1	Neo1	Mus musculus neogenin (Neo1), transcript variant 1, mRNA [NM_008684]
A_51_P379341	0.328103	-0.184326	-0.512429	0.028425	1446_Neurod2	Neurod2	Mus musculus neurogenic differentiation 2 (Neurod2), mRNA [NM_010895]
A_55_P2184429	-0.243016	0.332676	0.575692	0.0238653	1447_Nfatc3	Nfatc3	nuclear factor of activated T-cells, cytoplasmic, calcineurin-dependent 3 [Source:MGI Symbol;Acc:MGI:103296] [ENSMUST00000034376]
A_66_P117659	-0.0966511	0.283223	0.379874	0.0175742	1448_Nfatc3	Nfatc3	Mus musculus nuclear factor of activated T-cells, cytoplasmic, calcineurin-dependent 3 (Nfatc3), mRNA [NM_010901]
A_51_P477419	-0.234528	0.217047	0.451575	0.0316067	1449_Nfic	Nfic	Mus musculus nuclear factor I/C (Nfic), transcript variant 1, mRNA [NM_008688]
A_55_P2122334	-0.175871	0.291514	0.467385	0.0493761	1450_Nfic	Nfic	Mus musculus nuclear factor I/C (Nfic), transcript variant 1, mRNA [NM_008688]
A_55_P2035320	-0.362168	0.629168	0.991336	0.0167031	1451_Nfil3	Nfil3	Mus musculus nuclear factor, interleukin 3, regulated (Nfil3), mRNA [NM_017373]
A_51_P233727	-1.78809	-0.0432484	1.74484	0.0122916	1452_Ng23	Ng23	Mus musculus Ng23 protein (Ng23), transcript variant 1, mRNA [NM_023893]
A_55_P2112185	0.174185	-1.20281	-1.37699	0.00279254	1453_Nhsl1	Nhsl1	Mus musculus NHS-like 1 (Nhsl1), transcript variant 1, mRNA [NM_173390]
A_51_P315666	-0.334329	0.155635	0.489964	0.0285224	1454_Nid2	Nid2	Mus musculus nidogen 2 (Nid2), mRNA [NM_008695]
A_55_P2042844	-0.59652	0.486514	1.08303	0.000530238	1455_Nkx2-9	Nkx2-9	Mus musculus NK2 transcription factor related, locus 9 (Drosophila) (Nkx2-9), mRNA [NM_008701]
A_55_P1960989	-1.08045	0.169704	1.25015	0.016887	1456_Nlgn2	Nlgn2	Mus musculus neuroligin 2 (Nlgn2), mRNA [NM_198862]
A_55_P2072293	-0.85469	0.798358	1.65305	0.0373142	1457_Nlrp4a	Nlrp4a	Mus musculus NLR family, pyrin domain containing 4A (Nlrp4a), mRNA [NM_172896]
A_51_P480233	-0.393549	0.188466	0.582015	0.0212073	1458_Nmral1	Nmral1	Mus musculus NmrA-like family domain containing 1 (Nmral1), mRNA [NM_026393]
A_55_P2137521	-0.459496	0.121233	0.580728	0.0263315	1459_Nmral1	Nmral1	Mus musculus NmrA-like family domain containing 1 (Nmral1), mRNA [NM_026393]
A_52_P484956	-0.775758	1.04211	1.81787	0.00350906	1460_Nnat	Nnat	Mus musculus neuronatin (Nnat), transcript variant 1, mRNA [NM_010923]
A_55_P1980426	-0.518976	0.972749	1.49172	0.00326391	1461_Nnat	Nnat	Mus musculus neuronatin (Nnat), transcript variant 1, mRNA [NM_010923]
A_55_P2185840	-0.528746	0.266817	0.795562	0.0106152	1462_Nnmt	Nnmt	Mus musculus nicotinamide N-methyltransferase (Nnmt), mRNA [NM_010924]
A_55_P2135311	-0.260081	0.472405	0.732486	0.0229066	1463_Nol3	Nol3	Mus musculus nucleolar protein 3 (apoptosis repressor with CARD domain) (Nol3), mRNA [NM_030152]
A_55_P2171897	0.359646	-0.402352	-0.761998	0.0134141	1464_Notch1	Notch1	Mus musculus Notch gene homolog 1 (Drosophila) (Notch1), mRNA [NM_008714]
A_51_P247184	-0.354802	0.702021	1.05682	0.00643344	1465_Npr3	Npr3	Mus musculus natriuretic peptide receptor 3 (Npr3), transcript variant 1, mRNA [NM_008728]
A_55_P2124871	-0.320562	0.792837	1.1134	0.0298903	1466_Npw	Npw	Mus musculus neuropeptide W (Npw), mRNA [NM_001099664]
A_55_P2028798	-0.415122	0.100237	0.515359	0.00710096	1467_Nqo2	Nqo2	Mus musculus NAD(P)H dehydrogenase, quinone 2 (Nqo2), transcript variant 1, mRNA [NM_020282]
A_51_P223776	-0.165025	0.351803	0.516828	0.0361484	1468_Nr1d1	Nr1d1	Mus musculus nuclear receptor subfamily 1, group D, member 1 (Nr1d1), mRNA [NM_145434]
A_52_P254174	-0.425535	0.360495	0.78603	0.00280469	1469_Nr3c1	Nr3c1	Mus musculus nuclear receptor subfamily 3, group C, member 1 (Nr3c1), mRNA [NM_008173]
A_55_P1967885	-0.573281	0.132343	0.705624	0.00185779	1470_Nr3c1	Nr3c1	Mus musculus nuclear receptor subfamily 3, group C, member 1 (Nr3c1), mRNA [NM_008173]
A_52_P376269	-0.418203	0.0500234	0.468227	0.0457591	1471_Nrf1	Nrf1	Mus musculus nuclear respiratory factor 1 (Nrf1), transcript variant 6, mRNA [NM_010938]
A_55_P1991821	0.429162	-0.82239	-1.25155	0.0124955	1472_Nrg2	Nrg2	Mus musculus neuregulin 2 (Nrg2), mRNA [NM_001167891]
A_55_P2094034	0.339177	-1.33767	-1.67685	0.0409359	1473_Nrg2	Nrg2	Mus musculus neuregulin 2 (Nrg2), mRNA [NM_001167891]
A_55_P2161702	-0.306336	1.2078	1.51414	0.01648	1474_Nrip2	Nrip2	Mus musculus nuclear receptor interacting protein 2 (Nrip2), transcript variant 2, mRNA [NM_021717]
A_55_P2042086	-0.282574	0.379168	0.661743	0.0265547	1475_Nrtn	Nrtn	Mus musculus neurturin (Nrtn), mRNA [NM_008738]
A_66_P137462	-0.45581	0.14942	0.60523	0.0431175	1476_Nsdhl	Nsdhl	Mus musculus NAD(P) dependent steroid dehydrogenase-like (Nsdhl), mRNA [NM_010941]
A_51_P393454	0.489259	-0.167192	-0.656451	0.0203086	1477_Ntrk2	Ntrk2	Mus musculus neurotrophic tyrosine kinase, receptor, type 2 (Ntrk2), transcript variant 1, mRNA [NM_001025074]
A_51_P123077	-0.40236	0.0533396	0.4557	0.0300466	1478_Nubp1	Nubp1	Mus musculus nucleotide binding protein 1 (Nubp1), mRNA [NM_011955]
A_51_P418339	-0.198925	0.19992	0.398845	0.0167133	1479_Nudcd2	Nudcd2	Mus musculus NudC domain containing 2 (Nudcd2), mRNA [NM_026023]
A_55_P2050799	-0.299599	0.0985781	0.398177	0.015209	1480_Nup35	Nup35	Mus musculus nucleoporin 35 (Nup35), transcript variant 2, mRNA [NM_001190179]
A_55_P1955612	-0.276753	0.116366	0.393119	0.000359832	1481_Nup93	Nup93	Mus musculus nucleoporin 93 (Nup93), mRNA [NM_172410]
A_55_P1957277	-0.228182	0.157732	0.385914	0.0326541	1482_Obfc1	Obfc1	Mus musculus 12 days embryo spinal ganglion cDNA, RIKEN full-length enriched library, clone:D130092E02 product:Hypothetical OB-fold nucleic acid binding domain containing protein, full insert sequence. [AK164386]
A_55_P1991500	-0.262484	0.11676	0.379244	0.036245	1483_Obfc1	Obfc1	Mus musculus oligonucleotide/oligosaccharide-binding fold containing 1 (Obfc1), mRNA [NM_175360]
A_55_P2180869	-0.267322	0.120662	0.387984	0.0124996	1484_Ocel1	Ocel1	Mus musculus occludin/ELL domain containing 1 (Ocel1), mRNA [NM_029865]
A_55_P2112937	-0.306468	0.977467	1.28393	0.0306432	1485_Olfr1033	Olfr1033	Mus musculus olfactory receptor 1033 (Olfr1033), mRNA [NM_146578]
A_55_P2049369	1.00242	-0.494401	-1.49682	0.0363754	1486_Olfr1097	Olfr1097	Mus musculus olfactory receptor 1097 (Olfr1097), mRNA [NM_146843]
A_55_P2101137	-0.286322	0.38996	0.676283	0.0328833	1487_Olfr1123	Olfr1123	Mus musculus olfactory receptor 1123 (Olfr1123), mRNA [NM_146350]
A_55_P2081525	0.502885	-0.256478	-0.759364	0.00230837	1488_Olfr1200	Olfr1200	Mus musculus olfactory receptor 1200 (Olfr1200), mRNA [NM_001005227]
A_52_P195735	-0.399301	0.0932783	0.49258	0.0450377	1489_Olfr1309	Olfr1309	Mus musculus olfactory receptor 1309 (Olfr1309), mRNA [NM_146447]
A_55_P2018691	-0.0978972	0.722311	0.820208	0.0467399	1490_Olfr1362	Olfr1362	Mus musculus olfactory receptor 1362 (Olfr1362), mRNA [NM_146744]
A_55_P2082489	-0.30432	0.416955	0.721274	0.00447775	1491_Olfr283	Olfr283	Mus musculus olfactory receptor 283 (Olfr283), mRNA [NM_147036]
A_55_P2098170	-0.242014	0.44878	0.690794	0.0342698	1492_Olfr401	Olfr401	Mus musculus olfactory receptor 401 (Olfr401), mRNA [NM_146706]
A_51_P381006	-0.29578	0.220441	0.516221	0.0142825	1493_Olfr557	Olfr557	Mus musculus olfactory receptor 557 (Olfr557), mRNA [NM_146361]
A_55_P2010811	-0.255599	0.345077	0.600676	0.0442552	1494_Olfr59	Olfr59	Mus musculus olfactory receptor 59 (Olfr59), mRNA [NM_011002]
A_55_P2027037	0.451015	-0.0293488	-0.480364	0.0281925	1495_Olfr729	Olfr729	Mus musculus olfactory receptor 729 (Olfr729), mRNA [NM_146278]
A_51_P430414	0.372083	-0.241832	-0.613914	0.0201209	1496_Olfr745	Olfr745	Mus musculus olfactory receptor 745 (Olfr745), mRNA [NM_146299]
A_55_P2123519	0.65927	0.0723377	-0.586932	0.0470672	1497_Olfr819	Olfr819	Mus musculus olfactory receptor 819 (Olfr819), mRNA [NM_001165944]
A_55_P2050528	-0.218846	0.248353	0.467199	0.00530133	1498_Olfr913	Olfr913	Mus musculus olfactory receptor 913 (Olfr913), mRNA [NM_001011523]
A_55_P2164764	-0.0140198	0.757051	0.771071	0.0388381	1499_Olfr965	Olfr965	Mus musculus olfactory receptor 965 (Olfr965), mRNA [NM_001011859]
A_51_P378550	-0.179617	0.241395	0.421011	0.0384679	1500_Oplah	Oplah	Mus musculus 5-oxoprolinase (ATP-hydrolysing) (Oplah), mRNA [NM_153122]
A_51_P356931	-0.340359	0.183822	0.524181	0.0161929	1501_Orc1	Orc1	Mus musculus origin recognition complex, subunit 1 (Orc1), transcript variant A, mRNA [NM_011015]
A_51_P253207	0.929879	-0.150912	-1.08079	0.0453307	1502_Osta	Osta	organic solute transporter alpha [Source:MGI Symbol;Acc:MGI:2146634] [ENSMUST00000042042]
A_66_P108770	0.273937	-0.9118	-1.18574	0.000505704	1503_Oxct1	Oxct1	Mus musculus 3-oxoacid CoA transferase 1 (Oxct1), nuclear gene encoding mitochondrial protein, mRNA [NM_024188]
A_51_P125056	-0.134136	0.79486	0.928997	0.00126245	1504_Oxct2a	Oxct2a	Mus musculus 3-oxoacid CoA transferase 2A (Oxct2a), mRNA [NM_022033]
A_55_P2021709	-0.251925	0.181501	0.433426	0.0356578	1505_Oxnad1	Oxnad1	Mus musculus oxidoreductase NAD-binding domain containing 1 (Oxnad1), mRNA [NM_145460]
A_55_P1958200	0.796997	-0.447068	-1.24406	0.0467012	1506_P2rx1	P2rx1	Mus musculus purinergic receptor P2X, ligand-gated ion channel, 1 (P2rx1), mRNA [NM_008771]
A_52_P587738	-0.245475	0.25739	0.502865	0.00814056	1507_P2ry2	P2ry2	Mus musculus purinergic receptor P2Y, G-protein coupled 2 (P2ry2), mRNA [NM_008773]
A_51_P486188	-1.67249	2.64796	4.32044	0.000308883	1508_Pabpc2	Pabpc2	Mus musculus poly(A) binding protein, cytoplasmic 2 (Pabpc2), mRNA [NM_011033]
A_55_P2074656	-0.603429	0.254748	0.858178	0.0199395	1509_Padi2	Padi2	Mus musculus peptidyl arginine deiminase, type II (Padi2), mRNA [NM_008812]
A_55_P2091359	-0.562205	0.269056	0.831262	0.0241672	1510_Padi2	Padi2	Mus musculus peptidyl arginine deiminase, type II (Padi2), mRNA [NM_008812]
A_52_P632423	-0.436485	0.0676043	0.504089	0.0335812	1511_Palm2	Palm2	Mus musculus paralemmin 2 (Palm2), mRNA [NM_172868]
A_52_P247943	-0.351535	0.243363	0.594898	0.02198	1512_Parl	Parl	Mus musculus presenilin associated, rhomboid-like (Parl), nuclear gene encoding mitochondrial protein, mRNA [NM_001005767]
A_55_P2130877	-0.27061	0.168105	0.438715	0.0319849	1513_Parl	Parl	Mus musculus presenilin associated, rhomboid-like (Parl), nuclear gene encoding mitochondrial protein, mRNA [NM_001005767]
A_51_P114693	0.353036	-0.428698	-0.781734	0.0366661	1514_Parm1	Parm1	Mus musculus prostate androgen-regulated mucin-like protein 1 (Parm1), mRNA [NM_145562]
A_52_P206925	-0.159384	0.277392	0.436776	0.031137	1515_Parp16	Parp16	Mus musculus poly (ADP-ribose) polymerase family, member 16 (Parp16), mRNA [NM_177460]
A_51_P198645	-0.330126	0.383571	0.713697	0.0062349	1516_Parvb	Parvb	Mus musculus parvin, beta (Parvb), mRNA [NM_133167]
A_51_P223709	-0.18567	0.213966	0.399637	0.0455767	1517_Pask	Pask	Mus musculus PAS domain containing serine/threonine kinase (Pask), mRNA [NM_080850]
A_55_P2023306	0.155393	-0.308226	-0.46362	0.0242369	1518_Pcdha9	Pcdha9	Mus musculus protocadherin alpha 9 (Pcdha9), mRNA [NM_138661]
A_55_P2006630	-0.435632	0.174383	0.610016	0.011351	1519_Pcdhac1	Pcdhac1	Mus musculus protocadherin alpha subfamily C, 1 (Pcdhac1), mRNA [NM_001003671]
A_55_P1974845	-0.302436	0.306827	0.609263	0.0392738	1520_Pde1a	Pde1a	Mus musculus phosphodiesterase 1A, calmodulin-dependent (Pde1a), transcript variant 7, mRNA [NM_001009978]
A_55_P2151591	0.203098	-0.698971	-0.902068	0.0379209	1521_Pde3b	Pde3b	phosphodiesterase 3B, cGMP-inhibited [Source:MGI Symbol;Acc:MGI:1333863] [ENSMUST00000032909]
A_52_P423247	0.231406	-0.422774	-0.654181	0.0241103	1522_Pde4b	Pde4b	Mus musculus phosphodiesterase 4B, cAMP specific (Pde4b), transcript variant 1, mRNA [NM_019840]
A_51_P293269	0.19438	-1.6043	-1.79868	0.00126852	1523_Pde7a	Pde7a	Mus musculus phosphodiesterase 7A (Pde7a), transcript variant 1, mRNA [NM_008802]
A_55_P2009213	0.256987	-1.38644	-1.64343	0.00433029	1524_Pde7a	Pde7a	Mus musculus phosphodiesterase 7A (Pde7a), transcript variant 2, mRNA [NM_001122759]
A_52_P376360	0.518909	-0.15226	-0.671169	0.0445503	1525_Pdgfc	Pdgfc	Mus musculus platelet-derived growth factor, C polypeptide (Pdgfc), mRNA [NM_019971]
A_55_P2115181	-0.216207	0.333514	0.549721	0.0480901	1526_Pdhx	Pdhx	pyruvate dehydrogenase complex, component X [Source:MGI Symbol;Acc:MGI:1351627] [ENSMUST00000111183]
A_52_P278295	-0.258879	0.160047	0.418926	0.0220023	1527_Pear1	Pear1	Mus musculus platelet endothelial aggregation receptor 1 (Pear1), transcript variant 1, mRNA [NM_028460]
A_51_P291749	-0.620406	0.280605	0.901011	0.0216892	1528_Pecr	Pecr	Mus musculus peroxisomal trans-2-enoyl-CoA reductase (Pecr), mRNA [NM_023523]
A_52_P546552	-0.201802	0.220986	0.422788	0.0106316	1529_Pelp1	Pelp1	Mus musculus proline, glutamic acid and leucine rich protein 1 (Pelp1), mRNA [NM_029231]
A_51_P441426	-0.375154	0.288833	0.663987	0.0283774	1530_Pf4	Pf4	Mus musculus platelet factor 4 (Pf4), mRNA [NM_019932]
A_51_P378856	-0.235594	0.20865	0.444244	0.0096995	1531_Pfkp	Pfkp	Mus musculus phosphofructokinase, platelet (Pfkp), mRNA [NM_019703]
A_52_P36680	-0.277093	0.149236	0.42633	0.00720306	1532_Pggt1b	Pggt1b	Mus musculus protein geranylgeranyltransferase type I, beta subunit (Pggt1b), mRNA [NM_172627]
A_66_P108815	-0.42328	0.154613	0.577892	0.000195942	1533_Pgls	Pgls	Mus musculus 6-phosphogluconolactonase (Pgls), mRNA [NM_025396]
A_55_P2157019	-0.309163	0.182782	0.491944	0.00355587	1534_Phb2	Phb2	Mus musculus prohibitin 2 (Phb2), mRNA [NM_007531]
A_66_P126523	-0.206375	0.187933	0.394308	0.000921987	1535_Phb2	Phb2	Mus musculus prohibitin 2 (Phb2), mRNA [NM_007531]
A_55_P1985530	0.494503	1.54872	1.05422	0.0416294	1536_Phc3	Phc3	Mus musculus polyhomeotic-like 3 (Drosophila) (Phc3), transcript variant 2, mRNA [NM_153421]
A_55_P2039523	-0.393765	0.00806214	0.401827	0.0378728	1537_Phf10	Phf10	Mus musculus PHD finger protein 10 (Phf10), mRNA [NM_024250]
A_51_P204442	-0.161604	0.310313	0.471916	0.0183999	1538_Phf19	Phf19	Mus musculus PHD finger protein 19 (Phf19), mRNA [NM_028716]
A_55_P2081555	-0.233515	0.20351	0.437025	0.00421473	1539_Phf23	Phf23	Mus musculus PHD finger protein 23 (Phf23), mRNA [NM_030064]
A_51_P195958	0.294571	-0.694956	-0.989527	0.013031	1540_Phlda1	Phlda1	Mus musculus pleckstrin homology-like domain, family A, member 1 (Phlda1), mRNA [NM_009344]
A_51_P368210	-0.158152	0.335259	0.493411	0.00369659	1541_Phyhip	Phyhip	Mus musculus phytanoyl-CoA hydroxylase interacting protein (Phyhip), mRNA [NM_145981]
A_55_P2068148	-0.255245	0.174531	0.429776	0.0238233	1542_Pias1	Pias1	Mus musculus protein inhibitor of activated STAT 1 (Pias1), mRNA [NM_019663]
A_51_P264053	-0.334219	0.100694	0.434913	0.0360648	1543_Pigf	Pigf	Mus musculus phosphatidylinositol glycan anchor biosynthesis, class F (Pigf), mRNA [NM_008838]
A_55_P1960698	-0.384695	0.333729	0.718424	0.00841907	1544_Pih1d2	Pih1d2	Mus musculus PIH1 domain containing 2 (Pih1d2), mRNA [NM_028300]
A_55_P2052048	-0.370449	0.380066	0.750516	0.00463081	1545_Pih1d2	Pih1d2	Mus musculus PIH1 domain containing 2 (Pih1d2), mRNA [NM_028300]
A_51_P186487	-0.0683635	0.600719	0.669082	0.0402765	1546_Pik3c2b	Pik3c2b	phosphoinositide-3-kinase, class 2, beta polypeptide [Source:MGI Symbol;Acc:MGI:2685045] [ENSMUST00000124934]
A_51_P479914	-0.32425	0.456487	0.780737	0.00107272	1547_Pik3cb	Pik3cb	Mus musculus phosphatidylinositol 3-kinase, catalytic, beta polypeptide (Pik3cb), mRNA [NM_029094]
A_51_P507832	0.113371	-0.382985	-0.496356	0.0254752	1548_Pik3cg	Pik3cg	Mus musculus phosphoinositide-3-kinase, catalytic, gamma polypeptide (Pik3cg), transcript variant 1, mRNA [NM_020272]
A_52_P1093529	0.209308	-0.516902	-0.72621	0.0314224	1549_Pik3r5	Pik3r5	Mus musculus phosphoinositide-3-kinase, regulatory subunit 5, p101 (Pik3r5), mRNA [NM_177320]
A_55_P2127699	-0.425855	0.156972	0.582826	0.0348536	1550_Pira2	Pira2	Mus musculus paired-Ig-like receptor A2 (Pira2), mRNA [NM_011089]
A_51_P228892	-0.260119	0.182686	0.442804	0.0379168	1551_Pkd2l2	Pkd2l2	Mus musculus polycystic kidney disease 2-like 2 (Pkd2l2), transcript variant 1, mRNA [NM_016927]
A_52_P562624	-0.189148	0.509932	0.699081	0.0229691	1552_Pkhd1l1	Pkhd1l1	Mus musculus polycystic kidney and hepatic disease 1-like 1 (Pkhd1l1), mRNA [NM_138674]
A_55_P2129685	-0.408375	0.236207	0.644582	0.0116796	1553_Pkig	Pkig	Mus musculus protein kinase inhibitor, gamma (Pkig), transcript variant 4, mRNA [NM_001164053]
A_55_P2170813	-0.305514	0.191967	0.497481	0.0319995	1554_Pkig	Pkig	Mus musculus protein kinase inhibitor, gamma (Pkig), transcript variant 4, mRNA [NM_001164053]
A_55_P1981071	0.858974	-0.359463	-1.21844	0.00524946	1555_Plac1l	Plac1l	Mus musculus placenta-specific 1-like (Plac1l), mRNA [NM_001037634]
A_51_P335993	0.335791	-0.0775854	-0.413377	0.0146824	1556_Plac8l1	Plac8l1	Mus musculus PLAC8-like 1 (Plac8l1), mRNA [NM_027072]
A_51_P284665	-0.357575	0.462813	0.820388	0.00682328	1557_Plcb1	Plcb1	Mus musculus phospholipase C-beta-1a mRNA, complete cds. [U85712]
A_55_P2173313	-0.175708	0.417915	0.593623	0.00543659	1558_Plcb1	Plcb1	Mus musculus phospholipase C, beta 1 (Plcb1), transcript variant 2, mRNA [NM_019677]
A_66_P109577	-0.496762	0.457302	0.954064	0.0004863	1559_Plcb3	Plcb3	Mus musculus phospholipase C, beta 3 (Plcb3), mRNA [NM_008874]
A_52_P191567	0.653184	-0.723611	-1.3768	0.00416745	1560_Plcl1	Plcl1	Mus musculus phospholipase C-like 1 (Plcl1), mRNA [NM_001114663]
A_55_P2027087	0.70374	-0.835323	-1.53906	0.000302407	1561_Plcl1	Plcl1	Mus musculus phospholipase C-like 1 (Plcl1), mRNA [NM_001114663]
A_51_P155755	-0.241807	0.619819	0.861625	0.0131104	1562_Pld6	Pld6	Mus musculus phospholipase D family, member 6 (Pld6), mRNA [NM_183139]
A_51_P138790	-0.182031	0.378329	0.56036	0.00472618	1563_Plekhf2	Plekhf2	Mus musculus pleckstrin homology domain containing, family F (with FYVE domain) member 2 (Plekhf2), mRNA [NM_175175]
A_55_P2165560	-0.357615	0.450152	0.807767	0.0477053	1564_Plekhg5	Plekhg5	Mus musculus pleckstrin homology domain containing, family G (with RhoGef domain) member 5 (Plekhg5), mRNA [NM_001004156]
A_55_P1999648	-0.220937	0.246596	0.467533	0.0277556	1565_Plin2	Plin2	Mus musculus perilipin 2 (Plin2), mRNA [NM_007408]
A_51_P302458	-0.202745	0.233866	0.436611	0.0122304	1566_Plscr3	Plscr3	Mus musculus phospholipid scramblase 3 (Plscr3), transcript variant 1, mRNA [NM_023564]
A_55_P1990026	-0.200868	0.305306	0.506174	0.00692257	1567_Plscr3	Plscr3	Mus musculus phospholipid scramblase 3 (Plscr3), transcript variant 2, mRNA [NM_001168497]
A_52_P671794	-0.389049	0.477582	0.866631	0.016798	1568_Plscr4	Plscr4	Mus musculus phospholipid scramblase 4 (Plscr4), mRNA [NM_178711]
A_52_P661	-0.409144	0.388614	0.797758	0.000485197	1569_Plxna4	Plxna4	Mus musculus plexin A4 (Plxna4), mRNA [NM_175750]
A_52_P472319	-0.270498	0.285113	0.55561	0.0223636	1570_Plxnd1	Plxnd1	Mus musculus plexin D1 (Plxnd1), mRNA [NM_026376]
A_55_P2151822	-0.315356	0.246096	0.561451	0.0207517	1571_Plxnd1	Plxnd1	Mus musculus plexin D1 (Plxnd1), mRNA [NM_026376]
A_55_P2040170	-0.32989	0.11275	0.44264	0.0285902	1572_Pmp22	Pmp22	Mus musculus peripheral myelin protein 22 (Pmp22), mRNA [NM_008885]
A_55_P1992525	-0.0464402	0.385832	0.432273	0.0419771	1573_Pmpca	Pmpca	peptidase (mitochondrial processing) alpha [Source:MGI Symbol;Acc:MGI:1918568] [ENSMUST00000114093]
A_55_P1969615	0.452426	-0.3708	-0.823226	0.041178	1574_Pnck	Pnck	Mus musculus pregnancy upregulated non-ubiquitously expressed CaM kinase (Pnck), transcript variant 1, mRNA [NM_001199351]
A_52_P380263	-0.289482	0.32865	0.618132	0.0452435	1575_Podxl	Podxl	Mus musculus podocalyxin-like (Podxl), mRNA [NM_013723]
A_55_P2455460	-0.268257	0.272759	0.541016	0.0492861	1576_Pole	Pole	Mus musculus polymerase (DNA directed), epsilon (Pole), mRNA [NM_011132]
A_55_P2080530	-0.289608	0.294269	0.583877	0.0360736	1577_Poln	Poln	Mus musculus DNA polymerase N (Poln), mRNA [NM_181857]
A_55_P1966337	-0.242212	0.157539	0.399752	0.0318204	1578_Polr2h	Polr2h	Mus musculus polymerase (RNA) II (DNA directed) polypeptide H (Polr2h), mRNA [NM_145632]
A_55_P2024555	-0.249075	0.202078	0.451152	0.0229146	1579_Ppap2a	Ppap2a	Mus musculus phosphatidic acid phosphatase type 2A (Ppap2a), transcript variant 2, mRNA [NM_008903]
A_55_P2236291	-0.297317	0.27178	0.569096	0.0216456	1580_Ppap2a	Ppap2a	Mus musculus phosphatidic acid phosphatase type 2A (Ppap2a), transcript variant 2, mRNA [NM_008903]
A_55_P2166990	-0.27248	0.172022	0.444503	0.0237475	1581_Ppcs	Ppcs	Mus musculus phosphopantothenoylcysteine synthetase (Ppcs), mRNA [NM_026494]
A_55_P2179106	-0.218354	0.220871	0.439225	0.0374854	1582_Ppig	Ppig	Mus musculus peptidyl-prolyl isomerase G (cyclophilin G) (Ppig), mRNA [NM_001081086]
A_55_P2004636	-0.300155	0.0887012	0.388856	0.0258995	1583_Ppih	Ppih	Mus musculus peptidyl prolyl isomerase H (Ppih), transcript variant 1, mRNA [NM_028677]
A_55_P2047361	-0.311013	0.163584	0.474597	0.0151077	1584_Ppih	Ppih	Mus musculus peptidyl prolyl isomerase H (Ppih), transcript variant 3, mRNA [NM_001110130]
A_55_P2074591	-0.138263	0.354906	0.493168	0.0124273	1585_Ppm1h	Ppm1h	Mus musculus protein phosphatase 1H (PP2C domain containing) (Ppm1h), transcript variant 1, mRNA [NM_001110218]
A_51_P265219	0.143346	-0.37731	-0.520656	0.0458201	1586_Ppm1k	Ppm1k	Mus musculus protein phosphatase 1K (PP2C domain containing) (Ppm1k), nuclear gene encoding mitochondrial protein, mRNA [NM_175523]
A_51_P413111	0.272903	-0.686739	-0.959642	0.0268798	1587_Ppm1l	Ppm1l	protein phosphatase 1 (formerly 2C)-like [Source:MGI Symbol;Acc:MGI:2139740] [ENSMUST00000029355]
A_55_P1973011	0.296081	-0.583147	-0.879228	0.0220465	1588_Ppm1l	Ppm1l	Mus musculus protein phosphatase 1 (formerly 2C)-like (Ppm1l), mRNA [NM_178726]
A_55_P2078247	-0.430089	0.457849	0.887939	0.0227734	1589_Ppp1r10	Ppp1r10	Mus musculus 13 days embryo male testis cDNA, RIKEN full-length enriched library, clone:6030473A16 product:unclassifiable, full insert sequence. [AK031654]
A_55_P2171648	-0.144394	0.236534	0.380928	0.0475699	1590_Ppp1r7	Ppp1r7	Mus musculus protein phosphatase 1, regulatory (inhibitor) subunit 7 (Ppp1r7), mRNA [NM_023200]
A_52_P239536	-0.328874	0.395139	0.724013	0.0415375	1591_Ppp1r9a	Ppp1r9a	Mus musculus protein phosphatase 1, regulatory (inhibitor) subunit 9A (Ppp1r9a), mRNA [NM_181595]
A_55_P2053057	-0.280329	0.183714	0.464042	0.00678148	1592_Ppp2r1b	Ppp2r1b	Mus musculus protein phosphatase 2 (formerly 2A), regulatory subunit A (PR 65), beta isoform (Ppp2r1b), transcript variant 2, mRNA [NM_028614]
A_51_P375783	0.506637	-0.274673	-0.78131	0.0136133	1593_Prap1	Prap1	Mus musculus proline-rich acidic protein 1 (Prap1), mRNA [NM_009475]
A_66_P119421	-0.293884	0.218227	0.512111	0.00223532	1594_Prdx1	Prdx1	Mus musculus peroxiredoxin 1 (Prdx1), mRNA [NM_011034]
A_55_P1979463	-0.34944	0.108047	0.457487	0.00330345	1595_Prdx5	Prdx5	Mus musculus peroxiredoxin 5 (Prdx5), nuclear gene encoding mitochondrial protein, mRNA [NM_012021]
A_55_P2033255	-0.334823	0.0692681	0.404091	0.00350693	1596_Prdx5	Prdx5	peroxiredoxin 5 [Source:MGI Symbol;Acc:MGI:1859821] [ENSMUST00000099807]
A_55_P2115437	-0.546471	0.250335	0.796806	0.0337263	1597_Prm3	Prm3	Mus musculus protamine 3 (Prm3), mRNA [NM_013638]
A_52_P402786	0.383194	1.74543	1.36224	0.0155563	1598_Prom1	Prom1	Mus musculus prominin 1 (Prom1), transcript variant 1, mRNA [NM_008935]
A_55_P2078204	-0.323711	0.273254	0.596965	0.0354227	1599_Prr5	Prr5	Mus musculus proline rich 5 (renal) (Prr5), mRNA [NM_146061]
A_51_P337897	-0.434422	0.281879	0.7163	0.0106275	1600_Prrc1	Prrc1	Mus musculus proline-rich coiled-coil 1 (Prrc1), mRNA [NM_028447]
A_51_P343954	0.462651	-0.0688356	-0.531487	0.0266248	1601_Prrg4	Prrg4	Mus musculus proline rich Gla (G-carboxyglutamic acid) 4 (transmembrane) (Prrg4), mRNA [NM_178695]
A_65_P01991	0.689946	-0.633626	-1.32357	0.0228003	1602_Prrg4	Prrg4	Mus musculus proline rich Gla (G-carboxyglutamic acid) 4 (transmembrane) (Prrg4), mRNA [NM_178695]
A_66_P115072	-0.308782	0.363492	0.672274	0.0244699	1603_Prrt4	Prrt4	Mus musculus proline-rich transmembrane protein 4 (Prrt4), mRNA [NM_001101443]
A_55_P2042096	-0.014863	0.60092	0.615784	0.0419252	1604_Prune2	Prune2	prune homolog 2 (Drosophila) [Source:MGI Symbol;Acc:MGI:1925004] [ENSMUST00000112869]
A_52_P81468	-0.325064	0.147027	0.472091	0.00915827	1605_Psma4	Psma4	Mus musculus proteasome (prosome, macropain) subunit, alpha type 4 (Psma4), mRNA [NM_011966]
A_65_P09443	-0.244546	0.165301	0.409847	0.0103149	1606_Psma4	Psma4	Mus musculus proteasome (prosome, macropain) subunit, alpha type 4 (Psma4), mRNA [NM_011966]
A_51_P369803	-0.293696	0.172985	0.466681	0.0128487	1607_Psmb9	Psmb9	Mus musculus proteasome (prosome, macropain) subunit, beta type 9 (large multifunctional peptidase 2) (Psmb9), mRNA [NM_013585]
A_51_P455671	-0.165495	0.278457	0.443952	0.00199136	1608_Psmd5	Psmd5	Mus musculus proteasome (prosome, macropain) 26S subunit, non-ATPase, 5 (Psmd5), mRNA [NM_080554]
A_55_P2429225	0.00521995	-1.09673	-1.10195	0.0393894	1609_Psrc1	Psrc1	Mus musculus proline/serine-rich coiled-coil 1 (Psrc1), transcript variant 1, mRNA [NM_001190161]
A_51_P349008	-0.0930536	0.412499	0.505552	0.0121753	1610_Ptges2	Ptges2	Mus musculus prostaglandin E synthase 2 (Ptges2), mRNA [NM_133783]
A_55_P2154027	-0.728878	0.463637	1.19251	0.0137002	1611_Ptgis	Ptgis	Mus musculus prostaglandin I2 (prostacyclin) synthase (Ptgis), mRNA [NM_008968]
A_51_P327874	-0.147389	0.337012	0.484401	0.0215642	1612_Pth1r	Pth1r	Mus musculus parathyroid hormone 1 receptor (Pth1r), transcript variant 1, mRNA [NM_011199]
A_51_P311904	0.406738	-0.810844	-1.21758	0.00169429	1613_Ptk2b	Ptk2b	Mus musculus PTK2 protein tyrosine kinase 2 beta (Ptk2b), transcript variant 3, mRNA [NM_172498]
A_55_P1968774	0.330669	-0.422992	-0.753661	0.00115946	1614_Ptk2b	Ptk2b	Mus musculus PTK2 protein tyrosine kinase 2 beta (Ptk2b), transcript variant 2, mRNA [NM_001162365]
A_51_P463120	-0.192698	0.245754	0.438452	0.0498119	1615_Ptplad2	Ptplad2	Mus musculus protein tyrosine phosphatase-like A domain containing 2 (Ptplad2), mRNA [NM_025760]
A_55_P2172852	-0.221004	0.270925	0.491929	0.0322765	1616_Ptplad2	Ptplad2	Mus musculus protein tyrosine phosphatase-like A domain containing 2 (Ptplad2), mRNA [NM_025760]
A_55_P1992074	-0.164457	0.310963	0.475421	0.00409786	1617_Ptpra	Ptpra	Mus musculus protein tyrosine phosphatase, receptor type, A (Ptpra), transcript variant 1, mRNA [NM_008980]
A_52_P246165	-0.397041	0.657617	1.05466	0.0417539	1618_Ptprk	Ptprk	Mus musculus protein tyrosine phosphatase, receptor type, K (Ptprk), mRNA [NM_008983]
A_55_P1977363	0.322417	-0.640657	-0.963073	0.00556846	1619_Ptprn2	Ptprn2	Mus musculus protein tyrosine phosphatase, receptor type, N polypeptide 2 (Ptprn2), mRNA [NM_011215]
A_55_P1984690	-0.240138	0.355774	0.595912	0.0472165	1620_Ptprr	Ptprr	Mus musculus protein tyrosine phosphatase, receptor type, R (Ptprr), transcript variant 1, mRNA [NM_011217]
A_55_P1981909	0.479237	-0.0453388	-0.524575	0.00313706	1621_Ptprt	Ptprt	Mus musculus protein tyrosine phosphatase, receptor type, T (Ptprt), mRNA [NM_021464]
A_51_P237752	-0.240831	0.207019	0.44785	0.0346805	1622_Ptrf	Ptrf	Mus musculus polymerase I and transcript release factor (Ptrf), mRNA [NM_008986]
A_51_P452779	-0.262594	0.392297	0.654891	0.00371188	1623_Pygl	Pygl	Mus musculus liver glycogen phosphorylase (Pygl), mRNA [NM_133198]
A_51_P414126	0.441515	-0.742526	-1.18404	0.012345	1624_Rab19	Rab19	Mus musculus RAB19, member RAS oncogene family (Rab19), mRNA [NM_011226]
A_52_P448870	-0.330865	0.3333	0.664164	0.0270956	1625_Rab26	Rab26	Mus musculus RAB26, member RAS oncogene family (Rab26), mRNA [NM_177375]
A_52_P439995	-0.209076	0.250286	0.459362	0.0266839	1626_Rab43	Rab43	Mus musculus RAB43, member RAS oncogene family (Rab43), transcript variant 1, mRNA [NM_001039394]
A_55_P2195463	-0.409287	0.196646	0.605933	0.00947531	1627_Rabepk	Rabepk	Mus musculus Rab9 effector protein with kelch motifs (Rabepk), mRNA [NM_145522]
A_52_P506529	0.0701769	-0.514578	-0.584755	0.0223413	1628_Rabgap1l	Rabgap1l	Mus musculus RAB GTPase activating protein 1-like (Rabgap1l), transcript variant 2, mRNA [NM_001038621]
A_55_P2002819	0.317875	-0.367767	-0.685642	0.00689425	1629_Rabgap1l	Rabgap1l	Mus musculus RAB GTPase activating protein 1-like (Rabgap1l), transcript variant 1, mRNA [NM_013862]
A_55_P2014665	-0.203616	0.195861	0.399477	0.0131039	1630_Racgap1	Racgap1	Mus musculus Rac GTPase-activating protein 1 (Racgap1), mRNA [NM_012025]
A_55_P2127702	-0.199353	0.208048	0.407402	0.0141733	1631_Racgap1	Racgap1	Mus musculus Rac GTPase-activating protein 1 (Racgap1), mRNA [NM_012025]
A_55_P2042958	-0.199749	0.20491	0.404659	0.0187355	1632_Rad50	Rad50	Mus musculus RAD50 homolog (S. cerevisiae) (Rad50), mRNA [NM_009012]
A_55_P2137783	-0.245721	0.168076	0.413797	0.0380814	1633_Rad50	Rad50	Mus musculus RAD50 homolog (S. cerevisiae) (Rad50), mRNA [NM_009012]
A_51_P148105	-0.215721	0.205831	0.421552	0.00490825	1634_Rad51	Rad51	Mus musculus RAD51 homolog (S. cerevisiae) (Rad51), mRNA [NM_011234]
A_55_P1991688	-0.187088	0.234735	0.421823	0.0143384	1635_Rad51ap1	Rad51ap1	Mus musculus RAD51 associated protein 1 (Rad51ap1), mRNA [NM_009013]
A_55_P2086659	-0.130352	0.249669	0.380021	0.0217978	1636_Rad54l	Rad54l	Mus musculus RAD54 like (S. cerevisiae) (Rad54l), transcript variant 1, mRNA [NM_009015]
A_55_P2147971	-0.285893	0.175491	0.461384	0.0139513	1637_Ranbp1	Ranbp1	Mus musculus RAN binding protein 1 (Ranbp1), mRNA [NM_011239]
A_55_P1969650	0.319686	-0.564602	-0.884288	0.00971524	1638_Rasgrp1	Rasgrp1	Mus musculus RAS guanyl releasing protein 1 (Rasgrp1), mRNA [NM_011246]
A_55_P2110086	0.411957	-0.517177	-0.929134	0.00322035	1639_Rasgrp1	Rasgrp1	RAS guanyl releasing protein 1 [Source:MGI Symbol;Acc:MGI:1314635] [ENSMUST00000110898]
A_52_P198435	-0.198635	0.309051	0.507686	0.0203806	1640_Rasgrp3	Rasgrp3	Mus musculus RAS, guanyl releasing protein 3 (Rasgrp3), transcript variant 2, mRNA [NM_207246]
A_51_P105927	-0.218333	0.43037	0.648703	0.029712	1641_Rasl12	Rasl12	Mus musculus RAS-like, family 12 (Rasl12), transcript variant 1, mRNA [NM_001033158]
A_51_P300936	-0.172212	0.207977	0.380188	0.00055329	1642_Rbbp8	Rbbp8	Mus musculus retinoblastoma binding protein 8 (Rbbp8), mRNA [NM_001081223]
A_51_P313651	0.754984	-0.269486	-1.02447	0.0237695	1643_Rbfox3	Rbfox3	Mus musculus RNA binding protein, fox-1 homolog (C. elegans) 3 (Rbfox3), transcript variant 3, mRNA [NM_001024931]
A_55_P2185589	0.676987	0.0223044	-0.654682	0.0404714	1644_Rbms3	Rbms3	Mus musculus RNA binding motif, single stranded interacting protein (Rbms3), transcript variant 1, mRNA [NM_001172123]
A_55_P2006118	-0.462602	0.683682	1.14628	0.0227784	1645_Rbp4	Rbp4	Mus musculus retinol binding protein 4, plasma (Rbp4), transcript variant 1, mRNA [NM_001159487]
A_55_P2168667	-0.337664	0.648792	0.986456	0.00359032	1646_Rbpms2	Rbpms2	Mus musculus RNA binding protein with multiple splicing 2 (Rbpms2), mRNA [NM_028030]
A_55_P1983209	0.0373955	-0.481346	-0.518742	0.0383442	1647_Rcbtb1	Rcbtb1	Mus musculus regulator of chromosome condensation (RCC1) and BTB (POZ) domain containing protein 1 (Rcbtb1), mRNA [NM_027764]
A_55_P2059686	-0.34574	0.154462	0.500202	0.000717926	1648_Rcc1	Rcc1	Mus musculus regulator of chromosome condensation 1 (Rcc1), transcript variant 1, mRNA [NM_001197082]
A_52_P76034	-0.32706	0.0872986	0.414358	0.0392843	1649_Rcc2	Rcc2	Mus musculus regulator of chromosome condensation 2 (Rcc2), mRNA [NM_173867]
A_51_P305437	-0.386173	0.267677	0.65385	0.0295866	1650_Rcn1	Rcn1	Mus musculus reticulocalbin 1 (Rcn1), mRNA [NM_009037]
A_55_P2118784	-0.315219	0.245345	0.560565	0.00243305	1651_Rcor2	Rcor2	Mus musculus REST corepressor 2 (Rcor2), mRNA [NM_054048]
A_51_P433127	-0.459557	0.514756	0.974313	0.00471198	1652_Rdm1	Rdm1	Mus musculus RAD52 motif 1 (Rdm1), mRNA [NM_025654]
A_55_P2086423	-0.329636	0.130687	0.460324	0.0198095	1653_Recql4	Recql4	Mus musculus RecQ protein-like 4 (Recql4), mRNA [NM_058214]
A_55_P2156016	-0.283461	0.143154	0.426615	0.0221662	1654_Recql4	Recql4	Mus musculus RecQ protein-like 4 (Recql4), mRNA [NM_058214]
A_51_P251736	-0.305491	0.212842	0.518333	0.0168305	1655_Reep5	Reep5	Mus musculus receptor accessory protein 5 (Reep5), mRNA [NM_007874]
A_51_P169671	1.64645	-0.376088	-2.02254	0.0176371	1656_Reg3b	Reg3b	Mus musculus regenerating islet-derived 3 beta (Reg3b), mRNA [NM_011036]
A_52_P257758	0.772464	0.0678836	-0.70458	0.0340173	1657_Reg4	Reg4	Mus musculus regenerating islet-derived family, member 4 (Reg4), mRNA [NM_026328]
A_51_P279712	0.371333	-0.200709	-0.572042	0.00527606	1658_Rell1	Rell1	Mus musculus RELT-like 1 (Rell1), mRNA [NM_145923]
A_55_P2160676	-0.647164	0.226925	0.874089	0.0221764	1659_Ret	Ret	Mus musculus ret proto-oncogene (Ret), transcript variant 4, mRNA [NM_001080780]
A_51_P319070	-0.3784	0.0923185	0.470718	0.0411874	1660_Retsat	Retsat	Mus musculus retinol saturase (all trans retinol 13,14 reductase) (Retsat), mRNA [NM_026159]
A_51_P116088	-0.280219	0.151284	0.431503	0.00416326	1661_Rexo2	Rexo2	Mus musculus REX2, RNA exonuclease 2 homolog (S. cerevisiae) (Rexo2), mRNA [NM_024233]
A_55_P2038494	-0.33171	0.155828	0.487539	0.000314	1662_Rexo2	Rexo2	Mus musculus REX2, RNA exonuclease 2 homolog (S. cerevisiae) (Rexo2), mRNA [NM_024233]
A_51_P400976	-0.293935	0.353675	0.64761	0.00501073	1663_Rfpl4	Rfpl4	Mus musculus ret finger protein-like 4 (Rfpl4), transcript variant 1, mRNA [NM_138954]
A_55_P2122444	0.34529	-0.179979	-0.525269	0.0183714	1664_Rgag4	Rgag4	Mus musculus retrotransposon gag domain containing 4 (Rgag4), transcript variant 1, mRNA [NM_183318]
A_52_P515869	-0.147623	0.836234	0.983858	0.0394272	1665_Rgmb	Rgmb	Mus musculus RGM domain family, member B (Rgmb), mRNA [NM_178615]
A_51_P218774	0.654909	-0.674875	-1.32978	0.000357516	1666_Rgs10	Rgs10	Mus musculus regulator of G-protein signalling 10 (Rgs10), mRNA [NM_026418]
A_51_P227392	-0.360844	0.131308	0.492152	0.0420567	1667_Rhou	Rhou	Mus musculus ras homolog gene family, member U (Rhou), mRNA [NM_133955]
A_55_P2000399	0.351821	-0.96234	-1.31416	0.0385591	1668_Rhox4a	Rhox4a	Mus musculus reproductive homeobox 4A (Rhox4a), mRNA [NM_001039688]
A_55_P2133152	0.166569	-0.39902	-0.565588	0.0124525	1669_Rin3	Rin3	Mus musculus Ras and Rab interactor 3 (Rin3), transcript variant 2, mRNA [NM_001161365]
A_55_P2035400	-1.33179	0.736627	2.06842	0.0444751	1670_Ripk4	Ripk4	Mus musculus receptor-interacting serine-threonine kinase 4 (Ripk4), mRNA [NM_023663]
A_55_P2136289	-1.31812	0.789315	2.10743	0.0426197	1671_Ripk4	Ripk4	receptor-interacting serine-threonine kinase 4 [Source:MGI Symbol;Acc:MGI:1919638] [ENSMUST00000019386]
A_52_P200207	-0.164809	0.483544	0.648353	0.0237775	1672_Rmnd5a	Rmnd5a	Mus musculus required for meiotic nuclear division 5 homolog A (S. cerevisiae) (Rmnd5a), mRNA [NM_024288]
A_55_P2109407	0.582611	-0.406468	-0.989079	0.0193454	1673_Rnase12	Rnase12	Mus musculus ribonuclease, RNase A family, 12 (non-active) (Rnase12), mRNA [NM_001011875]
A_55_P2084112	-0.142276	0.326763	0.469039	0.0400892	1674_Rnf135	Rnf135	Mus musculus ring finger protein 135 (Rnf135), mRNA [NM_028019]
A_55_P2043322	-0.331359	0.0684012	0.39976	0.0439685	1675_Rnf26	Rnf26	Mus musculus ring finger protein 26 (Rnf26), mRNA [NM_153762]
A_51_P308469	-0.297614	0.109328	0.406943	0.0092352	1676_Rngtt	Rngtt	Mus musculus RNA guanylyltransferase and 5'-phosphatase (Rngtt), mRNA [NM_011884]
A_51_P401527	-0.369744	0.179092	0.548836	0.0116158	1677_Rnmtl1	Rnmtl1	Mus musculus RNA methyltransferase like 1 (Rnmtl1), mRNA [NM_183263]
A_66_P106090	-0.192129	0.23899	0.431119	0.0247343	1678_Rpa3	Rpa3	Mus musculus replication protein A3 (Rpa3), mRNA [NM_026632]
A_51_P452820	-0.378771	0.137637	0.516408	0.0013189	1679_Rpl31	Rpl31	Mus musculus ribosomal protein L31 (Rpl31), mRNA [NM_053257]
A_52_P366047	-0.279269	0.285061	0.564329	0.0272275	1680_Rpp40	Rpp40	Mus musculus ribonuclease P 40 subunit (human) (Rpp40), mRNA [NM_145938]
A_52_P491433	-0.348219	0.401968	0.750187	0.00465142	1681_Rps15a	Rps15a	Mus musculus ribosomal protein S15A (Rps15a), mRNA [NM_170669]
A_51_P176505	-0.351671	0.0531733	0.404845	0.0338889	1682_Rps19bp1	Rps19bp1	Mus musculus ribosomal protein S19 binding protein 1 (Rps19bp1), mRNA [NM_175109]
A_66_P116678	-0.370284	0.326308	0.696592	0.0016224	1683_Rps8	Rps8	Mus musculus ribosomal protein S8 (Rps8), mRNA [NM_009098]
A_52_P635182	-0.241994	0.181344	0.423339	0.00202042	1684_Rras	Rras	Mus musculus Harvey rat sarcoma oncogene, subgroup R (Rras), mRNA [NM_009101]
A_51_P314679	-0.279425	0.108354	0.38778	0.0412831	1685_Rrn3	Rrn3	Mus musculus RRN3 RNA polymerase I transcription factor homolog (yeast) (Rrn3), mRNA [NM_001039521]
A_55_P2164172	0.167011	-0.304073	-0.471084	0.0384767	1686_Rs1	Rs1	Mus musculus retinoschisis (X-linked, juvenile) 1 (human) (Rs1), mRNA [NM_011302]
A_55_P2334684	0.14287	-0.242764	-0.385634	0.0266278	1687_Rsf1	Rsf1	Mus musculus remodeling and spacing factor 1 (Rsf1), mRNA [NM_001081267]
A_51_P142421	-0.639821	0.392988	1.03281	0.0233011	1688_Rspo1	Rspo1	Mus musculus R-spondin homolog (Xenopus laevis) (Rspo1), mRNA [NM_138683]
A_51_P163694	-0.286668	0.301296	0.587964	0.00420348	1689_Rufy1	Rufy1	Mus musculus RUN and FYVE domain containing 1 (Rufy1), mRNA [NM_172557]
A_55_P2053532	-0.162314	-1.22295	-1.06063	0.0361746	1690_Rundc3b	Rundc3b	RUN domain containing 3B [Source:MGI Symbol;Acc:MGI:2685286] [ENSMUST00000115378]
A_55_P2054827	0.701704	-0.000188955	-0.701893	0.0311068	1691_Rxfp3	Rxfp3	Mus musculus relaxin family peptide receptor 3 (Rxfp3), mRNA [NM_178717]
A_51_P307370	-0.276617	0.247553	0.52417	0.030288	1692_Rxra	Rxra	Mus musculus retinoid X receptor alpha (Rxra), mRNA [NM_011305]
A_55_P2075070	-0.488125	0.639432	1.12756	0.00605181	1693_S1pr5	S1pr5	Mus musculus sphingosine-1-phosphate receptor 5 (S1pr5), mRNA [NM_053190]
A_55_P2173623	-0.363346	0.23688	0.600226	0.000712359	1694_Samd1	Samd1	Mus musculus sterile alpha motif domain containing 1 (Samd1), mRNA [NM_001081415]
A_66_P130813	0.851845	-0.0810686	-0.932914	0.0279325	1695_Samd4	Samd4	Mus musculus sterile alpha motif domain containing 4 (Samd4), transcript variant 1, mRNA [NM_001037221]
A_52_P478256	-0.32298	0.134714	0.457694	0.0107204	1696_Samm50	Samm50	Mus musculus sorting and assembly machinery component 50 homolog (S. cerevisiae) (Samm50), mRNA [NM_178614]
A_51_P260035	-0.130565	0.256728	0.387294	0.0310569	1697_Sar1b	Sar1b	Mus musculus SAR1 gene homolog B (S. cerevisiae) (Sar1b), mRNA [NM_025535]
A_51_P209372	-0.623183	0.219155	0.842337	0.000120606	1698_Sc4mol	Sc4mol	Mus musculus sterol-C4-methyl oxidase-like (Sc4mol), mRNA [NM_025436]
A_55_P1986123	-0.241906	0.489272	0.731178	0.0038106	1699_Sccpdh	Sccpdh	Mus musculus saccharopine dehydrogenase (putative) (Sccpdh), mRNA [NM_178653]
A_52_P682382	-0.700668	0.271324	0.971991	0.0360526	1700_Scd1	Scd1	Mus musculus stearoyl-Coenzyme A desaturase 1 (Scd1), mRNA [NM_009127]
A_55_P2099594	-0.209734	0.225131	0.434865	0.0206737	1701_Scd3	Scd3	Mus musculus stearoyl-coenzyme A desaturase 3 (Scd3), mRNA [NM_024450]
A_55_P1981929	0.276856	-0.240273	-0.517128	0.0214417	1702_Scg5	Scg5	Mus musculus secretogranin V (Scg5), mRNA [NM_009162]
A_55_P2003803	-0.68105	1.07493	1.75598	0.0413249	1703_Scml2	Scml2	Mus musculus sex comb on midleg-like 2 (Drosophila) (Scml2), mRNA [NM_133194]
A_51_P212741	0.853517	-0.806932	-1.66045	0.00301867	1704_Scn2b	Scn2b	Mus musculus sodium channel, voltage-gated, type II, beta (Scn2b), mRNA [NM_001014761]
A_52_P43848	-0.242969	0.146716	0.389685	0.0252515	1705_Sco1	Sco1	Mus musculus SCO cytochrome oxidase deficient homolog 1 (yeast) (Sco1), nuclear gene encoding mitochondrial protein, mRNA [NM_001040026]
A_55_P1953980	-0.34828	0.118423	0.466703	0.0160205	1706_Sdhb	Sdhb	Mus musculus succinate dehydrogenase complex, subunit B, iron sulfur (Ip) (Sdhb), nuclear gene encoding mitochondrial protein, mRNA [NM_023374]
A_51_P260871	-0.287688	0.16572	0.453408	0.00113015	1707_Sdhd	Sdhd	Mus musculus succinate dehydrogenase complex, subunit D, integral membrane protein (Sdhd), nuclear gene encoding mitochondrial protein, mRNA [NM_025848]
A_55_P2144641	-0.244391	1.24405	1.48844	0.0271393	1708_Sdk1	Sdk1	Mus musculus sidekick homolog 1 (chicken) (Sdk1), mRNA [NM_177879]
A_66_P140599	-0.0795815	0.491489	0.57107	0.0173354	1709_Sdk1	Sdk1	sidekick homolog 1 (chicken) [Source:MGI Symbol;Acc:MGI:2444413] [ENSMUST00000085774]
A_51_P277336	-0.220205	0.489907	0.710111	0.026258	1710_Sdpr	Sdpr	Mus musculus serum deprivation response (Sdpr), mRNA [NM_138741]
A_52_P51786	0.763744	-0.0796256	-0.843369	0.00429009	1711_Sec1	Sec1	Mus musculus secretory blood group 1 (Sec1), mRNA [NM_019934]
A_51_P306047	-0.272322	0.12382	0.396142	0.0232125	1712_Sec13	Sec13	Mus musculus SEC13 homolog (S. cerevisiae) (Sec13), mRNA [NM_024206]
A_52_P243391	0.348803	-0.672225	-1.02103	0.0342357	1713_Sema4f	Sema4f	Mus musculus sema domain, immunoglobulin domain (Ig), TM domain, and short cytoplasmic domain (Sema4f), transcript variant 1, mRNA [NM_011350]
A_52_P410765	-0.230788	0.173097	0.403885	0.0431765	1714_Sema7a	Sema7a	Mus musculus sema domain, immunoglobulin domain (Ig), and GPI membrane anchor, (semaphorin) 7A (Sema7a), mRNA [NM_011352]
A_52_P73620	-0.372967	0.706353	1.07932	0.0220721	1715_Serpinb10-ps	Serpinb10-ps	Mus musculus serine (or cysteine) peptidase inhibitor, clade B (ovalbumin), member 10, pseudogene (Serpinb10-ps), transcript variant 1, mRNA [NM_198028]
A_52_P86116	0.440576	-0.0988119	-0.539388	0.0335007	1716_Serpinb1b	Serpinb1b	Mus musculus serine (or cysteine) peptidase inhibitor, clade B, member 1b (Serpinb1b), mRNA [NM_173052]
A_51_P100997	-1.16969	0.559287	1.72898	0.00206497	1717_Serpinb3c	Serpinb3c	Mus musculus serine (or cysteine) peptidase inhibitor, clade B, member 3C (Serpinb3c), mRNA [NM_201363]
A_55_P2013043	0.322009	-0.51621	-0.838219	0.0182379	1718_Serpinb6b	Serpinb6b	Mus musculus serine (or cysteine) peptidase inhibitor, clade B, member 6b (Serpinb6b), mRNA [NM_011454]
A_52_P285024	0.547824	-0.778305	-1.32613	0.0481233	1719_Sertad4	Sertad4	Mus musculus SERTA domain containing 4 (Sertad4), transcript variant 1, mRNA [NM_198247]
A_55_P2119155	-0.157735	0.244529	0.402264	0.017661	1720_Set	Set	Mus musculus SET nuclear oncogene (Set), transcript variant 2, mRNA [NM_001204875]
A_55_P2044602	0.444639	-0.405133	-0.849772	0.0381549	1721_Siah3	Siah3	Mus musculus seven in absentia homolog 3 (Drosophila) (Siah3), mRNA [NM_001128093]
A_51_P393305	1.26915	-0.453075	-1.72222	0.0231335	1722_Sidt1	Sidt1	Mus musculus SID1 transmembrane family, member 1 (Sidt1), transcript variant 2, mRNA [NM_198034]
A_51_P438200	-0.302526	0.0951039	0.397629	0.0285767	1723_Sil1	Sil1	Mus musculus endoplasmic reticulum chaperone SIL1 homolog (S. cerevisiae) (Sil1), mRNA [NM_030749]
A_51_P159415	-0.209799	0.205996	0.415795	0.0123152	1724_Sin3a	Sin3a	Mus musculus transcriptional regulator, SIN3A (yeast) (Sin3a), transcript variant 1, mRNA [NM_011378]
A_55_P2075140	-0.193036	0.323857	0.516893	0.0102677	1725_Sirt3	Sirt3	Mus musculus sirtuin 3 (silent mating type information regulation 2, homolog) 3 (S. cerevisiae) (Sirt3), nuclear gene encoding mitochondrial protein, transcript variant 1, mRNA [NM_022433]
A_51_P219385	0.587876	-0.576319	-1.16419	0.000306413	1726_Six5	Six5	Mus musculus sine oculis-related homeobox 5 homolog (Drosophila) (Six5), mRNA [NM_011383]
A_52_P139650	-0.330588	0.141593	0.47218	0.00512015	1727_Ska1	Ska1	Mus musculus spindle and kinetochore associated complex subunit 1 (Ska1), transcript variant 1, mRNA [NM_025581]
A_52_P95577	1.41165	0.122975	-1.28867	0.0368399	1728_Skint2	Skint2	Mus musculus selection and upkeep of intraepithelial T cells 2 (Skint2), mRNA [NM_177865]
A_55_P2156101	-0.315732	0.129792	0.445525	0.00546396	1729_Skp1a	Skp1a	Mus musculus S-phase kinase-associated protein 1A (Skp1a), mRNA [NM_011543]
A_52_P513177	-0.166478	0.266716	0.433194	0.0452567	1730_Sla	Sla	Mus musculus src-like adaptor (Sla), transcript variant 1, mRNA [NM_001029841]
A_51_P453475	-0.240625	0.259318	0.499944	0.0172678	1731_Slc1a5	Slc1a5	Mus musculus solute carrier family 1 (neutral amino acid transporter), member 5 (Slc1a5), mRNA [NM_009201]
A_55_P2136318	-0.0965358	0.456446	0.552982	0.027969	1732_Slc1a5	Slc1a5	Mus musculus solute carrier family 1 (neutral amino acid transporter), member 5 (Slc1a5), mRNA [NM_009201]
A_52_P229044	-0.320931	0.26633	0.587261	0.0108162	1733_Slc20a2	Slc20a2	Mus musculus solute carrier family 20, member 2 (Slc20a2), mRNA [NM_011394]
A_55_P2075631	-0.200605	0.199983	0.400588	0.00120958	1734_Slc20a2	Slc20a2	Mus musculus solute carrier family 20, member 2 (Slc20a2), mRNA [NM_011394]
A_52_P229972	-0.291058	0.302757	0.593815	0.0178483	1735_Slc22a1	Slc22a1	Mus musculus solute carrier family 22 (organic cation transporter), member 1 (Slc22a1), mRNA [NM_009202]
A_51_P251352	-0.603012	0.230718	0.83373	0.0406962	1736_Slc25a13	Slc25a13	Mus musculus solute carrier family 25 (mitochondrial carrier, adenine nucleotide translocator), member 13 (Slc25a13), nuclear gene encoding mitochondrial protein, transcript variant 1, mRNA [NM_015829]
A_52_P313856	-0.276107	0.104132	0.38024	0.026058	1737_Slc25a26	Slc25a26	Mus musculus solute carrier family 25 (mitochondrial carrier, phosphate carrier), member 26 (Slc25a26), nuclear gene encoding mitochondrial protein, mRNA [NM_026255]
A_51_P288479	0.129762	-0.417714	-0.547476	0.0457448	1738_Slc25a29	Slc25a29	Mus musculus solute carrier family 25 (mitochondrial carrier, palmitoylcarnitine transporter), member 29 (Slc25a29), nuclear gene encoding mitochondrial protein, mRNA [NM_181328]
A_52_P568006	-0.507458	0.257907	0.765365	0.0406763	1739_Slc25a40	Slc25a40	Mus musculus adult retina cDNA, RIKEN full-length enriched library, clone:A930004C23 product:similar to Mitochondrial carrier family protein [Homo sapiens], full insert sequence. [AK044260]
A_66_P104833	-0.788536	0.894818	1.68335	0.0118898	1740_Slc30a8	Slc30a8	Mus musculus solute carrier family 30 (zinc transporter), member 8 (Slc30a8), mRNA [NM_172816]
A_55_P2028655	-0.324892	0.219295	0.544187	0.0210104	1741_Slc31a1	Slc31a1	Mus musculus solute carrier family 31, member 1 (Slc31a1), mRNA [NM_175090]
A_52_P381418	-0.238537	0.203214	0.44175	0.0282269	1742_Slc35b4	Slc35b4	Mus musculus solute carrier family 35, member B4 (Slc35b4), mRNA [NM_021435]
A_51_P389895	-0.069725	0.355366	0.425091	0.0465718	1743_Slc35f5	Slc35f5	Mus musculus solute carrier family 35, member F5 (Slc35f5), mRNA [NM_028787]
A_51_P215489	0.133348	-0.376628	-0.509976	0.00911343	1744_Slc37a1	Slc37a1	Mus musculus solute carrier family 37 (glycerol-3-phosphate transporter), member 1 (Slc37a1), transcript variant 2, mRNA [NM_153062]
A_55_P2028783	-0.298097	0.316779	0.614876	0.0326877	1745_Slc39a11	Slc39a11	solute carrier family 39 (metal ion transporter), member 11 [Source:MGI Symbol;Acc:MGI:1917056] [ENSMUST00000042657]
A_51_P391727	0.327703	-0.720894	-1.0486	0.0290622	1746_Slc3a1	Slc3a1	Mus musculus solute carrier family 3, member 1 (Slc3a1), mRNA [NM_009205]
A_51_P389988	-0.53469	0.296322	0.831012	0.0169197	1747_Slc40a1	Slc40a1	Mus musculus solute carrier family 40 (iron-regulated transporter), member 1 (Slc40a1), mRNA [NM_016917]
A_52_P517762	-0.032743	1.2095	1.24224	0.0437429	1748_Slc44a4	Slc44a4	Mus musculus solute carrier family 44, member 4 (Slc44a4), mRNA [NM_023557]
A_55_P2023001	-0.261374	0.500484	0.761857	0.0144902	1749_Slc47a1	Slc47a1	Mus musculus solute carrier family 47, member 1 (Slc47a1), mRNA [NM_026183]
A_55_P2059179	-0.275268	0.256118	0.531386	0.0189113	1750_Slc48a1	Slc48a1	Mus musculus solute carrier family 48 (heme transporter), member 1 (Slc48a1), mRNA [NM_026353]
A_55_P2007170	-0.302441	0.289671	0.592112	0.0313149	1751_Slc5a2	Slc5a2	Mus musculus solute carrier family 5 (sodium/glucose cotransporter), member 2 (Slc5a2), mRNA [NM_133254]
A_55_P1997595	-0.109393	1.17988	1.28928	0.0456458	1752_Slc6a19	Slc6a19	Mus musculus solute carrier family 6 (neurotransmitter transporter), member 19 (Slc6a19), mRNA [NM_028878]
A_51_P268193	-1.15577	0.312593	1.46837	0.0215393	1753_Slc7a10	Slc7a10	Mus musculus solute carrier family 7 (cationic amino acid transporter, y+ system), member 10 (Slc7a10), mRNA [NM_017394]
A_52_P368057	-1.40583	0.415066	1.8209	0.0182791	1754_Slc7a11	Slc7a11	Mus musculus solute carrier family 7 (cationic amino acid transporter, y+ system), member 11 (Slc7a11), mRNA [NM_011990]
A_55_P1978962	-0.195083	0.585978	0.781061	0.00223364	1755_Slc9a3r2	Slc9a3r2	Mus musculus solute carrier family 9 (sodium/hydrogen exchanger), member 3 regulator 2 (Slc9a3r2), transcript variant A, mRNA [NM_023055]
A_52_P375323	0.354432	-0.33502	-0.689452	0.038147	1756_Slc9a9	Slc9a9	Mus musculus solute carrier family 9 (sodium/hydrogen exchanger), member 9 (Slc9a9), mRNA [NM_177909]
A_55_P1989663	0.269184	-0.953809	-1.22299	0.00357327	1757_Slco3a1	Slco3a1	Mus musculus solute carrier organic anion transporter family, member 3a1 (Slco3a1), transcript variant 1, mRNA [NM_023908]
A_55_P2112500	0.432619	-0.601275	-1.03389	0.012275	1758_Slco3a1	Slco3a1	solute carrier organic anion transporter family, member 3a1 [Source:MGI Symbol;Acc:MGI:1351867] [ENSMUST00000107453]
A_66_P135106	0.214506	-0.874305	-1.08881	0.00571504	1759_Slco3a1	Slco3a1	Mus musculus solute carrier organic anion transporter family, member 3a1 (Slco3a1), transcript variant 2, mRNA [NM_001038643]
A_55_P1958379	0.480955	-0.396063	-0.877018	0.0303496	1760_Slit1	Slit1	Mus musculus slit homolog 1 (Drosophila) (Slit1), mRNA [NM_015748]
A_55_P1952240	0.42105	-0.0194496	-0.4405	0.0285291	1761_Slitrk2	Slitrk2	Mus musculus SLIT and NTRK-like family, member 2 (Slitrk2), transcript variant 1, mRNA [NM_001161431]
A_55_P2172274	-0.223888	0.170332	0.394221	0.0201048	1762_Smc2	Smc2	Mus musculus structural maintenance of chromosomes 2 (Smc2), mRNA [NM_008017]
A_51_P159814	-0.15084	0.304815	0.455655	0.0242508	1763_Smpd4	Smpd4	Mus musculus sphingomyelin phosphodiesterase 4 (Smpd4), transcript variant 1, mRNA [NM_029945]
A_52_P595717	-0.209982	0.176122	0.386104	0.0469552	1764_Smug1	Smug1	Mus musculus single-strand selective monofunctional uracil DNA glycosylase (Smug1), mRNA [NM_027885]
A_51_P417876	-0.391591	0.109048	0.500638	0.0341701	1765_Smyd5	Smyd5	Mus musculus SET and MYND domain containing 5 (Smyd5), mRNA [NM_144918]
A_51_P509643	-0.405577	0.864647	1.27022	0.0143803	1766_Snca	Snca	Mus musculus synuclein, alpha (Snca), transcript variant 1, mRNA [NM_001042451]
A_52_P661071	-0.36883	0.192146	0.560976	0.0112229	1767_Snhg3	Snhg3	Mus musculus small nucleolar RNA host gene (non-protein coding) 3 (Snhg3), non-coding RNA [NR_003270]
A_55_P2079388	-0.0579533	0.605423	0.663377	0.0465713	1768_Snora74a	Snora74a	Mus musculus small nucleolar RNA, H/ACA box 74A (Snora74a), small nucleolar RNA [NR_002905]
A_51_P329370	-0.234012	0.233205	0.467217	0.000647825	1769_Snrnp25	Snrnp25	Mus musculus small nuclear ribonucleoprotein 25 (U11/U12) (Snrnp25), mRNA [NM_030093]
A_55_P2117630	-0.222914	0.286635	0.50955	0.00124261	1770_Snrnp25	Snrnp25	Mus musculus small nuclear ribonucleoprotein 25 (U11/U12) (Snrnp25), mRNA [NM_030093]
A_55_P1971448	-0.212607	0.174113	0.38672	0.00102112	1771_Snrpd1	Snrpd1	Mus musculus small nuclear ribonucleoprotein D1 (Snrpd1), mRNA [NM_009226]
A_66_P125067	-0.208715	0.203088	0.411803	0.00178331	1772_Snrpd1	Snrpd1	Mus musculus small nuclear ribonucleoprotein D1 (Snrpd1), mRNA [NM_009226]
A_51_P323521	-0.112225	0.2693	0.381525	0.0377098	1773_Snx21	Snx21	Mus musculus sorting nexin family member 21 (Snx21), mRNA [NM_133924]
A_55_P2059957	-0.0241651	0.395765	0.41993	0.0353215	1774_Snx7	Snx7	Mus musculus sorting nexin 7 (Snx7), transcript variant 1, mRNA [NM_029655]
A_52_P77245	-0.384517	0.0964662	0.480983	0.0253471	1775_Snx8	Snx8	Mus musculus sorting nexin 8 (Snx8), mRNA [NM_172277]
A_52_P135421	-0.264702	0.212911	0.477614	0.0252959	1776_Socs6	Socs6	suppressor of cytokine signaling 6 [Source:MGI Symbol;Acc:MGI:1924885] [ENSMUST00000070116]
A_55_P1969251	-0.234801	0.189613	0.424414	0.0271919	1777_Socs6	Socs6	Mus musculus suppressor of cytokine signaling 6 (Socs6), mRNA [NM_018821]
A_55_P2034903	-0.405103	0.106231	0.511334	0.01016	1778_Socs6	Socs6	Mus musculus suppressor of cytokine signaling 6 (Socs6), mRNA [NM_018821]
A_55_P2052655	1.25137	-0.0854354	-1.33681	0.0297569	1779_Sox21	Sox21	Mus musculus SRY-box containing gene 21 (Sox21), mRNA [NM_177753]
A_55_P2104899	0.254116	-0.124593	-0.378709	0.0105323	1780_Sox21	Sox21	Mus musculus SRY-box containing gene 21 (Sox21), mRNA [NM_177753]
A_51_P476018	-0.118731	0.41947	0.538201	0.0425089	1781_Sox7	Sox7	Mus musculus SRY-box containing gene 7 (Sox7), mRNA [NM_011446]
A_66_P121077	-0.491903	0.0717887	0.563692	0.0314077	1782_Spata24	Spata24	Mus musculus spermatogenesis associated 24 (Spata24), transcript variant 2, mRNA [NM_029485]
A_55_P2129493	1.60292	0.003225	-1.59969	0.0122406	1783_Spata3	Spata3	Mus musculus spermatogenesis associated 3 (Spata3), transcript variant 2, mRNA [NM_027300]
A_55_P1955279	-0.397925	0.139502	0.537427	0.023861	1784_Specc1	Specc1	Mus musculus sperm antigen with calponin homology and coiled-coil domains 1 (Specc1), mRNA [NM_001029936]
A_66_P100496	0.217439	-0.449762	-0.667201	0.0406137	1785_Speer4b	Speer4b	Mus musculus spermatogenesis associated glutamate (E)-rich protein 4b (Speer4b), mRNA [NM_028561]
A_51_P106488	-0.320388	0.163324	0.483712	0.0189862	1786_Speg	Speg	Mus musculus SPEG complex locus (Speg), transcript variant 3, mRNA [NM_001085371]
A_52_P282838	0.444353	-1.31644	-1.7608	0.0123626	1787_Spin2	Spin2	Mus musculus spindlin family, member 2 (Spin2), mRNA [NM_001005370]
A_55_P2019203	-0.188888	0.504971	0.693859	0.0404294	1788_Spire1	Spire1	Mus musculus spire homolog 1 (Drosophila) (Spire1), transcript variant 1, mRNA [NM_194355]
A_55_P2059046	-0.391352	0.431008	0.82236	0.0458274	1789_Spire2	Spire2	Mus musculus spire homolog 2 (Drosophila) (Spire2), mRNA [NM_172287]
A_52_P186033	0.0934775	-0.316056	-0.409533	0.0275207	1790_Spn	Spn	Mus musculus sialophorin (Spn), transcript variant 1, mRNA [NM_009259]
A_55_P2072980	-0.157533	0.260881	0.418414	0.0304795	1791_Spna2	Spna2	Mus musculus spectrin alpha 2 (Spna2), transcript variant 3, mRNA [NM_001177668]
A_55_P2075966	0.434285	-0.247789	-0.682073	0.0143072	1792_Spnb4	Spnb4	Mus musculus spectrin beta 4 (Spnb4), transcript variant sigma1, mRNA [NM_032610]
A_55_P2081198	-0.339074	0.553656	0.892731	0.00169338	1793_Spnb5	Spnb5	PREDICTED: Mus musculus spectrin beta 5 (Spnb5), mRNA [XM_917520]
A_55_P2085142	-0.896499	0.137291	1.03379	0.0493586	1794_Spp1	Spp1	Mus musculus secreted phosphoprotein 1 (Spp1), transcript variant 5, mRNA [NM_001204233]
A_55_P1975185	-0.571384	0.333534	0.904917	0.000348131	1795_Sqle	Sqle	Mus musculus squalene epoxidase (Sqle), mRNA [NM_009270]
A_51_P226053	-0.318932	0.0619844	0.380916	0.00776103	1796_Sra1	Sra1	Mus musculus steroid receptor RNA activator 1 (Sra1), transcript variant 1, mRNA [NM_025291]
A_52_P562612	0.744082	2.19222	1.44813	0.0377692	1797_Srd5a1	Srd5a1	steroid 5 alpha-reductase 1 [Source:MGI Symbol;Acc:MGI:98400] [ENSMUST00000170859]
A_55_P2002557	-0.260325	0.252841	0.513166	0.0293833	1798_Srebf1	Srebf1	Mus musculus sterol regulatory element binding transcription factor 1 (Srebf1), mRNA [NM_011480]
A_51_P377508	-0.313964	0.272456	0.58642	0.00958596	1799_Srebf2	Srebf2	Mus musculus sterol regulatory element binding factor 2 (Srebf2), mRNA [NM_033218]
A_55_P2126391	-0.493208	0.49991	0.993117	0.00259815	1800_Srl	Srl	Mus musculus sarcalumenin (Srl), mRNA [NM_175347]
A_55_P2089080	-0.26141	0.239309	0.500719	0.0110811	1801_Ssbp2	Ssbp2	Mus musculus single-stranded DNA binding protein 2 (Ssbp2), transcript variant 2, mRNA [NM_024272]
A_55_P2140764	-0.166647	0.265637	0.432284	0.0182066	1802_Ssu72	Ssu72	Ssu72 RNA polymerase II CTD phosphatase homolog (yeast) [Source:MGI Symbol;Acc:MGI:1916241] [ENSMUST00000105595]
A_65_P19623	-0.221058	0.173258	0.394316	0.014622	1803_Ssu72	Ssu72	Mus musculus Ssu72 RNA polymerase II CTD phosphatase homolog (yeast) (Ssu72), mRNA [NM_026899]
A_51_P330369	-0.310207	0.348482	0.658689	0.00164045	1804_Ssx2ip	Ssx2ip	Mus musculus synovial sarcoma, X breakpoint 2 interacting protein (Ssx2ip), mRNA [NM_138744]
A_52_P83913	-0.10159	0.457694	0.559283	0.00284955	1805_Ssx2ip	Ssx2ip	Mus musculus synovial sarcoma, X breakpoint 2 interacting protein (Ssx2ip), mRNA [NM_138744]
A_52_P161630	0.613612	-0.37182	-0.985433	0.0432102	1806_St6gal1	St6gal1	Mus musculus beta galactoside alpha 2,6 sialyltransferase 1 (St6gal1), mRNA [NM_145933]
A_55_P2053266	-0.0983545	0.62039	0.718744	0.00684014	1807_St6galnac6	St6galnac6	Mus musculus ST6 (alpha-N-acetyl-neuraminyl-2,3-beta-galactosyl-1,3)-N-acetylgalactosaminide alpha-2,6-sialyltransferase 6 (St6galnac6), transcript variant 1, mRNA [NM_016973]
A_55_P2099363	-0.275771	0.438903	0.714674	0.00544595	1808_Stac2	Stac2	Mus musculus SH3 and cysteine rich domain 2 (Stac2), mRNA [NM_146028]
A_52_P384574	-0.276723	0.205491	0.482213	0.0355315	1809_Stard4	Stard4	Mus musculus StAR-related lipid transfer (START) domain containing 4 (Stard4), mRNA [NM_133774]
A_52_P561205	-0.375621	0.276194	0.651815	0.00145479	1810_Stard4	Stard4	Mus musculus StAR-related lipid transfer (START) domain containing 4 (Stard4), mRNA [NM_133774]
A_51_P233334	0.659528	-0.0991208	-0.758649	0.0228848	1811_Stc1	Stc1	Mus musculus stanniocalcin 1 (Stc1), mRNA [NM_009285]
A_55_P2096883	-0.149677	0.732012	0.881689	0.0305843	1812_Steap3	Steap3	Mus musculus STEAP family member 3 (Steap3), transcript variant 1, mRNA [NM_001085409]
A_55_P2045886	-0.579611	0.448997	1.02861	0.0287585	1813_Stk3	Stk3	Mus musculus serine/threonine kinase 3 (Ste20, yeast homolog) (Stk3), mRNA [NM_019635]
A_55_P2036723	-0.218773	0.58677	0.805544	0.0418804	1814_Stk36	Stk36	Mus musculus serine/threonine kinase 36 (fused homolog, Drosophila) (Stk36), mRNA [NM_175031]
A_55_P1968977	-0.311978	0.233116	0.545093	0.00276436	1815_Stk38l	Stk38l	Mus musculus serine/threonine kinase 38 like (Stk38l), mRNA [NM_172734]
A_55_P2145521	-0.268082	0.194488	0.46257	0.0120962	1816_Stk38l	Stk38l	Mus musculus serine/threonine kinase 38 like (Stk38l), mRNA [NM_172734]
A_66_P130366	-0.254901	0.335361	0.590262	0.0186396	1817_Stk38l	Stk38l	Mus musculus serine/threonine kinase 38 like (Stk38l), mRNA [NM_172734]
A_51_P294807	-0.129961	0.498865	0.628827	0.00233186	1818_Stom	Stom	Mus musculus stomatin (Stom), mRNA [NM_013515]
A_55_P1988804	-0.231983	0.359534	0.591517	0.0142308	1819_Stom	Stom	Mus musculus stomatin (Stom), mRNA [NM_013515]
A_52_P603654	-0.248405	0.187717	0.436122	0.0391824	1820_Stx8	Stx8	Mus musculus syntaxin 8 (Stx8), mRNA [NM_018768]
A_55_P1954393	0.589873	-1.24367	-1.83355	0.0369293	1821_Susd4	Susd4	Mus musculus sushi domain containing 4 (Susd4), mRNA [NM_144796]
A_52_P16931	-0.133883	0.527486	0.66137	0.0309087	1822_Suv39h2	Suv39h2	Mus musculus suppressor of variegation 3-9 homolog 2 (Drosophila) (Suv39h2), transcript variant 1, mRNA [NM_022724]
A_55_P1954577	1.06286	-0.0313538	-1.09421	0.0416767	1823_Sval2	Sval2	Mus musculus seminal vesicle antigen-like 2 (Sval2), mRNA [NM_032542]
A_51_P346491	0.00534762	0.993502	0.988155	0.0402875	1824_Syn2	Syn2	Mus musculus synapsin II (Syn2), transcript variant IIa, mRNA [NM_001111015]
A_52_P62444	-0.362938	0.441377	0.804315	0.0192925	1825_Syn2	Syn2	Mus musculus synapsin II (Syn2), transcript variant IIb, mRNA [NM_013681]
A_55_P2142072	0.313272	-0.339972	-0.653244	0.0270346	1826_Synj2	Synj2	Mus musculus synaptojanin 2 (Synj2), transcript variant 3, mRNA [NM_011523]
A_55_P2236268	0.857536	-1.07731	-1.93484	0.0132247	1827_Syt16	Syt16	Mus musculus synaptotagmin XVI (Syt16), mRNA [NM_172804]
A_55_P2156937	-0.966152	0.160307	1.12646	0.0343932	1828_Sytl3	Sytl3	Mus musculus synaptotagmin-like 3 (Sytl3), transcript variant 1, mRNA [NM_031395]
A_55_P2164040	-0.20803	0.375566	0.583596	0.020236	1829_Tada2b	Tada2b	Mus musculus transcriptional adaptor 2B (Tada2b), mRNA [NM_001170454]
A_51_P202014	-0.310256	0.152444	0.462701	0.0118571	1830_Taf12	Taf12	Mus musculus TAF12 RNA polymerase II, TATA box binding protein (TBP)-associated factor (Taf12), mRNA [NM_025579]
A_51_P369091	-0.568985	0.288827	0.857812	0.00455729	1831_Taf4b	Taf4b	Mus musculus TAF4B RNA polymerase II, TATA box binding protein (TBP)-associated factor (Taf4b), mRNA [NM_001100449]
A_52_P520940	-0.249937	0.240442	0.490379	0.00777816	1832_Taf7	Taf7	Mus musculus TAF7 RNA polymerase II, TATA box binding protein (TBP)-associated factor (Taf7), transcript variant 1, mRNA [NM_175770]
A_52_P83959	-0.299104	0.25789	0.556994	0.0035665	1833_Taf7	Taf7	Mus musculus TAF7 RNA polymerase II, TATA box binding protein (TBP)-associated factor (Taf7), transcript variant 1, mRNA [NM_175770]
A_55_P2302285	-0.295092	0.259271	0.554364	0.0291656	1834_Tarbp2	Tarbp2	Mus musculus TAR (HIV) RNA binding protein 2 (Tarbp2), mRNA [NM_009319]
A_51_P372099	0.0878184	0.730188	0.64237	0.0312883	1835_Tarm1	Tarm1	Mus musculus T cell-interacting, activating receptor on myeloid cells 1 (Tarm1), mRNA [NM_177363]
A_55_P2090924	0.406651	-0.242975	-0.649626	0.0312134	1836_Tbc1d8b	Tbc1d8b	Mus musculus TBC1 domain family, member 8B (Tbc1d8b), mRNA [NM_001081499]
A_55_P2088785	0.459163	-0.895007	-1.35417	0.000608399	1837_Tceal7	Tceal7	transcription elongation factor A (SII)-like 7 [Source:MGI Symbol;Acc:MGI:1915746] [ENSMUST00000126811]
A_51_P508580	-0.322781	0.39538	0.718161	0.0342421	1838_Tcf15	Tcf15	Mus musculus transcription factor 15 (Tcf15), mRNA [NM_009328]
A_55_P1965160	-0.525584	0.762912	1.2885	0.00518014	1839_Tdrd5	Tdrd5	Mus musculus tudor domain containing 5 (Tdrd5), mRNA [NM_001134741]
A_55_P2142575	-0.54875	0.750968	1.29972	0.00465127	1840_Tdrd5	Tdrd5	Mus musculus tudor domain containing 5 (Tdrd5), mRNA [NM_001134741]
A_51_P278550	-0.388781	0.0735163	0.462297	0.0198599	1841_Tecr	Tecr	Mus musculus trans-2,3-enoyl-CoA reductase (Tecr), transcript variant 1, mRNA [NM_134118]
A_55_P1961325	0.207025	-0.564215	-0.771239	0.00675221	1842_Tes	Tes	testis derived transcript [Source:MGI Symbol;Acc:MGI:105081] [ENSMUST00000121170]
A_55_P1973427	0.661095	-0.39544	-1.05653	0.040329	1843_Tex14	Tex14	Mus musculus testis expressed gene 14 (Tex14), transcript variant 1, mRNA [NM_001199293]
A_55_P2092526	0.0769976	-0.369563	-0.446561	0.026934	1844_Tgif1	Tgif1	Mus musculus TGFB-induced factor homeobox 1 (Tgif1), transcript variant 1, mRNA [NM_001164075]
A_51_P419759	0.235444	-0.722696	-0.958139	0.00872783	1845_Tha1	Tha1	Mus musculus threonine aldolase 1 (Tha1), mRNA [NM_027919]
A_55_P1983903	-0.416867	0.0334468	0.450314	0.0328656	1846_Thap4	Thap4	Mus musculus THAP domain containing 4 (Thap4), mRNA [NM_025920]
A_51_P291417	-0.302578	0.238449	0.541027	0.0309683	1847_Thbd	Thbd	Mus musculus thrombomodulin (Thbd), mRNA [NM_009378]
A_51_P186574	0.0438176	-0.496594	-0.540411	0.0435874	1848_Theg	Theg	Mus musculus testicular haploid expressed gene (Theg), transcript variant 1, mRNA [NM_011583]
A_51_P267441	-0.0718581	2.46069	2.53255	0.00466286	1849_Them5	Them5	Mus musculus thioesterase superfamily member 5 (Them5), mRNA [NM_025416]
A_52_P331727	-1.51643	0.797575	2.31401	0.0355401	1850_Thsd7b	Thsd7b	Mus musculus thrombospondin, type I, domain containing 7B (Thsd7b), mRNA [NM_172485]
A_52_P609868	-0.527214	0.573662	1.10088	0.0491548	1851_Timd4	Timd4	Mus musculus T-cell immunoglobulin and mucin domain containing 4 (Timd4), mRNA [NM_178759]
A_52_P676956	-0.334732	0.335613	0.670345	0.00781885	1852_Tirap	Tirap	Mus musculus toll-interleukin 1 receptor (TIR) domain-containing adaptor protein (Tirap), transcript variant 2, mRNA [NM_054096]
A_55_P2108599	-0.191997	0.440746	0.632743	0.00677832	1853_Tlcd1	Tlcd1	Mus musculus TLC domain containing 1 (Tlcd1), mRNA [NM_026708]
A_55_P1998359	0.0353529	-0.742189	-0.777541	0.0108267	1854_Tle4	Tle4	Mus musculus transducin-like enhancer of split 4, homolog of Drosophila E(spl) (Tle4), mRNA [NM_011600]
A_55_P2328920	0.362539	-0.898408	-1.26095	0.00336232	1855_Tle4	Tle4	Mus musculus transducin-like enhancer of split 4, homolog of Drosophila E(spl) (Tle4), mRNA [NM_011600]
A_52_P58359	0.455279	-0.223949	-0.679229	0.0234373	1856_Tlx1	Tlx1	Mus musculus T-cell leukemia, homeobox 1 (Tlx1), mRNA [NM_021901]
A_51_P240614	-0.213457	0.282576	0.496033	0.0202297	1857_Tm4sf1	Tm4sf1	Mus musculus transmembrane 4 superfamily member 1 (Tm4sf1), mRNA [NM_008536]
A_51_P501554	0.699011	-0.285464	-0.984475	0.0271887	1858_Tm4sf20	Tm4sf20	Mus musculus transmembrane 4 L six family member 20 (Tm4sf20), mRNA [NM_025453]
A_52_P405206	-0.373709	0.0961253	0.469835	0.0172898	1859_Tm7sf3	Tm7sf3	Mus musculus transmembrane 7 superfamily member 3 (Tm7sf3), mRNA [NM_026281]
A_55_P2030368	-0.483176	0.204027	0.687203	0.0212397	1860_Tm7sf3	Tm7sf3	Mus musculus transmembrane 7 superfamily member 3 (Tm7sf3), mRNA [NM_026281]
A_55_P2071286	0.159058	-0.470529	-0.629587	0.0326879	1861_Tmc4	Tmc4	Mus musculus transmembrane channel-like gene family 4 (Tmc4), mRNA [NM_181820]
A_51_P292368	-0.270037	0.114071	0.384107	0.0439641	1862_Tmco6	Tmco6	Mus musculus transmembrane and coiled-coil domains 6 (Tmco6), mRNA [NM_028036]
A_55_P1983529	0.619867	-0.146021	-0.765889	0.00788809	1863_Tmed6	Tmed6	Mus musculus transmembrane emp24 protein transport domain containing 6 (Tmed6), mRNA [NM_025458]
A_66_P118772	1.87298	-0.463272	-2.33626	0.0036469	1864_Tmem136	Tmem136	Mus musculus transmembrane protein 136 (Tmem136), mRNA [NM_001034863]
A_55_P2083009	0.155301	-0.351703	-0.507004	0.020808	1865_Tmem146	Tmem146	Mus musculus transmembrane protein 146 (Tmem146), mRNA [NM_175350]
A_55_P2094494	0.243642	-0.336615	-0.580257	0.00876346	1866_Tmem150b	Tmem150b	Mus musculus transmembrane protein 150B (Tmem150b), transcript variant 1, mRNA [NM_001142792]
A_52_P515094	0.346378	-0.35018	-0.696558	0.00611238	1867_Tmem176a	Tmem176a	Mus musculus transmembrane protein 176A (Tmem176a), transcript variant 1, mRNA [NM_025326]
A_55_P1971963	0.145272	-0.422494	-0.567766	0.0155723	1868_Tmem176b	Tmem176b	Mus musculus transmembrane protein 176B (Tmem176b), transcript variant 1, mRNA [NM_023056]
A_51_P345792	-0.277954	0.343035	0.620989	0.00264405	1869_Tmem180	Tmem180	Mus musculus transmembrane protein 180 (Tmem180), mRNA [NM_029186]
A_51_P457492	-0.521535	0.0601082	0.581643	0.0212068	1870_Tmem223	Tmem223	Mus musculus transmembrane protein 223 (Tmem223), mRNA [NM_025791]
A_55_P1959818	-0.232971	0.720535	0.953506	0.00850678	1871_Tmem40	Tmem40	Mus musculus transmembrane protein 40 (Tmem40), transcript variant 1, mRNA [NM_001168256]
A_55_P2034300	-0.313663	0.696502	1.01016	0.0129605	1872_Tmem40	Tmem40	Mus musculus transmembrane protein 40 (Tmem40), transcript variant 1, mRNA [NM_001168256]
A_51_P389684	-0.41933	0.256352	0.675682	0.00637003	1873_Tmem47	Tmem47	Mus musculus transmembrane protein 47 (Tmem47), transcript variant 2, mRNA [NM_138751]
A_55_P2181888	0.675473	-0.21699	-0.892463	0.00403362	1874_Tmem54	Tmem54	Mus musculus transmembrane protein 54 (Tmem54), transcript variant 2, mRNA [NM_133881]
A_55_P1969396	-0.288668	0.294233	0.582901	0.00113903	1875_Tmem97	Tmem97	Mus musculus transmembrane protein 97, mRNA (cDNA clone MGC:25841 IMAGE:4192256), complete cds. [BC018156]
A_55_P2048110	-0.322176	0.241494	0.56367	0.00180133	1876_Tmem97	Tmem97	Mus musculus transmembrane protein 97 (Tmem97), mRNA [NM_133706]
A_52_P557293	-0.875795	0.88504	1.76083	0.00216708	1877_Tmprss2	Tmprss2	Mus musculus transmembrane protease, serine 2 (Tmprss2), mRNA [NM_015775]
A_51_P151835	0.186827	-0.261309	-0.448136	0.0139855	1878_Tmtc3	Tmtc3	Mus musculus transmembrane and tetratricopeptide repeat containing 3 (Tmtc3), transcript variant 1, mRNA [NM_001110013]
A_51_P508485	0.150113	-0.261203	-0.411316	0.0256862	1879_Tmtc4	Tmtc4	Mus musculus transmembrane and tetratricopeptide repeat containing 4 (Tmtc4), mRNA [NM_028651]
A_55_P2064230	-0.213773	0.177054	0.390827	0.00730549	1880_Tmx3	Tmx3	Mus musculus thioredoxin-related transmembrane protein 3 (Tmx3), mRNA [NM_198295]
A_55_P2027836	-0.246256	0.763384	1.00964	0.00272925	1881_Tnfrsf10b	Tnfrsf10b	Mus musculus tumor necrosis factor receptor superfamily, member 10b (Tnfrsf10b), mRNA [NM_020275]
A_55_P2117614	-0.561555	0.543919	1.10547	0.0118105	1882_Tnfrsf13c	Tnfrsf13c	Mus musculus tumor necrosis factor receptor superfamily, member 13c (Tnfrsf13c), mRNA [NM_028075]
A_55_P2117623	-0.305978	0.177477	0.483455	0.0152364	1883_Tnfrsf13c	Tnfrsf13c	Mus musculus tumor necrosis factor receptor superfamily, member 13c (Tnfrsf13c), mRNA [NM_028075]
A_51_P270807	-1.06957	0.0676147	1.13718	0.0159542	1884_Tnfrsf17	Tnfrsf17	Mus musculus tumor necrosis factor receptor superfamily, member 17 (Tnfrsf17), mRNA [NM_011608]
A_55_P2039359	0.321397	-1.0963	-1.4177	0.0191745	1885_Tnfsf11	Tnfsf11	Mus musculus tumor necrosis factor (ligand) superfamily, member 11 (Tnfsf11), mRNA [NM_011613]
A_52_P663757	0.0110324	-0.719952	-0.730984	0.0172352	1886_Tnik	Tnik	Mus musculus TRAF2 and NCK interacting kinase (Tnik), transcript variant 1, mRNA [NM_026910]
A_55_P1976913	-0.677166	0.446699	1.12387	0.0368075	1887_Tnp2	Tnp2	Mus musculus transition protein 2 (Tnp2), mRNA [NM_013694]
A_55_P2133806	0.155977	-0.408422	-0.564399	0.0265447	1888_Tnrc6c	Tnrc6c	Mus musculus trinucleotide repeat containing 6C (Tnrc6c), mRNA [NM_198022]
A_55_P2062811	-0.298393	0.080737	0.37913	0.0195477	1889_Tomm5	Tomm5	Mus musculus translocase of outer mitochondrial membrane 5 homolog (yeast) (Tomm5), nuclear gene encoding mitochondrial protein, transcript variant 2, mRNA [NM_001134646]
A_55_P2063598	-0.221669	0.190491	0.41216	0.00634939	1890_Tomm5	Tomm5	Mus musculus translocase of outer mitochondrial membrane 5 homolog (yeast) (Tomm5), nuclear gene encoding mitochondrial protein, transcript variant 2, mRNA [NM_001134646]
A_55_P2122285	-0.0833708	0.491931	0.575302	0.0212689	1891_Top3a	Top3a	topoisomerase (DNA) III alpha [Source:MGI Symbol;Acc:MGI:1197527] [ENSMUST00000101115]
A_55_P2103115	-0.118315	0.308164	0.426479	0.0256109	1892_Tor1aip2	Tor1aip2	Mus musculus torsin A interacting protein 2 (Tor1aip2), transcript variant 5, mRNA [NM_172843]
A_55_P2075200	0.202932	-0.310987	-0.513919	0.022004	1893_Tor3a	Tor3a	Mus musculus torsin family 3, member A (Tor3a), mRNA [NM_023141]
A_66_P118091	0.134184	-0.322951	-0.457135	0.0368249	1894_Tor3a	Tor3a	Mus musculus torsin family 3, member A (Tor3a), mRNA [NM_023141]
A_55_P1988148	0.107371	-1.04305	-1.15042	0.0409449	1895_Tox	Tox	thymocyte selection-associated high mobility group box [Source:MGI Symbol;Acc:MGI:2181659] [ENSMUST00000039987]
A_55_P2032659	0.042387	-1.13408	-1.17646	0.0337276	1896_Tox	Tox	Mus musculus thymocyte selection-associated high mobility group box (Tox), mRNA [NM_145711]
A_55_P2098200	0.476569	-0.397864	-0.874433	0.0382974	1897_Tpbg	Tpbg	Mus musculus trophoblast glycoprotein (Tpbg), transcript variant 1, mRNA [NM_011627]
A_51_P214663	-0.283615	0.294112	0.577727	0.0237472	1898_Tpmt	Tpmt	Mus musculus thiopurine methyltransferase (Tpmt), mRNA [NM_016785]
A_51_P254045	-0.169909	0.323675	0.493584	0.0239496	1899_Traip	Traip	Mus musculus TRAF-interacting protein (Traip), mRNA [NM_011634]
A_66_P130541	-0.120381	0.30335	0.423731	0.0442878	1900_Traip	Traip	Mus musculus TRAF-interacting protein (Traip), mRNA [NM_011634]
A_52_P202029	-0.192915	0.277426	0.47034	0.00703779	1901_Trak2	Trak2	Mus musculus trafficking protein, kinesin binding 2 (Trak2), mRNA [NM_172406]
A_51_P246224	-0.117244	0.324205	0.441449	0.0355027	1902_Tram2	Tram2	Mus musculus translocating chain-associating membrane protein 2 (Tram2), transcript variant 2, mRNA [NM_177409]
A_51_P402435	-0.308941	0.274646	0.583586	0.00656396	1903_Trap1	Trap1	Mus musculus TNF receptor-associated protein 1 (Trap1), mRNA [NM_026508]
A_52_P537571	1.32922	-1.57561	-2.90483	0.00387779	1904_Trap1a	Trap1a	Mus musculus tumor rejection antigen P1A (Trap1a), mRNA [NM_011635]
A_55_P2009988	-0.418451	0.317428	0.735879	0.0189745	1905_Trib3	Trib3	Mus musculus tribbles homolog 3 (Drosophila) (Trib3), mRNA [NM_175093]
A_55_P2066697	-0.165141	0.221213	0.386354	0.0182428	1906_Trim47	Trim47	Mus musculus tripartite motif-containing 47 (Trim47), transcript variant 1, mRNA [NM_001205081]
A_51_P105709	-0.185537	0.26066	0.446197	0.000462255	1907_Trip13	Trip13	Mus musculus thyroid hormone receptor interactor 13 (Trip13), mRNA [NM_027182]
A_55_P1978596	-0.248337	0.195736	0.444073	0.0205383	1908_Trit1	Trit1	Mus musculus tRNA isopentenyltransferase 1 (Trit1), mRNA [NM_025873]
A_52_P193233	-0.384937	0.0722039	0.45714	0.00466715	1909_Trnau1ap	Trnau1ap	Mus musculus tRNA selenocysteine 1 associated protein 1 (Trnau1ap), mRNA [NM_027925]
A_55_P1965507	-0.32258	0.15183	0.474409	0.00251722	1910_Trnau1ap	Trnau1ap	Mus musculus tRNA selenocysteine 1 associated protein 1 (Trnau1ap), mRNA [NM_027925]
A_55_P2131607	-0.415514	0.11245	0.527964	0.00387504	1911_Trnau1ap	Trnau1ap	Mus musculus tRNA selenocysteine 1 associated protein 1 (Trnau1ap), mRNA [NM_027925]
A_51_P516148	-0.38446	0.181165	0.565625	0.00665047	1912_Trpc4	Trpc4	Mus musculus transient receptor potential cation channel, subfamily C, member 4 (Trpc4), mRNA [NM_016984]
A_55_P1981150	-0.116281	0.388843	0.505124	0.0316431	1913_Trub2	Trub2	TruB pseudouridine (psi) synthase homolog 2 (E. coli) [Source:MGI Symbol;Acc:MGI:2442186] [ENSMUST00000113803]
A_55_P2013751	-0.279957	0.432659	0.712616	0.0224527	1914_Tsga10	Tsga10	Mus musculus testis specific 10 (Tsga10), mRNA [NM_207228]
A_55_P2001583	-0.350398	0.327992	0.67839	0.0230585	1915_Tspan18	Tspan18	Mus musculus tetraspanin 18 (Tspan18), mRNA [NM_183180]
A_51_P394394	-0.758747	0.117137	0.875885	0.0459721	1916_Tspan2	Tspan2	Mus musculus tetraspanin 2 (Tspan2), mRNA [NM_027533]
A_51_P407074	0.406111	-0.514434	-0.920545	0.00200487	1917_Tspan31	Tspan31	Mus musculus tetraspanin 31 (Tspan31), mRNA [NM_025982]
A_51_P222657	-0.283885	0.261655	0.54554	0.0042714	1918_Tspo	Tspo	Mus musculus translocator protein (Tspo), mRNA [NM_009775]
A_51_P257675	-0.0184526	-0.721361	-0.702908	0.0119927	1919_Tspyl4	Tspyl4	Mus musculus TSPY-like 4 (Tspyl4), mRNA [NM_030203]
A_55_P2082215	-0.982371	0.758893	1.74126	0.0160619	1920_Ttbk1	Ttbk1	Mus musculus tau tubulin kinase 1 (Ttbk1), mRNA [NM_001162864]
A_55_P2025454	-0.326941	0.3373	0.664241	0.0129224	1921_Ttc12	Ttc12	Mus musculus tetratricopeptide repeat domain 12 (Ttc12), mRNA [NM_172770]
A_55_P2186352	-0.237218	0.310187	0.547405	0.0288863	1922_Ttc12	Ttc12	Mus musculus tetratricopeptide repeat domain 12 (Ttc12), mRNA [NM_172770]
A_55_P1981529	-0.358011	0.3758	0.733811	0.0261165	1923_Ttc18	Ttc18	Mus musculus tetratricopeptide repeat domain 18 (Ttc18), transcript variant 1, mRNA [NM_001163638]
A_51_P199608	-0.522497	0.0698863	0.592383	0.0485724	1924_Ttll1	Ttll1	Mus musculus tubulin tyrosine ligase-like 1 (Ttll1), mRNA [NM_178869]
A_55_P1962756	0.668235	-1.08071	-1.74894	0.0260072	1925_Ttll2	Ttll2	Mus musculus tubulin tyrosine ligase-like family, member 2 (Ttll2), mRNA [NM_001098267]
A_51_P247542	-0.420016	0.078844	0.49886	0.0442662	1926_Ttll6	Ttll6	Mus musculus tubulin tyrosine ligase-like family, member 6 (Ttll6), mRNA [NM_172799]
A_52_P418665	-0.255429	0.20875	0.464179	0.0320445	1927_Ttpal	Ttpal	Mus musculus tocopherol (alpha) transfer protein-like (Ttpal), transcript variant 1, mRNA [NM_029512]
A_55_P2054437	-0.199201	0.412529	0.611729	0.0368847	1928_Ttpal	Ttpal	Mus musculus tocopherol (alpha) transfer protein-like (Ttpal), transcript variant 1, mRNA [NM_029512]
A_51_P169745	-0.378164	0.246901	0.625065	0.0196454	1929_Tuba1a	Tuba1a	Mus musculus tubulin, alpha 1A (Tuba1a), mRNA [NM_011653]
A_55_P2115057	-0.37881	0.237018	0.615827	0.0167862	1930_Tuba1a	Tuba1a	Mus musculus tubulin, alpha 1A, mRNA (cDNA clone MGC:67012 IMAGE:5715646), complete cds. [BC056169]
A_55_P2064547	-0.283405	0.152316	0.435721	0.00339903	1931_Tuba1c	Tuba1c	Mus musculus tubulin, alpha 1C, mRNA (cDNA clone MGC:14067 IMAGE:3661220), complete cds. [BC022182]
A_55_P2108837	-0.285021	0.168198	0.453219	0.00302217	1932_Tuba1c	Tuba1c	Mus musculus tubulin, alpha 1C (Tuba1c), mRNA [NM_009448]
A_55_P2015375	-0.208308	0.496518	0.704826	0.0299933	1933_Tuba3a	Tuba3a	Mus musculus tubulin, alpha 3A (Tuba3a), mRNA [NM_009446]
A_51_P490023	-0.446321	0.393153	0.839474	0.00197021	1934_Tubb2a	Tubb2a	Mus musculus tubulin, beta 2A (Tubb2a), mRNA [NM_009450]
A_55_P2077783	-0.25203	0.354842	0.606872	0.0074871	1935_Tubb2a-ps2	Tubb2a-ps2	Mus musculus tubulin, beta 2a, pseudogene 2 (Tubb2a-ps2), non-coding RNA [NR_003964]
A_55_P2153292	-0.133056	0.272475	0.405531	0.0150235	1936_Tubb2c	Tubb2c	Mus musculus tubulin, beta 2C (Tubb2c), mRNA [NM_146116]
A_51_P421140	-0.207993	0.212545	0.420538	0.0172458	1937_Tubb6	Tubb6	Mus musculus tubulin, beta 6 (Tubb6), mRNA [NM_026473]
A_51_P165504	-0.398591	0.358791	0.757381	0.033763	1938_Twist2	Twist2	Mus musculus twist homolog 2 (Drosophila) (Twist2), mRNA [NM_007855]
A_51_P413545	-0.316023	0.09334	0.409363	0.0263399	1939_Txndc11	Txndc11	Mus musculus thioredoxin domain containing 11 (Txndc11), transcript variant 1, mRNA [NM_029582]
A_51_P411264	0.524932	-0.514864	-1.0398	0.00680577	1940_Txndc16	Txndc16	Mus musculus thioredoxin domain containing 16 (Txndc16), mRNA [NM_172597]
A_55_P1998912	-0.392988	0.322721	0.715709	0.00962629	1941_Txnrd2	Txnrd2	Mus musculus thioredoxin reductase 2 (Txnrd2), nuclear gene encoding mitochondrial protein, mRNA [NM_013711]
A_55_P2124228	0.870418	-0.255123	-1.12554	0.0100828	1942_Uaca	Uaca	Mus musculus uveal autoantigen with coiled-coil domains and ankyrin repeats (Uaca), mRNA [NM_028283]
A_52_P338066	0.678577	-0.658469	-1.33705	0.0325839	1943_Ubd	Ubd	Mus musculus ubiquitin D (Ubd), mRNA [NM_023137]
A_66_P111089	-0.30175	0.144692	0.446442	0.02293	1944_Ube2f	Ube2f	Mus musculus ubiquitin-conjugating enzyme E2F (putative) (Ube2f), mRNA [NM_026454]
A_55_P2031125	-0.187274	0.193274	0.380547	0.0333938	1945_Ube2l6	Ube2l6	Mus musculus ubiquitin-conjugating enzyme E2L 6 (Ube2l6), mRNA [NM_019949]
A_52_P665386	-0.379956	0.0551901	0.435146	0.00753694	1946_Ube2m	Ube2m	Mus musculus ubiquitin-conjugating enzyme E2M (UBC12 homolog, yeast) (Ube2m), transcript variant 1, mRNA [NM_145578]
A_66_P130103	-0.260596	0.138457	0.399053	0.045617	1947_Ube2t	Ube2t	Mus musculus ubiquitin-conjugating enzyme E2T (putative) (Ube2t), mRNA [NM_026024]
A_55_P2054857	-0.275875	0.111832	0.387707	0.0467862	1948_Ube2v2	Ube2v2	Mus musculus ubiquitin-conjugating enzyme E2 variant 2 (Ube2v2), transcript variant 1, mRNA [NM_023585]
A_52_P284958	-0.191776	0.235847	0.427624	0.0232759	1949_Ubtd2	Ubtd2	Mus musculus ubiquitin domain containing 2 (Ubtd2), mRNA [NM_173784]
A_51_P359293	-0.12405	0.300919	0.424969	0.0285632	1950_Ubxn2b	Ubxn2b	Mus musculus UBX domain protein 2B (Ubxn2b), mRNA [NM_026534]
A_51_P198137	-0.253648	0.139707	0.393354	0.0190063	1951_Ubxn8	Ubxn8	Mus musculus UBX domain protein 8 (Ubxn8), mRNA [NM_178648]
A_51_P278034	-0.294951	0.179963	0.474914	0.0282809	1952_Ufsp1	Ufsp1	Mus musculus UFM1-specific peptidase 1 (Ufsp1), mRNA [NM_027356]
A_52_P312806	0.619264	-0.32792	-0.947183	0.00922861	1953_Umod	Umod	Mus musculus uromodulin (Umod), mRNA [NM_009470]
A_55_P2060922	-0.559294	1.60525	2.16455	0.00994073	1954_Unc5a	Unc5a	Mus musculus unc-5 homolog A (C. elegans) (Unc5a), mRNA [NM_153131]
A_55_P1973770	-0.201182	0.183212	0.384394	0.0351598	1955_Unc5b	Unc5b	Mus musculus unc-5 homolog B (C. elegans) (Unc5b), mRNA [NM_029770]
A_52_P114889	-1.38353	0.104054	1.48759	0.0457848	1956_Upk3b	Upk3b	Mus musculus uroplakin 3B (Upk3b), mRNA [NM_175309]
A_55_P2098802	-0.346477	0.0346616	0.381138	0.0220736	1957_Uqcrq	Uqcrq	Mus musculus ubiquinol-cytochrome c reductase, complex III subunit VII (Uqcrq), nuclear gene encoding mitochondrial protein, mRNA [NM_025352]
A_55_P2027327	-0.249655	0.170972	0.420626	0.00802494	1958_Usp1	Usp1	Mus musculus ubiquitin specific peptidase 1 (Usp1), mRNA [NM_146144]
A_55_P2034175	-0.398308	0.216152	0.61446	3.87417e-05	1959_Usp28	Usp28	Mus musculus ubiquitin specific peptidase 28 (Usp28), mRNA [NM_175482]
A_52_P150565	-0.435287	0.0520995	0.487386	0.0335978	1960_Usp39	Usp39	Mus musculus ubiquitin specific peptidase 39 (Usp39), mRNA [NM_138592]
A_52_P494126	-0.249587	0.237621	0.487208	0.0329343	1961_Usp46	Usp46	Mus musculus ubiquitin specific peptidase 46 (Usp46), mRNA [NM_177561]
A_52_P483129	-0.234621	0.220719	0.45534	0.0265715	1962_Utp23	Utp23	Mus musculus UTP23, small subunit (SSU) processome component, homolog (yeast) (Utp23), mRNA [NM_030132]
A_52_P33927	-0.269339	0.161034	0.430372	0.0419734	1963_Utp6	Utp6	UTP6, small subunit (SSU) processome component, homolog (yeast) [Source:MGI Symbol;Acc:MGI:2445193] [ENSMUST00000108241]
A_51_P334689	0.649314	-0.142737	-0.792051	0.0410234	1964_Uts2	Uts2	Mus musculus urotensin 2 (Uts2), mRNA [NM_011910]
A_52_P411331	-0.331625	0.178065	0.50969	0.0164079	1965_Vac14	Vac14	Mus musculus Vac14 homolog (S. cerevisiae) (Vac14), mRNA [NM_146216]
A_55_P2149774	-0.218754	0.220849	0.439602	0.0468804	1966_Vasn	Vasn	Mus musculus vasorin (Vasn), mRNA [NM_139307]
A_52_P577533	-1.1184	0.526567	1.64496	0.00742313	1967_Vat1l	Vat1l	Mus musculus vesicle amine transport protein 1 homolog-like (T. californica) (Vat1l), mRNA [NM_173016]
A_52_P190973	-0.320582	0.220885	0.541466	0.00900663	1968_Vcl	Vcl	Mus musculus vinculin (Vcl), mRNA [NM_009502]
A_66_P133244	-0.492459	0.138646	0.631105	0.00696696	1969_Vcl	Vcl	Mus musculus vinculin (Vcl), mRNA [NM_009502]
A_52_P436628	-0.298234	0.141162	0.439395	0.00104053	1970_Vegfb	Vegfb	Mus musculus vascular endothelial growth factor B (Vegfb), transcript variant 1, mRNA [NM_011697]
A_55_P2057972	0.496184	-0.110298	-0.606482	0.0267998	1971_Vezt	Vezt	vezatin, adherens junctions transmembrane protein [Source:MGI Symbol;Acc:MGI:2143698] [ENSMUST00000092214]
A_55_P2085060	0.648016	-0.0595601	-0.707576	0.0447032	1972_Vgf	Vgf	Mus musculus VGF nerve growth factor inducible (Vgf), mRNA [NM_001039385]
A_55_P2083121	-0.193853	0.801203	0.995057	0.0206123	1973_Vill	Vill	Mus musculus villin-like (Vill), transcript variant 1, mRNA [NM_001164567]
A_52_P96552	-0.18081	0.213854	0.394665	0.0471154	1974_Vkorc1l1	Vkorc1l1	Mus musculus vitamin K epoxide reductase complex, subunit 1-like 1 (Vkorc1l1), transcript variant 1, mRNA [NM_027121]
A_55_P2026913	0.483325	-0.0423832	-0.525708	0.0472923	1975_Vmn1r169	Vmn1r169	Mus musculus vomeronasal 1 receptor 169 (Vmn1r169), mRNA [NM_001166843]
A_52_P586740	0.572258	-0.0970008	-0.669258	0.047162	1976_Vmn1r188	Vmn1r188	Mus musculus vomeronasal 1 receptor 188 (Vmn1r188), mRNA [NM_145850]
A_55_P2019569	-0.054209	1.12322	1.17743	0.00157517	1977_Vmn2r62	Vmn2r62	Mus musculus vomeronasal 2, receptor 62 (Vmn2r62), mRNA [NM_001105059]
A_55_P2017145	1.66201	0.0335475	-1.62846	0.0461276	1978_Vmn2r89	Vmn2r89	Mus musculus vomeronasal 2, receptor 89 (Vmn2r89), transcript variant 1, mRNA [NM_009486]
A_55_P1972074	0.17523	0.967671	0.792441	0.0392801	1979_Vmn2r98	Vmn2r98	Mus musculus vomeronasal 2, receptor 98 (Vmn2r98), mRNA [NM_001104550]
A_52_P246889	-0.36055	0.0374674	0.398017	0.0329255	1980_Vps24	Vps24	Mus musculus vacuolar protein sorting 24 (yeast) (Vps24), mRNA [NM_025783]
A_55_P2155906	-0.277532	0.103947	0.381479	0.00810811	1981_Vps24	Vps24	Mus musculus vacuolar protein sorting 24 (yeast) (Vps24), mRNA [NM_025783]
A_55_P2077964	-0.398099	0.0631705	0.46127	0.0222011	1982_Vps8	Vps8	Mus musculus vacuolar protein sorting 8 homolog (S. cerevisiae) (Vps8), mRNA [NM_001081366]
A_55_P2077974	-0.438279	0.0954005	0.53368	0.027525	1983_Vps8	Vps8	Mus musculus vacuolar protein sorting 8 homolog (S. cerevisiae) (Vps8), mRNA [NM_001081366]
A_55_P2012899	-0.431374	0.690742	1.12212	0.039721	1984_Vsig4	Vsig4	Mus musculus V-set and immunoglobulin domain containing 4 (Vsig4), mRNA [NM_177789]
A_51_P125648	0.725836	-1.13667	-1.8625	0.00112119	1985_Vwce	Vwce	Mus musculus von Willebrand factor C and EGF domains (Vwce), mRNA [NM_027913]
A_55_P1977318	-0.175869	0.20318	0.37905	0.0127018	1986_Wbp11	Wbp11	Mus musculus WW domain binding protein 11 (Wbp11), mRNA [NM_021714]
A_55_P2147001	-0.254823	0.159226	0.414049	0.00240884	1987_Wdr55	Wdr55	Mus musculus WD repeat domain 55 (Wdr55), mRNA [NM_026464]
A_51_P125050	-0.302429	0.111903	0.414333	0.0474975	1988_Wdr74	Wdr74	Mus musculus WD repeat domain 74 (Wdr74), mRNA [NM_134139]
A_55_P1953322	0.653084	-0.00182516	-0.654909	0.0442929	1989_Wfdc9	Wfdc9	Mus musculus WAP four-disulfide core domain 9 (Wfdc9), mRNA [NM_001160414]
A_66_P138673	0.229531	-0.178001	-0.407533	0.00576302	1990_Whamm	Whamm	Mus musculus WAS protein homolog associated with actin, golgi membranes and microtubules (Whamm), mRNA [NM_001004185]
A_51_P303620	0.218323	-0.381467	-0.59979	0.0383693	1991_Whrn	Whrn	Mus musculus whirlin (Whrn), transcript variant 2, mRNA [NM_001008791]
A_66_P111053	-0.3866	0.694732	1.08133	0.0257892	1992_X76971	X76971	Mus musculus clone hybridoma 22a TCR V alpha chain mRNA, partial cds. [AF479020]
A_55_P2154450	0.144021	-0.728418	-0.872439	0.0366658	1993_Xkr6	Xkr6	Mus musculus X Kell blood group precursor related family member 6 homolog (Xkr6), mRNA [NM_173393]
A_66_P108567	-0.455244	0.00507898	0.460323	0.0209372	1994_Xrcc6	Xrcc6	Mus musculus X-ray repair complementing defective repair in Chinese hamster cells 6 (Xrcc6), mRNA [NM_010247]
A_51_P373609	-0.267012	0.296051	0.563063	0.004405	1995_Yars2	Yars2	Mus musculus tyrosyl-tRNA synthetase 2 (mitochondrial) (Yars2), nuclear gene encoding mitochondrial protein, transcript variant 1, mRNA [NM_198246]
A_55_P2102322	-0.24977	0.128713	0.378483	0.000893518	1996_Yif1b	Yif1b	Mus musculus Yip1 interacting factor homolog B (S. cerevisiae) (Yif1b), transcript variant 1, mRNA [NM_029887]
A_55_P2113774	-0.29231	0.152887	0.445197	0.00023534	1997_Yif1b	Yif1b	Mus musculus Yip1 interacting factor homolog B (S. cerevisiae) (Yif1b), transcript variant 1, mRNA [NM_029887]
A_52_P305890	-0.297823	0.139115	0.436938	0.0161176	1998_Yipf5	Yipf5	Mus musculus Yip1 domain family, member 5 (Yipf5), mRNA [NM_023311]
[truncated: 207 more rows]
