# Supplementary material for: Co-Expression Network Analysis of Fbxw7-Associated LncRNAs Reveals Their Functions in Radiation-Induced Thymic Lymphoma
Source: Insights Cancer Res. Author manuscript; Available in PMC 2016 Jun 29. (PMC4926873)
Supplement: TableS2 [file NIHMS784637-supplement-TableS2.xlsx]

## Sheet: TableS2.txt
Table S2. Normalized transcript levels of coding genes and lncRNAs in thymic lymphomas of p53 single heterozygous (n=16) and Fbxw7+/-p53+/- (n=13) mice.
ID	HW1	HW2	HW3	HW4	HW5	HW6	HW7	HW8	HW9	HW10	HW11	HW12	HW13	HW14	HW15	HW16	HH1	HH2	HH3	HH4	HH5	HH6	HH7	HH8	HH9	HH10	HH11	HH12	HH13
1_C3HC4	-0.366448	0.0330114	0.195055	-0.972098	-0.260209	-0.17803	0.305613	0.582311	-0.295786	-0.733569	-0.193396	-0.46981	-1.60687	-0.372891	-1.22993	-1.5475	1.39054	-1.05572	0.126243	0.704591	-0.673028	0.394598	0.788389	0.0775943	1.20381	0.618297	0.881083	-0.17064	1.17007
2_C3HC4	-0.0564661	0.780871	-0.11916	-0.0896883	-0.376638	-0.21116	-0.0309267	0.306674	-0.311426	-0.30422	-0.452966	0.711261	-0.292686	0.470779	-0.823396	-0.526184	1.14979	-0.601478	0.655018	1.09745	-0.388899	0.082449	-0.394869	0.480942	0.491022	0.989108	1.00626	0.443192	1.16527
3_SEPT2	0.323212	-0.301502	-0.260632	-0.13045	0.521196	0.144687	-0.817025	-0.415263	-0.00431347	-0.308563	-0.228615	0.35658	-0.78824	-0.566936	-0.541058	0.0397663	0.541124	0.148576	-0.0334768	0.77529	0.0902557	-0.191935	0.00431252	0.349629	0.342111	0.410902	-0.0900612	0.0756264	0.178883
4_SEPT8	-0.0152712	-0.986667	-1.14273	-0.128328	-0.2348	1.05263	-0.124145	0.378896	-0.704272	-1.13156	0.524256	0.289673	-0.0979929	-0.638085	-2.63549	0.48633	1.44612	-1.60387	0.938948	0.848594	1.22534	-0.296719	0.768392	0.863161	0.709329	-0.166569	1.07779	-0.70288	0.178534
5_0610037L13Rik	-1.06165	0.0878267	0.227664	-0.525917	-0.352218	-0.368003	-0.55143	0.151522	0.376669	0.116382	-0.092701	-0.0761538	-1.08319	-1.11588	-0.120541	-0.65034	0.233524	0.20657	-0.0179281	0.176025	-0.142751	0.0469046	-0.211435	0.59914	0.430697	-0.0822811	1.05413	-0.0498333	1.65158
6_0610037L13Rik	-0.280631	-0.119585	0.719627	-0.152386	-0.0540991	-0.824254	-0.850805	1.15521	0.631638	-0.320518	-0.111553	-0.0421805	-1.46489	-2.70141	-0.466971	-0.717117	0.94924	0.412795	0.847322	0.673108	0.629471	-0.0970025	-0.328642	0.0421805	0.263109	0.125066	0.510009	-0.10392	0.148783
7_1100001G20Rik	-0.314565	-0.104161	-1.3357	-1.03121	0.0384398	0.0677424	-1.06845	1.08627	-0.180771	-2.51321	-1.68615	0.258228	-1.07764	-1.92253	-0.890123	0.263899	0.317873	0.13097	1.16758	0.138456	-0.790628	1.57707	-2.41184	0.190298	-1.19648	-0.586267	2.963	1.34147	4.42666
8_1110006E14Rik	-1.00506	-0.220948	0.803762	-0.208957	-0.261162	-1.2436	0.183488	0.588723	-0.693966	-1.43117	0.398969	-0.0563054	1.56865	-0.304039	-0.760754	-0.774727	1.55833	-0.774972	1.11406	0.452273	-0.214276	-0.0199854	0.143085	0.348149	1.24297	0.0199854	0.834308	0.364604	0.409439
9_1110006E14Rik	-0.301593	-0.0292356	0.709568	-0.454223	-0.413472	-0.268279	0.285117	0.387034	0.269669	-0.436098	-0.374583	-0.222824	2.19678	-0.265272	-0.146566	-0.488592	1.87907	-0.217212	1.159	-0.393843	0.798315	0.398857	-0.312267	0.769893	1.86778	-0.660361	1.24819	0.517871	1.14449
10_1110007C09Rik	-0.367236	-0.0434713	-0.319174	-0.859451	-0.494025	0.612783	-0.774166	-0.366823	0.463755	0.0688324	-0.129002	0.166598	-1.26214	0.265271	-0.356208	0.0989552	0.501646	0.632879	-0.0677614	0.658768	0.614041	0.0172873	-0.6396	1.12356	0.219017	-0.0607328	0.0875521	-0.461389	0.23486
11_1110008P14Rik	-0.564172	0.532788	-0.024683	-0.852221	-0.0653305	0.755651	-0.723648	-0.320906	-0.426789	-1.07555	0.024684	0.71444	0.170736	-0.797265	-1.22842	-0.653478	0.55273	-0.900956	-1.01773	1.25783	1.18608	-0.409681	0.710568	0.900901	0.202208	0.621603	-0.0749063	1.0303	0.710291
12_1110018J18Rik	-0.245062	0.797363	-0.416938	-0.838944	0.110785	-1.15805	-0.940094	0.385336	0.0831366	-1.25225	-0.799474	-0.573761	-0.980625	-0.511632	0.915099	-0.598164	-0.414174	0.254118	-0.271678	0.281612	0.605801	0.0108004	-0.0279465	-0.454135	0.041214	0.315763	-0.0108004	0.326743	-0.0185213
13_1110018J18Rik	-0.617754	0.494679	-1.11129	-0.823651	0.361458	-1.11053	-0.450059	-0.209815	0.0953073	-1.09089	-0.3972	0.303804	-1.85106	0.042285	0.293385	-0.07024	0.121236	0.479122	0.321806	-0.420559	1.10671	0.637233	-0.0541096	-0.805626	0.244084	0.498067	0.273195	-0.444437	-0.136835
14_1110021L09Rik	-0.876633	-0.0366349	-0.379173	-0.181071	1.32506	0.117748	0.411312	0.49757	-0.636335	-1.11355	-0.937621	0.00261021	-0.884558	0.0250664	-0.890277	-0.587754	1.18594	-0.573102	0.940206	0.159711	-0.174031	0.160005	-0.699287	0.205632	1.28005	-0.441628	0.50085	0.314887	0.356581
15_1110034B05Rik	-1.04783	-0.644632	0.351549	-1.35102	-0.0307221	0.639972	-0.675535	-2.05514	-0.326705	0.117951	-0.294581	-1.97153	-2.5686	-1.02795	0.0307217	0.484487	-0.646272	-1.02641	0.0572934	0.457049	-0.121004	0.526967	0.0565042	0.233358	0.286906	0.701258	0.220129	1.13837	0.278434
16_1110059M19Rik	-0.302108	-0.105261	-0.343144	-0.291282	-0.437457	-0.257375	1.65518	-0.392879	0.211814	-0.498526	0.279148	-0.151621	-0.747592	0.403639	0.0627935	-0.500133	2.14067	0.396595	1.18273	-0.434148	0.764945	-0.228936	-0.344618	-0.21653	1.11972	0.212462	-0.0309281	0.234207	1.5266
17_1190007F08Rik	-0.657786	0.845184	0.186748	0.0610123	-0.000807	-0.0971665	-0.472729	-0.0738564	-0.48245	-0.706236	0.000808	-0.169168	-0.176282	-0.368512	-0.287328	-0.507029	0.410996	-0.303916	1.0943	0.663938	-0.0261836	0.448854	-0.319991	0.125136	-0.279927	-0.2329	1.09454	0.828645	0.872137
18_1300001I01Rik	-0.0346308	0.196773	-0.191958	-0.00975609	-0.078022	-0.0286665	-0.0751648	0.172537	-0.000273	-0.0617876	0.168185	-0.0931168	-0.548635	-0.570091	-0.699609	0.0317173	0.0191393	0.481569	0.253599	1.09648	0.208976	-0.650064	0.474981	0.500947	0.296044	0.230949	-0.217063	0.408111	1.02826
19_1300001I01Rik	-0.413211	0.00351047	0.0372801	-0.0575686	-0.212353	-0.0136843	-0.220394	0.385798	-0.0546722	-0.183408	0.208191	-1.49199	-1.12553	-0.805222	-0.617711	0.161449	-0.262351	0.388918	-0.00351143	1.18574	0.210038	-0.609389	0.371993	0.655952	0.404279	0.0791492	0.00492668	0.43757	1.136
20_1300018J18Rik	0.241067	0.42501	0.311974	0.0791302	0.220475	0.552504	-0.0269032	0.0269032	0.380098	0.143832	-0.356066	-0.0411568	-0.858493	0.580986	0.275243	0.671928	-0.63121	-0.706183	-0.789768	-0.569238	0.473769	0.666884	-0.701554	-0.644448	-1.10817	-1.03645	0.113109	-0.863409	-0.876228
21_1500010J02Rik	-0.120605	0.0225811	-0.497216	0.0992107	-0.162955	-0.247705	-0.148719	0.189743	0.366219	-0.138289	-0.267961	-0.343612	-2.19486	-0.347659	0.343307	-0.304854	0.61649	0.146411	-0.25481	0.973315	-0.401376	-0.348026	0.28526	-0.0213566	0.32583	0.507081	0.268083	-0.540104	0.514234
22_1600016N20Rik	-0.440244	0.202371	0.200013	0.562872	-0.19918	-0.291131	0.273503	1.13224	0.64458	1.284	0.406338	-0.781729	0.347783	-0.365399	0.710737	-0.214584	-0.279236	0.329503	-0.393745	0.0341673	-0.804581	-0.25619	0.0286851	-0.303334	-0.27465	-0.907056	-0.0286851	-0.96166	-0.246063
23_1700012A16Rik	0.0138989	-0.330055	1.43272	0.81086	1.77886	0.517607	1.33899	1.09307	0.371028	1.0609	1.13086	-0.826045	-2.14337	-1.04111	-0.0498371	1.54028	-1.34084	-1.27599	-0.576572	0.424315	-1.80221	-1.10709	-0.0138989	0.636397	-0.144577	-1.62317	0.41168	0.621911	-1.13279
24_1700016H13Rik	-1.07404	-0.228903	0.223091	0.134579	-0.0833194	-0.29202	-0.0123453	0.758194	0.140466	-0.226597	-0.279152	-0.774102	-0.672087	-0.322524	-1.26123	-0.37256	-0.293041	-0.45013	0.823333	0.363851	-0.33775	0.37046	0.414224	0.33501	-0.709623	0.742773	-0.0115035	0.676355	0.613321
25_1700021K19Rik	-0.47721	0.0389843	0.278157	0.955874	0.216281	-0.00278568	-0.0229101	0.314297	0.524248	0.416554	0.499248	-0.207391	-1.18236	0.192925	0.334675	0.260078	-0.175111	0.637967	-0.133033	0.127193	-0.468345	-0.0585337	-0.86939	-0.420236	0.00278568	-0.426654	-0.540902	-0.0868082	-0.921703
26_1700023E05Rik	-0.558973	0.0545232	-0.432261	-0.58975	-0.594839	-0.411403	0.0612953	-0.53111	0.0900011	-0.612059	0.82759	-0.0545232	-0.876309	-0.444839	-0.299204	0.168103	0.516311	-0.41383	1.56228	0.494149	-0.524421	1.50316	-0.472192	0.327528	-0.263834	0.263602	1.80951	-0.715159	0.338311
27_1700023L04Rik	-1.1097	-0.178849	-1.82743	-0.160129	0.654845	-0.148015	0.175893	-0.368323	-0.907032	-0.678685	-0.252277	0.637894	-1.57195	-0.598857	0.139748	0.886086	1.67361	-0.157799	0.0140743	0.702315	-0.94152	-0.0610628	-0.215206	1.09583	0.229002	1.35227	0.125688	0.0312066	-0.544488
28_1700028E10Rik	1.41368	-0.820532	0.394052	-1.25495	0.33056	0.538332	-0.833138	-0.828862	-0.251629	-0.563365	-1.99692	0.227238	-0.886863	-0.517454	-1.14126	0.145072	1.13527	-0.88658	1.15375	0.537249	0.461861	2.06214	1.0302	1.00978	0.307625	-0.57184	-0.772017	-0.586106	0.133725
29_1700030J22Rik	0.220691	-0.463278	-0.227799	0.374431	-0.709669	0.733593	-0.683822	0.0583334	0.710034	0.568362	-0.768593	-0.399325	-1.02504	-0.325398	-0.183289	-0.999191	0.787568	-0.00583601	2.08156	0.791445	1.13942	0.00583649	-0.0749845	0.646718	0.201021	0.7572	-0.225379	0.137241	-0.257052
30_1810027O10Rik	-0.0145521	-1.73087	-0.751751	-1.52241	-0.149799	-0.378421	0.0289373	-0.504984	0.461076	-0.283125	0.195669	0.194134	-1.14835	-0.308025	-0.200518	-0.316409	0.590856	0.218638	0.122638	0.437963	-0.404418	-0.194654	0.643141	-0.140837	0.0179234	0.614834	0.115596	-0.0112295	0.577466
31_1810029B16Rik	-0.0639391	0.210494	-0.388269	-0.0317144	0.373052	-0.0957422	0.292074	-0.575272	0.584253	-0.14139	-0.221006	-0.571434	-1.22598	0.0365009	-0.00767517	-0.0251675	-0.288239	0.00767517	0.309725	0.281516	-0.159508	0.0498638	0.512437	0.469529	0.858916	0.714863	-0.14749	0.265236	0.552294
32_1810034E14Rik	-3.25593	-1.42003	-0.493845	0.265993	0.25979	-0.00370455	1.35412	1.01524	-0.920218	-0.336222	0.689261	-0.330506	-2.38369	-0.154401	-1.74381	-0.277205	1.16168	1.26054	1.38089	0.607298	1.326	2.43117	-0.111313	-1.06738	1.26796	0.603841	0.79653	-0.969058	-0.701275
33_1810055G02Rik	0.0531597	-0.680013	-0.189348	0.641626	0.0683269	0.107744	-0.270137	0.785963	-0.017396	-1.14152	0.0952539	0.00584888	-1.03109	-0.382865	-1.20604	-0.532223	0.433449	0.224556	0.0898151	0.457452	-0.0248098	-0.667441	0.39403	0.881053	0.620121	0.154257	-0.284349	-0.301065	-0.00584984
34_2010015L04Rik	2.05337	-2.25205	0.207497	-1.50784	2.05499	0.0500164	-2.07057	0.02635	-0.958442	-0.838297	-0.453683	1.07733	-1.77419	-2.50925	-0.0428023	-1.88263	1.94766	-2.69423	-0.91439	1.23284	1.46673	1.85055	0.724008	-0.64973	1.78522	1.12946	2.38722	0.568384	1.65461
35_2010016I18Rik	-1.79413	-1.126	1.90375	-1.24892	2.62297	0.171075	1.09952	-0.734368	2.02705	1.61464	-2.34577	-1.96975	-0.198011	3.53117	2.16916	3.10934	-3.63746	-0.441096	1.01605	-1.71536	-0.808505	1.8472	-3.03752	-0.913914	-3.56912	-2.3342	-4.67995	-0.00307846	0.702319
36_2010305A19Rik	-0.364051	-0.283799	0.372424	0.354065	0.0327015	-0.097693	-1.12641	0.824255	0.115226	-0.511287	-0.115321	-0.574305	-1.65431	-0.91794	0.0420599	-0.406423	-0.0327015	0.949076	-0.0689759	0.89198	0.585373	-0.315592	0.101349	0.4345	0.514091	0.31946	-0.107055	-0.450955	0.413433
37_2010305A19Rik	-1.07302	-0.0911264	0.0168724	-0.499311	0.00440407	0.347661	-0.54113	-0.165917	0.27583	0.0688972	-0.253806	-1.08818	-2.60147	-0.966212	-0.49728	-0.460344	0.0293045	0.179056	-0.789936	0.736985	-0.00440311	0.00905132	0.697186	1.38855	0.561635	0.461801	-0.455744	-0.362114	1.07281
38_2210013O21Rik	-0.276574	0.387141	-0.226778	0.445968	0.0335503	-0.0109701	0.0567284	0.000665	-0.100137	1.65337	0.342692	-0.186494	-1.6909	-0.288873	0.503635	0.0709877	-2.78397	1.01832	-0.814892	-0.893637	-0.859035	-2.4557	-0.396798	-0.878808	0.243055	-0.502216	0.118257	-1.12378	-3.07681
39_2210013O21Rik	-0.160722	0.639233	-0.154892	0.369543	0.053998	0.0118799	0.112691	-0.0437002	-0.00463486	1.7584	0.473919	-0.260303	-1.57536	-0.309769	0.458453	0.111988	-2.7022	1.00911	-0.829304	-0.652609	-0.625114	-2.54127	-0.379517	-1.01313	0.248266	-0.808527	-0.0415106	-1.46184	-3.20515
40_2210411K11Rik	-0.291853	-4.11573	0.536609	0.740656	-0.201056	1.09789	-0.24063	0.197746	-0.97363	-4.50756	-0.915069	-1.84	-1.74074	-1.50415	-0.820761	0.0125036	-0.434841	-0.793755	1.1131	0.124106	0.0390015	0.149094	-0.112041	0.228473	1.11009	0.0370722	-0.0125041	1.0125	-0.441237
41_2310015K22Rik	-0.0553062	0.356733	-0.0676386	-0.228961	-0.00175559	0.121745	0.00523293	-0.154801	0.49044	1.12031	0.0287657	-0.000868	-0.321826	2.82725	0.784902	3.5068	-0.130002	-6.4e-05	-0.0654695	0.00605035	6.41e-05	0.0365474	-0.0760815	0.0554333	0.133208	-0.45675	-0.0773416	-0.378387	-0.068807
42_2310026I22Rik	0.85031	-1.38014	-2.11796	0.0880899	0.810967	-0.467334	-0.731711	1.41178	-0.136604	-1.27598	-0.0880895	-0.288934	-3.71732	-1.18332	0.20063	0.432142	2.41706	-0.714689	-0.888865	1.06713	1.08729	0.711551	0.278297	0.233836	1.70936	0.529778	1.02827	-0.427406	0.74326
43_2310030N02Rik	-0.860857	-0.259595	0.207353	-0.191569	0.313717	-0.472042	-0.278749	-0.0158072	0.137892	-0.222333	0.153954	-0.410658	-1.80056	-1.12143	-0.064558	-0.680915	-0.198452	0.398149	-0.9218	0.45428	0.124537	-0.49947	0.2613	0.625035	0.414057	0.859648	0.342852	0.0158081	0.687575
44_2310061C15Rik	0.381943	-0.646605	-0.165448	-0.597176	-0.501318	0.668644	-0.614696	-0.35692	0.130451	-0.495638	-0.315589	0.4417	-0.853999	-0.17562	-0.104747	-0.540547	1.24756	0.109904	0.360593	0.514884	0.237751	0.246654	0.691771	0.504665	0.706421	0.235723	-0.41885	-0.666808	-0.234593
45_2410022L05Rik	0.487632	0.0864172	-1.03673	0.347469	-1.76814	-0.777699	-1.41722	0.436812	-1.54751	-2.13702	0.14723	-0.0280771	-1.18035	-1.51721	-1.0687	-2.12053	-0.0386925	-0.0754175	-1.47641	0.251818	0.785505	-0.417403	0.635077	1.25747	0.291226	1.13426	0.433392	-0.612966	1.19922
46_2600006K01Rik	-1.04497	0.347216	-0.0388761	-1.13411	-0.626689	0.0352561	-1.92342	0.299283	-0.248436	-1.84956	-1.89709	-0.438461	-0.120206	0.50947	-0.499793	-0.789788	1.08418	0.243864	1.69332	1.59434	1.277	-1.12204	0.642363	1.50924	-0.637372	0.531501	0.00121045	-1.5378	1.03527
47_2610002D18Rik	0.433043	0.47699	-0.0651464	-0.177796	-0.0862999	-0.689447	-0.961859	-0.215915	-0.0815105	-0.894194	-0.128028	0.106656	-1.91109	-1.71822	-0.104925	0.194086	0.305712	0.672784	0.0489693	0.72839	-0.317987	-0.438824	0.070013	-0.215033	0.71734	0.760632	0.391467	0.286199	0.41706
48_2610005M20Rik	-0.339417	-0.407185	-0.743224	-0.901606	-0.78676	-0.164136	0.52823	0.594487	-0.212182	0.774663	0.037632	-0.689668	-1.06626	-0.674755	-0.198715	0.591857	-0.820874	-0.209582	0.236711	-0.271522	0.712192	0.228393	1.11162	1.15141	0.863375	0.303467	0.356103	-0.434768	0.614749
49_2610020C07Rik	0.130236	-0.453827	-0.340275	-1.18135	0.133032	-0.731595	-1.13085	-0.053184	0.28644	-0.419023	-1.66386	-0.696616	-1.90426	-0.314321	0.08781	-0.000546	0.739701	0.457367	0.123832	0.0948744	0.537053	0.0123634	0.28478	0.139142	0.145412	0.133015	-1.36997	-0.588409	-0.238638
50_2610035D17Rik	2.28573	-0.673929	-0.0607777	1.4269	3.64782	-0.0573068	-0.726746	1.73808	1.35456	1.03018	1.42069	0.519078	-0.201099	0.844549	0.560863	0.478951	-1.25344	0.18423	-1.1979	-0.310226	-0.944523	-0.0963111	-0.351452	0.026967	2.63911	-0.65971	-0.494642	-0.176321	-0.342189
51_2810030E01Rik	-0.0445206	0.682627	-0.0975511	-0.247916	-0.142657	0.345603	-0.136855	0.705349	0.445153	-0.198224	-0.116878	-0.0352443	-0.449047	-0.0176457	0.110462	-0.193232	1.04043	0.633984	1.41737	3.61129	-0.149428	1.11778	0.0113027	0.0309923	0.101475	1.40858	-0.00615799	0.00615788	-0.0493015
52_2810055F11Rik	-0.621074	0.5235	-0.50112	0.109114	-1.28625	0.0741725	-0.131673	0.790516	-1.52751	-1.27295	-0.0554366	0.41888	-0.855405	-0.595881	-1.15827	-0.854679	0.996699	0.0117435	0.357054	0.604656	-0.0197768	-0.011744	0.165522	0.127817	0.606628	0.194151	1.23453	0.578405	-0.248456
53_2810408I11Rik	-0.812294	-0.678497	-0.0415354	-0.810948	0.360188	0.361822	-0.228915	-0.90772	0.537159	-0.394605	-0.417862	0.208145	-0.974181	-0.606884	-0.426402	0.722044	0.88956	0.048769	0.0429821	0.452737	-0.228502	0.0188074	0.635318	0.322457	0.521624	-0.0188074	-0.746126	-0.162697	0.576445
54_2810429I04Rik	-2.82081	1.98622	-2.73103	2.08842	0.245107	-2.55324	-0.0615296	-1.10567	1.26218	0.53501	1.00554	0.40079	-1.00762	1.18213	0.972911	1.50902	-1.20144	-2.74484	-2.75724	-0.90811	-2.67489	-2.59588	1.44433	-2.58531	0.527308	-3.16668	0.428799	1.19979	-2.72626
55_2810429I04Rik	-0.85305	0.392568	1.05033	1.61215	-0.948636	-0.458863	-0.0553122	1.23535	0.135866	0.0512342	-0.149671	0.429874	-0.139016	0.0938647	1.37871	0.0615904	-1.37885	-1.04816	-1.32638	0.461505	0.507523	-1.14912	-0.442897	-0.633203	0.104352	-0.264814	0.514726	-0.229645	0.359453
56_2810453I06Rik	-0.626928	-0.74253	0.270843	-0.645913	-0.449157	0.661139	-0.485492	0.771179	0.0667753	-0.612027	0.571546	-0.336782	-1.02832	-0.657613	-0.457729	-0.788841	0.722447	0.624082	0.136359	-0.00627327	-0.221736	0.00627422	0.379797	0.981686	0.597566	-0.571056	-0.123453	-0.301015	0.780236
57_2810453I06Rik	-0.448242	-1.25986	0.433918	-0.261491	0.236932	-0.0216494	-0.135487	0.235957	0.320844	-0.727913	-0.344638	-0.411181	-1.10653	-0.664182	-0.0157061	0.274529	0.0771894	0.464517	0.307505	-0.00871754	-0.421524	-0.184178	0.117138	0.372277	0.00871754	0.429642	-0.0968666	0.285604	1.00677
58_2810459M11Rik	-0.054265	-0.561232	2.13779	1.07561	-0.605141	0.643314	1.38083	2.00924	0.247046	0.888213	-1.11935	0.0546799	-0.193806	2.55754	1.90485	2.76421	-1.20679	-0.805289	-0.259818	-0.562063	-0.872623	-0.360008	-0.163802	1.33035	-0.524077	-0.714764	-0.378785	-0.601966	0.468933
59_3110009E18Rik	-0.541631	-0.536292	-0.919355	0.902868	-0.895295	0.643706	-0.264795	0.113836	-0.410404	-0.804571	0.489716	-0.0462918	0.720589	-0.757416	-0.0794425	-0.0497777	3.16366	-0.500794	3.28734	0.833412	0.329514	0.370265	1.85453	1.11992	0.954758	0.516503	-0.967399	-0.80098	2.02006
60_3110009E18Rik	-0.802401	-0.293926	0.332087	-0.315688	-0.0406265	0.645941	0.0675812	-0.733087	0.188889	-0.0127697	0.0127707	0.24155	-1.60123	-0.805681	-0.412526	-0.421959	0.52297	0.119525	-0.489349	0.839688	-0.0908012	0.124966	0.225007	-0.116159	0.640301	0.0777235	0.378675	-0.391899	-0.0425167
61_3110009E18Rik	-0.906925	-0.068594	0.353466	-0.267389	-0.0970879	0.719315	0.0482702	-0.619983	0.319108	-0.0554819	0.202241	-0.000918	-1.76434	-0.792394	-0.203011	-0.210632	0.609583	0.233461	-0.423763	1.02408	0.0927506	0.109776	0.181949	-0.0607109	0.780808	0.0957947	0.247679	-0.359184	-0.0646095
62_3110062M04Rik	-0.943545	-0.751113	-0.0943947	-0.348722	0.0222683	-0.0376339	-0.502082	-0.541524	0.658817	-0.0128641	-0.390372	0.029808	-1.91972	0.134689	0.752278	-0.345918	0.900503	0.0326109	-0.274403	1.01817	-0.19405	-0.212533	0.079875	0.304619	0.220842	0.332957	-0.150747	-0.422556	0.308653
63_3110082I17Rik	-1.00388	0.0733433	0.0340357	-0.199991	0.441955	0.180276	-0.494	-0.171063	0.364191	-0.173344	0.399345	-1.46389	-1.30087	-0.499725	-0.725194	0.378787	0.25113	0.329734	0.106147	1.47771	-0.203053	-0.107471	0.0406589	0.634494	0.70936	0.186842	-0.954255	-0.0706244	0.34304
64_3830612M24	-0.462773	0.799005	0.141685	0.0748987	-0.55057	-0.822384	1.06185	1.02163	0.51147	0.430858	-0.303575	0.324265	-1.29429	0.106283	1.35939	0.528302	-0.736007	0.709037	-1.8297	-0.604261	-1.47723	0.26167	-1.0583	-0.374192	-1.1484	-0.628467	0.510967	-0.926019	-0.788651
65_4430402I18Rik	-0.113202	0.192904	-0.135736	-0.281804	-0.132865	0.0102375	0.537852	-0.22233	0.39755	-0.214949	-0.111603	-0.0732666	-0.452621	-0.0102375	0.127138	-0.198569	1.25268	1.45361	0.705443	-0.138028	-0.144568	0.415716	-0.144947	0.636821	0.0737584	0.0257299	-0.0778226	0.486464	-0.111431
66_4632415L05Rik	0.118096	0.480776	-0.360371	-0.290644	0.510569	0.240073	0.126162	-0.326696	-0.00571537	0.222875	-0.074337	-1.45428	-1.23436	0.284549	0.294946	0.287849	-1.16894	-0.924546	-0.0587645	0.157069	0.290602	-1.35335	-0.383909	-1.88956	0.0356112	-1.70585	-0.772144	-0.098238	-0.125525
67_4833419E13Rik	-0.381621	0.0193067	-0.352915	-0.746743	-0.704967	-1.41226	0.642355	-0.614571	-0.697534	-0.92302	-1.08864	-0.13368	-0.151893	0.252241	0.0629139	-0.495039	0.876668	-0.0193062	0.130441	-0.139787	0.619692	-0.293305	0.868947	-0.421884	0.442701	0.496202	0.260839	-0.378481	0.245763
68_4833439F03Rik	-0.0442033	-0.39467	1.08728	0.701669	0.425692	-1.32681	0.00252247	0.0479436	-1.74522	-1.1576	-1.32789	-0.00252247	-0.894996	0.961745	-0.742689	-0.654249	0.381451	-1.07192	0.343928	-0.209352	0.639634	-0.183581	0.912962	0.724082	0.266785	-0.0220733	0.264215	0.098598	1.48134
69_4921504E06Rik	-1.54849	-0.335566	0.858444	-0.603299	0.671267	0.112133	-0.045238	0.60683	-0.119408	-0.000946	-1.60655	-0.090754	-0.570329	0.000946	0.281062	-0.35662	0.352805	-0.827375	0.436493	-0.294018	-0.900588	0.791245	2.2773	0.497901	0.685824	-0.207327	3.03518	0.718116	4.01319
70_4921511C10Rik	1.47725	0.273716	0.703188	-0.384572	0.738339	0.704646	0.01756	0.44415	-0.306392	-0.502593	-0.225998	1.60413	0.711548	0.563899	-0.0234909	0.388622	0.100396	-0.600213	1.74903	-0.01756	-0.214804	-0.605146	-0.311274	0.740256	-1.92049	-2.62717	-0.0399575	-2.08002	-1.058
71_4921513D23Rik	0.0777912	0.0346308	-0.261917	-1.15389	0.432189	0.0892105	-0.723249	-0.199034	0.868189	0.354351	-0.619649	-0.541255	-2.15155	0.333128	-0.216118	-0.416447	0.361868	-0.274044	-0.278607	0.480305	0.534338	-0.230393	0.947239	0.882571	0.368676	-0.0346308	0.763889	-0.633819	0.401645
72_4921518B13Rik	-0.177255	-0.476225	0.233802	-0.433164	-0.137026	-0.263778	-0.164286	0.551893	-0.133119	-0.0441449	-1.44137	0.711968	0.26055	0.381542	-0.594482	-0.042346	0.0959113	-0.188251	0.347931	0.698334	0.424355	-0.0795829	1.94431	-0.101311	0.945008	0.72095	0.319576	-0.654167	1.0367
73_4921524L21Rik	-0.0366236	2.20293	0.0271777	0.747289	-0.133326	1.34655	-0.103191	2.07647	0.539654	-0.201305	0.655502	0.07459	-0.434123	-0.0035857	0.150186	-0.193465	-0.0753536	0.0261239	-0.0237331	-0.136371	-0.15918	0.14861	0.0141572	0.149718	0.213875	-0.410851	-0.0509322	-0.327451	-0.00651884
74_4921529N20Rik	0.173995	-0.768	0.756284	0.136505	0.35946	0.45336	-0.26948	0.534934	2.57855	1.91242	-1.02963	0.0630379	0.888491	1.31858	-0.509375	0.355385	-0.2367	-1.03803	0.6366	-0.58102	-1.25659	0.484347	0.944362	0.0321422	0.786411	-0.971324	-0.453477	-1.48265	-0.371116
75_4930414N06Rik	-0.120613	1.28821	0.00321639	-0.235727	0.24508	0.0512073	0.999117	1.05608	0.483976	-0.173872	1.39187	-0.0421792	-0.419725	0.8386	0.178792	0.735632	-0.148327	-0.0402124	-0.0832247	0.770521	-0.00362074	-0.00321639	-0.108592	0.021628	0.0932723	-0.487248	-0.124407	-0.407057	-0.0779622
76_4930417O13Rik	0.393663	-1.24287	0.408685	1.6062	1.84934	-0.360739	-1.59738	3.06221	1.76636	0.845024	-0.176656	-1.11905	-1.50036	0.661562	2.6259	2.07972	-1.94889	0.402133	0.583691	-0.541466	-1.08692	0.00892878	-1.78664	-0.00892925	-0.789584	-2.34188	-1.48786	0.387766	-0.785626
77_4930422G04Rik	0.918511	0.757196	-0.340291	-0.795088	0.474066	-0.604105	-0.129772	-0.378769	0.172953	-0.509388	-0.20997	0.129598	-0.254159	-0.482439	-0.562354	0.24885	0.868601	0.131153	1.15969	0.597891	0.352347	-0.496039	1.07115	-0.0488892	1.2509	0.414382	0.138533	-0.0275669	0.523012
78_4930430D24Rik	-0.128913	0.0311041	-0.265448	-0.65921	1.24573	0.00920296	0.342308	0.0675211	1.22448	1.42453	-0.576808	-0.727172	-0.950847	1.71947	1.49873	1.23898	-0.258466	0.012495	0.397984	-0.500391	-0.0556374	1.16261	-1.40176	-0.289641	-0.735053	-0.650883	-1.24304	0.305262	-0.468819
79_4930447J18Rik	-1.30738	-0.222168	0.0946836	-0.178486	0.430399	0.164288	0.142088	-0.110572	0.00885582	-0.893706	-0.504	-1.02451	-1.69045	-0.776471	0.354996	0.336327	-0.620776	0.213263	-0.683049	-0.0413818	-0.323053	-0.408848	0.0704279	0.586454	0.236768	1.33218	-0.134076	1.16673	0.968557
80_4930448F12Rik	-1.3205	-0.563096	0.0719013	-0.859545	0.362955	1.07216	-0.496833	-0.273419	-1.07734	0.115214	-0.390624	-0.188137	-0.918289	0.0832229	-0.0477157	-0.0564966	0.13658	-0.512477	-0.0990777	-0.418421	0.424437	0.333755	0.485141	0.261931	0.482063	0.0223155	-0.553664	0.918749	0.0374236
81_4930459C07Rik	-0.132899	1.3235	-0.121351	-0.268073	-0.105609	0.036111	-0.106715	2.09693	0.416977	2.10234	-0.0794332	1.63663	-0.433826	0.0230585	3.64278	0.694931	0.152275	-0.0704701	-0.135908	-0.0997075	-0.107721	-0.0228605	-0.122497	-0.0072521	0.0850492	-0.500803	-0.105134	-0.407631	0.387526
82_4930473A06Rik	-0.0994992	-1.30343	-0.251616	-0.0169735	-1.2103	-0.117434	-0.543841	0.439356	0.518075	0.077806	-0.358531	-0.727387	-1.87875	-0.512577	-0.0569549	-0.683921	1.07368	0.107988	0.394866	0.153178	0.670284	-0.418641	0.544769	0.183475	0.303792	0.0743442	-0.475751	-0.0830331	0.0169735
83_4930473A06Rik	-1.02243	-0.674636	-0.181757	0.0136342	0.704612	-0.00409365	-0.997559	0.785089	-0.401923	0.21689	-1.02402	0.973505	-1.29412	0.00409341	-0.728101	-0.162083	0.845042	0.810673	1.12891	-0.285451	-1.06013	0.445749	0.999436	-0.362402	0.597142	0.0701697	1.16258	0.28992	-0.540068
84_4930517G19Rik	2.71038	-0.185979	-0.155045	0.626721	1.19397	1.23542	0.722263	1.21232	-0.576447	-0.374576	-1.12704	1.44194	1.83558	-0.0687909	0.335707	1.81951	-1.09406	-0.748171	0.858067	0.32281	0.218101	0.0687909	1.37982	-0.960028	0.227723	-1.51648	-1.05805	0.840195	0.203024
85_4930521A18Rik	-0.965415	1.25504	-0.342946	0.182155	-0.784004	-0.200361	-1.3938	-1.3604	-0.35753	0.689406	-0.678337	-0.28449	-1.11114	-0.470448	0.34196	0.138544	-0.400568	0.0940688	-0.0597882	0.996715	0.43655	0.658186	0.827965	0.67982	0.518816	0.243759	-0.375134	0.386832	-0.494067
86_4930524L23Rik	0.587265	0.710221	-0.0466371	0.298125	0.263311	1.25542	-0.365432	1.4396	0.43027	0.382338	0.632799	-1.21986	-1.41771	-0.916945	-0.297285	1.02887	-0.00340986	0.209354	0.449639	-1.60143	-1.73004	-0.415061	-2.27774	0.763644	-0.193745	-1.1013	-0.0338953	-0.172218	-0.653655
87_4930548F15Rik	-0.560941	-0.0450563	-0.580397	-0.738266	0.309162	0.0450563	-0.618076	-0.349736	1.16661	-0.685177	0.0450604	-0.381453	-0.936818	0.360077	-0.373512	-0.673836	0.135751	0.194405	0.785424	-0.625536	-0.226725	2.67639	1.328	0.15692	-0.110107	0.770659	0.192955	-0.166219	-0.55846
88_4930556H04Rik	-3.42977	0.414707	0.111448	-0.0704756	-0.85848	0.723677	1.1007	0.0867567	2.98257	2.46978	-1.4675	-0.322619	-2.49055	2.24804	1.79243	3.29971	-2.62397	1.90116	-3.17565	-0.22296	-0.564674	0.249595	-2.29915	-0.436353	-0.919305	-0.625697	-2.24623	-0.0468259	-1.44948
89_4930563E18Rik	0.676479	0.274328	0.513484	1.13234	-0.0647478	0.0685537	-0.0703784	1.13167	0.430045	-0.148946	-0.0442867	0.398061	-0.387926	0.390971	0.636314	0.559934	-0.19694	-0.0484302	0.307376	-0.0655323	-0.0735847	-0.00970638	-0.116238	0.0097065	0.0988129	-0.492326	-0.0889587	-0.402503	-0.0445731
90_4930568G15Rik	-1.46584	-0.164706	0.245182	-0.989334	-0.569995	0.943395	-0.379066	0.130579	0.625734	-0.232232	-1.54326	0.978078	-1.20401	0.249548	-0.135749	-0.334568	0.29674	-0.473952	-1.00662	0.752511	0.31058	0.235372	0.302242	1.03955	0.329838	0.877204	-0.130579	0.683224	0.586557
91_4930579F01Rik	-0.957847	-0.716551	1.99498	2.78687	-1.08775	2.1531	-0.255897	1.81178	1.7019	3.00584	2.64729	0.023309	-0.272979	4.00372	1.71961	0.897906	-0.649714	-0.383408	-1.05211	-0.0233092	-1.08599	0.0875959	0.751705	1.52575	-0.841758	-0.485204	-0.837336	-0.170856	0.399724
92_4930579G22Rik	-0.019732	-0.722404	-0.436519	-0.655195	-0.221531	0.019732	0.437061	1.07722	0.242499	-1.37668	0.03403	0.119471	-1.72588	-0.0279307	-0.0960836	-0.622591	0.654099	-0.896845	-0.194023	1.10081	0.321266	0.562621	-0.0418324	1.17674	-0.182259	0.273896	-0.0726776	0.148209	0.781519
93_4930579G22Rik	0.466449	-0.514252	0.484437	-0.534158	-0.484652	-0.611048	0.0432167	1.20182	0.01617	-1.66682	0.111757	-0.01617	-0.315654	-0.1761	-0.622561	-1.02466	0.635109	-0.538639	-0.210495	1.23646	-0.0887852	0.807362	1.00057	0.539015	0.690867	-0.533687	0.23844	-0.710203	0.986635
94_4931429L15Rik	-0.0514772	0.189597	-0.0789365	0.782597	-0.134291	0.0239751	0.640205	0.141117	0.440777	0.990236	1.24745	-0.02095	4.34898	-0.00918448	0.871432	-0.177113	-0.202322	-0.0325173	-0.132655	0.281329	-0.14692	0.0299449	-0.0829451	0.0466232	0.117168	-0.48263	0.00918448	-0.380143	-0.0525019
95_4931431B13Rik	0.211028	-0.34237	-0.30907	-0.705158	-0.155032	-0.614621	0.0504518	-1.23544	0.110989	-0.876486	-0.428105	0.97001	-0.786029	0.315756	0.464139	-0.348576	0.821422	0.896601	1.93621	-0.0157566	1.73475	0.70506	0.0157566	0.250625	0.97695	-0.184336	-0.0262332	-0.768994	0.151099
96_4932438A13Rik	1.14967	2.45237	0.0123911	-0.797194	1.12841	0.522378	-1.69755	-0.0529346	-0.136334	0.744453	0.106207	0.840575	0.423067	0.847974	-0.344902	0.629096	-0.20198	-0.951177	0.0376625	-0.78445	1.0232	-0.1303	0.06391	-0.858942	-0.156333	-1.63111	-0.823945	-1.19705	-0.440788
97_4932442L08Rik	-0.477396	-0.220706	0.741476	-0.666789	-0.0506241	-0.39423	0.609167	-0.214995	0.0172727	-0.428401	-0.519388	0.00734186	-0.820217	-0.420313	-0.00734162	1.53728	2.02677	0.1469	1.93662	-0.494391	-0.556038	3.27043	5.0284	0.244371	0.477169	1.13235	-0.283907	-0.0859673	1.26716
98_4933401L05Rik	-0.362069	0.171007	-1.13104	-0.442997	0.08991	-0.349928	0.140403	-0.716282	0.14548	0.637256	-1.3255	-0.332472	-0.989651	-1.04244	-0.286371	0.21726	-0.243444	-0.00187922	-0.44524	0.998916	0.0594377	1.03117	0.00187922	0.90324	-0.243053	0.202116	0.169306	1.08932	0.438651
99_4933403F05Rik	-0.71636	0.49789	0.0837603	-0.0544324	0.381207	-0.0256572	-0.153641	0.0175447	-0.00155735	-0.102427	-1.09042	-0.262121	-1.34409	-0.455591	-0.14401	-0.408565	-0.176629	0.841367	0.311681	0.256874	-0.356162	0.774962	-0.109513	0.633395	-1.02193	0.449901	0.441852	0.52981	0.495071
100_4933412E12Rik	0.602523	1.07451	-0.158263	0.610181	1.18167	-0.882982	-0.194236	-0.198149	0.0491075	0.584308	1.14992	-0.198998	-1.01207	1.12736	0.895432	0.151889	-0.725197	0.605348	-0.722798	-0.446975	-0.837829	0.527099	0.0849314	-0.877754	-0.387136	-0.823774	-0.0950746	0.0116653	-0.703403
101_4933433G08Rik	-1.03743	1.52673	-1.57929	-1.94721	-1.83011	-1.68141	-1.81654	-1.41184	-1.0654	0.802337	-1.79473	1.73066	-0.544	4.57987	-1.20405	-0.951809	2.95965	1.03394	-1.83204	2.45314	-1.17622	2.45377	3.38588	1.8723	-0.339542	2.89217	0.0504312	-1.92142	3.09356
102_4933439C10Rik	-0.383033	1.0317	0.308561	0.0214968	-0.811816	-0.548902	0.292519	0.328864	0.385587	1.06991	0.316615	-0.0494833	-0.654596	0.666591	-0.893356	0.0550346	-0.121598	0.679566	-0.859279	-0.182858	-0.283291	0.335027	0.107442	-0.375167	-0.153354	-1.26279	-0.471092	-1.33973	-1.83637
103_5730494M16Rik	-0.507657	-0.337742	-0.19715	-0.766903	0.949138	0.224361	-0.711278	-0.195026	0.0247269	-1.35268	-1.00171	-0.391797	-0.837332	-0.891413	-0.314885	-0.902165	0.312959	0.637667	0.0901036	1.17569	-0.552286	0.128243	0.413299	0.150959	0.25871	-0.008852	0.220633	-0.395066	0.0434761
104_5730522E02Rik	0.364926	0.877003	0.765149	-1.18329	0.63021	0.411879	0.490166	0.750659	-0.836559	-1.10551	0.213698	0.310432	-1.13689	-0.00182223	0.443697	-0.524057	-1.00286	-1.32501	0.364659	0.001822	-1.09827	-0.320724	0.344476	-1.27981	0.321322	-0.499827	-1.39664	-0.366818	-0.560968
105_5830406C21Rik	-0.495486	-1.00867	-0.0203242	-1.01128	-1.0302	-3.52675	-1.31348	0.0203242	0.428831	-0.587774	-0.247301	-1.60633	-4.16679	0.0758791	0.553577	-1.29792	0.758229	0.443147	-0.453102	0.571265	-2.8152	0.516473	1.03413	0.244743	1.70532	-0.641282	0.167816	-0.82736	-0.426517
106_5830415G21Rik	3.49653	-0.486178	1.92943	-0.254385	-0.522305	-0.567895	-4.31962	2.8915	-3.85085	-1.68998	-3.11797	1.76151	-2.64585	-1.02099	-0.938807	-4.41078	2.78227	-1.8887	-2.5681	0.745488	2.86007	2.5977	1.74454	1.61698	1.02968	0.311197	0.232899	-0.173129	0.81669
107_5830468F06Rik	-1.01413	3.04126	-0.174462	1.40919	-0.591471	0.253443	0.00780201	3.08357	0.885903	1.72783	2.03821	-0.687792	-1.58998	0.473949	2.12526	-0.701504	-2.14395	2.85534	-0.971603	-0.907515	-0.278285	-0.797967	-1.24767	0.489006	-0.723303	-1.90094	0.885743	-1.83896	-0.988768
108_5930403N24Rik	-0.318535	0.422051	0.0022974	-0.814746	0.719968	-0.581269	-0.348673	-0.241049	-0.0825033	-0.261477	-1.42351	0.0355692	-1.0235	0.105075	0.101583	0.317814	0.191411	-0.221097	0.662789	0.914547	0.538639	0.455419	0.44169	-0.373158	0.60098	0.159225	-0.553152	-0.344509	0.191641
109_6030419C18Rik	-1.06477	0.0905275	-1.00652	0.389306	-0.194572	0.0280428	-0.754026	0.459597	-1.80742	-1.04165	0.342291	-0.0280423	-0.239947	0.401964	-0.652035	-0.337053	1.52093	-0.198638	1.24287	0.799303	0.043921	0.117648	-0.850772	-0.964494	0.367298	-0.205093	1.34066	-0.394537	0.444533
110_6330407I18Rik	0.461624	-1.086	0.354371	0.244648	-0.834031	-0.691972	-0.174604	0.88926	-0.0797596	-1.02274	0.00395346	-0.458425	-0.29809	-0.503107	0.081533	-1.36951	1.33855	0.124889	1.77411	0.391262	0.126771	-0.00395393	0.114234	-0.0339899	0.272714	-0.766041	0.947894	0.264493	-0.0341191
111_6330531I01Rik	-0.0567241	-0.227782	0.016252	-0.439619	-1.46643	-0.583061	0.0991635	-0.015666	0.290874	-0.0722322	-0.936401	0.917447	-1.16407	-1.10026	0.221683	1.66072	0.258085	1.09299	-0.183943	0.82289	0.63936	2.45607	-0.149825	-0.181201	1.48158	0.547996	0.0156665	-1.01909	0.394188
112_6530418L21Rik	0.500813	-0.221182	0.153921	0.368213	-0.289646	0.0409279	0.125356	-0.287896	1.55519	0.543055	-0.440558	-0.999256	-1.42802	1.0422	1.66672	0.934342	-1.14291	-0.383367	-0.00648165	-0.702243	0.267715	-0.422184	-1.66131	-0.438739	0.192402	-1.39039	0.437169	-0.145937	-0.416545
113_6820445E23Rik	-0.507293	-0.00757599	-0.533902	-0.811886	0.436644	0.0892305	-0.498255	-0.545206	0.387421	0.219072	-0.834566	-0.829524	-1.41458	-0.954995	0.504051	-0.795581	0.163379	-0.527322	-0.660878	0.00757647	-0.0988541	-0.27549	0.605218	-0.697328	0.628663	0.420328	0.709316	-0.0944085	0.427597
114_9030619P08Rik	-0.31567	-0.0667543	-0.164245	0.296815	-0.617053	1.85743	-0.607347	1.28421	-0.777926	-0.860852	-0.232203	0.746038	-0.386059	-0.340946	-0.807852	-0.987843	1.54832	0.536299	-0.0947533	0.390622	0.95411	0.411829	1.43044	2.40481	0.0490122	0.199224	0.00456333	-0.668242	-0.00456429
115_9330154J02Rik	0.406969	0.35096	-0.0705659	-0.0390446	-0.0323364	0.0934606	0.119868	2.63424	0.424674	-0.11335	-0.00182235	0.996407	-0.359134	1.78688	0.225521	-0.10716	-0.150839	-0.0878483	-0.113682	-0.0344546	-0.0347024	0.0638846	0.00182223	0.0560716	0.0926928	-0.527638	-0.168316	-0.0221239	-0.110629
116_9430070O13Rik	0.455735	2.12583	-0.696346	-0.699191	0.00747776	-1.08615	-0.612312	-0.00747824	0.37445	-1.03437	0.376148	1.1201	-1.50906	-0.72608	-0.514995	-0.479645	3.47548	-1.05906	-0.0407105	1.38974	3.30767	1.19012	0.902422	2.33126	1.22057	0.228731	1.32384	-1.33302	0.566975
117_9530036O11Rik	0.0499232	-0.324407	-0.578705	-0.743001	-0.692846	0.162446	-0.657783	1.18079	-0.0658936	-0.734445	-0.675779	-0.520987	-0.967416	-0.00153375	0.40912	-0.752921	0.373308	0.52666	2.43317	-0.699331	-0.729407	0.302546	0.145994	2.97001	0.632458	0.223553	1.24715	-0.574904	-0.617289
118_9930021D14Rik	0.523334	-1.27085	0.60581	-1.51458	-0.959507	0.0534883	-0.58998	-0.382597	0.247641	-1.0569	-0.219361	-0.632386	-0.816278	-1.52828	0.0891709	-1.32813	-0.284949	0.281244	1.14466	0.655604	-0.10595	0.39682	0.168411	0.203739	-0.0534878	-1.16918	0.0953264	-0.178441	-0.257136
119_9930023K05Rik	0.620721	1.37843	1.16891	2.66464	-0.380708	-1.02612	-1.90421	3.35607	3.04216	0.641671	-0.367476	2.05552	-0.802013	2.8705	2.31683	-1.09233	0.367476	-3.59311	-1.49768	2.28192	-1.16244	-2.5389	0.514664	1.1585	-1.72239	0.81129	-1.7111	-1.72253	-2.02617
120_A030005L19Rik	-1.48549	1.16545	1.84111	-0.844216	1.74567	-1.18585	0.896369	-0.267098	1.52546	1.47361	-1.88588	0.0482898	-1.42351	1.07336	0.55618	3.63029	-1.19845	-0.868754	1.33584	-0.824161	0.136811	0.151793	-0.945534	0.592265	-0.916541	-1.569	-1.26345	-1.40991	-0.0482893
121_A030009H04Rik	0.53262	-2.60571	-1.12262	-0.443473	-2.29329	-0.076581	-1.46411	-0.437747	0.654557	-2.24317	0.203819	-0.0144091	-1.37734	-1.04472	-0.381598	1.09166	1.5903	-0.628844	0.393519	0.498323	0.0336447	-2.03204	0.329468	0.554426	0.213919	0.966021	-0.433897	0.165645	0.670624
122_A030014E15Rik	-0.645686	1.15828	1.41971	0.71566	1.87687	1.51476	-0.540184	0.322539	1.16902	0.752679	-0.710943	-0.629761	-1.04721	-0.542736	0.45222	3.40106	0.581381	-0.627147	1.2593	-0.740808	0.330241	0.0414481	-0.691371	-0.473665	-0.438094	-1.07248	0.5908	-0.973023	-0.644031
123_A230038B01Rik	-0.222909	-0.107133	-1.87503	-0.18917	0.088006	-1.16249	-0.274021	0.644171	-0.59193	-0.551417	-0.812666	0.797578	-1.65309	0.267222	-0.0720911	0.217108	0.547698	0.563031	-0.146741	0.700559	1.64799	1.36716	-0.022954	0.638086	-0.149207	0.64505	0.284878	-1.37946	0.138978
124_A430035B10Rik	2.81049	-2.46941	0.475054	-0.686882	1.08947	-0.680493	-0.707595	-0.609654	-0.0787454	-0.727757	0.0787454	3.03188	-1.60633	-2.58222	0.183723	-1.8836	5.79672	-1.02431	-1.01232	3.55974	4.20819	1.62795	3.87784	0.813944	4.07751	4.02241	2.99652	-0.568731	2.43526
125_A430093F15Rik	-0.355571	-0.560932	-0.216651	0.856992	0.397675	0.144299	0.114106	1.9979	1.05574	0.690815	1.29132	-0.746894	-0.976876	0.526698	-0.199286	0.700863	-0.718203	-0.798793	-0.00128269	-0.277957	-0.162312	-0.263393	-0.384768	0.543597	-0.213571	-0.589376	-1.35967	0.294572	0.00128317
126_A530064D06Rik	-0.721476	1.40781	0.622295	-0.00841427	-1.5361	0.569054	-1.71279	0.290209	-0.386273	-1.25906	-0.578159	-0.366781	0.610596	-1.04898	-0.0571823	-0.673624	1.15247	0.749252	-0.341219	1.9519	0.397757	2.11546	-2.20496	1.27594	0.00841427	-0.453248	1.19028	-0.248377	1.9966
127_A630095E13Rik	1.0855	0.776297	0.239669	2.70096	-0.607497	-0.485839	-0.588179	3.71956	2.19417	-0.683681	-0.00075	2.20934	-0.783025	1.0747	1.76323	-0.392229	-0.690746	0.0779009	-0.630768	1.80947	-0.588807	-0.533244	-0.6468	0.882657	-0.143995	0.248492	-0.666852	-0.717956	-0.637981
128_A930026B05Rik	0.21328	-0.732126	-0.736185	-0.890396	0.821838	-1.52967	-0.0589814	-0.330778	-0.291028	-1.1999	-0.211918	0.138465	-0.41897	0.739068	0.181524	0.45234	-0.147967	0.363902	1.42838	0.0716109	-0.0902209	0.34637	1.42099	0.190044	1.32057	-0.774096	1.13054	-1.06931	0.995128
129_A930038C07Rik	-0.853269	1.14018	-1.02881	0.105564	0.499033	-0.165625	-1.93088	1.66593	-0.550415	-0.241809	-0.976913	-1.38829	-0.483267	-1.05249	0.0513661	-0.605431	0.693074	-0.138586	1.33977	-0.0513663	0.257222	0.579506	-0.424429	0.697047	-0.0946734	0.773467	0.63892	0.61818	-0.500015
130_Aaas	0.134588	0.0422831	0.00761032	-0.423251	-0.404244	0.0798006	-0.717431	-0.407431	0.500847	0.337659	-0.300726	-0.0116987	-0.909642	-0.792933	-0.300745	0.166089	0.587013	0.510071	0.182437	0.839606	0.220397	-0.318539	0.398219	-0.118071	1.653	0.405282	-0.221732	-0.728189	-0.114039
131_Aars2	1.10806	-0.945616	0.913132	-1.69518	-0.394928	-0.555853	0.628123	-1.68613	-0.0718994	0.537279	-1.03075	-0.623638	-2.09594	-0.584286	0.214447	-0.144819	0.969157	1.80367	-0.603969	1.12525	0.593416	-0.00188446	0.174855	-1.16486	2.33054	1.10258	-0.854269	-0.535197	0.364317
132_Aatk	-0.621528	-0.466957	-0.00015	-0.482801	0.126096	-0.0344305	0.528571	-0.238869	-0.307516	-0.59322	-0.63713	0.254872	-1.29408	0.00015	-0.503812	-0.160072	0.245205	-0.6318	0.216508	-0.103656	0.0436058	0.37313	-0.14959	0.103669	0.123665	0.207801	0.371612	0.0616531	0.787438
133_Abcb10	0.813676	-0.898294	-0.88164	-1.23554	1.61624	-1.65305	-0.910106	-0.734165	-1.96015	-2.38299	-1.20379	0.108562	-1.02066	0.944737	-1.3765	0.372629	-0.309946	-0.539899	0.849027	-0.589895	0.101624	0.699107	1.09114	0.212622	-0.186902	0.542839	0.751819	0.0680218	1.48271
134_Abcb1b	-2.15576	-0.649725	0.626747	0.582775	-0.260556	-0.998377	-0.000964	0.660503	1.02809	1.72581	1.12307	-0.813608	-2.48432	0.5231	0.474727	0.451481	-0.759928	0.534349	1.18252	-1.5787	-1.72941	-1.10214	-1.09363	-0.782809	-2.26135	-2.62266	-1.13511	0.516079	-2.05009
135_Abcb6	0.0963764	0.577401	-0.724506	0.005126	-0.00583458	-0.786542	-0.22088	-1.09169	-0.133646	-0.311543	-0.0540752	0.118775	-1.22127	-0.642805	-0.531966	0.355887	0.390574	-0.514764	0.0440435	0.319904	0.580426	-0.365443	0.109883	-0.0409021	0.649628	0.62014	0.0807943	0.140276	1.24774
136_Abcc1	-0.0561371	-0.763348	0.228021	0.737528	0.361954	-1.01848	-0.805782	1.3	-0.279087	-1.25509	-0.0347967	-0.270831	-1.04021	-0.295182	-0.524832	-0.331569	0.206216	0.330761	0.875104	0.547762	0.377054	-0.385657	0.260124	1.07134	0.360912	-0.170799	-0.111441	0.267963	0.496049
137_Abcc5	1.23146	-0.296268	-0.0869217	-0.373788	1.0659	-0.613679	-1.04491	0.194659	0.0885363	-0.247791	-0.647042	0.533831	-1.20411	-0.118603	-0.0656548	-0.220902	0.547	0.19361	0.547725	0.165453	1.40188	0.799705	0.979047	-0.239486	0.334911	0.513961	-0.745313	-0.32116	0.433374
138_Abcc5	0.350203	-1.21463	0.00670528	-0.122885	0.10918	-0.0377874	-0.00670624	0.445764	0.429251	-0.543761	-0.952819	0.943563	-0.666344	-0.157623	0.365566	-0.259889	0.63892	0.178801	-0.600771	-0.00992298	1.09831	0.817624	1.064	0.630035	0.746145	0.711886	-0.240092	0.373559	0.338435
139_Abcg3	-0.846517	-1.84052	0.0740128	-1.94181	-0.385107	0.0484114	-0.836569	-0.0161495	-0.752384	0.484454	-1.90454	-0.347186	-2.20193	-0.894471	-0.839862	-1.10521	0.74524	0.613628	-0.344246	0.320146	0.374608	0.0190048	-0.414958	-0.222449	0.677675	0.102446	0.56726	-0.689765	0.300362
140_Abhd11	-0.657024	0.278228	0.336348	-0.232693	-0.271505	0.669798	-0.367611	0.332775	-0.150319	0.00151348	0.43123	-0.182486	-1.23736	-0.518738	-0.757271	-0.194485	0.568961	0.492359	-0.410193	1.04757	0.43375	-0.166149	0.38376	0.979239	0.453412	0.255899	-0.367876	-0.492056	0.480001
141_Abhd14a	1.0961	-1.14979	-1.54426	2.23905	-0.196376	0.289353	-2.31181	0.0859633	-1.73121	-2.50269	1.47919	-1.03543	0.842349	0.950406	-1.52757	-1.47843	1.24621	-1.40813	-0.0859633	0.723483	1.97331	-1.47351	2.2588	1.62577	0.764175	2.01522	-0.360806	-0.625762	2.29445
142_Abhd2	0.252299	0.168704	0.182649	-1.67069	0.0230966	0.103207	-0.63851	0.0809708	0.0589352	-0.155048	-0.992931	-1.0156	-0.790175	-0.608391	0.156114	-0.141763	-0.0890517	0.132378	-0.519157	0.143792	-0.0586944	-0.765991	0.0576859	1.04698	1.11776	-0.0230961	-0.100333	0.566103	0.481687
143_Abhd5	0.296278	-1.085	0.38838	-0.449373	-1.14472	0.340405	-0.860445	0.0910726	0.110735	-0.792169	-0.0581322	0.594423	-0.703805	-1.54328	-0.407106	-1.01922	0.58141	-0.333578	-0.210966	-0.0849352	0.0581322	-0.611281	0.442102	0.959843	0.600822	0.939274	0.0686636	-0.356347	0.760576
144_Abhd5	0.268775	-0.177059	0.524752	-0.472747	-0.687916	0.655323	-0.69714	0.391226	-0.00624132	-0.771168	0.335371	-2.05447	-1.88951	-0.857566	-0.258918	-0.69975	0.6133	-0.541825	0.00624132	0.208597	0.0456934	-0.654588	0.23951	0.769669	0.731278	0.490463	-1.00397	0.115238	0.749874
145_Abi2	-0.592533	0.309523	0.575751	1.7319	0.868082	1.12721	0.0245695	1.26466	1.13027	1.03557	0.552473	0.602862	-1.64276	-0.1026	-0.0245686	1.38087	-0.971765	0.880956	-0.615082	0.400272	-2.06587	-0.344431	-1.32491	0.374952	-0.234585	-1.35044	-0.457543	-0.048295	-2.0009
146_Abi2	0.0497308	-0.0782051	0.825789	1.69715	1.48805	1.09476	-0.521908	1.09435	0.931199	0.968303	0.243928	0.397339	-1.39873	-0.311537	-0.122183	1.46708	-1.1532	0.653438	-0.463875	0.351828	-2.14187	-1.0493	-1.7845	0.00817728	-0.00817776	-1.19345	-0.893401	0.84552	-1.77499
147_Abi3bp	0.604122	0.631289	-0.730196	-0.185407	0.266279	-0.00826168	0.00826216	0.968419	-2.09668	-1.9191	0.0308414	-0.592533	-1.29553	0.591513	-2.85197	-1.53108	1.89644	-0.422733	1.88326	-0.360043	-0.0446525	0.433866	-1.10268	0.542666	1.05782	-0.637979	1.37705	0.198338	0.64755
148_Ablim1	0.272771	-0.137966	0.320871	0.0770493	-0.217286	0.860028	-0.0569077	1.05078	1.4268	1.20227	0.18118	-1.1483	-1.87168	1.46743	1.29029	0.387761	-0.649073	0.499673	-0.358966	-0.134562	0.904049	-0.00702476	-0.720881	-0.0896549	-0.0693741	-1.00457	-1.39665	-0.727824	-0.873182
149_Ablim1	0.149323	-0.537723	0.473305	0.0771928	-0.553496	0.291341	0.239323	0.921128	1.50354	0.656319	0.133656	-1.2181	-1.99099	0.89918	1.10845	-0.0628824	-0.721006	0.868832	-0.463576	-0.629855	0.667645	-0.335834	-0.662236	-0.422448	-0.112168	-1.51997	-2.14498	-1.30146	-1.17114
150_Ablim2	-0.567652	2.22819	0.0658555	0.258986	0.620187	-0.158518	-0.225599	-0.250153	1.29683	1.62958	-0.322977	-0.0209036	-1.33199	1.53374	2.1756	0.679442	-0.900229	1.08851	-0.447032	-0.839952	-0.769205	-0.481013	0.361013	-0.0958786	0.375014	-0.518419	0.0601029	-0.570954	0.252439
151_Acad9	-0.607062	0.574146	-0.196171	-0.0247259	0.00575733	0.137819	0.217969	-0.326981	0.791005	-0.45312	-0.687626	-0.212273	-1.31751	-0.294558	-0.318576	0.0375423	0.567344	0.653508	0.129049	0.776572	-0.425735	-0.0755491	0.069088	0.698883	0.535875	0.726372	-0.183365	0.526573	0.918988
152_Acadl	-0.66184	0.0810585	-0.13432	-1.83043	1.12949	-0.516107	0.507137	0.853075	-1.45757	-0.346277	-0.551771	-0.405972	-1.22473	0.29555	-2.35355	-2.05536	1.18033	-0.353278	0.00715351	-1.3957	0.337955	0.566734	-0.274237	0.806635	0.0662584	0.254357	0.705314	0.411347	0.656935
153_Acadsb	0.368975	1.32456	0.0675082	-0.047524	1.22833	-0.0245004	0.0530262	0.368364	0.200179	0.0245004	0.296619	-0.708475	-0.42063	0.0486417	-0.326462	-0.294034	-0.666411	-1.0774	0.205808	-0.606232	-0.375416	0.176178	-1.2222	-1.05945	-0.592504	-0.27705	0.512925	0.433577	0.163939
154_Acat3	-0.210771	-0.152908	0.0905228	-0.67647	-0.239796	0.0943899	-0.073122	-0.482267	0.376195	-0.377322	-0.357639	-1.54941	-2.38526	-0.304115	0.294661	0.11739	0.190907	0.393369	-0.635818	-0.0407867	0.0399303	0.266476	0.0115824	-0.250645	0.759499	0.858298	-0.224737	0.0638246	0.318628
155_Acer2	-1.00179	-0.753841	0.268939	-1.02655	0.39127	-0.483367	0.0623662	-1.12514	0.203291	0.440423	-0.785015	-0.063493	-0.351279	-0.0903399	-0.398685	0.754488	0.607682	0.568608	1.4622	0.631409	-0.173685	0.234635	-0.355084	0.993202	0.535918	-0.276925	-0.287342	0.0176499	9.01e-05
156_Acsl1	-0.40366	0.36764	-0.87106	-1.21406	0.116244	0.516321	0.697223	0.0474253	-0.601113	-0.149319	0.205503	-0.315413	-1.3226	-0.0761538	-0.972018	-0.259912	0.763702	-0.162532	0.102313	-0.246391	0.84518	-0.236247	0.263741	0.133743	1.00401	0.280188	0.703308	0.344102	1.18795
157_Acsl1	-0.594245	0.430879	-0.924454	-1.38386	0.283349	0.554104	0.764105	-0.0298042	-0.702741	-0.181583	0.151311	0.036211	-1.90591	0.303805	-0.920048	-0.17912	0.693038	-0.293124	0.06954	-0.616822	0.657443	-0.0882654	0.0199595	-0.0199604	0.97006	0.497459	0.889398	0.423886	1.15023
158_Acsl3	-0.185974	-0.706523	0.129421	-0.555325	0.259509	0.0410032	-0.460107	-0.97465	-0.290751	-0.173376	-1.26179	-0.141666	-1.53183	-0.467765	0.0281334	-1.25815	0.693668	0.559467	-0.0907984	0.193254	0.281928	-0.0281343	-0.370434	0.0301476	0.676665	1.18706	0.243249	0.0854406	0.273122
159_Acyp2	0.483898	-0.833356	-0.390246	-0.900758	1.08081	-0.896986	-1.35759	0.0175848	-2.3748	-0.0175858	-0.991437	0.508317	-0.890169	-0.294644	0.289139	-2.69099	0.836339	-2.29264	0.771811	-0.188551	-0.554117	-0.937301	-0.0345974	0.297061	1.1463	1.34228	0.829488	1.16362	2.1476
160_Ada	-0.577256	-0.406009	-0.358353	-1.27997	-0.261936	0.00424004	0.376852	-1.46215	0.260798	-0.29381	-0.592646	-0.842334	-2.03994	0.874222	0.671486	-0.250827	0.717075	-0.054081	0.598756	0.102018	0.539187	-0.675933	0.225201	-0.578198	0.164139	0.373939	0.335631	-0.112886	0.79643
161_Adam19	-1.73912	1.43252	0.0954113	-0.408501	0.21727	-0.440943	2.79018	-1.71933	1.99356	3.75788	0.206038	-0.843402	-2.84659	3.20614	1.75304	1.74532	-1.25971	1.2073	2.18245	-1.46875	-2.37924	-1.91583	-2.19102	0.160508	-0.267956	-1.62746	-1.5658	0.207623	-1.0511
162_Adamts10	0.538642	-0.230121	0.350933	-0.365592	0.0140715	-0.0493388	-1.05023	0.542602	-0.435266	-0.122416	-0.220583	-0.803964	-1.1506	0.151861	-0.737608	-0.43959	0.258209	-0.359476	0.428903	0.54112	0.626226	0.230471	0.833385	-0.014071	0.0733914	0.201575	-0.0173669	-0.698515	0.0441403
163_Adamts7	0.476669	-1.16746	0.633204	-0.655733	-0.564536	-0.612723	0.0396967	0.642438	-0.7988	-2.8074	-0.281515	-0.296768	0.446196	-0.838252	-0.20439	-0.00214529	0.898276	-0.137923	-0.14135	0.00214529	-0.677636	0.697296	0.9504	-0.861474	0.795952	1.34123	0.848262	0.087481	-0.255513
164_Adamtsl5	-0.136189	0.103802	-0.117489	0.0711112	0.0538402	0.0793014	0.0216398	-0.0216393	-1.01217	-0.823927	-0.534015	-0.358501	-1.14191	0.14488	-0.36589	-0.0676374	1.30825	-0.23557	1.31303	0.280442	-0.460812	0.310393	-0.852048	0.0439558	0.238674	0.0285921	0.0472412	-0.0626698	0.904436
165_Adcy5	-0.780466	1.23279	-1.9554	-0.671413	-1.2083	1.53579	0.259424	1.12457	-1.46855	-1.21549	1.3469	-1.46072	-2.24928	-0.0693915	-1.66421	0.0385382	2.7109	-0.39396	1.44884	0.310017	1.14446	0.723312	-1.3055	-0.471725	1.5612	0.429412	1.01765	1.07423	-0.521034
166_Adh4	-0.521878	0.0851693	0.419006	-0.087147	-0.603423	1.48436	0.943585	1.37778	-0.0125368	-0.18041	0.065058	-0.466087	-0.915484	0.905506	0.0125368	0.0530407	-0.647547	-0.488365	-0.583912	0.454399	-0.616636	-0.417339	-0.533097	-0.0919914	0.459872	-0.855456	-0.477047	0.153629	-0.518669
167_Aebp2	0.454046	-0.200037	0.0185404	-0.407837	-0.24055	-0.641849	-0.888769	-0.29519	0.649325	0.252169	-0.601339	0.71243	-1.04596	-0.442924	0.52513	-0.634391	0.339153	0.692223	-0.39616	0.195742	0.861927	0.772419	0.705852	0.220198	0.4028	0.677698	0.129655	-0.582794	0.655172
168_Afg3l1	-0.557348	0.146986	-0.185033	-0.213918	-0.306515	-0.0720987	-0.449776	-0.114355	0.325285	-0.000137	0.104473	-2.32496	-1.68953	-0.574503	-0.252281	-0.057147	0.332288	0.415413	-0.125563	0.440428	0.266982	0.0853596	0.321772	0.410487	0.491643	-0.144387	-0.132011	-0.296943	0.209805
169_Afg3l1	-0.297817	0.0133352	-0.33567	-0.158668	-0.505012	-0.031498	-0.205606	-0.19002	0.0729656	-0.18036	-0.359685	0.0627975	-1.7175	-0.393215	-0.0258398	-0.470089	0.47156	0.158823	-0.302782	0.271377	-0.0133352	0.121123	0.388591	0.258202	0.477049	0.407095	-0.395349	-0.250372	0.277567
170_Afg3l1	-0.351022	0.242236	-0.284298	-0.211135	-0.262861	-0.00342941	-0.316773	-0.16617	0.173486	-0.194173	0.0653429	-0.594549	-1.36247	-0.571861	-0.146995	-0.145853	0.380548	0.369246	0.0254335	0.380653	0.247299	0.00343037	0.246124	0.348506	0.411232	-0.0976286	-0.184018	-0.258595	0.233015
171_Afg3l2	-0.446224	-0.304724	-0.0204649	-0.170792	0.115695	0.175596	-0.0478382	-0.0901785	-0.163751	-0.385299	-0.670405	-0.103981	-1.06048	-0.118665	0.053875	0.0416698	0.30765	0.679117	-0.0365353	0.133347	-0.119172	0.0792589	0.0710859	0.994841	-0.733764	0.636712	0.00244427	0.180277	0.708685
172_Agpat2	-0.385317	1.14766	-0.631833	-0.823512	-0.322329	-0.426931	-1.16274	0.26304	-0.357777	-0.686381	0.00529575	-0.114757	-1.00213	-0.397957	-0.342499	-0.969776	-0.223522	0.136597	0.502076	0.908356	0.797318	-0.807537	0.476734	0.663359	0.417751	0.373739	0.0745621	-0.42731	0.30787
173_Agpat2	-0.594939	1.05793	-0.349631	-0.564163	-0.366978	-0.306462	-1.12022	0.164173	-0.323099	-0.675253	-0.0653696	-0.899	-0.835315	-0.380129	-0.510833	-0.720399	-0.380566	0.0640898	0.231398	0.84497	0.755582	-0.615993	0.683461	0.71017	0.390553	0.256841	0.0172272	-0.498766	0.263169
174_Agrn	0.0394363	-0.0394373	0.59595	-0.953646	0.729646	-1.04603	-0.283537	0.0738497	0.83596	0.454461	-1.02283	-1.33025	0.163267	0.974973	0.817351	1.26372	-0.733328	0.473391	-0.0649471	-0.739867	-0.564173	-0.647181	-0.711152	0.510872	-1.50257	-1.43203	-1.55367	0.0801153	-0.106149
175_Agt	-1.21113	-0.600055	-0.114292	0.179472	-0.3941	0.032743	0.0338449	0.279658	-0.990055	-0.516388	-0.819993	0.330734	-1.07636	-0.0701509	0.295656	-0.115848	-0.533001	-0.84496	0.47523	0.0544796	-0.0327435	0.183732	-0.102342	1.15182	-0.450374	0.288598	0.445821	0.121727	1.1368
176_Agtpbp1	0.330697	-0.221632	-0.788514	-0.636611	0.0607004	-0.0736094	-0.866359	-0.422111	-0.386535	-0.639961	-0.804299	0.0790424	-0.0440817	-0.22873	0.153855	0.116973	0.277401	-0.289344	0.669681	-0.0893641	0.668418	0.40343	0.382766	-0.440254	0.103827	-0.0639505	0.0460777	0.0531187	0.330388
177_Agtpbp1	0.277782	-0.138788	-0.812277	-0.618915	0.10163	0.148162	-1.14525	-0.499036	-0.0689135	-0.418819	-0.608679	-1.25967	-0.218524	-0.417166	0.353792	0.248179	0.286462	-0.152522	0.589522	-0.0610786	0.934045	0.489639	0.387468	-0.396556	0.0191116	0.0380559	-0.013308	0.450436	0.508441
178_AI428406	0.0237336	0.0892973	-0.417738	-0.277872	-0.228817	-0.704827	0.0689759	-0.112226	1.12961	-0.151189	0.0815849	-0.206446	-2.12669	-0.939114	-0.204708	0.494808	0.83903	0.397382	0.556368	-0.0672626	-0.176566	0.385297	0.5792	-0.42394	0.415839	0.327994	0.68617	-0.54303	-0.0237331
179_AI447881	-1.33666	0.753463	1.50098	0.569393	-0.00714302	0.135	1.84162	0.0784245	0.596348	2.28351	0.00520706	-0.070684	-1.48704	0.39099	2.52982	-0.381148	-0.922701	0.102998	-1.20487	-0.152817	-0.473331	-0.00520658	-0.852898	0.193631	-0.654553	-1.28807	0.160713	-0.950063	0.372579
180_Aifm2	-0.791336	0.39248	-0.380057	-0.830275	-0.769544	0.145559	0.39193	0.348806	-1.13038	-0.269284	0.284602	-0.376194	-2.02075	-1.01346	-1.72256	-0.635521	0.930162	-0.63946	0.0314622	0.0428605	-0.0314622	0.0651116	-0.103743	0.420752	0.909406	0.0902071	0.321607	0.418355	0.387636
181_Aifm2	-0.250265	0.0707498	0.356933	-1.15107	-0.503422	-0.127135	-0.181057	0.691956	-0.934244	-0.761528	0.0594459	-1.01641	-1.77189	-0.172786	-1.6118	-0.739778	0.79271	-1.06444	-0.0143995	0.443532	-0.298344	0.0144	1.05621	0.541067	1.35523	0.125741	0.280313	-0.0450888	0.724252
182_Aim1	0.131639	-0.771893	0.144891	2.24382	-0.80907	0.505149	-0.60626	2.88093	0.64088	0.210097	0.899289	0.295353	-1.76609	1.42225	-0.0342731	-1.38925	0.0497046	-0.536109	-0.801016	0.0713787	-0.815657	-1.29684	-1.2163	0.394933	0.448612	-0.786498	-0.892598	-1.0518	-1.31821
183_Akap4	-0.0235333	0.353876	-0.045626	2.866	0.00426912	0.130087	0.00206304	-0.131136	0.508722	-0.0771005	2.23359	0.0195348	-0.315795	0.127675	1.67959	-0.0771167	-0.1185	0.0228102	-0.0533016	0.00317514	-0.00206316	0.0568161	-0.0553713	0.0761433	0.158001	-0.434682	-0.0393476	-0.352215	-0.0411351
184_Akap7	-0.652601	0.331507	-0.717954	-0.553897	0.0838432	-1.01224	-0.16211	-0.100684	-0.0575256	-0.181958	0.31281	-1.70118	-1.44666	0.314292	0.206964	-1.35891	0.419534	0.618637	0.354401	1.05525	-0.544332	0.289591	0.0923805	0.613557	-0.141329	-0.376354	-0.573067	-0.0407286	0.692533
185_Alad	-0.914588	0.00714397	0.234546	-0.581893	-0.70023	1.00664	-1.27461	0.461715	-0.135892	-0.389102	0.0142145	-1.38841	-1.889	-0.671104	-0.672554	-0.46816	0.638249	0.898323	-0.498052	0.586134	0.279902	-0.375476	0.0324945	1.49998	0.379187	-0.100429	-0.201847	-0.174871	1.08086
186_Alas1	-0.306102	-0.482395	-0.452044	0.30999	-0.351569	-0.304887	-0.277621	-0.141855	0.279244	-0.172773	0.0960064	-0.313082	-1.50239	-0.270841	-0.00508785	-0.430699	0.672993	0.206994	0.605733	0.203589	-0.101909	-0.584575	0.035327	0.105364	0.337477	0.265313	-0.248464	0.0895615	0.343923
187_Alas2	-2.01839	-1.57067	1.03753	-2.64607	-0.551557	-0.476352	-0.740002	0.446586	-1.50001	1.43524	-1.32794	-0.628517	0.55671	-0.839423	0.00431919	-0.357215	0.71594	0.456703	2.13796	0.0328274	0.10556	0.926192	-0.645151	0.383622	0.860816	-0.818474	3.58466	-0.495259	4.35815
188_Aldh1l2	-1.43731	-0.349071	0.995042	-0.071177	0.114547	-0.766827	-0.718929	0.0141153	-2.44767	-0.734809	-0.0741367	-1.25692	0.380208	0.271547	-0.0871773	-0.746486	1.44356	0.524432	0.273284	0.433848	-0.537243	0.261092	-0.802344	0.575371	0.149984	0.406007	1.22387	0.0769033	0.179782
189_Aldh7a1	-0.571531	-0.327861	-0.569724	-0.726787	-0.397261	-0.506528	-0.641419	0.87514	-0.0644524	-0.720102	0.228859	0.076596	-0.183037	0.748926	-0.383136	-0.7086	0.254508	1.0559	2.55636	-0.567341	0.644263	0.711457	0.252431	0.828628	0.935335	0.299782	1.07277	-0.226718	-0.577767
190_Alg1	0.203906	-0.453286	-0.239736	-0.651547	0.220104	0.0550756	-0.659205	-0.179307	0.308668	0.381934	-0.802356	-0.491178	-1.6657	0.0550432	-0.149748	-0.139244	0.53415	0.44973	0.253594	0.612144	0.435038	-0.604403	0.464685	0.342459	0.454634	0.208471	-1.04967	-0.0995293	-0.0550423
191_Alg11	-0.344637	0.361622	-0.578962	0.209728	-0.589595	-0.176034	-0.256099	0.0343094	0.418228	-0.358615	-0.0483456	-0.0604758	-1.07023	-0.347479	-0.649929	-0.680376	0.0363007	-0.0701065	-0.0487804	0.345497	0.329377	0.67331	0.486951	0.556102	0.260745	-0.289572	0.0232	0.0175719	0.0931039
192_Alg6	-0.678344	-0.405995	-0.00656128	-0.0466299	0.674461	0.0481114	-0.582725	0.489827	0.148413	-0.0891395	-0.669943	-0.78966	-1.01436	-1.23512	-0.0940976	-0.0519853	0.357005	0.651104	-0.183524	0.402727	-0.224208	-0.315812	0.469333	1.03396	0.73667	0.709356	-0.607524	0.201957	0.588815
193_Alg6	-0.653588	-0.596608	-0.149896	-0.328219	0.470058	-0.339875	-0.88658	0.409712	0.163723	-0.287221	-0.730564	0.136634	-0.785546	-0.92706	-0.113651	-0.015996	0.342993	0.384777	-0.330864	0.192013	-0.202776	-0.217923	0.303181	1.08835	0.380671	0.785229	-0.0151224	-0.0216532	0.697366
194_Alg9	-0.0264311	-0.787769	-0.24744	-0.902282	0.443651	-0.361972	0.253199	-0.649442	0.163129	0.308093	-0.895553	-0.0506706	-0.708218	-0.444461	-0.112394	-0.0626507	0.213205	0.250524	0.662263	0.434465	-0.242901	0.113413	-0.235875	-0.102052	0.365295	0.0264301	0.248858	-0.160281	0.168118
195_Alox12	0.31113	0.00125694	0.338785	-0.727993	1.11137	-0.77735	-0.396557	0.453085	0.17391	-0.941029	-1.35112	-0.00125742	-0.92872	0.404024	-0.414959	-0.517762	0.941306	-0.244082	1.44414	0.508797	0.151439	-0.275768	0.391314	-0.135552	0.122534	-0.76191	3.18383	-0.318564	3.66602
196_Amacr	-0.615973	0.01859	-0.229156	-0.179222	0.229393	-0.370358	-0.32622	-0.266652	0.336951	-0.274282	-1.25377	-0.209462	-1.47027	-0.0109272	-0.251238	0.0109272	0.617465	0.278858	0.235632	0.889234	0.348887	-0.280462	0.121382	0.334487	0.186783	-0.156013	-0.157204	-0.385848	0.267227
197_Amhr2	0.0438757	-0.916311	-0.292887	-0.917318	-0.108864	0.22593	-0.646582	0.0436535	-0.330648	0.580778	-0.528681	-1.17319	-2.53498	1.37171	0.0101795	-0.589185	0.592638	0.471674	1.04609	0.510059	0.427469	0.299552	-0.958176	0.0550504	0.720568	-0.706463	-0.137868	-0.0101795	1.19939
198_Ampd1	-0.00841427	-1.3174	1.45463	0.579884	0.836599	1.58965	1.07859	0.0625401	2.45178	2.50922	0.454472	-2.41184	-4.45495	1.76696	0.353242	0.63155	-2.32137	0.00841331	-2.42872	-0.0124645	-0.345875	-0.821527	-1.48939	-0.732375	0.0295668	-3.12915	-0.182709	-1.58458	0.106824
199_Amtn	2.2375	0.227186	0.477317	-0.352242	2.19816	3.62634	1.41882	-0.0680933	0.379281	-0.247916	1.35856	0.639394	-0.4745	-0.0112402	0.123512	0.00427342	-0.238224	0.939532	-0.0733868	0.45801	-0.0638742	-0.0507114	-0.19818	-0.064167	-0.00427342	-0.588121	-0.176718	-0.507065	-0.185969
200_Ankfy1	-0.2723	0.703612	-0.0726538	-0.302957	-0.362486	-0.0319023	-0.00167561	0.548075	0.914076	0.837415	0.17546	-0.391939	-2.16298	-0.773593	-0.659586	0.00167656	1.12793	-0.249325	-0.560013	1.14185	-0.366437	-0.0238276	1.16625	0.663374	0.806611	0.286332	0.479286	-0.0540037	0.823462
201_Ankmy1	-0.835092	0.931987	-0.0220637	0.269545	0.10181	-0.0951519	-0.241807	-0.149459	0.367148	0.203296	0.851344	0.456707	-0.565632	0.0655999	2.31007	0.574402	-0.556	0.848341	-1.17773	0.0258903	-0.180553	-0.00391388	0.02812	0.00191116	-0.476007	-0.348616	-0.0751324	-0.54709	-0.154329
202_Ano1	-1.23455	0.310114	-0.768848	-0.0354424	-1.08821	-0.089221	0.0354414	0.738858	-0.614887	-1.76342	-0.20471	-0.12589	-1.54388	0.397883	-0.433547	-0.640325	1.54859	0.386127	1.83563	0.762958	-0.103609	0.701801	0.340917	0.429317	0.324058	-0.39132	0.106945	0.760463	-0.125417
203_Anp32a	-0.939897	-0.525955	0.122804	-0.468613	-0.00485134	0.00186539	-0.759293	0.158501	0.710021	0.343982	-0.317934	-0.559227	-1.14461	-0.295945	0.2179	-0.269941	-0.350271	-0.196889	-0.256495	0.037672	-0.218355	0.846965	0.0655813	-0.0279427	-0.232475	0.252177	2.54824	2.04443	2.01536
204_Anubl1	0.50934	-0.12327	-1.29397	-1.30659	0.0276871	-0.519594	-0.490117	-0.645206	0.00549602	0.12606	-0.483445	1.53919	-1.25923	-0.0108576	0.259761	0.511134	0.761191	0.0690422	-0.342265	0.595737	-0.00549698	-0.225986	0.647228	0.707402	0.0775147	1.08636	-0.0751381	-0.266509	1.15685
205_Anxa2	0.239496	-0.171135	-0.169743	-0.30508	-0.447565	0.384695	-1.09364	0.32037	-2.47911	-1.73734	-0.77585	0.472509	0.0551777	-0.0925808	-1.68479	-1.27758	1.13844	-0.320917	-0.4706	0.664488	0.920578	0.565556	0.963884	0.530447	0.660862	0.917072	0.442593	-0.204805	-0.0551758
206_Ap3s1	-0.0905771	-1.24655	-0.430358	-0.94615	0.699629	-0.0183897	0.611804	-0.900003	0.427831	0.565923	-0.321813	0.861282	-1.06052	-0.364594	0.0909109	-0.405456	1.21178	-0.0670443	-0.31013	0.437878	1.58601	0.965471	0.81921	0.890974	0.0397797	1.28627	0.414608	-0.82762	0.290432
207_Ap3s1	-0.0325594	-1.54583	-0.061738	-0.874786	0.509755	-0.00331974	-0.0317202	-0.536449	0.238112	0.112119	-0.578568	0.38444	-0.7335	-0.61285	0.209645	-0.265574	0.643982	-0.331882	-0.125558	0.2315	0.634186	0.692389	0.174416	0.464321	0.0907259	1.1248	0.39714	-0.736783	0.182668
208_Apbb1	-0.116714	-0.266309	0.12269	-1.1178	0.599075	-0.250183	0.10933	-0.116473	0.336293	0.429698	-0.589302	-1.32905	-2.19205	-0.10933	-0.724576	-1.58313	0.691346	-1.10064	1.99721	0.361157	-0.46956	-0.580997	1.50581	-0.799028	2.72375	1.14755	0.98765	-0.177004	0.707396
209_Apln	-1.39745	-0.93566	1.72762	-0.177099	-1.2154	-0.997871	-1.04584	0.675079	-0.686717	-0.920544	0.3359	-0.300593	0.28537	-1.4107	0.458278	-0.826259	0.342314	0.449572	0.528873	0.052968	-0.277887	0.997136	-0.214002	-0.052968	1.36911	0.299115	0.857739	-0.268922	-1.31453
210_Aplnr	-0.66	-0.537354	0.916357	-0.0462112	-0.101347	0.1797	-0.0863724	0.502761	-0.761617	-1.47608	-0.873496	-0.22624	0.0364027	-0.707303	0.0234346	-0.00567245	0.769014	-0.142418	0.471414	-0.00844002	0.0816498	0.432009	0.439417	0.240279	0.837997	0.301369	0.254249	-0.109907	0.0056715
211_Apol6	-0.882403	0.351322	0.147382	-0.656495	-0.577816	-0.35721	0.598821	0.110277	-1.35227	-0.116817	0.303105	-0.46234	-1.49979	-1.76619	-1.62551	0.21872	0.869074	0.0145698	0.065331	-0.0145698	0.29417	0.221208	-0.395191	-0.484625	0.347396	0.978151	-0.314434	-0.159082	1.11381
212_Apon	-0.0248771	0.376032	-0.523004	-0.0247021	0.540827	-0.469229	-1.10074	-0.28546	0.406762	0.0293832	-0.536635	-0.770549	-0.990544	-0.815224	0.589905	-0.644296	0.350612	1.50153	1.14627	0.802354	0.317779	-0.335075	0.134116	-0.603357	1.08881	-0.120432	-0.237436	-0.147253	-0.630323
213_Arc	-0.0884037	-2.93521	-0.365198	0.0549536	-1.03548	0.349246	-2.09932	0.813485	-0.229072	0.288239	-0.70861	-0.895264	-1.81357	-1.40689	-0.762566	0.430601	0.78137	0.423502	0.389062	0.387447	-0.00966263	-0.7851	0.475061	0.755189	1.05853	0.228353	-0.254846	-0.481365	-0.402748
214_Arhgap6	0.149792	-0.0963635	0.0185933	-0.260835	-0.338392	-0.0185928	0.269598	0.977761	-0.626443	-1.09655	-0.0725059	0.553368	-0.819581	0.14689	0.773124	-1.27485	1.38321	-0.354668	1.34911	0.202067	1.17377	-0.143494	-0.478371	-0.0224519	0.269006	-0.129316	1.28684	0.0428586	0.751512
215_Arhgef10	0.110624	0.514017	-0.0980587	0.510912	-0.61717	0.306932	0.104202	0.393144	1.50236	1.3882	0.492767	-0.947422	-1.20347	1.04785	1.45485	-0.0533824	-1.71188	0.545668	-0.830772	-1.26317	-0.661317	-1.09659	-1.32423	-0.602789	-0.614281	-1.57591	0.143994	-1.58266	-0.11902
216_Arid5a	-0.593084	0.8251	0.485656	-0.00522518	0.777863	0.62334	0.329706	0.457616	1.26749	1.11415	-0.147652	-0.776094	-2.73669	-0.20264	1.36598	1.41673	-0.818831	0.102745	-0.715917	-0.20253	-0.113302	-0.0284224	-1.54699	-0.129699	-0.385861	-0.742199	-0.558049	0.00522423	-0.635306
217_Arl4d	-0.435326	-0.765216	-0.069654	-0.392193	0.300432	0.216593	0.470891	-0.366792	-0.724937	-0.726505	-0.231795	-0.0256567	-0.786696	-0.272781	-0.324395	-0.113562	0.64559	-0.415147	1.32984	0.046144	-0.364973	0.602538	1.34413	0.082706	-0.00998354	0.826835	0.250159	0.404548	0.885582
218_Arl4d	-0.461469	-1.11188	-0.136925	-0.583394	-0.723012	0.082911	0.660101	-0.156366	-1.05068	-1.02989	-0.082911	0.124554	-1.12951	-0.649644	-0.697495	-0.135402	0.899961	-0.284047	1.70767	0.300599	-0.359018	0.782106	2.01759	0.695517	0.436351	1.33	0.491845	0.725349	1.29236
219_Arl5a	0.0686541	0.283747	0.264974	-1.0902	-0.201393	0.367403	-0.289373	-0.744868	0.801126	-0.577894	-0.0431204	-0.941545	-1.2448	-0.211784	-0.413801	0.27328	0.0562134	0.423461	0.102462	0.943942	0.878296	-0.388591	-0.184838	0.901996	-0.316653	0.198067	-0.409318	-0.121098	0.332715
220_Armc2	0.16408	-0.310671	0.00778675	-0.832825	-0.00778675	0.242791	-1.2169	-0.298471	-0.851357	-1.25322	-1.0582	0.392865	-2.31486	-0.688642	0.0572424	-1.85887	0.405821	0.327837	0.547074	1.1952	-0.613684	0.0456038	0.189732	0.311319	0.0410056	0.167926	-0.55466	-0.183399	0.851251
221_Arv1	-0.497556	-0.0882912	-0.563632	-0.0847435	-0.413133	-0.314268	-0.157012	0.140792	0.77715	-0.0180798	0.552467	-1.20319	-1.92772	-0.269519	0.747011	-0.791962	-0.132452	0.0992556	-0.705029	0.926282	0.792065	0.441735	0.792828	0.437877	0.556124	-0.0941963	-0.193705	-0.670573	0.855173
222_Asb6	-0.100857	0.284274	0.17028	-0.396936	-0.00176239	0.00151539	-0.552461	-0.227658	-0.00151539	0.119933	-0.326341	-0.353131	-0.850197	-0.345779	-0.359635	-0.315393	-0.173676	0.0465765	-0.223405	0.861749	0.571395	-0.288777	0.0962124	0.0536633	0.15526	0.467212	-0.243133	1.51106	0.161139
223_Aspa	-1.56151	1.03162	-1.27385	-1.27622	-0.608635	0.237228	0.660238	0.209689	-0.823066	0.3088	0.0931959	-0.161217	-3.5257	-0.808015	-2.27057	-0.527308	0.995465	-0.661437	0.749715	-0.240939	0.728132	0.317893	-1.03715	-0.401201	1.10672	-0.0733204	0.710923	0.546123	0.179979
224_Astl	0.0841875	-0.814474	-0.51247	-0.764786	0.0555787	0.128787	-1.42849	0.215053	1.06532	-0.502583	-2.60936	0.460231	-2.79851	-0.936305	-0.0446668	0.523569	0.269496	1.36878	0.434716	1.69587	-1.07883	-0.927671	0.73005	1.36488	-0.064815	-0.21174	-0.404315	0.0446668	0.259921
225_Atcay	0.053159	-1.65784	1.52005	3.91215	-0.449661	1.33935	0.527688	3.34127	3.50974	4.40022	3.19146	-1.83877	-2.30541	-0.0702207	2.96085	0.754967	-2.00631	2.58687	-1.92867	-0.276608	-1.93371	-1.83701	-1.91228	-0.0531592	1.36567	-1.73139	-0.225665	-1.64545	-1.88872
226_Atf3	-0.933036	-0.515309	0.91632	0.33561	-0.622073	-0.273762	-1.08663	-0.145035	-0.410479	-0.900339	-0.895258	0.736619	-0.630856	0.218431	-0.35426	-1.16265	0.123945	1.00075	-0.0400524	1.14158	-0.292588	1.14428	-1.18774	1.00349	-0.578767	0.351404	0.179123	0.147555	0.559762
227_Atf7ip	1.32344	-0.643591	-0.246753	-0.111332	0.578403	0.24051	-0.663954	0.0780621	-0.13677	-0.323341	-0.253159	-0.0986795	-1.5796	-0.490925	0.127533	-0.109122	0.14601	-0.257495	-0.443733	0.404837	0.559108	0.105786	0.792356	0.923432	0.49368	0.489756	0.31937	-0.0316925	0.904485
228_Atg4c	-0.122717	-0.190826	0.0399184	-0.400869	0.149605	-0.0654945	-0.314234	0.184088	-0.117647	0.0258074	-1.0051	0.846057	-0.44109	-0.261146	-0.391561	-0.111556	-0.0539022	-0.11202	-0.00230551	0.930769	-0.304266	0.201631	0.690688	0.414054	0.00230598	0.137049	0.593824	0.36246	0.362137
229_Atn1	0.796075	-0.0386744	-0.458285	0.00529385	-0.429295	-0.425625	-0.636538	-0.25308	-0.467173	-0.963148	-0.742635	0.342436	0.813981	0.938898	-0.145355	-0.265311	0.821934	-0.26458	0.615538	1.32018	0.483835	-0.617893	0.808214	0.684691	0.886608	0.116475	0.189286	-0.618444	-0.00529289
230_Atp1b1	0.86678	0.0133486	0.263255	-1.49488	-0.386529	-1.41082	-1.27845	0.25319	0.204515	-0.105256	-1.26986	-0.57364	-2.75079	-0.344474	0.244228	-0.715419	0.226184	-0.065464	-0.193358	-0.0133495	0.447867	-0.221531	0.34055	0.648415	0.198419	0.0424891	-0.878966	-0.0499487	1.0432
231_Atp2c2	-0.970485	0.303909	-0.428533	0.0572124	0.0984764	0.0520005	-0.402738	-0.0186801	-0.587773	-0.463427	-0.352778	-0.484506	-0.758026	0.733955	-0.404466	-0.130539	0.522512	-0.56539	0.811248	-0.131909	0.398544	-0.00441837	0.137003	0.293521	0.0297117	0.324297	-0.205055	0.47011	0.21099
232_Atp6v0e2	-0.0426497	0.630358	0.21037	-0.981452	0.567367	-1.10043	0.56568	-0.0746551	-0.505932	-0.629906	-0.53549	-0.639098	-1.64784	0.800542	-0.438874	-1.02527	1.43205	0.0796442	2.8185	0.948496	0.489356	0.0973048	-0.752471	-0.462534	-0.207352	-1.09778	2.38665	0.578369	1.86172
233_AU016916	-0.371336	-0.462396	0.226615	-0.00819921	-0.55411	0.0585027	1.70499	0.00879431	0.656493	-0.916793	0.314297	1.61826	-0.17379	-0.391504	-0.406503	-0.670543	1.60904	1.66963	1.45724	1.10472	1.31385	1.69992	-1.03458	-0.210492	1.93075	1.56231	1.18396	-0.746768	-0.451128
234_AU018829	-0.0132327	0.274112	0.0167184	-0.114023	-0.0880321	0.052742	-0.0566849	-0.101146	0.522613	-0.130768	-0.0650878	0.0696737	-0.370031	0.0377679	0.201092	-0.144219	-0.0927409	0.912488	0.959715	-0.09288	-0.121175	0.554085	0.0101832	2.4804	1.74116	0.411245	-0.0311855	-0.0565978	-0.0267036
235_AU023871	-0.226907	-0.0220649	-0.271708	-0.431887	0.0220649	-0.225314	-0.0689833	1.19481	0.291159	-0.414611	-0.20306	-0.203523	-0.674156	-0.23803	-0.118112	-0.442592	0.641665	0.641207	2.30354	0.259571	-0.364974	-0.157419	-0.278647	1.00925	1.25351	-0.638504	4.08532	-0.550195	3.95959
236_Auh	-0.0048008	0.939355	0.267334	-1.06533	-0.316174	0.644549	-0.117876	-0.398571	-0.330811	-1.64566	-0.271288	1.86003	-0.99096	0.417105	-0.319645	-0.301773	1.97469	-0.187565	0.00479984	1.03017	0.807755	0.332174	0.172807	0.679257	0.583721	1.48387	-0.42077	-0.491189	0.595382
237_Aven	-0.36178	-0.645455	-0.0539026	0.0291662	0.625867	0.508013	-0.0291672	-0.265037	0.0936594	-0.373219	-0.15427	-2.11203	-0.810575	-0.172105	-0.158042	0.222966	-0.606235	0.380136	0.176953	0.488665	-0.146168	0.0301371	0.149814	0.901361	0.210236	0.0578508	-0.148048	0.274327	0.446239
238_Awat1	-1.21791	-0.0402746	0.187573	-0.43755	-2.17895	2.51404	-0.658018	-0.810236	0.737457	1.68211	-2.14035	1.60908	-1.63239	-1.97621	0.614503	-0.476621	-0.493864	1.79206	-1.51718	3.13447	0.218442	1.29484	1.3636	1.50396	0.205985	0.941598	-0.27394	1.13767	2.51844
239_Awat2	-0.654226	-0.143868	0.133296	-0.822012	-0.886176	-0.329317	-0.547339	0.0520077	0.233222	0.822831	0.16683	-0.395649	-1.48753	-2.09755	-0.41224	0.0169253	1.07802	0.593872	-0.169859	0.874571	-1.68431	-0.0169249	0.720952	0.121682	1.03846	0.72457	0.554839	-0.806773	-0.230875
240_AY761185	0.271882	2.01233	0.322194	2.53107	0.839148	1.99582	-4.52109	3.6099	2.55125	1.91004	0.205514	1.52387	-1.729	0.191475	0.547299	-2.6743	-2.62275	-2.62789	-4.57523	1.77725	-2.01037	-0.191475	-2.31705	1.50568	-0.818992	-4.96657	-1.79366	-1.00102	-2.72176
241_Azi2	-0.818614	-1.85154	-0.12494	-0.31612	0.614784	-0.298456	-0.594737	0.763214	-1.32172	-0.315907	-1.44202	0.665614	0.277819	-0.246858	-0.242425	-0.941677	0.453794	0.0309992	0.169055	-0.119798	-0.514112	1.20003	-0.0309994	1.93869	-0.586275	0.296071	2.63543	1.16128	-0.553632
242_B3gnt8	-0.675594	-0.462454	0.885585	-0.246912	0.201325	0.118671	-0.214113	-0.266039	-0.904017	0.00265646	-0.532312	-0.19892	-0.815218	0.190534	-0.664837	-0.307129	1.25685	-0.135812	0.675804	1.04377	0.200797	0.219098	-0.735254	-0.157531	1.28158	-0.0814433	0.451622	0.0289474	-0.00265646
243_B430306N03Rik	0.0717497	0.466846	-0.0325894	-0.0666366	-0.446728	-0.160809	-1.19987	0.469366	-0.235052	0.46909	-0.264553	0.114755	-0.221881	-0.834311	-0.618478	-0.735889	0.335935	0.42452	0.0325899	1.015	0.487856	0.67934	-0.466295	0.717453	0.324436	-0.556617	0.358554	-0.158803	1.05958
244_B4galt2	1.52352	0.0688181	-0.878374	0.403786	-1.41916	-1.1375	-0.0516992	-0.902623	-2.03956	-1.9152	-1.23202	0.292179	0.0516996	0.832491	-1.67071	-1.77624	0.349318	-1.86133	0.249759	2.08844	0.369339	-1.24123	1.27338	-0.446105	0.36844	1.51498	0.425493	0.532691	2.63774
245_B4galt6	-0.940912	-0.170886	0.13741	0.0119362	-0.137444	-0.117927	-0.159953	-0.419485	-0.476189	-0.622227	-0.0482879	0.14801	-0.803221	0.157178	-0.1993	-0.605	0.60571	0.156896	0.381832	1.03947	0.236813	1.0466	-1.37829	0.416914	-0.0734224	-0.35955	0.199502	-0.0112677	0.533683
246_Bach2	-0.754543	1.03227	-0.763112	2.3104	0.450087	-0.971021	-0.15949	3.66504	0.633236	0.109471	2.39782	-1.0361	-0.582009	0.388001	2.35493	0.386107	0.421506	-0.109471	-0.164778	-0.972324	-0.75218	-1.43892	-1.00797	0.658204	-0.751853	-1.89117	1.51177	0.411669	-0.942594
247_Bai2	0.250887	-0.961418	-2.18892	-0.163606	1.2528	-2.17752	-2.20582	1.66727	-1.24998	0.709771	-1.26542	-0.74063	-1.58914	-0.685323	0.415927	-1.20387	-0.245896	0.0627842	-0.581982	0.128898	0.0361509	0.577464	0.320812	0.230314	0.273125	-0.719828	-0.390656	0.041935	1.11777
248_Bai2	0.526762	-0.795732	-2.73413	-0.0914226	1.26376	-2.61584	-2.3218	1.90401	-0.776502	1.01892	-0.521595	-2.12278	-0.992853	-0.579789	0.416917	-1.26735	-0.11158	0.427645	-0.0292587	0.420873	0.458401	0.771239	0.331227	0.394244	0.377095	-0.70223	-0.194778	0.0292587	1.22621
249_Baiap2l1	-1.12717	0.926075	-0.011292	-0.307983	-1.07308	-0.91559	0.144958	0.214915	-0.332278	-0.557581	-1.38993	0.27011	-1.85231	0.66893	-1.25615	-1.24065	1.40468	-0.139965	2.07286	0.888138	-0.246688	0.13074	0.425921	-0.964453	0.269021	-0.5202	-0.598107	0.475319	-0.187284
250_Bank1	-0.905228	-0.0743361	-0.0241618	0.428034	-1.11479	0.502645	-1.12586	1.48091	-0.843706	0.179383	1.75183	1.30156	-1.65867	-0.635124	-1.23211	-1.05277	2.22289	-0.479233	-0.603249	0.938984	1.23914	1.11875	2.17408	1.78947	1.14841	-0.961985	-0.29044	0.347324	0.622618
251_Bank1	-1.64383	-0.0387077	0.157254	0.348268	-1.32882	-0.779935	-0.765526	1.3098	-1.05189	0.114026	1.64939	0.198849	-2.24838	-0.614378	-0.941004	0.0387073	1.909	-0.607742	-0.0898499	0.851689	1.06185	1.22883	-0.0744715	1.45241	0.844756	-0.804287	0.0448904	0.436542	0.552045
252_Bard1	-0.00216484	-0.274265	0.509271	-0.599565	0.204496	0.423292	-0.531286	-0.0124588	0.384819	-0.246826	-1.17718	-1.49842	0.230332	-1.00659	-0.800156	0.775411	0.890857	0.568471	0.581462	0.758501	-0.288649	-0.664765	0.361221	-0.0892177	1.20113	0.264608	0.417901	0.699554	0.355992
253_Bard1	-0.0476065	0.39941	0.0109863	-0.367425	0.443061	0.0676336	-0.478794	-0.70517	0.58211	-0.0493078	-0.510974	-0.0337858	-1.57102	-0.514524	-0.305891	0.702201	0.973478	0.420657	0.52628	0.518746	0.0517569	-0.302165	0.389621	-0.216805	0.777872	0.21949	-0.0109873	-0.0673017	0.0567932
254_Batf	-1.8562	-0.0994129	0.252392	0.483976	-0.60717	1.44408	1.2523	1.23034	2.2568	1.5758	0.876058	0.509463	-2.87713	-1.00339	1.86699	0.525582	-0.971944	1.06435	-0.776507	-0.504874	-0.911953	-0.368097	-1.46741	0.156322	-0.716927	-2.3063	-0.562769	-1.34387	-0.997843
255_Baz1a	0.599768	-0.383739	1.42455	0.184315	-0.0405293	0.208149	-0.519596	1.25062	0.30075	-0.528313	-0.169987	0.721655	0.213898	-0.0489912	-0.0783319	0.103231	-0.862895	1.28685	0.341486	-0.143343	-0.566129	-0.441296	-0.74318	-0.266534	-0.154889	-0.663122	0.0405293	-0.137426	-1.07958
256_BB116930	0.988376	1.11452	-0.0315981	-0.686671	-0.285801	0.916092	1.51521	-0.254457	1.26696	1.26225	-0.727687	0.832665	-1.87061	0.963499	0.828937	-0.668735	-0.515611	-0.895144	-1.68462	1.18777	0.725809	-1.17517	-1.84859	-1.68814	-0.348042	0.0315976	0.28607	-0.554102	0.668269
257_BB157357	-0.67721	-0.365458	-0.0549269	-1.46397	-1.33724	0.170632	-1.8952	1.65422	-0.580952	-0.407752	-1.55847	1.1104	-1.47219	-1.72804	-0.751334	-0.760427	0.804767	1.37287	-1.97377	1.41612	1.32517	0.687141	0.673252	0.633572	0.109732	1.99112	-1.05376	-1.34711	-0.402386
258_BB163080	2.71041	0.311423	0.61777	1.51196	-0.25465	0.393817	-0.254416	2.32141	1.12946	0.547327	0.00226402	0.915213	-0.626668	-0.036912	0.783578	-0.452081	-1.53123	1.16507	-0.42895	-0.00226402	-1.13338	-0.544456	-1.06737	1.12807	0.657916	-3.28676	-0.383151	-0.779428	-1.2571
259_Bbs12	-0.416759	1.18585	-0.222651	0.219938	0.116858	0.30534	-0.3807	0.12211	1.11597	0.251774	-0.219952	-0.0944576	-1.78477	0.776043	0.643606	0.37264	-0.250738	0.334311	-0.562868	-0.230363	0.0349693	-0.274913	-0.708539	-0.777635	-0.490624	-0.495868	-0.400781	-0.428053	-0.456192
260_BC005561	0.984969	-0.560362	1.02527	-1.89602	-0.923815	-0.857863	-0.529119	-0.165283	-0.297409	-1.95006	-0.486199	-0.0138397	-0.337084	-0.791658	-0.212609	-0.732714	0.148336	-0.455577	0.696908	0.323823	0.0328751	-0.77463	0.361929	0.402575	1.27215	0.131671	0.025157	-0.0327168	0.0138388
261_BC005624	-0.163127	0.347711	0.333573	-0.278523	0.0853605	0.203695	-0.8718	0.103397	-0.0722075	-0.42222	-0.479852	-0.292309	-0.648962	-0.427605	-0.310543	0.0610628	-0.218092	0.107946	-0.454875	0.505335	0.290997	-0.0126629	-0.0775986	0.229029	0.25069	0.558647	-0.159703	1.53998	0.0829973
262_BC006965	-1.27198	-0.749457	-0.634356	-1.41731	0.53706	0.111019	-0.437193	1.02537	0.605092	0.35484	-1.0005	-0.220789	-0.302448	-0.0292735	-0.549148	-1.01719	0.26737	-0.789207	1.41636	0.0879481	-0.534871	0.656515	0.179597	0.156533	-0.587532	0.0813794	0.557082	0.0292735	1.21101
263_BC018242	-0.491645	-0.206819	-0.464344	-0.246579	0.931251	2.7517	1.23422	0.685791	0.0406246	-0.610325	0.980861	0.969388	0.660435	1.78339	2.04314	3.30288	1.04049	-0.450344	-0.528194	-0.0406249	-0.599419	-0.34406	-0.471541	-0.342656	-0.208598	2.4836	-0.505743	0.361493	-0.5066
264_BC022960	-0.553248	-0.125196	-0.512006	-1.61466	0.355865	-0.52071	-0.363603	-0.576863	0.367145	0.690961	0.0503664	-0.0484953	-3.23402	-2.49417	-0.750768	-0.298479	0.741702	0.544178	-0.404953	0.77368	0.0484962	-0.753336	0.625992	1.44691	0.992176	0.820405	-0.0894728	-0.52842	0.608421
265_BC046404	-0.140183	-0.195048	-0.981394	-0.565711	-0.544212	0.0130129	-0.86215	0.502251	0.372735	-0.769101	-0.276854	-0.21689	-0.674384	0.201653	0.15716	-0.249061	0.89135	0.340497	0.157063	0.259256	-0.199041	-0.829893	0.580142	0.487714	0.40427	0.61889	0.0969562	0.420718	-0.435478
266_BC046404	-0.12794	-0.227801	-1.01406	-0.699585	-0.471319	0.0646858	-0.902487	0.485681	0.357925	-0.741344	-0.301874	-0.26126	-0.628603	0.210966	0.151659	-0.232361	0.955666	0.421329	0.199608	0.254837	-0.154229	-0.764289	0.470783	0.490602	0.341301	0.590957	0.200471	0.530685	-0.279778
267_BC049715	1.00476	0.68798	-0.00135326	-1.03633	0.483721	-2.45458	-1.01917	-1.22006	-0.0579238	-0.444988	-1.52463	-0.120976	-1.41536	-1.89678	1.46937	-0.894527	0.869448	0.99187	0.76553	-0.523715	-0.0580697	-0.263297	1.36851	-1.043	0.340458	0.799897	-0.275382	0.284369	0.680929
268_BC049715	0.835973	0.703179	-0.423028	-1.25322	0.209473	-2.24762	-1.1077	-1.32025	-0.138489	-0.46138	-1.12547	-0.371572	-1.50597	-1.67857	1.45696	-1.03402	0.590455	0.549771	0.425526	-0.438675	0.0291152	-0.605952	1.17749	-1.4668	0.145553	0.748297	-0.224895	0.259625	0.531329
269_BC051070	-2.31916	0.521485	1.87137	-1.37907	0.904419	-0.316482	1.47168	-1.04869	2.70617	4.415	-1.47199	-2.09739	-2.17779	1.52493	2.32492	1.44761	-4.27111	0.513376	-0.16265	-1.65908	-2.84946	1.39958	-1.75686	-0.914408	-3.33909	-1.82278	-2.78874	-0.294697	0.445657
270_BC085271	-0.216945	0.294311	0.578891	-0.00486183	-0.207544	0.259073	-0.114859	-0.256232	0.13544	-0.206914	0.0879841	-0.694887	-0.192995	-0.85423	-0.178686	-0.366029	-0.405894	0.0783634	-0.280809	0.711472	0.779759	-0.148521	0.096879	0.624439	0.23893	0.482583	0.26551	1.03601	0.296974
271_Bcl2	-1.36697	2.4133	0.139812	0.767644	-1.08828	0.0733156	0.420735	0.795494	0.470466	0.470864	0.691921	-1.20251	-2.1159	0.5725	1.15727	0.609602	-1.42511	0.585487	-1.5397	-0.472615	-0.216265	-0.794328	-1.85832	-0.397634	-1.25345	-2.00886	-0.85408	-1.50331	-1.21378
272_Bcl2l1	1.27635	-0.177416	-0.0587616	-0.743749	0.962955	0.318026	-0.500082	-0.388418	-0.130383	-0.51139	-0.170243	-0.410317	-0.114923	0.104628	-0.411183	0.166646	1.0463	-0.834667	0.31518	0.821619	2.15437	0.773774	0.0972171	-0.238171	0.703073	0.733952	1.52086	-0.992751	0.868473
273_Bcl2l11	0.159475	-0.423758	0.824091	-2.08585	0.460304	1.34511	-0.89661	-0.675877	0.215897	-0.287889	-1.40835	-0.366807	-1.18225	-1.27251	-0.335109	-0.00212717	0.719203	0.191844	-0.705133	1.01544	-0.248456	-0.550152	0.721406	0.901814	0.329789	0.61245	-0.136929	0.724306	1.009
274_Bcl6b	-0.37832	-0.452691	0.616018	0.0387092	-0.589828	-0.805428	-0.214741	0.773809	-0.54852	-1.33552	0.110413	-0.8678	-0.0432324	-0.719264	-0.226665	-0.953251	0.92069	-0.0387092	1.30958	-0.201888	0.372775	1.00929	-0.534803	-0.802779	1.15041	0.0909381	1.03785	-0.300624	-0.627947
275_Beta-s	-2.71564	-1.24309	1.24758	-3.12483	-0.586301	-0.674246	-0.264606	0.266088	-1.4451	1.41646	-1.34478	-0.80519	1.43139	-0.788262	-0.128555	-0.241717	0.951388	0.198925	1.90687	0.093853	0.224442	1.22734	-0.3945	0.916457	0.885917	-0.613395	3.83361	-0.093854	3.67974
276_Bivm	-0.619185	0.742109	-0.405038	0.453193	-0.0820723	-0.537848	0.590259	-0.360019	0.656125	0.601545	-0.462367	0.16654	-1.71231	0.46412	0.649698	0.453327	-0.768661	0.215184	-0.968455	-0.367346	-1.03896	-0.000737	-0.620579	-0.268811	0.222157	-0.652555	0.455698	-0.848169	-2.33152
277_Blvrb	-0.639821	0.0267925	-0.325894	-0.141981	0.0196676	-0.0196676	-0.0438013	-0.296467	-0.315524	-0.558546	-0.357263	0.34427	-1.19542	-0.0795765	-0.374039	0.448249	0.587365	-0.332988	-0.391329	0.462677	0.0679092	0.326565	0.59011	0.332726	0.610514	0.548677	1.32539	0.230086	1.00783
278_Bmp2k	0.105311	1.40097	-0.338101	-0.352181	2.48534	-0.265575	0.396767	1.94543	0.217364	-0.495859	-0.383119	0.328487	-0.735641	3.06523	0.295626	-0.476756	-0.396936	-0.255216	0.01562	0.53825	-0.392568	-0.223536	-0.329499	0.310033	0.0805984	-0.702771	-0.292576	-0.600726	-0.293365
279_Bms1	-0.264209	-0.20752	-0.0447531	0.0408745	-0.111407	-0.59032	-0.439234	0.160688	0.483109	0.0943594	-0.409763	-1.40038	-1.62987	-0.0408745	0.448613	0.100059	-0.185305	0.161039	-0.323075	0.397827	0.238894	-0.0435133	0.396373	0.071662	0.32445	0.758789	-0.153784	0.0502358	0.637077
280_Bmx	-0.0382355	0.348833	-0.0623924	-0.209272	-0.0231098	0.0988529	-0.000336	-0.149853	0.522001	1.32962	0.0181167	2.7075	-0.346392	1.37623	0.234841	0.0996535	-0.106481	0.0170858	0.0514956	-0.00548983	0.000336	0.0492589	-0.0640864	0.0670086	0.139721	-0.446041	-0.0859981	-0.372197	-0.05571
281_Bmyc	-0.0097208	1.38798	0.313009	1.12931	0.280294	0.0209684	0.12694	0.658878	0.080142	0.318731	0.282413	0.117529	-1.03276	-0.745359	-0.10415	-0.650559	-1.64652	-0.939856	-0.555212	-0.184245	-1.27673	-0.933437	-0.816585	-0.576515	0.685829	0.173731	0.787025	0.314611	-0.828505
282_Bnip3	0.353025	-0.321068	-0.115276	-0.616441	0.776879	-0.420251	-0.279534	0.0909891	-0.543589	-0.110948	-0.133679	-0.803755	-0.963304	-0.565678	-0.800053	-1.06892	-0.0320435	-0.599951	0.829659	0.309763	-0.107197	0.173509	-1.00345	0.626717	0.369606	0.43453	0.601552	0.491874	0.951853
283_Bnip3	0.323217	-0.0780106	-0.140158	-0.776365	0.719704	-0.394296	-0.369617	-0.0419636	-0.546513	0.124689	0.0211983	-0.862497	-1.04036	-0.604873	-0.639665	-0.998273	-0.10789	-0.649736	0.810005	0.508486	0.096015	0.0182772	-1.02926	0.495147	0.22823	0.190303	0.309855	0.189499	0.818325
284_Bnip3	0.177083	-0.805748	0.0857248	-0.459236	1.25944	-0.436847	-0.0611663	0.152935	-0.833142	-0.688609	-0.278406	-0.758616	-1.15462	-1.1907	-1.16517	-1.21902	-0.375263	-0.772572	0.579463	0.353087	0.184556	0.132612	-1.13956	0.424668	0.211085	0.267323	0.513644	0.0511904	0.641215
285_Bpgm	-0.00221062	-0.632734	-0.487405	-1.12438	-0.0723915	-0.320621	-0.607726	-0.718679	0.586223	0.339597	0.141298	-0.238803	-1.35736	0.268046	0.547175	0.0088501	1.23323	-0.0593376	-0.115068	0.471301	0.414559	-0.136029	0.388885	-0.213349	-0.00883388	0.549888	0.274147	-0.476793	1.13319
286_Bst2	0.211235	0.747302	-0.817129	-0.433192	-0.898843	-0.496398	-1.27527	0.237099	-0.894562	-1.00192	0.666845	-0.526551	-0.553625	-0.745107	-0.429769	-1.0857	0.017436	0.716085	0.0575686	0.629608	0.75162	1.04002	-0.343791	0.635877	-0.017436	-0.882275	-0.640902	-0.760237	-0.554364
287_Btg1	0.0338469	0.254825	-0.24708	-0.708549	1.0828	-0.1689	-0.0204277	0.0899172	0.980246	1.33311	-0.468107	-0.01612	-0.964682	1.28732	1.35845	0.937679	0.016119	0.0490522	0.640513	-0.3823	-0.100544	0.825551	-1.22903	-0.659452	-0.793531	-0.347446	-1.16485	0.122651	-0.63592
288_Btg1	0.18117	0.432968	0.56484	-2.22311	1.32476	-1.18195	0.232882	-0.0175848	0.891953	1.29639	0.443744	0.604435	-1.97345	1.74362	0.655007	0.955279	0.0175838	0.111676	-0.506387	-0.495779	0.297232	0.759576	-0.133231	-0.875092	-0.547247	-1.16909	-1.66122	-1.49518	-1.8045
289_Btla	-1.91215	-0.220704	1.82039	1.64901	0.0300865	1.53513	0.0726938	1.76602	1.38311	1.54449	1.4787	-0.118522	-2.61804	-1.52818	0.506111	1.68608	0.156082	1.1261	-2.33945	-0.391426	-1.02688	-0.0300875	-1.59986	0.301415	-0.406597	-0.657671	-0.702177	0.19288	-0.539699
290_Btn2a2	-0.17267	0.257401	-0.133998	2.65196	-0.123613	-0.00864553	-0.112422	0.142152	1.43833	0.138978	1.92142	-0.0833643	0.00864565	-0.0216757	1.42813	0.0461986	-0.183554	-0.114046	-0.1507	-0.119915	-0.143036	0.0256853	-0.115355	0.0160048	0.0538564	0.430648	-0.217845	-0.478669	-0.164768
291_Btnl9	-1.25498	-0.17009	0.0324397	-0.985189	0.0176253	-0.305244	0.838824	-0.0711918	0.580484	-0.00360537	-0.321787	-0.878829	-1.13531	-0.527689	-0.291719	0.0951171	1.13466	0.243026	0.00360489	-0.209101	0.932534	0.626817	-0.1982	-0.223316	0.818157	-0.392281	0.720944	0.311053	0.384201
292_Bub1b	0.624278	-0.252732	-0.113395	-0.818744	0.0248613	0.479643	-0.845863	-0.732045	0.389462	-0.700976	-0.35443	-0.0399923	-0.745426	-0.605568	-0.447976	-0.296388	1.14091	0.299995	-0.387995	1.04014	0.457574	-0.182874	1.13052	0.72836	0.261724	0.56138	0.299551	-0.527899	0.715365
293_Bysl	-0.690943	-0.831555	0.657807	-0.170633	-0.246798	0.561925	-0.448163	-0.257997	0.211208	-0.0443621	-0.533947	-0.520871	-0.949287	-0.672401	-0.0687943	0.022193	-0.146774	0.379371	-0.14082	0.716891	0.56994	-0.312457	0.137643	0.256174	0.374813	0.193408	-0.435687	0.254793	0.605659
294_C030017G13Rik	2.26344	-0.469536	-0.32613	-0.970391	-0.026186	0.0261862	-0.812039	1.68025	-0.109396	-0.613781	-0.794573	1.46726	1.15476	-0.703492	-0.32364	0.11445	0.959192	-0.147727	2.36835	0.473982	0.575374	4.27982	3.53063	0.951448	1.26404	-0.0510111	-0.74783	-0.238258	1.20606
295_C030030A07Rik	0.25538	0.380637	-0.69537	-1.98344	1.00983	-2.81949	-0.897187	-1.63231	0.172009	-0.731046	-1.52657	0.060894	-1.92185	-1.57621	1.66281	-1.99548	0.653852	-0.118918	-0.00370169	-0.461039	0.829332	-0.704699	0.830198	-0.807105	0.208715	1.36949	0.00370216	0.478264	1.1983
296_C030030A07Rik	0.0462432	0.119258	-0.0462427	-1.13862	1.06213	-1.93772	-0.872939	-1.11989	0.531649	-0.60322	-1.27856	-0.533127	-1.04798	-0.613505	1.55507	-1.05626	0.734987	0.122598	-0.571569	-0.261396	0.534369	-0.161981	1.40488	-1.39761	0.406491	1.41844	-0.0895877	0.802917	1.45111
297_C130078N14	0.935055	0.193098	-0.0646392	-0.228091	-0.176087	-0.0413297	-0.141046	-0.158683	0.634671	-0.217687	-0.159396	-0.00628769	-0.396258	-0.015016	0.145121	-0.236333	1.18107	0.618646	3.012	0.383185	-0.212768	0.0597625	-0.0648669	0.718383	0.121585	1.06683	2.06992	-0.41907	-0.102075
298_C1qtnf9	-0.694299	-1.40497	0.988849	-0.482648	0.0973215	0.172801	-0.400914	0.385872	0.013454	-0.95883	-0.0664597	-0.90031	-1.16078	-0.753468	-0.000283	-0.247527	1.64219	0.0675483	0.155562	0.154342	-0.0629764	0.71001	-0.885135	-1.13518	1.12876	-0.0435309	0.955301	0.0310354	0.691449
299_C230081A13Rik	-0.625051	-1.33859	-0.386614	-0.109491	0.959497	-0.0120416	-0.449859	-0.299765	0.706424	0.625038	-0.0733213	-1.00949	-1.87901	0.0120416	0.0697241	0.511665	-0.0203118	0.183743	-0.195059	0.772723	-0.435945	0.581168	0.874662	0.532067	1.02152	0.426623	0.343243	0.137449	0.841697
300_C230094B09Rik	1.97517	1.1399	0.881889	0.491387	0.851778	0.0359011	0.406297	0.678197	0.400415	0.0410862	0.296725	0.86249	-0.803666	-0.233912	-0.356922	-0.153404	-0.975961	-0.461459	-0.0359001	-0.10706	-1.02834	-0.18242	0.0941591	-1.15016	1.01218	-1.86461	0.0885963	-1.29276	-1.08015
301_C230098O21Rik	1.5941	0.459189	-0.345703	0.287864	0.989206	1.61102	-0.906226	0.741087	0.00153637	-0.526132	0.15736	1.14267	-1.25138	0.969433	0.461576	0.761871	-1.16276	-0.243387	-1.80846	-0.216623	1.31498	0.82997	-0.154395	-0.00153732	-2.16139	-0.537834	1.08168	-0.348612	-1.26792
302_C330005M16Rik	-0.977161	0.334728	-1.50678	-1.62568	-1.37648	0.171319	-0.378397	0.638923	0.523929	-0.715549	-0.961704	-0.131637	-1.81978	2.15714	0.437759	-0.868591	1.53579	-0.089663	2.1038	0.181133	0.0632989	-0.482489	0.120662	-0.663019	0.191524	0.495261	-0.165167	1.28019	-0.040611
303_C430049B03Rik	-0.496867	-1.27856	-1.06913	-0.790964	-1.1067	-1.20527	-0.237615	0.881348	-0.794932	0.00187349	-0.654128	1.45604	0.13312	0.163186	-0.00187326	-0.897395	1.06292	1.71376	-0.0452416	0.929443	-0.045248	0.145497	0.432638	1.21749	0.0132518	0.783438	0.51657	-0.994984	-0.00634623
304_C430049E01Rik	0.271265	0.820058	-0.806542	-0.556637	-0.0210884	-0.667277	0.301377	0.254686	-1.41751	-2.04526	2.28599	-1.43991	-0.668394	-0.550035	-1.69661	0.0210881	0.883176	1.10946	0.102815	0.353482	-0.503403	1.11411	0.24146	0.299189	1.38237	-0.94155	1.08567	-0.577235	1.65504
305_C5ar1	-1.05289	-0.653836	0.971299	-0.73244	-0.988966	0.0202308	2.13381	-1.85365	-0.656199	-0.0202312	-2.27695	2.08357	-0.491924	-0.705855	-0.893253	-0.835098	2.6714	2.32497	-0.0971107	0.338641	-1.64414	2.91617	3.17424	-0.0440693	-1.55025	2.41775	1.51615	2.25226	-0.364024
306_C85492	-1.49667	2.80356	2.06235	3.24305	-0.6759	2.13599	2.37204	0.960418	1.29814	2.96898	-0.94492	-1.25899	-1.75115	-0.0379677	0.378837	3.90901	-0.0762396	0.446764	0.0102653	-0.389905	-1.09136	-0.747211	-2.13932	1.96288	-1.21477	-1.80797	-0.393912	-0.774337	-0.0102653
307_C87436	-0.0909939	-0.116045	-0.00897407	0.565401	-0.000797	-0.636813	-0.712695	0.448694	-0.174711	-0.320556	-0.673436	-0.627516	-1.84929	-0.294221	0.286731	-0.19174	0.09478	0.466404	0.478812	0.371336	-0.215356	-0.0631924	-0.00680924	-0.0515928	0.738251	0.292659	0.421417	0.000797	-0.32783
308_Cacna1b	-0.0832068	0.235861	-0.0718909	-0.215027	-0.0932187	0.704757	-0.0919762	1.21472	0.452213	-0.185259	0.199325	0.399363	0.909523	0.0359764	1.53413	0.549583	-0.183486	-0.0277176	-0.0186828	-0.0881201	0.136941	0.0281274	-0.0759419	0.0404054	0.135614	-0.464229	-0.0483006	-0.363228	-0.0467303
309_Cacna1h	2.24448	-0.0889138	-0.261497	1.62205	0.146834	-0.259231	-0.390845	-0.392252	0.208153	-0.496117	-0.371764	2.93528	0.0105484	-0.0105486	-0.16753	-0.466294	-0.406878	-0.266505	-0.333101	0.558706	4.37501	2.22604	2.54716	-0.202322	-0.119811	4.15755	3.62634	0.452448	2.64761
310_Cacna1h	1.32079	-0.647628	-0.0506101	0.816702	0.872784	-0.385736	-0.592514	0.232829	-0.621484	-0.921307	-1.10664	1.15252	-0.822277	-0.233325	-0.105441	-0.561653	0.0255628	-0.810311	0.340188	0.476844	1.95658	1.2298	0.845138	-0.22875	-0.176252	2.88156	2.83057	0.242766	1.35448
311_Camk1d	0.390897	0.44993	-0.494813	-0.441661	0.705562	-0.0974631	-0.496872	-0.714831	0.251211	-0.546475	-0.321693	-0.814997	-0.825166	-0.696081	0.302458	0.355391	0.307428	-0.509438	0.0717039	0.561588	0.165267	0.518328	0.578366	-0.225179	0.189176	-0.0936055	0.782369	0.901584	-0.279757
312_Camk2a	0.0463066	-1.02632	-1.50074	-2.51934	-0.00484181	-2.20315	-2.32518	-0.773168	-0.927516	0.243014	-2.04462	1.9392	-0.759586	-0.520302	-1.88967	-0.619233	1.47858	2.51292	0.00484085	0.484142	0.949943	2.06174	0.946456	0.402284	1.20528	2.51985	0.687066	-1.83851	0.791618
313_Camk4	-0.404701	-0.515155	-0.562057	0.421759	0.518065	0.504341	-0.48244	0.634226	-0.0374718	-0.730982	0.0162029	0.661177	-1.45767	-1.22231	-0.372275	-0.0951881	0.739626	-0.016202	-0.1351	-0.239456	0.286731	0.456502	0.286002	0.469583	0.202045	0.196946	0.502679	0.141294	0.17833
314_Capn6	-1.70931	-1.4039	-0.152024	0.479591	0.989973	0.152919	-0.0150864	-0.017386	-1.19126	-1.81759	-0.278793	-0.05179	-2.06606	-0.949738	-0.565142	0.807606	1.73934	1.3505	0.82326	1.53095	0.143888	1.94001	-1.76148	-0.0059495	0.00594926	0.338469	0.301447	1.02795	-0.761138
315_Caprin2	0.000255	-0.23784	-0.355305	-0.684692	-0.360715	-1.45706	-0.299346	-0.213636	-0.203473	-0.502883	-1.03458	-0.000254	-0.822917	-0.311205	0.0679512	-0.130418	1.00024	0.154713	0.0584116	0.853146	0.222148	-0.260433	0.567917	0.598136	0.533365	1.03446	-0.192944	0.00492287	0.617134
316_Caprin2	0.0492916	-0.248447	-0.253903	-0.641478	-0.333122	-1.38462	-0.213685	-0.175418	-0.186378	-0.499458	-0.910152	0.029376	-0.679318	-0.285273	0.138508	-0.0139208	1.00021	0.106207	0.00116825	0.891541	0.219967	-0.184229	0.71181	0.667395	0.594921	1.06035	-0.152444	-0.00116825	0.64949
317_Card9	0.740865	1.5951	-0.41078	0.978045	-0.233651	0.377055	0.294568	-0.562788	0.910772	1.43182	0.49272	-0.618117	-1.78124	-0.165387	1.75945	0.0712738	-0.622122	-0.249	-1.10494	0.954329	-0.277605	-1.57447	-0.00402546	-0.93428	0.658462	0.123559	-0.603199	-1.71556	-1.91116
318_Cars2	0.245361	0.00473118	-0.376809	-0.398418	-0.477071	-0.169767	-0.372721	-0.152966	0.0393963	-0.262018	-0.301709	-1.05274	-0.887534	-0.476095	-0.301599	-0.396365	-0.0599642	0.214195	0.0489578	0.300655	0.391239	0.0471973	0.49714	0.0641079	0.425244	-0.185919	-0.0388813	-0.999114	0.0429678
319_Casp7	-0.954025	1.2375	-1.4285	0.924133	0.0217915	-0.388237	1.00991	1.90825	1.22509	1.10934	0.34692	0.651868	-0.518171	-0.559607	2.42718	-0.0217915	-0.525333	-2.51468	-1.70574	-0.880165	-2.07584	-1.38146	-2.00156	-1.54285	1.66344	0.537811	1.54753	0.0223942	-1.42515
320_Cass4	1.87216	-1.01347	0.467621	-0.140751	-0.254941	1.37229	-0.793693	-0.0158901	-0.270691	-1.40728	0.0142946	0.182712	-0.660825	-0.587604	-0.039391	-0.732679	1.72433	0.56311	1.02923	2.02529	3.32098	0.438972	-0.0142946	1.98668	0.696363	-0.345405	0.467141	-1.5398	0.434872
321_Cav1	-0.26077	-0.364947	0.313752	-0.7116	-0.653973	0.0111446	0.891403	0.389231	-1.29673	-0.862679	0.502859	-2.38169	-0.77715	-0.600824	-0.38784	-0.939873	1.6366	0.126343	1.8853	0.0230212	0.18695	0.819773	-1.23973	-0.0872226	0.973563	-0.416207	0.492581	0.653048	0.0946188
322_Cav2	-0.607898	0.179411	0.203288	-1.09593	-0.373234	-0.136487	0.654815	0.29523	-0.434775	-0.986989	0.0991616	-0.132828	-0.564984	-0.308861	-0.488919	-0.716	1.29277	-0.179013	1.99617	-0.0724921	0.103019	0.343564	-0.596773	-0.0685611	0.388319	0.0397286	0.658788	0.605038	0.0173235
323_Cav2	-0.821853	-0.0898662	0.656929	-0.519269	-0.229908	-0.395761	1.03948	0.387851	-1.0829	-1.3727	-0.00328112	-2.03749	-0.718749	0.0993629	-0.477796	-0.753897	1.39094	0.0748801	1.80762	-0.323444	-0.448677	0.731858	-0.75287	0.496962	0.727168	0.0426726	0.438305	1.01885	-0.0791431
324_Cbx5	0.0184555	-0.379204	0.495699	-0.160419	-0.946602	0.32012	-0.962372	0.0499468	0.53144	-0.00528526	-1.23449	-0.829419	-0.662913	-1.13355	0.427227	-0.269993	0.209042	0.634736	0.314277	0.542176	-0.323682	-0.214474	-0.431316	0.143081	0.819572	0.193975	-0.224408	0.114398	-0.20401
325_Ccbl2	-0.972	0.622216	0.568683	-0.0195589	-0.785773	0.297402	0.5565	0.745751	0.285502	0.161616	0.657224	0.299029	-2.0241	0.245201	0.0312643	-0.879765	-1.14902	-2.25623	-3.20223	-1.66628	-1.9469	0.818209	-0.633109	-2.42294	0.499509	-0.00304127	0.120914	-0.13338	-0.758977
326_Ccbl2	-0.511062	0.0735741	0.458433	0.275817	-0.269001	0.246142	0.511891	0.214061	-0.0480285	-0.684694	-0.133431	0.17524	0.12101	0.507482	-0.209566	-0.559812	-1.07197	-1.74412	-1.1054	-1.2261	-1.36138	0.298889	-0.666235	-1.05581	0.525709	-0.147858	0.168856	0.395484	-0.125637
327_Ccdc101	-0.960499	0.383756	0.00290489	0.0632658	-0.274808	-0.23544	-0.313189	-0.770476	0.758857	0.0929041	-0.0465155	-1.75764	-2.01567	-0.674575	0.306292	-0.205184	0.080555	0.417604	-0.0673084	-0.00290489	0.610779	-0.291618	0.537955	-0.203682	0.473609	0.446379	-0.0820885	-0.142282	0.00594234
328_Ccdc107	0.54544	-0.0440769	0.749128	-0.115325	-0.0610704	-0.369474	-1.56427	0.833382	-0.0727596	-0.283129	-0.763133	-0.280248	-0.883213	-1.35835	-0.310054	0.702642	-0.0125189	0.423263	0.277723	0.322494	0.614771	-0.82229	0.0125189	0.403316	0.53776	0.388899	0.187452	0.392771	0.462578
329_Ccdc107	-0.467256	-0.0848818	-0.330383	-0.393791	-0.0778475	0.021863	-0.523127	-0.0207186	0.0168562	0.168544	-0.119873	-0.27468	-1.9614	-0.513097	-0.173376	-0.217851	0.505236	0.0882969	-0.46785	0.140688	0.489741	-0.478159	0.296178	0.717968	-0.0855398	0.455989	-0.0744305	-0.0168552	0.11807
330_Ccdc141	0.365404	1.89732	1.17562	1.96557	1.61115	1.75641	-0.0417571	3.19502	-0.00789118	0.179812	1.66477	-0.362183	-0.541851	0.746438	-0.403204	3.37859	-0.625882	-0.528849	2.15043	1.44504	-0.707503	-0.400541	-0.535826	1.59763	-0.338454	-0.595794	-0.601152	-0.87792	-0.551299
331_Ccdc18	-0.614088	1.89699	2.48013	-0.518717	1.01253	-0.199656	1.75756	-1.18934	2.3127	3.0534	0.359304	-0.255737	-2.38455	-0.605274	1.95973	0.577935	-0.173221	1.78578	0.768716	0.584296	-2.98667	-0.215103	-0.467909	0.125504	-0.125505	-0.92075	-1.71848	-0.757914	-1.88311
332_Ccdc43	-0.426259	-0.900459	0.296423	-0.0252018	0.0846949	0.0349379	0.157303	0.0841579	-0.511101	-0.122131	-0.439203	0.462111	-1.54242	-0.46152	-0.557578	0.115016	0.195345	-0.550083	-0.153055	-0.0707874	-0.712955	0.0252018	-0.187163	0.376482	0.577968	1.11962	0.397767	0.818521	0.377574
333_Ccdc50	-0.170026	-0.245177	-2.15977	0.562534	0.964541	-1.8637	-1.60436	-0.982011	-1.56988	-2.13498	-0.730197	-1.08802	-0.5033	0.795859	-2.75489	-0.255401	0.511349	-2.32611	0.736745	-0.723426	0.46995	0.794403	-0.0106182	0.139983	0.00998497	0.250774	0.143798	0.717526	0.331798
334_Ccdc50	0.0735412	-0.474817	-1.96351	0.679875	1.2216	-2.31095	-1.95281	-1.13404	0.303835	-2.72305	-0.866417	-0.44732	0.223583	0.600704	-3.19252	-0.886332	0.766298	-2.14695	0.977444	-0.0718813	0.393146	0.0493827	0.233373	-0.378771	-0.174904	0.20962	0.032867	0.756172	0.311319
335_Ccdc51	-0.10929	-0.489093	0.0403786	-0.00211906	-0.798538	-0.0857258	-0.911705	0.0645676	0.408689	0.800898	-0.319528	-0.290275	-1.44056	0.00211906	-0.261435	-0.522638	0.665139	-0.00520134	-0.403416	0.801656	0.131508	-0.313402	0.293798	0.260543	0.607747	0.659746	0.00368786	-0.723568	-0.0294399
336_Ccdc79	1.11277	0.884726	0.359685	0.324711	2.01303	-0.0573896	-0.125178	1.92114	0.343988	1.86707	0.216501	-0.167364	-0.504503	2.91019	0.0799246	-0.252883	-0.28075	-0.161169	-0.222624	0.959464	-0.154415	-0.125229	-0.239073	-0.106266	0.0852129	-0.325597	-0.255238	-0.391743	-0.236397
337_Ccdc8	0.100071	0.0703127	-0.577395	0.00499201	0.583618	-0.670106	0.438106	-0.267179	0.38323	-0.866386	0.368443	-0.68968	-1.11171	0.126651	-0.542889	-0.275163	1.93323	0.0594249	2.18989	1.2786	-0.653752	0.712554	-0.748689	2.24104	-0.00499201	0.887093	-0.250514	-0.518455	0.955465
338_Ccdc80	-1.46279	-0.114219	-0.00847959	0.371396	-0.590993	-0.00285101	-0.61593	0.745571	-1.29923	-1.643	-0.647087	-0.431429	-1.10641	-0.381799	-0.140402	-0.216407	1.60959	0.780738	0.917084	1.10494	-0.560432	1.25013	-1.77578	0.291119	0.174594	-0.279871	0.584092	0.362242	-0.191148
339_Ccdc99	-0.00706291	0.220278	-0.412117	-0.514845	-0.25361	-0.53268	-0.427777	0.079442	0.811068	0.480267	-0.43446	-0.726015	-1.89343	0.0555973	-0.0688858	-0.354437	0.50326	-0.381665	-0.553229	0.178798	-0.0361853	0.224442	0.282661	0.353867	0.854094	1.03635	0.829903	0.388725	0.796564
340_Ccl1	-0.347982	-0.00361395	0.218767	0.632007	0.37225	0.416405	0.0243726	0.33647	0.146054	-0.237053	-0.255959	0.160698	-0.51372	0.199782	0.555225	0.665237	-0.608139	0.0752101	-0.0999546	-0.615514	-0.752775	0.706673	-0.177638	-0.31008	0.0841212	-1.03379	0.477481	-0.736257	-0.235217
341_Ccl12	-0.355251	1.31658	1.19985	-0.443748	0.0316582	0.63099	0.681211	-0.058589	1.59362	2.12436	-0.379498	1.00342	-0.887073	-0.0555944	-0.204654	0.0399895	0.483209	-0.0316582	-0.72029	0.352615	-1.08091	0.542652	-0.708203	0.377937	-0.61102	-0.290399	-0.5649	0.0925798	-0.055953
342_Ccl2	-1.07215	-0.0127392	1.19891	-1.11638	-1.01023	0.198693	-0.280618	-0.351725	-0.702315	0.0698319	-0.731217	-0.250224	-0.000821	-1.72886	-0.0140781	-1.34889	1.30454	0.386475	0.132015	0.699128	-0.101429	1.46341	-1.76976	0.132898	0.40718	0.00082	-0.227087	0.565334	0.0712948
343_Ccnb1	-0.400615	-0.104759	-0.358196	-0.581855	0.0261965	-0.000115	-0.465501	-0.499598	0.884045	-0.496463	-0.0514298	-1.24761	-1.68655	-0.223683	-0.26923	0.000115	0.142092	0.276574	-0.545266	0.771103	0.36808	-0.13938	0.297783	0.5585	0.198835	0.218715	-0.361535	0.071146	0.449005
344_Ccnb1	-0.226035	-0.110425	-0.570869	-0.436598	0.140304	-0.163791	-0.437644	-0.611201	0.632334	-0.772871	-0.255147	-0.182948	-1.39151	0.0935879	-0.00912094	0.00912189	0.188927	0.0213146	-0.468935	0.634326	0.185806	-0.0288534	0.176193	0.470225	0.395396	0.483659	-0.227111	-0.144765	0.447869
345_Ccnb1	-0.56268	-0.197079	-0.31975	-0.564226	-0.0274124	0.0274124	-0.419666	-0.50144	0.784815	-0.62984	-0.0908918	-1.93514	-1.66889	-0.146568	-0.239287	0.104837	0.0326586	0.160071	-0.623659	0.703218	0.348866	-0.126265	0.225868	0.518451	0.265516	0.257227	-0.394501	0.0755043	0.566244
346_Ccnf	0.00559807	-0.308668	0.391521	-0.494857	0.0294428	-0.175378	-0.431198	-0.0988274	0.263938	-0.986792	-0.611442	-0.0194168	-2.61178	-0.00898933	-0.198298	0.0290852	0.112477	-0.128696	-0.304934	0.345264	-0.00559807	0.0617628	0.0815849	0.183596	0.638688	0.803139	-0.394875	0.0737553	0.750288
347_Ccnyl1	-0.679713	-0.613982	-0.333305	-0.976247	1.02879	-0.0644617	-0.266459	-0.575514	0.80229	-0.453757	-0.287921	0.331816	-1.47237	-0.230325	-0.0898237	0.79785	0.807603	-0.0602264	0.70294	0.661677	0.30662	-0.055316	0.704483	0.313032	0.742139	0.81151	-0.480964	0.0166111	0.837137
348_Ccnyl1	-0.630827	-1.17386	-0.305883	-1.31522	0.818731	-0.102697	-0.0124588	-0.328778	1.12878	-0.233357	-0.634919	-1.7054	-0.767076	-0.199264	0.133299	0.795121	0.536808	-1.01994	0.0124593	0.582007	2.29221	-0.234924	0.315846	0.723593	0.538516	0.412051	-0.620451	0.431648	1.19629
349_Ccr10	-1.31791	-0.85757	-1.50609	2.65239	-0.432678	-0.17551	0.092391	2.92362	0.581383	1.33518	-0.0131383	1.83505	-1.21414	0.56716	1.21551	3.46199	-1.25003	1.1138	0.145048	0.626768	-1.0656	0.258473	-1.86804	-1.38124	0.0131378	-1.67786	-0.131836	-1.47622	-1.04536
350_Cct4	-0.661988	0.397598	-0.444513	0.287745	-0.318215	0.554234	-0.336922	0.0697603	0.3141	-0.189386	0.34348	-1.7935	-0.972613	-0.515582	-0.357618	-0.619237	0.0430861	-0.229136	-0.231588	0.277811	0.00599861	-0.198184	0.0400362	0.0640402	0.461199	0.197563	0.571772	0.182099	0.338363
351_Cd109	-0.519201	0.0785084	0.546401	-0.985202	0.132642	-0.761921	0.00746107	0.19975	-0.839298	-1.30881	-0.122807	-0.879197	-0.107666	0.603329	-0.203793	-1.03196	2.18203	-0.106723	0.94673	-0.0685792	-0.237727	-0.18136	-0.0638008	-0.126623	0.962833	-0.0860705	1.84469	0.138296	1.36518
352_Cd19	-1.65499	-0.41741	0.266063	0.0559239	-1.31287	-0.167115	-1.38112	2.57206	-0.969404	-0.00250673	2.21263	0.00762558	-2.05298	-1.02528	-0.877458	-1.51677	2.7259	-1.06824	0.0974507	1.61834	1.11318	1.63718	-0.621797	2.05219	1.66574	-1.85041	0.295434	0.00250673	0.635576
353_Cd276	-1.04559	-0.181377	0.787637	-1.08759	-0.126762	0.250746	-0.59875	0.47692	-0.342878	-1.12774	0.105197	-2.11945	-0.122448	-0.492928	0.138636	-0.295627	1.46146	-0.801926	0.691395	0.94379	-0.74964	-0.593411	0.908141	0.476926	0.294377	0.487905	0.632229	-0.105197	-0.258291
354_Cd28	0.166445	-0.0487356	0.805299	2.08282	1.90755	1.37922	-1.8541	1.8111	0.386023	0.903266	0.377249	-0.658221	-2.26702	0.134789	0.0487356	1.44773	-2.91316	-0.84905	0.189088	-0.263173	-0.418072	0.683096	-2.94163	-0.22751	-0.287815	-1.50542	0.255229	1.34379	-0.969777
355_Cd34	-0.764543	0.301073	0.410561	-0.389014	-0.12674	-0.00862789	-0.0381088	0.29686	-0.51124	-1.1172	0.11685	-0.202291	-0.335627	-0.454077	-0.267291	-0.579945	1.44635	0.00862789	1.09967	0.166657	-0.167535	0.482184	-0.729059	-0.278992	0.581706	-0.548364	0.59737	0.193182	-0.0831013
356_Cd36	-0.550888	-0.0403595	-0.956745	-1.32148	-0.0929623	0.0403604	0.790381	-0.519633	0.116179	0.153067	-0.163559	0.551812	-0.820302	-0.826498	-1.06693	-0.0583658	0.89442	-0.107608	1.1578	0.230279	0.32833	0.649486	-0.598595	0.17142	0.49205	-0.0444136	0.527969	0.562915	0.576718
357_Cd5	0.0167027	-1.76159	0.336569	1.21906	-0.301978	1.16686	0.106967	2.41316	1.21594	0.870016	0.602722	-1.02669	-1.98383	0.244024	0.639705	-0.906393	-2.28118	0.186817	-1.55671	-0.206788	-1.60285	-0.0268993	-2.73504	0.66123	0.0306911	-3.20374	-0.318208	-0.351287	-1.39376
358_Cd6	-0.307856	-1.53463	0.00379276	0.606538	0.374494	0.698774	0.528625	1.5302	0.953944	0.733596	0.340207	-1.91032	-2.10126	0.0211992	0.499461	-0.00379276	-2.25748	0.149341	-0.810702	-0.605189	-1.36114	-0.30951	-1.60281	0.428942	0.0617409	-1.62482	-0.418858	-0.246955	-1.19554
359_Cd6	-0.100318	-1.49291	-0.0111179	0.619066	0.433852	0.921505	0.72647	1.39751	0.928722	0.854421	0.39505	-1.37122	-2.28912	0.272017	0.43454	0.011117	-2.525	0.290341	-0.652524	-0.32175	-1.68826	-0.366092	-2.16913	0.635914	0.275856	-2.43228	-0.602977	-0.0322752	-1.70499
360_Cd7	-0.0764771	1.43736	0.801478	-0.0672631	-1.35444	0.288855	1.17489	0.0803328	2.08573	1.85592	0.763461	-0.264813	-1.26468	0.871219	2.54525	1.1955	-0.0781989	1.96646	-0.657304	0.0473361	-0.509686	-0.0473361	-0.35508	0.630245	-0.391799	-1.33338	-0.418994	-0.894507	-0.379596
361_Cd82	-0.897356	-0.188194	0.178247	-0.242809	-0.848462	0.214882	1.30836	0.69618	1.11777	2.28342	-0.0594883	-0.255885	-1.85391	1.52469	0.400906	0.781281	-0.673604	0.21053	-0.436809	-0.652159	0.202224	-0.474145	-0.867908	1.2394	-1.07555	-1.07075	-0.525623	-1.46776	0.0594893
362_Cd8a	0.364476	-2.86503	0.158679	-0.605847	0.0103111	0.00897217	-0.820995	-2.96426	0.55181	0.883985	-1.78747	-1.7841	-1.63043	0.230693	-0.260781	0.675489	0.544075	-0.201566	0.290101	0.765197	0.67893	0.256916	0.482691	-1.59645	1.04579	0.765855	-0.753952	0.198421	0.54029
363_Cd8b1	1.75932	-1.98785	0.461408	-0.755627	3.42688	0.069396	-1.06032	-1.05551	-0.339436	-0.823424	-1.33407	-0.419375	0.072792	-0.069396	-1.29547	-0.484026	1.10056	-0.758567	1.79641	1.42202	1.7352	0.132061	0.896133	-0.8498	1.65594	1.1325	0.54215	1.06143	0.639457
364_Cd9	-0.184879	0.0253944	-0.15627	0.069459	-1.03968	-0.867666	-0.703697	1.00461	-0.0879622	-1.32435	-0.41432	0.566224	-0.0999041	1.09152	0.153506	-1.82173	1.10816	-0.762412	1.33872	0.612174	0.0792799	-0.861733	0.0753403	0.743916	-0.0253944	0.521939	0.851313	-0.261662	1.3426
365_Cdc20	0.160469	-0.374162	0.0972462	-0.103939	0.281137	-0.340904	-0.635719	-0.0665321	0.620119	-0.435333	-0.127558	-0.264637	-1.40882	-0.229404	-0.14089	-0.434683	0.0112076	0.162748	-0.560812	0.335157	0.180643	0.185265	0.461363	0.342922	0.398014	0.511547	-0.0112095	-0.0557919	0.637119
366_Cdc23	-0.967823	-0.40632	-0.298351	-0.188972	-0.512812	-0.151056	0.211845	-0.185268	0.517977	-0.241999	-0.170079	-1.26289	-1.70899	-0.334749	-0.0950775	0.0589237	0.45624	0.185493	-1.17582	0.085331	0.522141	0.673521	0.14346	0.365557	0.458529	0.52447	0.11785	-0.617105	0.280601
367_Cdc42ep1	-0.753774	-0.156301	-0.0607071	-0.592172	0.00344658	0.0730095	0.983099	0.55261	-0.722529	-0.582177	0.129543	-0.0489502	-0.0844269	-0.549924	-0.3734	-0.60469	0.947061	0.12408	1.22073	0.101023	0.479145	-0.157681	-0.702649	0.176683	0.496407	-0.283048	0.576306	-0.193003	0.124405
368_Cdc42se2	-0.0291996	0.455915	-0.74491	-0.586544	-0.106804	-0.0380201	-0.0630798	-0.0763044	0.466454	0.0521536	-0.279875	-0.382408	-0.898503	0.275181	-0.252566	-0.0749178	0.724803	0.0844479	0.410502	-0.0212688	0.30583	-0.0247593	0.412163	0.421128	0.354333	0.537581	0.0212698	0.149418	0.189032
369_Cdc42se2	0.206972	0.449595	-0.57404	-0.784103	0.0433817	0.0627613	-0.0887279	-0.00858974	0.461758	0.186407	0.0446892	-1.58378	-0.853265	-0.13084	-0.122158	-0.0625439	0.572986	-0.0563536	0.00858974	0.0713148	0.495772	-0.00901794	0.572681	0.529757	0.446838	0.536956	-0.404835	0.222397	0.291772
370_Cdc45	-0.138464	0.0675936	0.156259	-0.489598	-0.295061	-0.0964012	-0.757276	0.064353	0.812883	-0.0509024	-0.885731	-2.18928	-2.05937	-0.446427	0.200817	-0.041688	0.300491	0.909907	0.041687	0.338141	0.303178	-0.0850201	0.265087	0.223753	0.700893	-0.0914192	-1.16076	-0.124974	0.0499754
371_Cdc5l	-0.368746	-0.262851	0.260896	-0.576377	-0.448644	0.0839214	-0.269369	-0.318339	0.70059	-0.286517	-0.42695	-1.93622	-2.0061	-0.2136	0.0588579	0.0562601	0.00277138	0.0986919	-0.448949	0.0427885	-0.0617628	0.132453	-0.00277042	-0.0799179	0.280625	0.504043	-0.127287	-0.0950556	0.513733
372_Cdc6	-0.142488	0.659347	0.474467	-0.124007	-0.270987	0.371356	-0.109148	0.393209	0.509019	-0.285347	-0.170968	-0.732698	-2.06307	-0.875554	0.21631	0.370387	0.787617	0.9166	0.310125	-0.0955753	-0.329691	-0.331268	0.678266	-0.0535841	1.19899	0.839435	0.0306063	0.448928	0.162672
373_Cdca8	-0.254634	-0.399981	0.0958872	-0.242993	-0.136768	-0.202346	-0.634908	0.0141859	0.834455	0.020216	-0.0850153	-1.48865	-2.07984	-0.612924	-0.146515	-0.378558	0.151389	0.389932	-0.971789	0.29954	0.206001	-0.0126276	0.131398	0.406478	0.0645046	0.225135	-0.0680885	-0.251136	0.329501
374_Cdcp2	-0.823837	-0.546471	0.541853	0.817434	0.173497	0.354352	-0.892396	1.14077	0.00230718	0.244761	-0.882235	0.0975554	-0.524135	0.421063	1.01267	-0.0999827	-0.939043	-0.790437	0.535598	-0.905275	-0.338145	0.0126047	-0.878872	0.54255	-0.218624	-1.24914	-0.865673	-0.00230718	-0.284691
375_Cdh15	0.957239	-0.391019	0.118482	2.63908	1.22021	0.950626	1.50474	1.34879	-0.477792	-0.118483	1.44291	0.997388	-1.06805	1.59101	1.88802	-0.526752	-0.667848	-0.370491	-0.170894	-0.366088	-0.575224	-0.40462	-0.746415	0.308973	0.956507	0.431815	0.20718	-1.30987	1.57449
376_Cdh2	-0.756386	0.0289316	-0.603747	-0.00507832	-0.515389	0.68738	0.462985	0.173607	-0.521098	-0.985081	0.55675	0.120356	-0.916717	-0.225229	-0.654263	-0.0878029	1.33049	-0.282794	0.698875	0.371923	0.728749	0.397337	-0.816071	0.31781	0.294322	-0.125612	0.416731	0.355661	0.00507832
377_Cdh2	-0.646375	-0.0410461	-0.736208	-0.0333042	-0.54965	0.69151	0.138976	0.0333052	-0.749838	-1.37387	0.411902	0.377012	-0.648502	-0.351856	-0.727982	-0.282365	1.35916	-0.385064	0.699008	0.313156	0.495432	0.31162	-0.834864	0.0604048	0.281903	-0.17266	0.230775	0.435148	0.217269
378_Cdh4	0.371622	0.855994	0.776078	2.21814	-0.145236	0.615758	-1.26963	2.1644	1.46759	-1.73481	-1.12582	2.09531	-1.441	1.21309	0.702945	-1.26344	-0.252265	-3.16615	-1.03981	1.06701	-0.929059	-3.02387	-0.237555	1.21323	-1.69228	-2.91349	-0.603071	0.350373	0.145236
379_Cdh4	0.259854	0.769235	0.64023	2.32246	-0.266712	0.0332422	-1.4837	2.04089	1.1661	-0.868425	0.132693	1.68578	-0.712609	1.21687	0.384686	-1.65446	0.110634	-1.4647	-0.809128	0.746995	-0.598442	-1.43215	-0.0332422	0.481736	-1.02342	-1.82719	-1.47577	0.302551	-1.10138
380_Cdhr5	-1.10452	-0.865872	0.353619	0.385009	0.404179	0.448772	3.20156	1.16333	0.0748749	-0.457095	-0.767248	-0.00391626	-0.591077	0.0419149	-0.232758	0.00391674	-1.39851	-1.34549	-1.76751	0.120578	-1.51881	0.0181842	0.0163341	0.253849	-0.582357	-0.266508	-0.38292	-0.536793	-0.11599
381_Cdk16	-0.0339613	0.31961	0.255943	-0.356274	-0.170983	0.358295	-0.597134	-0.407991	0.167047	0.0739231	-0.49716	-1.29174	-0.979621	-0.206667	-0.203583	0.133823	-0.017396	1.09278	0.017396	1.08381	0.633524	-0.0705166	-0.431507	1.04035	0.577119	-0.24994	-0.391614	-0.446521	0.203952
382_Cdk18	-0.534572	-0.876155	-0.00350761	-0.154266	-0.951237	0.449396	-0.423146	0.0834389	0.262465	-1.25042	-1.17925	0.338307	-0.552124	-0.866941	0.472212	-1.29444	0.0868578	0.702238	0.30182	1.14641	-1.15396	0.179072	-0.465222	0.564762	-0.551358	0.375936	-0.0840874	-0.257193	0.306803
383_Cdk20	0.983973	-0.29912	0.241827	-1.53173	0.587736	-0.637887	-0.391948	-1.27934	-0.342173	-0.995375	-1.13704	0.266228	-0.853319	-1.89029	0.242892	-0.299691	1.06131	0.0237589	-0.192217	0.844276	0.825664	0.67743	0.965164	-0.162646	1.11969	0.608479	0.353728	0.41483	0.418159
384_Cdk5r1	0.459939	-1.76147	-0.343122	0.202524	0.958102	1.09019	1.02637	0.1191	1.23734	1.38686	-0.28085	-0.293734	-0.483277	1.27636	-0.160949	3.02451	-1.3135	-0.740272	-0.481954	0.134797	-0.150129	-0.00199127	-1.11436	-0.555737	0.168515	-0.464976	-0.185756	1.16852	-0.587301
385_Cdkl5	-0.757018	1.81972	0.227681	-0.942047	1.78376	3.86755	-0.749929	0.466394	0.832723	0.444448	1.5173	-0.282307	0.430059	-1.52754	0.00273323	0.342627	0.780536	-1.53235	-1.40377	-0.00273323	0.582502	0.0386114	-0.375739	1.21669	-1.14112	0.125924	-0.920264	-1.7196	-0.847084
386_Cdkn1a	-0.86692	-0.339374	0.656894	-0.474375	-1.55736	1.294	0.0395956	-0.0233164	0.144467	-0.875699	-0.0623045	1.976	-0.888447	-0.146713	-0.496918	-1.62908	1.83372	-0.335327	0.250411	1.78363	0.733683	0.175149	-0.391815	0.868127	0.963245	1.08319	0.0233159	-0.893396	0.206863
387_Cdr2	-0.745383	-0.378665	0.713596	-1.02619	0.759525	0.0931311	-0.670024	-0.588284	0.199756	-0.408389	-1.14356	-1.3151	-0.0982561	-1.40981	0.0630798	0.414514	-0.00166988	0.675387	0.333542	0.267999	-0.121115	-0.911354	-0.457949	0.139283	-0.235565	-0.0848932	0.894809	1.01202	0.930212
388_Ceacam11	2.89509	0.65508	-0.202222	0.742021	-0.133476	-0.00864685	0.977614	1.52538	0.350669	-0.213918	-0.103851	-0.134764	-0.407846	-0.00769436	0.124914	0.101132	-0.267801	-0.137209	-0.0649036	-0.125551	-0.133703	0.198687	-0.210345	-0.0804914	-0.00214815	-0.589113	-0.203236	0.0183893	-0.199888
389_Cebpb	-0.599989	-0.3806	0.301309	-0.724908	-0.835001	0.287303	-0.0169582	-0.501042	-0.274953	-1.17644	-0.429261	0.0627451	-0.836293	0.0184259	0.0400896	-0.461078	0.478655	0.209973	0.0937462	0.438354	0.0169582	0.296954	-0.981228	1.56804	-0.539471	0.0962639	0.191564	-0.114962	0.842566
390_Cebpe	-0.711798	1.20211	-0.185367	1.00146	0.510076	0.530419	-1.43475	0.418103	0.430813	-2.02016	-1.75361	-0.0522618	-0.71759	-1.36556	0.296401	-2.3795	-0.416966	-0.632508	-0.653069	1.97347	0.240695	-0.0617976	0.117145	1.46049	0.793005	-0.177262	3.86917	-0.0425811	5.09055
391_Cecr2	1.03608	0.140262	-0.0265548	-1.85944	-1.29657	0.0265548	-1.75992	-0.0482664	-1.18147	-1.85085	-1.74891	1.18482	0.622188	0.190075	-1.53424	-1.83385	2.00367	-1.6502	0.259613	2.60443	3.00417	2.23946	-0.85911	0.202908	2.47152	2.555	1.08685	-1.74429	1.72269
392_Cecr2	1.20433	-0.17748	-0.436004	1.08162	-0.534054	0.0972171	-0.513844	-0.49646	0.130252	-0.0972171	-0.192319	1.0506	1.59074	-0.402913	-0.250193	-0.6197	2.33423	-0.349526	1.75593	2.53147	2.77747	-0.322849	2.41363	-0.100331	2.46026	2.32867	-0.469062	-0.192613	1.4738
393_Cecr2	1.01701	0.231668	-1.29893	-1.40891	-2.61228	0.831065	-0.128872	-0.383766	-1.8806	-2.32676	-2.47102	1.3337	1.09831	-0.498653	-2.23288	-1.77878	3.07154	-2.46566	-1.80383	2.89203	3.1531	0.942968	0.158253	0.721275	2.35409	3.02256	0.914513	-1.62207	1.41378
394_Cela1	-1.69327	-0.612356	-0.925683	0.209377	-1.00072	1.39357	-1.10301	0.215432	-0.98691	0.177209	1.32191	-0.230215	-3.21507	-0.38068	-1.47956	0.296227	-0.727282	-0.183989	-0.122136	1.24049	1.06423	0.262486	0.784281	2.81882	1.3128	1.16893	-1.20409	-0.514147	0.333107
395_Cenph	-0.262127	0.386085	-0.631789	-0.490671	0.0270004	-0.385847	-0.423647	-0.443688	0.60122	-0.00355911	-0.241841	-1.16776	-1.29077	-0.345904	0.291296	0.42437	0.353751	0.336739	-0.0528269	0.344808	0.00355816	-0.169051	0.493387	0.0851097	0.416697	0.458457	-0.345646	0.124345	0.490441
396_Cenpn	0.301757	-0.197228	-0.289655	-0.505646	-0.783359	0.110865	-0.829669	-0.633406	0.747951	-0.146382	-0.0424337	-0.85937	-1.62603	-0.521975	-0.0695686	-0.543324	1.10974	0.352694	0.0112333	0.88919	0.505027	-0.0806417	0.938354	0.207065	1.05904	0.281826	-0.0978718	-1.13814	0.0183344
397_Cercam	-0.879683	0.602535	-0.11046	-0.446839	0.345837	-0.744736	-0.503066	-0.791199	0.127246	-0.385746	0.0322433	0.293455	-1.11897	0.683948	-0.77626	-0.653232	1.12849	1.42483	0.653804	1.70954	1.60306	-1.21135	0.568921	0.617673	0.227511	0.626069	-0.456308	-1.37216	1.05935
398_Ces2c	0.498766	-0.80006	1.26976	2.66919	-1.12828	-0.974654	-0.438382	3.9806	2.64078	-0.0935399	0.0935399	2.2907	0.39708	0.322083	2.14033	-1.18857	0.702603	-0.960904	0.256045	2.3192	-1.11415	-0.929003	-0.307344	0.429859	-0.837492	-1.41069	-0.993336	-0.488053	-0.997773
399_Chac2	-0.356199	-0.285904	-0.804656	-0.682831	-0.00514221	0.794484	-0.358738	-0.300499	0.702659	-0.354022	-0.730892	-0.309534	-1.67455	0.0281382	0.135209	-0.54527	0.231012	-0.146705	0.00514317	0.219609	-0.814965	-0.109969	0.0880156	0.149456	0.22371	0.678079	0.260265	0.17882	0.986382
400_Chadl	0.801239	-0.113894	-1.36473	0.456886	0.997827	0.403349	0.0186672	-0.330192	-1.16238	-1.68803	0.902242	-0.855331	-2.42794	-0.737376	0.570698	-1.85582	0.483288	-0.0438366	-0.388935	1.12435	-0.0427227	-0.416272	0.683748	0.619267	0.326815	1.22639	1.05825	-0.825311	1.8816
401_Chaf1a	0.175244	-0.205462	0.301437	-0.417609	-0.656822	0.17354	-0.613974	-0.352534	0.384461	-0.450801	-0.277695	-1.12651	-1.10001	-0.803324	-0.409122	0.446466	0.300195	0.350011	0.243943	0.236588	-0.0516291	-0.403492	0.277472	-0.239257	0.322323	0.220098	-0.600188	-0.038146	0.404898
402_Chchd10	-0.624153	-0.105317	-0.348496	-0.426293	-0.00159931	-0.0612459	-0.0293217	0.075325	-0.299048	-0.46968	0.201023	-0.850705	-2.32905	0.00159836	-0.824139	0.344062	0.686653	0.627162	1.11775	0.0766182	-0.0293465	-0.994392	0.0056057	0.563182	0.631634	0.0258102	0.185017	-0.163577	1.18211
403_Chchd4	-0.189397	-0.261394	0.0693531	-0.0493164	0.443099	-0.485973	-0.291418	-0.397655	0.232783	-0.0351477	-0.525656	-1.11207	-1.09896	-0.609187	0.105038	0.374998	-0.746805	0.436614	0.451263	0.465091	-0.166649	-0.408909	0.39949	0.468445	0.451827	0.61915	-0.461431	0.57329	0.703497
404_Chrdl1	0.805528	0.943223	-0.733724	-1.88829	0.182358	0.071269	1.21583	0.0457349	-2.05128	-1.42131	-0.241415	-1.1765	-2.64027	-0.0457349	-2.40132	0.661678	1.22968	0.312034	2.28005	-0.938685	1.57707	1.39295	-1.75008	0.302896	-0.426933	-1.82421	1.45614	1.31027	1.9927
405_Chrdl1	-0.847567	0.0184252	-0.437285	1.37712	0.13971	-0.669602	0.998459	-0.931331	-0.304052	-0.396991	0.926047	-0.583989	-1.06139	-0.0184255	-0.409185	1.32845	2.03329	0.668932	2.5856	-0.805055	2.60818	1.54763	-0.581937	1.16698	0.957929	-0.808781	1.27255	1.00347	2.05882
406_Chrdl2	-1.67141	-1.22926	0.996815	0.852473	-0.351425	-0.367838	-0.214221	-0.926938	-0.804558	-2.87575	-2.72473	0.609462	-3.08861	-1.01918	-0.382421	-1.39475	1.57422	-1.51051	1.27571	2.03462	0.136162	0.943318	-1.85686	0.68643	2.12845	1.84369	1.43519	0.74978	1.64334
407_Chrna9	0.485268	-1.28309	1.27428	-1.97441	0.00487804	-0.373174	0.260905	-1.44069	1.83343	-0.0442276	-2.00029	0.304177	-4.51993	-0.00487804	-0.597117	-1.15565	1.49843	0.38809	-0.504803	1.56942	0.0865994	1.30512	0.522045	-0.952528	2.21338	1.05276	0.161304	-0.247495	0.876844
408_Chrna9	-0.240404	-1.35514	1.04312	-2.34546	0.0273323	-0.0273323	0.689355	-0.766096	1.63845	0.481004	-2.32614	1.51822	-2.1059	1.29747	-1.05781	-1.20503	2.19975	-0.472064	-0.664935	1.74508	1.163	1.73676	0.714638	0.528116	1.05109	1.33064	-0.143656	-0.45316	1.17853
409_Chst2	0.0763438	-0.863921	1.99247	0.790352	-0.362521	1.63591	1.21917	1.94938	2.04473	2.79107	2.51569	-0.739846	-1.94945	-0.0763438	1.29335	1.4609	-0.917003	0.327907	-0.156988	-0.645547	-1.66579	0.758127	-1.52527	1.08471	-1.3361	-1.3915	1.70824	-0.188482	-1.49515
410_Chst2	-0.35203	0.173135	1.52683	0.493003	-0.171394	1.02665	0.686535	1.47078	1.80627	2.50409	0.260646	-0.648255	-1.5294	-0.17981	0.77986	1.38218	-0.497286	0.805444	-0.762413	-0.0621486	-0.757954	0.062149	-0.821076	0.483004	-0.899329	-0.945387	-0.707473	-0.59086	-1.05699
411_Chst7	-0.703965	0.732362	0.549919	0.226156	0.352996	-0.542666	1.16672	0.896362	1.39616	-0.480603	0.634581	-0.0503531	-0.760189	0.0132656	0.902896	-0.305198	0.210099	-0.323634	0.184844	-0.277868	-0.464815	-0.129551	-0.941878	-0.43967	0.1444	-1.27921	0.358431	-0.0132666	-0.938892
412_Chsy3	-0.283599	-0.164394	0.629527	0.148607	0.588663	-0.335732	0.142946	-0.13856	0.0839884	-0.548933	0.249545	-0.373846	-0.794874	0.960735	-0.225229	-0.535748	1.67544	-0.391222	1.91364	-0.493642	-0.508416	1.18034	6.54297	1.01846	0.0175977	-0.295562	0.768998	4.08239	1.89833
413_Cisd3	0.0073452	-0.815831	-0.585473	0.345229	-1.05931	0.441631	-0.493479	0.484551	-1.43573	-1.03566	0.754443	-0.00734615	-1.71718	0.203822	-0.0165634	-0.803278	0.0994825	-0.169395	-0.454479	0.435326	0.558489	-0.902317	0.969266	0.775832	0.520429	1.36354	-0.16626	-0.653994	1.1096
414_Ckap4	-0.668621	-0.722604	0.255474	1.32121	-0.588697	-0.373264	-0.665734	1.30804	-1.18825	-1.73398	0.293651	-0.0849895	-0.407182	0.180488	0.112474	-1.13492	1.22742	-0.130715	-0.269569	0.932056	-0.0399532	0.206038	0.432729	0.905008	0.328688	0.828654	0.945481	-0.345662	0.88186
415_Clca6	-0.127664	0.361831	-0.0461285	1.21782	-0.0139534	0.113644	-0.0117906	2.4253	2.07937	-0.0896753	0.0117908	0.92989	-0.342768	0.468386	1.03337	-0.0891134	-0.139849	-0.0613908	0.871474	0.242223	-0.0164592	0.0774552	-0.0768996	0.0749412	0.116624	-0.504279	-0.13306	-0.406694	-0.0871367
416_Cldn10	-1.37091	0.313703	-1.71214	-0.575785	-0.416631	-0.90535	0.912238	0.0621848	-0.0789061	-0.798546	-0.761672	-0.578799	-2.58007	2.3055	-0.215118	-0.0132127	1.25252	0.188695	3.23236	0.665344	-0.493258	1.22676	-0.60395	-0.483048	1.10338	-0.0485325	0.177859	0.478502	1.01964
417_Clec16a	0.398976	-0.331038	-0.149481	-0.614184	0.221066	-0.107581	-1.14809	0.29801	0.211982	-0.326365	-1.2416	-0.305512	-2.07014	0.120917	0.137533	-0.25128	0.893905	0.314732	0.10889	0.128627	0.319993	-0.320176	0.912579	0.0110235	0.554443	0.596949	-0.832977	-0.35083	0.334068
418_Clec16a	-0.531431	0.240331	0.0309582	-1.02325	0.863201	-0.305925	-0.0309587	-0.316977	0.418647	-0.298318	-1.09381	-1.67891	-1.53318	0.167693	0.304653	1.19138	0.679491	0.530562	-0.284278	0.355399	1.32456	-0.285516	0.768362	0.784845	0.893373	0.51542	-0.688043	1.79498	-0.19098
419_Clec4d	-0.547644	-1.05837	1.17937	-0.0393934	-0.901154	-0.413103	-0.258702	-1.89602	-0.409417	-0.612107	-0.0113173	0.224555	0.672438	-1.06265	0.191325	0.35575	1.32899	0.936579	-0.292582	1.67193	-0.695154	1.55537	-2.00725	0.591341	-0.0540018	1.09701	0.248303	0.623637	0.791222
420_Clec4e	-1.04394	-1.27743	0.61121	0.333878	-2.35799	-0.0199294	-0.482964	-1.21106	-0.918438	-0.10919	0.0199294	0.588698	0.375874	-1.81804	-1.2183	0.0497289	0.782511	0.690234	-0.0862665	0.893557	-0.372334	1.82396	-0.905759	0.525963	-0.95282	1.10842	-0.30944	-0.029429	1.6433
421_Clip1	-0.0596638	0.0715084	0.273066	0.225871	0.0593204	0.346344	0.0190516	0.75422	0.961369	0.879774	0.569736	-0.47232	-0.915756	0.213871	-0.182495	0.408325	-0.158082	0.413606	0.0727663	0.305041	-0.144061	-0.364024	-0.454947	-0.0436506	0.121292	-0.326316	-0.425401	-0.436358	-1.03432
422_Clstn2	-1.47588	-0.15293	1.22911	-0.479634	0.0578384	-0.722257	1.16609	0.709638	-1.42393	-1.77014	-0.443425	-0.120181	-0.00257206	-0.0889049	-0.401344	-2.31261	1.70973	0.218682	3.38156	0.497583	-0.709231	0.591081	-0.402498	0.491526	0.239962	-0.124861	0.598583	0.422959	-0.176926
423_Cltb	-0.668075	-0.356822	-0.102204	0.218918	0.449404	0.319204	0.674619	0.0231733	0.50305	-0.155327	0.383632	-0.369472	-1.09954	0.637972	0.916103	0.874523	-0.269467	0.35531	-0.396383	-0.851944	-0.215082	0.000765	-0.280893	-0.426528	-0.434481	-0.814941	0.173378	0.344494	-0.563006
424_Clvs1	-3.29958	-0.440287	4.39596	1.97246	2.6656	0.121877	6.0827	-0.763277	0.439483	6.84316	-1.45217	-1.91809	-2.08648	6.20362	-0.164649	2.11918	-2.09418	-0.596324	-1.8856	-2.26274	-2.24524	-0.666307	-1.06726	2.02592	-2.01466	-2.3842	-1.91667	3.48553	-0.121876
425_Clybl	-0.750024	-0.306441	-0.684522	-0.481752	0.50003	-0.316484	-0.113231	-0.488273	0.194269	-0.140688	-0.168728	-0.191888	-1.57263	0.374928	-0.392561	0.483525	1.33514	0.192874	-0.165364	1.18997	0.396078	0.013381	0.60872	1.23804	0.89953	1.43944	0.17818	-0.680286	1.83947
426_Clybl	-1.02533	-0.17017	-0.94014	-0.681607	0.297822	-0.470228	-0.151129	-0.350039	0.163782	-0.242889	0.0694809	0.395678	-1.8258	0.252213	-0.680041	0.17067	1.19618	0.00991249	-0.410397	1.02715	-0.00605965	-0.0881929	0.669632	1.00939	0.633955	1.48559	0.0962734	-0.871543	1.79131
427_Cndp2	-1.27927	-0.0109568	-0.167267	-0.573811	-0.159734	0.369059	0.0855045	-0.431173	0.308395	-0.0893498	-0.343231	-1.12952	-1.58829	-0.408209	-0.501747	0.0109568	0.215078	0.496558	-0.437736	0.0746193	0.0586548	0.400219	0.0281496	0.074172	0.0745869	-0.0258493	-0.45443	-0.480369	0.24583
428_Cnksr2	-0.352532	0.54281	-0.377607	-0.499915	-0.285777	1.11784	0.265878	-0.413275	0.215988	-0.575109	-0.426096	-0.262566	-0.788154	-0.376945	0.477217	-0.545198	-0.405306	-0.251583	1.88051	-0.457416	2.05066	-0.245795	0.209384	-0.21564	0.167828	1.91002	0.671816	1.64166	6.26609
429_Cnn3	-0.600493	0.646602	-0.29668	1.21846	-0.114426	0.473023	0.158071	0.875825	-0.169136	-0.208364	0.616214	0.40683	-0.616913	1.23863	0.392745	-0.145043	-0.172153	0.0659533	-0.317626	0.34793	-0.0985737	-0.348683	-0.270243	0.432077	0.0363388	-0.413095	0.219481	-0.834783	-2.35095
430_Cnn3	-0.271359	0.497992	0.0464668	1.01884	-0.338372	0.486671	-0.0930176	1.04303	-0.0274658	-0.304881	0.507935	0.216336	-0.324341	0.820198	0.726654	-0.288356	-0.109088	-0.0181227	-0.353101	0.526473	0.0181227	-0.413196	-0.38496	0.385998	-0.107183	-0.401071	0.339739	-0.839319	-2.33538
431_Cnn3	0.41332	-0.0156317	0.121818	0.425927	0.0179691	-0.246985	0.397621	0.516417	-0.172065	-0.422907	0.390751	-0.0442367	-0.278061	0.653022	-0.0257573	0.162684	0.189929	-1.07111	-0.0362954	-0.0597448	-0.450316	-0.273945	0.0830669	-0.147641	-0.373013	-0.543845	0.0527487	-0.654573	-0.502599
432_Cnrip1	-0.597198	-0.165454	-0.427724	-0.350422	0.295045	0.219934	0.229748	0.0347061	-0.166305	0.0494289	-0.311743	0.0133724	-1.30892	-0.325311	-0.626154	-0.298045	0.828024	-0.416808	0.35864	0.801686	-0.173898	0.249449	-0.426626	0.305946	-0.0133724	0.56203	0.139599	0.404322	0.540233
433_Cntn1	-0.923138	1.95935	-0.49878	0.934334	0.00127125	-0.833652	0.589413	2.4198	3.42269	-0.0609913	1.58558	0.672817	-1.37677	-0.0208559	2.98008	-0.344872	-1.05527	0.56714	0.253582	-0.283373	-1.1849	-0.137334	-0.0012722	-0.188874	0.0629578	-1.16408	1.52243	-0.990646	-0.538275
434_Col12a1	-0.096786	0.337885	-0.0950241	1.23204	2.55814	0.688961	-0.0121118	2.03643	0.45375	-0.0978885	0.0104541	-0.0253493	1.24882	1.02997	0.23596	0.300225	-0.161311	-0.0320748	-0.0871983	-0.0104542	-0.0218657	0.966125	-0.100349	0.0263747	0.290315	-0.0998663	-0.106385	-0.399145	-0.0859242
435_Col4a6	-2.01995	0.605764	0.169534	-0.020494	-3.03829	0.106967	0.144905	-1.35791	-1.09609	-1.71664	-0.254858	-0.528858	-1.80356	0.413955	-0.48612	-0.00654793	2.25788	0.799542	1.94379	1.26404	-0.215745	1.20791	-1.01542	0.0362716	0.560139	-0.198881	-0.416052	0.719784	-2.62361
436_Col6a3	0.128437	-0.394083	0.563541	-0.146839	-0.213345	-0.424887	-0.206088	1.3598	-1.02622	-2.04032	0.904431	-0.421923	-0.0348301	-1.36729	-0.378268	-0.720896	1.90311	-0.315408	0.078577	0.361641	0.118578	0.242609	-0.492168	0.459854	1.20069	-0.263555	1.26355	-0.144751	0.205426
437_Col6a6	-1.20642	0.247269	-0.148086	0.522329	-0.61527	0.0319893	-0.059628	-0.177502	-0.178184	-0.476625	-0.588343	-0.763479	-1.96459	-0.529923	0.371461	-1.14629	0.474163	0.70063	0.992718	1.60613	0.449949	1.21211	-0.63131	0.429525	0.923381	0.350537	-0.708521	0.101032	-0.0319893
438_Col9a3	-0.231769	1.50768	-0.852675	-0.231079	2.83119	0.356331	-0.203129	0.523451	1.0496	1.05785	0.315682	-0.0747886	-0.255304	-0.0881555	0.783513	1.41754	-0.284521	-1.15996	-0.826864	0.9435	-0.495069	-1.12741	-1.23411	0.230207	-0.264905	-1.5995	0.667574	-1.29368	0.91942
439_Commd1	-0.283727	0.593871	-0.585384	-0.149188	-0.303035	0.863877	-0.732114	-0.0507584	0.0863304	-0.0314903	0.0197182	-0.997388	-0.879259	-0.415184	-0.353025	-0.45574	1.00702	0.149298	0.101946	-0.54031	-0.248116	0.129823	0.363801	0.311663	0.518312	0.190456	0.315721	-0.00162029	0.30796
440_Comt	-0.407882	-0.0504894	-0.937198	-0.372556	0.628598	-0.204872	-0.82423	0.376638	-0.784571	-0.131286	-0.774647	0.220827	-1.40396	0.336031	-1.01879	-0.450158	0.0889988	0.0504904	0.395598	0.572798	0.368844	0.175932	0.353358	0.315737	0.0615263	-0.224191	-0.165124	-0.159501	0.731053
441_Copg	0.103851	-0.0976491	0.532678	-0.420884	-0.958493	0.804728	-0.206245	0.502718	0.569502	-0.988845	0.152732	0.431297	-0.31491	0.515744	-1.98647	-0.915141	0.12696	-0.232362	-0.398796	0.354234	2.22252	-0.0972652	0.440863	1.53668	1.39358	0.454118	-0.263461	-0.490798	1.4743
442_Cops7a	-0.643378	-0.210749	-0.169913	-0.00387096	-0.0141687	-0.809001	-0.803189	0.00344658	0.697758	0.605223	0.135316	-1.10115	-1.48411	-0.441858	0.663668	-0.382116	0.343059	0.554368	-0.131947	0.657054	0.0394459	-0.00344658	0.772621	0.149827	0.45527	-0.102382	-0.496445	-0.243515	0.148968
443_Coq7	-0.545558	0.661363	-0.059865	-0.600707	0.0278635	-0.190794	-0.162525	-0.22796	0.588705	0.0869856	-0.400515	-0.519862	-1.98425	-0.0478649	-0.192025	-0.265388	0.22994	0.671492	-0.16109	0.362387	0.223372	-0.0453129	0.352486	0.262372	0.453123	0.529333	-0.529366	-0.174829	0.0737362
444_Cox10	-0.544375	0.240642	-0.534349	-0.131042	-0.0606899	-0.27035	-0.153564	0.164702	0.792911	0.481708	0.550144	-1.63858	-1.47782	-0.252035	-0.136243	-0.541394	0.502843	0.484193	0.750788	0.195293	0.0856714	-0.459311	0.954001	-0.0900955	0.632351	0.514824	-0.46552	-0.078433	0.627011
445_Cox11	-0.282313	-0.497535	0.141629	-0.370333	-0.353839	0.288008	-0.253006	0.166841	0.145033	-0.0958796	-0.256608	-0.05161	-1.37109	-0.649179	-0.0139608	-0.238315	0.474811	-0.0182886	0.0139608	-0.0875368	-0.317862	-0.141535	0.154915	0.417108	0.256834	0.436201	0.0671253	0.263642	0.408037
446_Cpne4	1.14109	0.0728936	-0.318725	2.25311	-0.27377	0.585877	-0.277701	-0.0728934	0.942129	3.69158	0.56935	-0.253854	0.620512	1.00805	1.38689	3.32405	0.25892	-0.250404	1.52705	-0.276598	0.675992	-0.216719	-0.328484	-0.197121	-0.114292	0.137254	-0.306221	-0.217771	-0.311679
447_Cpped1	0.0957079	-0.441365	-0.589398	-0.668203	0.576023	0.0243092	-0.621662	-0.549698	6.68e-06	-0.437881	-0.960583	-0.190408	-2.18608	0.347851	-0.264705	0.020793	0.522772	0.314059	0.0918579	0.300385	0.287873	-0.675172	0.0162725	0.357603	0.46111	0.156611	-0.692888	-0.283145	0.0434704
448_Cpped1	0.116968	-0.353012	-0.625476	-0.640118	0.669528	0.0437479	-0.605674	-0.502359	0.0262117	-0.367009	-1.01206	-0.150773	-2.13818	0.460316	-0.234047	0.027647	0.561262	0.332469	0.0875435	0.315396	0.358273	-0.64905	0.0991631	0.296441	0.42776	0.156458	-0.738008	-0.247047	-0.0297689
449_Cps1	-1.76645	0.81329	0.0647144	-0.310465	-1.28713	-1.06572	-0.305376	-0.174916	0.0497665	0.303905	0.204249	-1.20723	-0.866384	-0.270258	-0.0497665	0.422569	-0.933618	-0.477499	0.74834	0.501804	0.35274	0.598404	0.317499	0.456403	-0.0577805	-0.50943	0.510611	0.724385	0.228381
450_Cpt1b	0.477141	0.0613041	-0.110994	-1.35359	0.388797	0.109076	0.513962	-0.277347	-0.227843	0.125988	-0.314414	-0.0826521	-1.67282	-0.323143	-1.19229	-1.0715	0.630695	0.334622	0.543759	-0.45867	0.463231	-0.665835	-0.061305	-0.819668	1.00188	0.114802	1.62843	0.130028	1.16798
451_Cpt1c	-0.167418	-0.368849	-0.33115	-0.443562	-0.0577774	-0.0875516	0.218299	0.422038	-0.598368	-0.690931	0.226105	-0.578759	-0.700554	-0.460311	-0.236001	-0.476264	1.54789	0.215604	0.735605	0.575844	-0.207821	0.00057	-0.665106	0.135878	0.618326	0.0875588	0.714208	-0.641833	-0.057394
452_Cpt1c	-1.54953	-0.344749	0.171451	-0.575402	0.0551801	-0.322638	0.0564079	0.697468	-0.734664	-0.656359	-0.330923	-0.261094	-0.386086	0.207076	-0.591366	-0.510975	1.08948	0.075685	0.778638	0.63888	-0.478239	-0.0919833	-0.274635	-0.0331569	0.482127	0.306184	0.234749	-0.64726	-0.267785
453_Cpt2	-0.496455	-0.191676	0.296255	-0.0359907	0.302032	0.230351	-0.531076	0.822015	0.0962019	-0.540814	-0.154448	0.0359907	-2.17362	-0.326802	-0.642365	-0.333653	0.595668	0.195207	-0.440339	0.320048	-0.385571	0.0835428	0.612298	0.77315	0.490567	0.116945	-0.0731688	-0.147076	0.13114
454_Crat	-0.15525	1.13428	-0.0312471	-0.278351	0.427205	0.207147	-0.00573111	-0.46734	-0.107816	-0.0754824	0.291938	-1.69623	-0.936985	-0.066802	-0.0155592	-0.172123	0.449974	-0.00105667	-0.116679	0.336718	1.00502	-0.052815	-0.106795	0.378496	0.00105619	0.176498	0.575227	0.944555	0.711467
455_Cse1l	-0.203932	0.313488	-0.166326	-0.479354	0.238022	0.104786	-0.253853	-0.286036	0.608188	0.0891371	-0.247809	-0.319349	-1.31698	-0.516904	-0.120031	0.0283003	-0.0274572	0.302375	-0.178526	1.07043	0.541115	-0.0940781	-0.472461	1.11544	0.303781	0.724685	-0.0846806	0.236579	0.81955
456_Csf3	-0.425779	-0.176169	0.449802	-0.55108	-0.53172	0.889634	-0.500303	0.172538	0.12038	-0.589592	0.103647	-0.0421076	-0.827035	-0.400189	0.0944116	-0.590772	0.622144	0.680311	1.60868	1.5877	-0.55983	2.80678	-0.397201	1.18201	-0.194673	-0.832379	0.102387	0.757328	-0.424274
457_Cspg4	-0.723299	-0.0927472	0.217362	-0.390699	0.159423	0.444916	0.00689364	0.480971	-0.857399	-0.99967	0.00866032	0.426465	-0.870878	-0.118513	-0.356007	-0.118099	1.35688	-0.0875249	1.21189	-0.591178	-0.196643	0.559058	0.152695	0.016706	0.670231	-0.124013	0.806636	-0.000318	0.52553
458_Csrp2	-0.666143	0.0459099	0.293317	-1.31974	0.441461	-0.948948	-0.561601	0.189017	-1.89142	-1.64908	-0.147085	-0.794422	-0.646783	0.416114	-1.10448	-2.17832	1.67226	-1.14918	0.508748	0.165316	0.000351	-0.762778	0.252469	-0.890284	0.538222	0.217331	-0.190122	0.5497	-0.40752
459_Ctage5	-1.51915	0.452277	-0.529282	-0.971366	0.688958	0.125655	1.21085	-1.35967	2.14885	1.80224	0.677024	-1.00451	-1.02259	1.28379	0.785847	1.35195	-1.68412	0.933541	-1.04352	-0.431087	-1.28822	-0.306845	0.0038166	0.0108337	-0.636878	-0.487645	-1.09638	-0.0038166	-0.059123
460_Ctdp1	-0.564949	-0.568199	-0.019557	-0.251628	-0.158724	0.133563	-0.195905	-0.160717	0.23324	-0.184407	-0.419881	-0.161186	-1.5125	-0.109216	0.019558	0.141118	0.479071	0.550904	-0.210924	0.109791	0.0616646	0.225347	0.247424	0.364367	0.280468	0.538636	-0.179955	-0.14485	0.302199
461_Ctdsp2	-0.324044	0.311522	-0.327269	1.68177	1.0187	-0.166514	-0.177481	1.79899	0.0101414	-0.280555	0.447186	-0.37092	-1.04513	0.607918	0.288605	1.23373	-0.0101423	-0.253213	-0.258835	-0.337255	-0.208282	0.351211	-0.684375	-0.426092	0.107755	-0.528647	0.453583	-0.288322	-0.956738
462_Ctf1	0.851136	0.456646	-0.118962	2.20676	0.307336	-0.621315	1.4459	0.213162	0.653885	1.36197	-0.740448	0.457244	-1.85787	2.14843	-0.276962	-1.06141	-0.354753	-1.50345	-0.0933633	-0.113091	-1.51152	-1.51755	-0.219231	-0.771137	-0.983439	1.3177	0.322171	-0.799189	-1.0209
463_Ctif	-0.884338	0.181437	0.135071	1.30441	-1.48284	0.387576	0.632011	0.997534	0.593778	0.0212708	0.767792	0.0873365	-1.39454	0.551381	0.10812	-1.04837	-0.383946	0.366326	-0.593026	-0.515942	-1.15	-1.20424	-1.04048	-0.886249	-0.200183	-0.252229	0.580767	-0.852653	-0.958251
464_Cts6	0.911829	0.337754	-0.0416436	-0.152566	0.118069	0.0824467	-0.0154142	1.33635	1.9286	1.16887	-0.00988579	0.0291295	-0.312825	0.0598816	0.239376	-0.0889165	0.144309	-0.00254512	-0.030017	-0.0252999	-0.0311444	0.119798	0.00254512	0.130152	0.174567	-0.410655	-0.0926198	-0.347427	-0.0210246
465_Ctsl	1.08654	0.409761	0.407824	-0.940351	0.47637	0.270237	-1.05031	-1.26778	-0.723479	-0.800566	-1.36655	-0.359285	-0.0411301	-1.8069	-0.182869	-0.593043	0.41111	-0.339409	-1.06907	1.06735	0.732664	-0.0909462	0.386082	0.503519	0.717537	0.0411282	-0.101204	0.509319	0.149675
466_Ctsr	-0.131694	0.120302	-0.106005	1.23857	-0.217201	-0.0637192	1.54727	1.92492	0.405844	-0.303857	-0.184954	1.00831	-0.54116	1.38745	0.922023	0.616384	-0.22631	-0.0834086	-0.00266516	0.840579	-0.224139	0.437626	0.075973	0.00266504	0.090426	-0.0851408	-0.120101	-0.431229	-0.0870163
467_Cul1	-0.243439	0.112226	-0.172106	-0.343711	-0.0748072	-0.310748	-0.20569	-0.405499	0.743054	0.133187	0.00120354	-1.61399	-1.66957	-0.191833	0.52288	0.263569	0.600179	0.424043	-0.0248375	0.207994	-0.00120258	-0.160839	0.15627	0.678765	-0.0149517	0.0271368	-0.0462894	0.0256081	0.40364
468_Cul5	0.325398	-0.933063	-0.287164	-0.449692	0.141498	0.106241	-1.11805	-0.458083	0.0630293	0.0989075	-0.401165	-0.008111	-1.04495	-0.388351	-0.427673	-0.663936	-0.0257454	-0.259466	-0.0854225	0.341558	-0.0286007	0.226602	-0.260287	0.379418	0.0801382	0.40338	0.56035	0.105677	0.343194
469_Cwc22	-0.160233	-0.0415831	-0.343685	0.0107212	-0.924117	-0.302617	-1.01862	-0.0967283	0.543702	-0.220444	0.611318	0.149275	-1.37691	0.181013	-0.0648699	-0.527743	0.882596	0.1139	0.139359	0.446888	0.616616	-0.38119	0.521433	0.395392	0.262522	1.09894	-0.410493	-0.908077	0.350535
470_Cx3cr1	-0.00769997	0.725252	0.736403	1.62131	0.783482	-0.194233	-0.291847	0.499231	0.625363	-0.320403	0.647254	1.65634	0.00769997	1.75904	0.531234	-0.556507	-0.269176	0.266978	-0.0607595	0.985266	0.533958	-0.467433	-0.799148	0.673523	-0.0991116	-1.38038	-0.99566	-0.642074	-0.192919
471_Cxcl1	-2.40319	-1.66155	0.881153	-0.692088	-3.67764	-0.614593	-1.51833	0.108135	-0.100651	-1.66128	-1.26232	-0.60853	-0.896023	-2.35067	-0.235919	0.329413	1.62245	0.680584	0.400068	2.08777	0.0138979	2.71809	-0.565847	0.232893	-0.58251	0.873246	0.0522385	1.39778	-0.29644
472_Cxcl5	-2.61861	-1.56687	0.0227518	-0.457701	-3.11066	-0.660173	-2.17371	-0.410409	1.14463	-1.25057	0.416606	-0.430488	-0.592828	-3.69035	0.470814	1.02693	2.38259	1.54881	-0.228426	2.79196	0.728905	3.24342	-0.0227513	0.712226	-0.702538	0.316306	0.488388	0.991094	-0.718643
473_Cxx1c	-1.18855	0.605351	0.280207	1.13986	0.383561	0.901277	0.547787	1.34208	0.494382	1.43781	0.584053	-0.334201	-1.64817	-1.40417	0.311605	0.667179	0.0336385	0.499703	-0.440304	-0.354182	-1.00338	-0.829802	-0.896283	-0.057354	-0.256567	-1.71937	-0.253218	-1.36113	-1.58086
474_Cyb5b	-0.651735	-0.823818	0.479412	-0.179925	0.0188713	0.237101	-0.482787	-0.311156	-0.0244741	0.178474	-0.586604	-1.10544	-0.612906	-0.589988	0.152999	0.00639057	-0.0225725	0.0513744	-0.0164108	0.674297	-0.177289	-0.293017	0.111431	0.765913	0.677905	0.0292854	-0.243521	0.674614	0.530743
475_Cyb5b	-0.0736437	-0.507761	-0.202892	-0.315952	-0.64427	0.232635	-0.373878	-0.0914898	0.0374832	-0.753996	-0.867731	0.137031	-1.09904	-0.187312	-0.00734806	-0.948564	0.0425339	0.579069	-0.270823	0.201121	0.411689	-0.159013	0.0507011	0.269893	0.156717	0.248642	0.0601521	-0.65592	0.0319576
476_Cyc1	-0.623425	-0.00188732	0.0678272	-0.387427	-0.4955	0.291545	-0.679105	-0.12345	0.308547	0.00188637	0.115443	-0.554416	-1.12115	-0.909294	-0.281743	-0.259611	0.426678	0.710033	-0.310657	0.74119	0.356643	-0.4798	0.197944	0.159867	0.120289	0.16571	-0.49643	-0.494536	0.23908
477_Cycs	-0.184002	-0.202139	-0.56893	0.74712	-0.511845	-1.36581	-0.382487	-0.369602	-0.137718	-1.73871	-0.0432186	-0.17098	-0.0590534	-0.0296416	0.555926	-0.00116348	0.53696	0.617153	-0.537433	0.356636	0.32396	-0.0283604	0.364315	-0.202652	0.00116348	0.52677	1.88261	0.0731044	0.329529
478_Cycs	-0.700502	-0.297361	0.0110779	-0.349772	-0.428679	-0.464842	-0.451956	-0.136684	0.297451	-0.313206	0.202452	-0.637994	-0.764227	-0.466458	0.281153	-0.3608	0.424719	0.178558	-0.141598	0.230341	-0.176096	-0.61868	0.168922	0.317341	0.0576458	0.478374	-0.0110779	0.401657	0.451063
479_Cyhr1	0.155267	-0.492199	-0.0299873	-0.41282	0.14242	0.0299873	-1.10166	-0.140487	0.289538	0.128073	-0.179988	-0.921543	-1.32491	-0.440469	-0.327072	0.16455	0.701677	0.349494	-0.277139	0.246817	0.597956	0.111777	0.410566	0.520202	0.0757494	0.0738497	-0.510987	-0.722205	0.223368
480_Cyp2a22	-0.291797	0.0453011	-0.137655	-0.476931	-0.375696	-0.217945	-0.367262	0.532418	0.198075	-0.43497	-0.344493	-0.268461	-0.680995	-0.251168	-0.114022	1.3824	-0.13765	0.488265	2.14953	0.712767	-0.386632	0.855295	-0.330201	0.723693	1.87067	0.847964	-0.231476	0.0483872	0.00557327
481_Cyp2u1	-0.848582	0.0055685	0.0388207	-0.514998	-0.128954	-0.0936279	0.0320649	0.220889	-0.0217767	-0.445332	0.163307	-0.405548	-1.19339	-0.139104	-0.317054	0.249403	0.377469	-0.643451	0.0984697	0.1578	-0.384699	-0.0554719	0.420818	0.656462	0.755993	-0.0547519	1.59864	-0.0112472	0.505171
482_Cyp3a16	0.0161188	0.145282	0.411732	1.14727	-0.0417023	1.42046	0.453459	1.70883	-0.0161188	-0.340979	-0.551131	-0.463198	-0.894958	0.736782	-0.330963	0.879013	-0.644515	-0.487157	-0.569646	-0.579361	-0.579381	-0.422731	0.64652	-0.376607	-0.344959	-0.298925	-0.458978	-0.60946	0.569067
483_Cyp51	-1.1199	-0.388304	0.364792	-0.960277	-0.525774	0.153889	-0.883446	-0.722435	0.241205	-1.17447	-0.301208	-0.203187	-2.34618	-0.904074	0.0876398	-0.402231	0.917719	1.30474	-0.0249004	0.0249004	-0.220079	0.0854206	0.573009	0.338014	1.35726	1.15337	-0.271471	-0.742447	-0.0860014
484_D10Bwg1379e	2.20567	1.70963	1.79929	1.72518	1.8179	-2.52158	-0.330964	2.4513	0.644317	3.53503	-0.076848	-1.96997	0.336907	2.22464	1.93083	1.05681	-3.56544	1.21953	-0.896968	-1.59518	-3.55836	1.1891	-1.38359	-5.13097	-1.53437	-3.63581	0.18721	-1.04499	-2.60039
485_D130062J21Rik	0.324448	1.23806	-0.945265	1.32273	0.192782	-2.07828	-0.693995	3.50471	0.134563	-0.620069	2.21737	0.0350575	0.808298	-0.101484	0.755113	-0.571476	0.0488768	-1.56651	0.248045	-0.580048	-1.47006	-2.28673	-0.00674486	0.573208	-0.37455	-3.45346	1.26034	-0.0627279	-0.934536
486_D2hgdh	-0.529208	-0.818869	-0.00831032	0.0825281	0.134444	0.00831032	-0.480412	0.148596	-0.0173082	-0.0238237	0.304376	-1.38744	-1.9358	-0.426575	-4.32514	0.591124	0.67707	0.242176	0.27482	0.281947	-0.146067	-0.0379763	0.205025	0.0940685	0.22298	0.218908	-0.0868568	-0.194824	-0.163529
487_D330022H12Rik	0.630522	-0.988961	0.100767	-1.11517	-0.763399	-0.280484	-0.00027	0.112317	-0.754026	-1.53943	-1.00175	0.248915	-0.908709	0.624107	-0.783005	-1.39349	0.924005	-0.275898	0.587603	1.97131	1.08	-0.927083	0.596804	0.98119	0.963004	0.3449	-0.260554	-1.35558	-0.00674105
488_D330045A20Rik	0.226148	4.75068	2.57068	1.03164	-2.73116	0.0341468	-1.77309	5.45682	0.53131	-0.164864	4.70531	1.82453	-1.77072	0.291773	3.91922	-1.35708	-0.371001	-1.6233	-0.940871	-0.0292325	0.029232	0.03199	-0.267451	-1.65779	-2.55911	-1.34525	1.97664	-2.45343	0.255071
489_D3Bwg0562e	-0.51072	0.757711	1.25242	0.681026	-0.0153885	0.0153885	-1.85597	1.64278	0.310408	-1.8943	0.403113	0.880666	-0.216427	0.300983	0.829742	-1.0271	-0.37712	-1.53318	-1.49789	0.814437	-2.04845	-0.836989	-1.15018	0.742394	-1.70899	-0.853629	-0.988377	0.108308	-2.04861
490_D430040L24Rik	-0.253875	-0.138525	-0.00603247	-0.280619	1.03313	-0.166552	0.136054	0.0748634	-0.315932	0.634794	-0.10643	-0.124779	-1.31053	0.536883	-0.40929	-0.65403	0.184471	-0.195961	0.687736	0.674494	-0.670606	0.00603247	0.033731	2.02828	1.38533	0.235826	0.729093	0.027359	1.24396
491_D430041D05Rik	-3.68329	1.10182	0.387383	0.897646	-0.498023	0.790454	0.722479	-0.538638	1.78068	1.79895	0.454739	0.0897722	-6.25744	-0.716392	1.62532	1.04548	-5.9369	0.21816	-4.83058	-1.66837	-3.15414	1.3329	-3.3506	-3.96317	0.165915	-1.31164	-0.0897722	-1.01862	-2.58306
492_D530039A21Rik	0.00439453	1.79629	-0.0254707	3.92906	2.0721	0.0468107	3.04744	-0.0722982	0.529242	-0.182643	-0.0714853	0.0567288	-0.423184	3.67008	0.139471	-0.164634	-0.0854579	0.0570004	-0.0130876	-0.0974106	-0.0811708	0.0888041	-0.0178967	0.110813	0.18831	-0.390656	0.0205079	-0.288477	0.0190737
493_D630033O11Rik	0.101372	-0.268756	0.322393	-0.420244	-1.19035	1.65715	-0.115265	1.26013	-1.94285	-2.35211	0.376431	1.07584	-2.84155	-1.29842	-0.552749	-2.61769	2.72696	-0.346066	-0.564684	0.503942	-0.28285	-0.219916	-0.471908	1.70642	0.764197	-0.831903	2.11565	-0.0282187	0.941744
494_D9Ertd115e	1.21722	0.144	-0.0895506	5.25136	0.160827	1.25123	1.18451	-0.186286	1.04277	-0.323622	-0.204777	-0.0471889	-0.146173	0.312752	1.80538	-0.258885	-0.194852	-0.0990211	-0.129095	-0.223537	-0.245895	0.0498002	-0.0880958	0.047189	0.0855601	-0.255665	-0.161984	-0.448546	0.303354
495_Daam2	0.619257	-0.290723	-0.0262256	-0.315195	0.321954	-0.500977	0.383328	0.454058	0.234015	-0.821038	0.310663	-0.00235462	-1.32218	0.00235462	-0.126581	-0.340943	1.27613	-0.15296	1.36094	0.222388	0.703854	0.0178413	0.14283	-0.148909	0.560183	-0.534561	0.803068	0.0701909	1.04197
496_Dao	-0.926495	0.27514	0.015687	1.32172	1.60744	0.0363657	-0.0770309	2.2564	1.74284	-0.57053	1.1485	1.51342	-0.0861134	1.31014	0.00872993	0.527498	-0.0859852	-0.874328	0.498858	1.64269	-0.253397	-0.214978	0.367505	1.33576	-0.558232	-1.04964	-1.46325	-0.908557	-0.269978
497_Dap	-0.751435	-0.11517	1.52026	0.398838	0.147513	-0.723821	1.46964	0.702297	2.99427	2.74152	0.246225	-0.823714	-2.34676	0.760578	-0.854002	0.69842	-0.763086	1.37767	-1.96454	-0.100537	-0.151413	0.100538	-0.825663	-1.50089	0.158583	-1.62027	-0.669025	-1.02872	-2.17553
498_Dapk1	-0.601764	-0.386097	-0.322358	-0.187896	-0.616967	-0.117517	1.11355	-0.376254	-0.414343	-0.748061	0.508445	1.96673	-1.05965	-0.335963	-0.804211	-0.37448	2.26186	2.00947	2.30454	0.561482	2.79821	2.62517	-1.6451	0.119552	2.0304	1.79287	1.80513	0.126925	-0.293168
499_Dapk2	-0.0189228	0.183333	0.151668	-1.19794	-1.86851	-1.06374	-1.32583	0.431163	-0.258788	-1.74875	-0.73241	0.0825377	-1.32068	0.151462	0.000491	-2.46024	-0.000491	0.138334	0.656087	0.534184	0.338696	-1.6564	-0.11799	0.779868	-0.0750399	0.385125	0.0404482	-0.863611	0.474998
500_Dbf4	-0.131196	-0.23217	0.210532	-0.545999	-0.0925646	0.254677	-0.520174	-0.0144863	0.501104	0.241841	-0.0447226	-0.337621	-1.37767	-0.216254	-0.404231	-0.192437	0.255861	0.613797	0.102855	0.714535	-0.691207	-0.181871	0.165243	1.29634	0.369436	0.0577526	-0.434459	0.206955	0.109198
501_Dbndd1	1.20221	-0.0921817	-0.731094	0.171224	0.688461	-0.60939	1.09195	-0.889356	-1.77323	-0.374887	-1.34973	0.850728	-1.19672	0.00407887	-0.96009	-0.917131	1.89351	-2.06874	0.500912	1.49962	-0.928232	1.05941	-0.00407887	0.0346122	0.830611	2.21196	0.857846	0.67387	0.695816
502_Dbt	0.224761	0.0946531	-0.112611	0.309019	0.277426	0.019721	0.106928	0.390007	0.276513	0.226056	-0.19945	0.934695	-1.32466	0.0315666	0.305827	0.152805	-0.661507	-0.66162	-0.915449	-0.879738	-0.808525	-0.133849	-0.288133	-0.522458	0.463642	0.361612	0.368564	-0.186232	-0.143129
503_Dclre1a	-1.02313	0.573415	0.158978	0.986647	-0.0973859	0.780698	0.241879	1.26705	1.08797	0.20105	1.18881	-1.0299	-1.40347	-0.555503	1.06575	-0.135705	-0.14994	-0.0203209	0.19035	0.0203209	-1.17522	-0.75135	-0.632229	0.524477	0.414514	-1.06969	-0.0366983	-0.840003	-1.00072
504_Dctd	-1.23845	0.716748	-0.116749	-0.144978	-0.429074	0.329886	0.496599	-0.341863	0.681988	0.0796485	0.0347157	-1.57792	-1.45391	-0.654312	-0.147378	-0.87392	-0.194022	0.650217	-0.24413	0.781381	0.444518	0.433765	0.911517	0.828098	0.210951	0.13442	-0.00302315	-0.217105	0.324944
505_Dctd	-0.614275	0.428727	0.214012	0.368552	-0.0300474	-0.0861654	0.191702	-0.246435	0.102786	-0.449429	-0.438565	-0.712697	-1.17673	-0.244981	-0.229318	-0.770214	-0.76981	0.530419	0.387509	0.916738	0.568198	0.582786	0.221878	0.742247	0.092226	0.341467	0.492977	-0.289824	0.445115
506_Dctn4	-0.269554	-0.0810185	-0.540092	-0.493399	-0.239603	-0.101916	-0.174844	-0.229779	0.184318	-0.172146	-0.731871	0.342513	-1.69396	-0.0873194	-0.0558968	-0.0548744	0.404442	0.37091	-0.370509	0.184231	-0.00433636	0.195826	0.00433731	0.164646	0.117438	0.688696	0.400958	-0.554283	0.212211
507_Ddc	1.73848	-0.318081	-5.84234	-0.759476	-4.48289	-2.44287	-4.04124	1.44426	-5.2698	-0.00540066	-0.390575	1.11333	-0.10286	0.503153	-1.84948	-8.50255	2.00032	0.675942	0.00540161	1.47328	0.825647	0.496039	1.52019	1.2365	0.524734	0.806219	-4.16624	0.0522566	0.665111
508_Ddhd2	0.40975	-0.624368	-1.97336	0.254721	0.882513	-0.221094	-0.295051	-0.0837183	-1.98452	-1.9742	-0.176641	-0.530202	-0.190214	-1.69091	-1.69638	0.0553799	0.157399	-1.31936	0.874077	0.0525742	0.214447	0.554805	0.359505	-0.00895882	0.128439	-0.400995	0.342383	0.577535	0.00895977
509_Ddrgk1	-0.375808	-0.262459	-0.927201	-0.445774	-0.212379	-0.236985	-0.409882	-0.549486	0.442503	0.356386	0.00974846	-0.686992	-1.4862	-0.0100536	-0.0745449	0.201227	0.617303	0.232282	-0.297179	0.466336	0.101831	0.114407	0.0883217	0.12736	0.0645685	0.277834	-0.00974751	-0.671533	0.478979
510_Ddx31	-0.149868	0.383183	0.289505	-0.160768	0.128514	0.292554	-0.380159	-0.152651	0.271444	-0.00610256	-0.258207	-0.242942	-0.907648	-0.328407	-0.12615	0.037653	-0.397489	0.29446	-0.271625	0.675373	0.748135	0.00610161	0.471004	0.589437	0.310013	0.930262	0.101279	-0.107871	0.509269
511_Ddx39	-0.402272	0.0440273	0.0694885	-0.487322	-0.0440264	-0.125965	-0.138313	-0.310413	0.759163	-0.349214	-0.230579	-0.407521	-0.962364	-0.127702	0.183542	-0.292113	0.208778	0.567759	-0.0900888	0.538918	0.296505	0.10309	0.371454	0.358149	0.484573	0.126268	-0.163941	-0.174035	0.343504
512_Ddx58	0.0336456	0.84314	-0.452904	0.624551	-0.0177674	0.0177674	-0.303388	2.36876	-0.298207	-0.616178	0.821933	0.595052	-1.46502	0.937142	0.407188	-1.02115	-0.1412	0.137371	-0.499378	-0.750261	0.679737	-0.0775027	-0.193216	0.401848	-0.396018	-1.21101	-1.72457	-2.07347	-0.615905
513_Defa-rs1	1.64106	1.81579	0.0297039	3.95372	0.946646	-0.0636766	-1.93899	4.70175	2.80973	0.0797026	0.790999	4.01019	-2.26744	1.44455	2.07475	-0.946252	-2.04471	-1.91275	-1.38626	3.19494	-1.68391	-1.81518	1.59752	1.47408	-0.569385	-2.36082	1.08713	-0.449643	-1.94066
514_Defa-rs4	1.21903	1.88269	-0.101014	3.35239	-0.382657	0.611599	1.36314	3.90626	2.11411	1.2975	1.38825	2.8988	-1.81925	1.27201	0.895089	-0.666085	0.101014	-2.2041	-1.16556	1.94683	-0.436282	-0.291392	-0.250535	1.78251	-0.954791	-3.02634	-1.47591	-0.54223	-2.06081
515_Defa-rs7	-0.0145049	1.00867	-0.0307999	2.07471	0.0145044	0.150715	-0.373914	2.32925	1.09012	0.394012	0.712621	1.54982	-0.92068	0.309325	0.308491	-0.52384	-0.661659	-1.1245	-1.00686	0.830007	-0.366758	-0.101315	0.208543	0.725615	0.0651212	-0.774358	-0.304177	-0.0945373	-0.819848
516_Defa-rs7	-0.509393	-0.521239	0.519427	1.18423	0.519108	-0.329911	-0.0920363	1.89474	0.041502	-0.38261	-0.224382	1.36459	0.213176	0.340271	0.616321	0.0172772	-1.75322	-2.34619	-1.4718	0.145888	-1.49097	-0.00244427	0.293141	-0.080585	0.0447121	-0.125726	-0.416155	-0.937747	0.0469518
517_Defa1	0.948511	0.130844	0.230942	2.20829	0.400145	0.0426922	0.0361915	3.11788	1.93447	-0.436487	-1.04696	2.51179	-0.735907	0.789993	1.5712	-0.759797	-0.743011	-1.76325	-0.623712	2.02258	-1.00692	-0.488932	0.75081	0.559603	-0.283777	-0.106418	0.0713415	-0.26849	-0.121265
518_Defa10	0.116407	-0.907209	-1.10967	-1.31675	0.0305128	-0.717583	0.0383616	0.524574	0.239356	-1.32127	-0.602638	-0.711731	-1.52985	-0.406577	-0.0677767	0.18238	-1.16593	-1.06216	0.719934	0.300306	-0.545349	0.0496738	1.10417	0.287995	0.0535254	0.800036	-0.0305128	-0.293899	1.01167
519_Defb2	0.624794	-0.9173	0.24273	0.537484	-1.24817	-0.385762	-1.23694	0.499475	0.736438	0.897596	0.00929952	-0.38473	-0.366171	0.580759	0.127691	-1.30813	-0.00929952	-0.113851	1.28174	0.91522	-0.239565	-0.442628	0.649367	2.24539	0.445175	1.32326	0.129195	3.75192	-0.326286
520_Dennd2d	-1.49635	0.127089	1.08191	-0.784871	1.7176	-0.289587	0.837728	-0.670695	1.87613	1.47085	-1.16577	-1.90137	-1.90123	0.885071	1.43693	1.62719	-3.80717	0.566449	1.14155	-2.29764	-1.81934	0.10336	-2.08551	-0.453525	-2.03623	-1.55649	-2.6231	-0.0866175	0.52134
521_Dfna5	0.0571127	-0.536907	-1.09237	-0.888842	-0.454772	-0.436219	-0.825007	0.355278	-1.09437	-0.283059	-0.173569	0.841981	-1.24586	-0.0571136	0.61877	-2.01673	1.84482	0.194689	-0.678943	1.05508	0.535999	-1.16182	1.50969	1.74868	0.269051	1.63512	0.123531	-0.518808	1.42793
522_Dfna5	-0.932385	-0.479261	-0.172339	0.518197	0.254128	-0.252773	-0.174492	-0.127027	-1.41581	-1.00609	0.100053	-0.843354	-0.241828	0.475594	0.282815	-0.537942	0.638304	-0.16823	0.262431	0.486444	0.030571	-0.113126	0.657353	1.09573	1.50391	1.08707	0.549317	1.03968	0.79595
523_Dgat1	0.116982	-0.284497	-0.3241	-0.672731	-0.74318	0.285808	-0.837153	-0.0711136	0.215434	-0.307756	-0.487556	-0.534395	-1.61798	-0.906158	-0.504567	0.0637865	0.391889	0.323026	-0.212076	0.541324	0.265138	-0.471185	0.0233507	0.420023	-0.0233507	-0.0952444	-0.292295	-0.928963	0.10586
524_Dgat2	-0.807661	-0.0754805	-0.204258	-1.21709	0.0462284	0.735944	0.622888	0.485664	-0.241711	-0.824505	0.0683346	-0.409531	-2.12287	-0.193507	-0.332527	-0.524792	0.886889	-0.106958	0.144746	0.0505056	0.0209894	-0.626268	-0.500935	0.00453186	1.22133	0.790559	0.68802	0.752541	0.889021
525_Dgcr14	0.377893	-0.478306	-0.301192	-0.338706	0.291744	0.0764799	-0.869927	0.0504122	0.282011	0.0257092	-0.896337	-0.794703	-2.26262	-0.0447559	0.141283	-0.0788479	0.511742	0.269451	-0.0257082	0.43303	0.242325	-0.0865078	0.593002	0.0702772	0.542432	0.113068	-0.703317	-0.435761	0.301379
526_Dgka	-0.362209	0.69721	0.18112	0.0742273	1.19199	-0.525766	-0.573337	0.721839	0.0837708	0.404602	-0.101611	-1.48712	-1.53679	0.798255	0.634864	0.739968	-1.63991	-0.469855	0.694356	-0.756119	0.303138	1.04863	-2.17552	-0.831354	-0.961568	-2.8906	-1.85377	-0.0742273	-1.73147
527_Dhcr24	-0.446782	-0.872468	0.305582	-0.633932	0.340755	-0.256571	-0.251826	0.330029	-0.136802	-0.324689	-0.435657	0.193182	-1.26441	-0.74706	0.430228	-0.298979	0.392646	0.686723	-0.336643	0.282883	0.616036	0.169878	0.0686283	0.14899	0.225585	0.509202	0.00282192	-0.067915	-0.226104
528_Dhdds	-0.228231	0.0272322	0.295136	-0.187307	-0.175982	0.478241	-0.816435	0.616424	0.345671	-0.366123	-0.46312	-0.154983	-1.52718	-0.436336	-0.0272322	-0.461069	0.210722	0.537351	-0.403111	0.739679	0.442399	-0.033287	-0.0279951	0.815551	0.699749	0.0462275	-0.666285	-0.0341415	0.28422
529_Dhodh	-0.601734	0.00175571	-0.00175667	-0.0802479	-0.43671	0.115392	0.244459	-0.148924	-0.169877	-0.572757	-0.108169	-0.361845	-1.44503	-0.0883656	0.287527	-0.116965	-0.25519	0.173232	-0.0173082	0.250867	0.0246344	0.170617	0.101748	0.478366	0.513916	0.283624	0.113724	0.117052	0.458202
530_Dhrs11	0.627767	-0.0568752	-0.997491	1.13879	-0.439485	-2.68433	-0.648502	0.802543	-2.01088	-1.87139	1.21395	-0.303687	-0.573757	-0.423295	-1.08477	-0.610359	0.123325	-0.813266	0.287241	-0.250925	0.574987	0.644428	0.861409	0.414413	0.0568752	0.22303	1.18612	0.327791	1.54102
531_Dhrs3	1.59607	0.0587225	0.0213089	-0.322159	-0.161265	0.283896	-0.439771	-0.675837	-0.147552	-0.0966578	-0.35235	0.806348	-1.18111	-0.15703	0.0424671	-0.682436	2.45118	-0.0569611	-0.0600681	0.589326	1.18618	1.05488	0.514141	-0.0415449	0.987953	0.129247	-0.157792	-0.0213089	-0.337705
532_Dhx35	-0.133815	-0.103537	-0.358651	-0.267499	0.387589	0.343233	-0.118409	-0.422729	0.409043	-0.269355	0.0602283	-0.304251	-1.09565	0.0112047	-0.11068	0.490181	0.272534	0.196507	-0.0112038	0.835994	0.710831	-0.0480604	-0.0326986	0.595999	0.49419	0.633876	-0.101862	-0.392447	0.78554
533_Dlat	-0.508462	-0.877012	-0.153062	-0.810286	0.043005	-0.268627	0.489914	-0.307773	0.285885	-0.612379	-1.25094	-0.35728	-0.903915	-0.18723	-0.106009	-0.355944	-0.0657701	0.461283	0.219221	0.013237	0.0609407	0.245594	-0.013237	0.0786085	-0.110733	0.656815	0.395529	0.370558	0.446324
534_Dlc1	-0.711175	-0.04353	0.365272	-0.623581	-0.370885	0.155673	0.647033	0.159914	-0.101292	-0.297673	0.0955949	-1.09706	-0.787623	0.0435295	-0.531837	-0.26248	0.652372	-0.267979	1.41054	-0.348465	0.476983	0.236753	-0.311862	0.113073	0.53412	-0.342405	0.853646	0.228626	0.17355
535_Dlg4	0.677553	0.159354	0.175482	0.741029	-0.231598	0.457181	-0.184096	-0.821464	0.442002	0.541652	0.701231	0.773988	-0.813557	0.520816	0.610641	-0.517977	-0.224116	0.22913	-0.613689	1.26699	-0.487042	-0.663629	-0.383838	-0.641755	0.0309315	-0.353558	0.32052	-1.96465	-2.51341
536_Dnahc10	-1.01833	0.151722	0.250535	0.294143	-1.45727	0.301001	-0.889646	0.818511	-1.01267	-0.797642	-1.17496	-1.48874	-1.08534	0.0979383	0.31795	-0.925181	0.039382	0.104446	0.788579	-0.0158577	-1.60696	0.511619	1.65293	0.732506	-0.112514	-0.217042	4.08814	0.623425	-0.892047
537_Dnahc7b	0.907314	0.740105	0.36772	-0.760351	0.470349	0.687629	-0.361442	1.07241	-0.0417287	0.417402	-0.371195	-0.0506556	0.195433	-0.370945	0.773367	1.34243	0.256981	-0.525736	0.533203	0.041729	-0.503507	-0.483988	0.521742	-0.463658	0.712648	-0.946658	-0.606375	-0.816204	0.168647
538_Dnajc11	-0.198667	-0.225839	0.302763	0.0168705	0.189651	-0.00466538	-0.524808	-0.0637312	0.701542	-0.21335	0.0755491	-3.1492	-0.952951	-0.597643	-0.0708599	-0.086175	0.193663	0.345963	-0.681625	0.711089	0.850924	-0.0141087	0.274725	0.484129	0.522544	0.478514	-0.659275	0.00466538	0.587606
539_Dnajc15	-0.502301	0.0165634	-0.022975	-1.35584	-1.96104	0.148719	0.123951	-0.74006	0.52055	0.217813	-0.676613	-0.349764	-1.87233	-1.38332	0.000659	0.686901	0.275982	0.557753	-0.957048	0.631592	-0.820475	0.438986	0.0254326	0.31739	0.666374	0.403997	-0.444072	-0.384949	0.402585
540_Dnajc16	0.122099	-0.369294	-0.105745	-0.0743351	-0.0778332	0.133669	-0.426282	0.219872	0.146926	-0.567373	0.350555	0.0478706	-1.54215	-0.309015	-0.413179	0.0348902	0.201194	-0.443349	-0.726006	0.802298	0.468211	-0.115056	0.280978	0.83627	0.612211	0.41646	-0.130364	-0.134069	0.662797
541_Dnajc5	0.521176	-0.274274	-0.0675678	-0.872229	0.329796	0.257434	-0.691665	-0.494856	0.262191	0.0700693	-0.176361	-0.443877	-0.0085144	-0.700269	-0.52098	0.0870886	0.179945	-0.0922251	-0.276571	0.964699	0.762336	-0.523567	0.00851536	0.863487	0.385041	0.232647	-0.554453	0.0505829	0.941986
542_Dnm3	-1.23768	2.39003	1.06075	-0.631118	0.570383	-0.847534	0.0773227	-0.753126	1.90547	3.0605	0.903224	1.87311	-1.50643	4.11579	0.273375	1.64509	-0.0296721	-1.15554	2.46914	0.0296719	-1.21804	-0.992065	-0.553694	-0.947109	-0.931752	-1.46594	-1.08353	0.486636	-1.03521
543_Dock3	0.270617	-0.0463948	-1.29269	-0.976815	-1.25269	0.174113	-1.24179	-0.125308	0.734067	-0.0251734	0.256516	-1.23831	-1.57094	-1.11647	0.373804	0.504601	0.227355	0.416965	1.21729	-0.0399692	0.671375	-1.10499	0.912957	0.610213	-0.120121	-0.536056	0.760273	0.288387	0.0251734
544_Donson	-0.410997	-1.13837	0.141315	-0.250812	-0.163282	-0.172633	0.55846	-0.211039	0.405909	-0.528861	0.2599	-1.41086	-1.18267	-0.388514	-0.432592	0.0474911	-0.00385952	-0.106523	0.125537	0.0632267	0.0920591	-0.425675	0.214316	0.463367	0.350037	-0.153998	0.467247	0.556732	0.124625
545_Dpcr1	0.00372887	1.0602	1.51233	0.949912	2.26225	-0.926554	3.28069	-0.0740213	1.52125	-0.00372887	-0.420727	-0.588201	-2.42515	-0.43845	-0.100245	1.05859	-2.79225	-2.33619	-3.42455	0.672469	-3.26963	-2.4468	-1.93697	0.836702	2.17235	-0.905679	1.42948	-1.21478	-1.91109
546_Dppa2	0.592457	3.18606	-0.152156	2.38863	-0.131032	-0.00423193	-0.131632	3.92505	0.334847	5.18923	2.44388	1.71893	-0.458667	0.795854	0.120854	-0.207087	-0.254259	-0.16516	-0.20713	-0.137272	-0.141308	-0.0284858	3.03707	-0.0374408	0.00628996	-0.0515016	0.523836	-0.517128	-0.205881
547_Dpysl2	0.328343	-1.37476	-0.741062	-1.11874	-0.608893	0.00466347	0.308318	-0.702296	0.518607	-0.428389	-0.928656	0.543778	-1.17759	0.0388708	0.0137491	0.123885	0.661705	0.129297	0.174039	-0.612179	-1.06826	0.605682	-0.0345964	-0.00466347	0.878197	1.13131	0.247208	-0.0591364	-0.144017
548_Drd4	-0.180876	0.670435	-2.59564	0.488388	-0.796584	-0.338154	-0.200164	-0.469915	-1.40323	-0.750355	0.0483174	-0.29955	-2.87331	0.391094	-0.146117	-0.444079	0.0454335	-0.594233	-0.237759	0.993535	0.329885	-0.0454335	-0.624482	0.621507	-0.249117	1.80672	0.418202	3.04415	-1.01617
549_Dsn1	0.184588	0.106934	-0.389891	-0.429372	0.43766	-0.138865	-0.150328	-0.374372	0.076108	-0.153881	-0.474635	-0.376562	-1.29793	-0.716485	-0.00160694	0.792658	0.482318	-0.193418	0.184781	0.318628	0.103709	-0.295402	-0.303616	0.419589	0.442796	0.783502	0.08922	0.287196	0.683454
550_Dst	0.10913	0.461937	1.62763	0.434577	-2.07919	-0.722612	-0.0701227	2.28019	1.06133	1.3144	-1.00438	1.12978	-0.0525336	0.622121	0.142401	-2.10924	1.08411	-0.42443	-0.0919137	1.19984	-3.80046	-4.72176	0.536245	0.027174	-4.65039	-2.09219	-0.142651	-0.406164	-2.26744
551_Dtwd2	-0.405411	-0.51962	-0.530586	-0.472175	0.405905	-0.123733	0.239994	-0.937947	0.397752	0.152694	0.174852	-0.0646353	-1.89957	-0.334673	-0.120327	-0.0867276	0.660905	0.305547	-0.214066	0.0104837	-0.226552	0.54012	0.300012	1.21157	0.373405	0.561174	0.288589	0.119225	0.91268
552_Dtx3	0.340194	0.427175	-0.565769	0.539315	0.445112	-1.30662	0.0478353	0.590673	0.531924	0.692138	0.520187	-0.781794	-1.31773	0.285934	0.143018	1.15912	-0.633096	0.344519	-0.525402	-0.24122	-1.06647	-0.547736	-0.670869	-0.893106	0.0735292	-0.500806	-0.159814	-0.804102	-0.413196
553_Dusp18	-0.626595	-0.382601	-0.596284	0.12551	1.29954	0.294043	-0.0732856	-0.142365	-0.0956421	-0.788843	1.03669	1.47404	-1.02823	0.659306	0.0732853	-0.786213	2.18986	-0.582222	2.59749	2.89308	0.315104	-0.484294	-0.611103	1.83807	-0.408545	2.12294	1.02854	-0.943985	3.39977
554_Dynll1	-0.603545	-1.5388	-0.372484	0.173598	-1.12356	-0.177308	-2.28732	0.44103	0.161305	-0.0373735	-0.773292	0.499984	-1.37485	-0.287639	-0.607246	-1.94274	0.717334	1.81559	-0.353146	0.962155	0.912023	-0.864579	0.526366	0.350317	-0.176223	0.561223	-0.664544	-0.701973	-0.667117
555_E130303B06Rik	0.0442781	0.0891237	0.11817	-0.163527	-0.266818	-0.126246	-0.536246	-0.368197	0.193151	-0.456394	0.0269871	-0.147748	-0.830542	-0.929592	-0.259313	-0.386703	0.829648	0.559038	-0.0258818	1.07621	0.785602	-0.504783	0.332068	0.340337	0.801175	0.0258818	-0.250588	-0.525432	0.351449
556_E130306D19Rik	-0.0489159	-0.112234	-0.0630388	-0.338994	-0.37143	-0.859555	-0.782495	0.452682	0.543817	0.0489149	-0.185786	0.0600033	-1.99901	-0.203517	-0.333736	-0.193197	0.581713	0.323574	-0.493124	0.764312	0.0543995	-0.520216	0.123942	0.622437	0.537302	0.46625	-0.486041	-0.529056	0.358389
557_E2f2	0.654865	-0.320507	0.174013	-0.756645	-0.359274	0.366243	-0.395656	0.125159	0.148719	-0.545868	-0.445086	-0.345979	-0.889396	-0.698883	-0.36789	-0.0156479	0.881195	-0.0645485	-0.699228	0.506351	1.26933	0.782165	0.437975	0.0156488	0.829792	0.836128	-0.609903	0.396201	0.193963
558_Echdc3	-1.28353	1.03478	-0.470884	-0.98932	-0.0392604	1.00451	1.02923	1.00726	-0.886897	-0.45333	0.41913	-0.0530443	-1.60679	0.0281067	-1.27556	-1.20032	1.35461	-0.894325	1.49757	0.503383	0.513031	-0.168536	-0.454618	0.566724	1.54338	0.306016	1.00755	1.00517	0.794944
559_Eci1	-0.426541	0.432092	-0.288307	-1.19233	0.0473499	0.987185	0.831875	0.842301	-0.626982	-0.0537634	0.745193	-0.0250149	-1.83364	-0.55533	-1.247	-0.948225	1.11298	-0.718676	2.85631	0.0934496	0.854438	-0.480351	-1.20191	-0.241087	1.27375	0.0250149	1.16405	1.83935	1.40354
560_Ecm1	-0.838346	0.273075	-0.52826	-0.561958	-0.890078	0.396672	-1.19765	-0.0694628	0.435856	-0.505071	0.0294542	0.120601	-1.41275	-0.0294533	0.82304	-0.113914	1.16381	0.889326	0.612488	0.382085	0.602198	0.243025	-0.21147	0.11601	0.35392	0.0937653	-0.304619	-0.561834	-0.580591
561_Ecm1	-1.0689	0.198462	-0.542562	-0.508066	-1.09998	0.555946	-1.28431	0.0676937	0.59947	-0.764605	0.0601082	-1.45432	-2.00131	-0.664519	0.838692	0.218672	0.841584	1.027	0.0544415	0.314991	0.707941	0.311978	-0.287231	0.133627	0.347181	-0.0544415	-0.36477	-0.829441	-0.578312
562_Edaradd	-1.99453	-0.149151	1.16331	0.93341	0.6008	1.4983	0.788859	0.406888	1.16032	-0.241174	0.498433	-1.79636	-2.23312	0.907463	0.836361	1.36404	-3.90298	0.402012	-0.271759	-0.525497	-0.422431	0.435768	-3.10139	-0.463876	-0.98791	-3.09309	-0.856491	0.168237	-1.18872
563_Edaradd	-1.71125	-0.0483775	1.18712	1.43792	-0.145324	1.42152	1.17386	0.77509	1.52984	-0.0221286	0.843409	-1.77999	-2.02033	1.12768	0.664529	1.38047	-2.60771	0.771539	-0.40941	0.155711	0.0221286	0.922031	-2.19344	-0.460065	-0.190626	-1.90189	-0.292628	-0.342525	-0.90586
564_Ednrb	-0.719466	-0.582606	0.759138	-0.266236	-0.752486	0.285699	0.0151091	-0.121702	0.265987	-0.596033	-0.472178	-0.561188	-0.383852	-1.03692	-0.773763	0.974167	0.963807	-0.133964	0.75339	1.65645	0.344225	1.66015	-0.356449	-0.0251493	0.643984	0.014112	-0.512411	0.713332	0.74187
565_Efcab9	0.0163918	-0.366244	0.804184	0.542864	-0.875792	-1.54183	-0.0163922	0.999767	0.65324	0.643663	-0.894227	-0.549043	-0.479511	-0.697174	-0.818677	-1.14298	0.655401	0.874577	0.527571	0.0516295	0.071413	-0.0557089	0.250829	-0.461144	0.8297	-0.114045	0.780003	-0.186269	0.234112
566_Egfl7	-0.390389	-0.276447	-0.460663	-0.924439	0.305441	-1.25626	-0.544576	-1.0691	0.145621	-0.252497	-0.0582247	0.00318527	-0.624941	-0.812753	0.0872288	-0.248885	0.579275	0.413941	1.08479	1.05232	-0.118085	-0.688573	0.728881	0.136789	0.346826	1.186	-0.0298834	0.511421	0.513387
567_Egr1	0.03302	-1.2999	-0.599369	1.50214	1.75404	0.86363	-0.238294	1.94275	-0.3233	0.279467	-0.0115805	-0.537861	-1.86014	-0.568782	0.401834	1.63153	-1.47596	-0.809971	0.527363	-1.28741	-2.13356	0.248018	-2.28262	0.203468	-1.10775	-2.17625	0.0115795	0.854553	-1.46044
568_Ehd1	-0.894135	-0.152906	0.0148745	-0.197577	-0.472382	0.113224	-0.550527	0.378297	0.174288	-0.322716	-0.0933666	-1.32891	-1.51859	-0.52508	-0.831627	-0.489193	0.232198	0.319013	0.0579596	0.664955	0.101441	0.0748291	-0.106332	0.328127	0.159533	-0.377738	-0.414153	-0.503428	0.0712194
569_Ehd4	-0.471053	0.0916433	-0.184065	-0.55058	-0.201387	0.488067	0.0151596	-0.383881	-0.0866375	-0.281854	-0.511914	0.0337772	-1.0427	-0.460115	-0.222935	-0.0472555	0.35531	0.251535	0.351686	0.624562	-0.0477314	0.178627	0.227494	0.481569	-0.0151606	-0.0225229	0.0672483	-0.263425	0.0668917
570_Ehd4	-0.218773	-0.0444927	-0.162848	-0.72733	0.344866	0.415386	-0.0904951	-0.550584	-0.0461931	-0.463915	-0.635668	-0.386515	-0.958747	-0.576205	-0.174831	0.590364	0.018693	0.0605688	0.335918	0.813047	0.409431	0.151211	0.455114	0.630031	0.0742435	0.126059	0.331621	0.213614	0.449132
571_Eif2b3	-1.35714	-0.21981	0.225009	-0.00723457	0.0528545	-0.402684	-0.155446	-0.0462351	0.263046	-0.219661	0.0428562	-2.27695	-1.93139	-0.899778	0.0369797	-0.0914373	-0.435825	0.0623589	-0.964126	0.375348	0.229503	-0.141232	0.270962	0.71751	0.352461	0.387079	-0.616476	0.00723553	0.542001
572_Eif2b3	-1.17844	-0.0875483	0.302325	-0.0194283	0.0194292	-0.457788	-0.294885	-0.062417	0.372807	0.127311	0.144945	-1.61569	-1.73079	-0.950452	-0.106839	-0.198081	-0.299596	0.118423	-0.82403	0.487196	0.271406	-0.0646772	0.31146	0.732663	0.313641	0.41075	-0.428166	0.028182	0.620762
573_Eif2b5	-0.526582	-0.487144	-0.0839157	-0.338396	-0.0827704	0.0957842	-0.689761	-0.0655518	0.25356	0.0402689	-0.737919	-1.31711	-2.11595	-0.0206432	0.163195	-0.100422	0.0856714	0.580923	-0.306816	0.372262	0.508836	-0.0953321	0.0677595	0.455476	0.0923958	0.0206442	-0.992651	-0.119555	0.239985
574_Eif3i	-0.402273	0.194315	0.153006	-0.202607	-0.403579	-0.536809	-0.554698	0.200626	0.642015	-0.115501	0.385264	-1.5423	-1.8825	-1.07537	-0.265497	-0.675442	0.300093	0.445915	-0.878614	0.224996	0.556675	0.0529289	0.459063	0.47145	0.217815	0.0992489	-0.413197	-0.331503	-0.0680809
575_Eif4ebp1	-0.991373	-0.219218	0.205919	-0.0489025	-0.36227	-0.694147	-0.222655	-0.565451	-0.752901	-1.16858	-0.208639	-0.455692	-0.431711	-0.563699	-1.39615	-0.79241	0.0662594	0.738552	0.16897	0.222124	0.0338373	0.0167618	0.384721	0.603919	0.0295734	0.0469589	0.124544	-0.579213	0.482499
576_Elavl4	-2.6267	0.763853	1.43281	-3.64249	-0.500893	0.235838	0.863531	0.414918	3.7118	2.52754	-0.526328	-0.64069	-3.20269	3.24964	2.46223	2.27139	-1.17349	2.50986	-4.18627	-0.391939	-0.151253	1.52567	-2.34653	-0.80642	-2.70693	-3.71875	-4.97828	-1.42727	0.238083
577_Elovl1	-0.27604	-0.0216246	0.307088	-0.0394154	-0.653978	0.241092	-0.899083	0.685677	-0.222173	-0.181746	-0.0903406	-0.313908	-1.46562	-0.413237	-0.879245	-0.731079	0.432966	0.414306	-0.159689	0.268047	0.403896	0.0216255	0.230082	0.599692	0.200056	-0.326388	-0.258002	-0.56125	0.264234
578_Eml6	0.852946	-0.0401349	0.554263	2.50383	0.681954	-0.755206	-0.0054431	2.99203	0.120946	0.152667	1.68719	2.05331	-1.07735	-0.67587	-0.625101	-0.95179	0.0054431	-0.784239	-0.207868	-0.117466	-0.845126	-0.279619	-0.868393	0.102006	0.516674	0.207077	0.140002	-0.235044	-0.830384
579_Emp3	0.0675812	0.025116	-0.0704737	-0.947806	-0.776015	1.38026	-0.947505	-0.0227337	-1.39013	-1.7047	-0.661364	0.257997	-0.79504	0.000911	-2.17392	-0.0398216	0.738383	-0.70346	0.164418	0.56817	2.03401	0.623233	0.383826	1.37772	0.809546	-0.217793	0.0879545	-0.632402	-0.103444
580_Enam	-0.0389674	0.224236	0.924563	0.884858	-0.134417	1.17243	-0.120323	2.56074	2.38357	2.70731	2.29741	-0.0223414	-0.439989	0.00101483	1.11524	-0.207965	-0.145767	-0.00101483	-0.0763986	-0.137216	-0.133939	0.0230074	-0.0926473	0.0332013	0.105315	-0.458767	0.369842	-0.381316	-0.0561262
581_Endog	-0.789644	0.500568	0.326985	-0.019537	-0.0967341	0.711384	0.282043	-0.606637	-0.133327	-0.242168	0.304924	-0.691431	-0.630798	-0.255666	-0.623206	-0.272658	0.151786	0.116824	-0.144701	1.77092	0.0543795	-0.188598	0.585458	1.09945	0.648891	0.882581	0.167451	1.39041	0.732556
582_Epb4.1l1	-0.200911	-0.150678	-0.630162	0.0468745	-0.828121	0.331497	0.548428	0.0883396	-0.174939	-0.061522	0.0839639	-1.96743	-2.35991	0.0845861	-0.895057	0.38163	0.0528135	1.04864	0.201922	0.873991	0.405302	1.28678	-0.475924	0.603209	-0.411527	0.116663	-0.031131	-0.929943	-0.156388
583_Epc1	0.00477123	-0.0953827	-0.289553	-0.275949	0.309721	0.569607	-0.254075	-0.268154	0.205711	-0.811059	-0.523506	-0.122062	-1.32832	-0.0765095	-0.15485	0.0965643	0.325705	-0.104324	0.0391273	0.106572	0.183413	0.94076	-0.0794373	0.379603	0.432131	-0.00477219	0.314523	0.0603066	0.176236
584_Epha4	-0.584328	-0.321427	1.2557	-0.131968	-0.593517	0.450298	-0.201733	0.903072	-0.304493	-0.152034	-0.967054	0.35465	-0.320038	-0.202979	0.21441	-0.98031	0.742036	-0.883657	2.12841	0.332127	1.35121	0.0664687	1.74234	-0.208719	0.211064	0.0613108	0.424811	0.390673	0.2158
585_Ercc3	-0.669473	-0.417043	-0.266235	-0.27362	-0.227643	0.0633984	-0.279171	-0.540311	0.380317	-0.25556	-0.097228	-0.866087	-1.83916	-0.28062	-0.275803	0.219351	0.415475	0.157867	-0.472692	0.172355	0.0749845	0.18193	0.486615	-0.0200415	0.170153	0.124128	-0.287718	-0.383287	0.0899525
586_Espl1	-0.0416164	-0.0626135	0.403065	-0.272822	-0.362245	0.0107918	-0.721819	-0.416826	0.771051	0.179494	0.0706882	-1.02083	-1.12503	-0.873987	-0.553374	0.161432	0.426747	0.407241	-0.242027	0.774781	0.102315	-0.0219946	0.256402	0.0573015	1.42612	0.281399	-0.101542	-0.420448	0.0629282
587_Etf1	-0.560506	-0.471907	-0.0831747	-0.390479	-0.387425	0.353314	0.0844193	0.0112553	0.299687	-0.226985	-0.297714	-0.558829	-1.06687	-0.732187	0.0233307	-0.086422	-0.189072	0.220676	-0.753601	0.286751	-0.0112553	0.215412	-0.126718	0.715776	0.158628	0.857916	0.35402	0.130342	0.482644
588_Etfa	-0.665441	-0.382052	-0.599313	-0.303367	-0.00392151	-0.0970821	0.221483	-0.235392	0.29248	0.259916	-0.112012	-0.237597	-1.30437	0.105427	-0.128569	-0.483157	0.22333	0.207519	-0.362934	-0.000388	-0.230289	0.308158	-0.0494404	0.0602808	0.137707	0.568276	0.702033	0.000389	0.718219
589_Etfa	-1.1321	-0.616824	-0.708184	-0.247164	-0.0753346	-0.013875	0.286579	-0.33827	0.106195	0.324409	-0.094697	-2.08507	-1.43976	0.204882	0.0138741	-0.369461	-0.0336361	0.0564032	-0.646141	-0.108734	-0.219227	0.26478	-0.297678	0.0330486	0.151277	0.497483	0.264368	0.147588	0.751991
590_Etv4	-1.13169	-0.480861	1.02329	0.282219	-0.0235863	1.56397	1.74863	0.266143	-0.501961	0.29374	0.863277	-0.651719	-0.23147	-0.247488	-0.658335	1.8508	0.0661106	-0.713668	-0.741712	-0.376004	-0.944634	0.232605	-0.862747	0.676971	-0.416496	-0.634569	0.0235872	-0.218766	-0.465002
591_Exosc9	-0.833773	-0.279001	-0.307847	0.0185719	0.125058	-0.167178	0.256809	0.0320482	0.679572	-0.6722	0.103295	-0.743589	-1.18199	-0.790917	0.190103	0.222626	0.487499	0.561511	-0.266784	0.487398	-0.353978	-0.0737858	-0.279697	0.612866	0.234602	1.24449	-0.424727	0.728217	0.694108
592_Extl2	-0.837804	-0.108123	0.374158	0.592144	0.0677795	0.39895	0.0625973	0.683346	0.139129	0.584994	-0.0101357	-0.194587	-2.06943	0.525211	-0.626624	0.195539	-0.77073	-0.332129	-1.04281	-0.418704	-1.17795	-0.182373	-0.28582	0.437527	0.0428467	-0.453928	-0.494745	-0.468458	-0.860456
593_F13a1	0.0559006	0.335776	-0.559059	-1.34555	-1.34707	0.675732	-1.03447	-1.29866	-1.39673	-0.596465	-0.974199	2.16388	-0.950224	0.558612	-0.969202	-0.162345	2.53502	0.655549	-0.0559006	0.969635	1.69381	0.857731	0.470192	3.13129	-0.284194	0.151741	-0.119308	0.428422	0.59717
594_F13a1	0.266635	-0.22789	-0.385791	-1.66852	-2.43153	0.696141	-1.15912	-0.819902	-2.52567	-0.379292	-0.0706291	0.836363	0.487257	0.454085	-1.51037	-0.131015	2.64281	1.1477	-0.653302	1.00229	2.61674	0.911068	0.89747	4.01086	0.151925	-0.130408	-0.23236	0.182189	0.785244
595_F420015M19Rik	1.18275	0.671674	0.633764	0.590141	1.86904	-1.11201	-0.84576	0.363959	-0.295107	-0.836545	0.445852	0.0171442	-1.44607	0.318354	-0.372439	0.0933838	-0.636211	0.0279541	0.279482	-0.910641	-2.37441	0.00158787	-0.516401	-1.07369	0.118854	-1.83086	-1.38763	0.0431032	-0.0157404
596_F5	-1.32889	0.457059	0.629376	0.461235	-1.29532	-0.196313	-1.55116	-0.846242	0.0561764	-2.12275	-1.34828	-0.0417953	-1.79668	0.0417953	-0.299829	0.582555	0.503046	0.0609944	1.07352	0.5839	-0.763883	1.10305	0.963597	0.314622	0.596724	-1.77058	1.76086	-0.586848	2.16787
597_F830016B08Rik	-0.582761	0.596738	0.484554	0.552355	-1.13294	0.0111604	-0.196635	0.800325	0.526357	1.94878	0.460811	-0.0111609	-0.674284	0.788255	-0.433745	0.0480099	0.210585	-1.21399	-0.342064	0.610868	-0.712082	0.0257044	-1.67189	-0.154978	-0.0814428	-1.36349	-0.369575	-0.255345	0.173092
598_Fabp7	-0.251385	-0.811965	-1.17873	0.122679	-2.38923	-0.176372	-0.993255	-0.433352	-0.688133	-1.21336	1.34024	1.03982	-1.38677	-2.26632	-0.903296	0.292962	0.713656	2.18985	-0.411609	2.20173	0.698532	3.01784	-0.970463	0.903074	0.415558	0.427511	-1.20104	0.00347996	0.360429
599_Fads3	-0.326478	-0.0672588	0.352933	-0.262944	-0.716694	-0.221313	-0.0714683	0.0387392	-0.854162	-0.848085	0.119276	-0.518661	-0.066906	-0.0564308	-0.474941	-0.0486975	1.66529	0.013175	1.70914	-0.0166492	0.214016	0.419618	-0.481462	-0.00987339	0.20705	-0.516546	0.273536	0.0671139	0.430686
600_Fads3	-0.573905	0.151269	0.239153	-0.428948	-0.37432	-0.223297	0.270067	0.0544314	-0.530498	-0.482537	0.143154	-0.622008	-0.294437	0.163139	-0.474583	0.148125	1.41309	-0.0930676	1.91378	-0.00653839	0.106851	0.588384	-0.50223	-0.163535	0.425402	-0.402078	0.334718	-0.145422	0.140944
601_Fam101b	-1.05712	0.226968	-0.100295	-0.498927	-1.02841	-1.14303	-1.24213	0.476444	0.583489	-0.908417	-0.560199	-1.60742	-1.79955	0.424113	0.454693	-1.51987	0.366492	0.163915	-0.954079	0.520452	0.26778	-1.25891	0.862283	-0.125225	0.076632	0.262393	0.558273	-1.31631	1.25143
602_Fam129b	-0.766303	-0.587441	0.455409	-0.000907	-0.618103	-0.15842	-0.292418	0.171263	-0.486556	-1.18651	-0.677452	0.000908	-0.487634	0.761531	0.0676193	-0.688631	1.24006	-0.143514	0.862277	0.542995	-0.807397	0.257608	-0.724617	0.573402	-0.228044	0.269628	-0.0111113	0.253966	0.198465
603_Fam129b	-0.684099	-0.530495	0.469891	-0.142936	-0.629484	-0.233444	-0.340257	0.0626726	-0.502929	-1.14924	-0.56883	-0.016284	-0.441103	0.716248	0.132463	-0.696801	1.24977	-0.0637541	0.909475	0.593633	-0.705718	0.149508	-0.813184	0.550725	-0.256436	0.147864	0.016284	0.244027	0.230348
604_Fam129c	1.02875	0.45375	-0.12433	-0.450188	0.355738	-0.719595	-0.388123	-0.5845	-0.197025	-0.529442	-0.948818	-0.792159	-0.360054	-0.0477343	0.308073	-0.882191	0.294848	-0.175317	1.14156	1.22408	0.633705	0.0297794	0.0281353	-0.32075	0.363818	-0.120152	0.500882	-0.107602	0.226373
605_Fam136a	-0.2263	-0.328138	0.48315	0.159603	0.161742	-0.0103483	-0.548341	-0.228529	0.161228	-0.135183	-0.558711	0.0041914	-0.948895	-1.03496	0.141644	-0.00419045	-0.321994	0.0914335	0.87156	0.647894	0.0415831	-0.257934	-0.1703	0.365292	0.330723	0.730773	0.124615	0.672525	0.571101
606_Fam198b	-0.773918	0.295324	-0.001616	-0.884305	-0.373476	0.036871	0.159905	0.274322	-0.712029	-0.188288	0.449209	-1.24142	-0.060648	-0.277804	-0.0352993	-1.01174	1.82247	0.19291	0.812651	0.001616	0.17564	0.329866	-1.19803	-0.588372	1.12435	0.306812	0.52945	-0.299667	0.41218
607_Fam20a	-0.0783567	-0.254324	-0.131833	0.374415	-0.430155	-0.333362	-0.540087	0.00397205	-0.453027	0.0414753	0.297082	0.0299501	-0.399039	0.0574856	-0.589555	-0.519553	1.36582	0.293697	0.373654	0.84786	-0.0463142	0.822234	-1.03749	0.162702	0.199302	-0.0526514	0.382858	-0.00397205	0.326362
608_Fam20c	-0.76886	-0.337157	-0.0857277	0.775371	-0.408995	-0.390932	-0.783734	0.504347	-0.215502	0.500457	-0.0955005	-0.829693	-0.572292	-0.213523	-0.306458	-0.262661	0.488628	1.46665	0.0857282	0.871141	-0.702342	1.30617	-1.69247	1.75486	-0.208267	0.445045	0.363236	0.936461	0.340213
609_Fam20c	-0.647245	-0.480425	-0.65782	0.52332	-0.846294	-0.451049	-0.238683	0.049489	-0.241116	0.221553	-0.0788097	-2.5588	-1.98375	-0.223212	-0.510249	-0.251129	0.580215	1.1776	0.00928068	1.00724	-0.515936	1.05672	-1.70166	1.34377	-0.447992	0.242185	0.235475	0.692155	-0.00928116
610_Fam46b	0.411199	-0.0611486	-0.0163689	-1.22299	-1.58355	0.480613	-0.891366	-0.0836048	-1.19707	-1.68488	0.821671	0.651813	-2.18784	1.07345	-0.488387	-1.48794	1.84611	0.215802	1.04147	1.64033	-1.33229	0.0163126	1.23171	0.672884	0.318768	1.79924	-0.0980725	-0.445591	0.0711536
611_Fam57a	-0.345	-0.506249	0.16502	-0.409731	-1.38715	-0.808529	-0.42569	0.542389	0.0940566	-0.564013	-0.748437	-0.873678	-0.967842	3.30003	-0.0123277	-0.23949	3.02062	-0.262773	2.58801	0.203474	-0.176667	-0.0674586	-0.372745	0.381269	0.0123281	0.432865	0.223755	1.61966	0.75743
612_Fam65a	0.404972	-0.411617	-0.433042	-0.190331	0.304868	0.129936	-0.471204	-0.490166	-0.10006	-0.309646	-0.609765	0.424639	-0.578606	0.119926	-0.595864	-0.211398	0.4672	0.207922	-0.210704	0.825563	0.685509	0.0233631	0.190541	-0.0714102	0.70511	0.272826	0.287508	-0.554857	-0.0935669
613_Fam70a	-1.08103	-0.052403	0.683686	-0.0125852	-0.8376	-0.534921	0.123726	0.27254	-0.518306	-1.22521	-0.273816	-0.25045	-0.358944	-1.17234	-0.302925	-0.100446	1.75254	1.06599	1.51375	1.05892	0.0125856	1.70325	-0.76636	-0.149144	1.43519	-0.805037	0.800832	0.257971	-1.40754
614_Fam70b	-0.51472	-0.866371	0.425317	0.089026	8.44e-05	0.54153	-0.68965	0.742578	-0.774828	-1.09586	-0.715296	0.466717	-0.828476	-0.659075	-0.467749	-0.106429	1.17492	0.00235081	-0.0127249	0.545349	-0.409142	0.26929	-0.119192	-0.278935	1.63601	-0.0318813	-8.44e-05	0.39257	0.321082
615_Fam71b	0.909793	-1.07804	0.807085	-1.72008	-0.490563	0.284297	-2.83207	0.579489	-1.89811	0.00143433	-2.21731	-0.37691	-0.770192	1.1958	-1.45424	-3.123	1.1305	-1.29583	0.00742149	0.245463	1.04233	1.05203	0.365829	0.32044	0.618293	0.728899	-2.06985	-0.00143528	0.0405035
616_Fancc	-1.22847	-0.34096	-0.263361	-0.331423	-1.33262	0.0321121	-0.321089	-0.166355	0.0994873	-0.521862	-0.447668	0.20517	-0.784087	-0.125383	-0.0671959	-0.555493	0.567423	1.27802	0.485817	0.17319	0.836479	0.369913	-0.574101	0.122042	0.142931	0.315943	0.0575066	-0.491929	-0.0845394
617_Fancc	-0.383538	0.41065	-0.179741	-0.312438	-0.590157	-0.0690041	-0.396057	-0.179477	0.506	-1.50909	-0.241712	0.495767	-1.12055	0.108672	-0.24207	-0.0374403	0.547185	0.204183	-0.36487	0.767304	1.49165	0.275835	-0.260311	-0.201747	0.772737	0.630425	0.0374393	-1.04849	0.26924
618_Fancd2	-0.217353	-0.0455952	-0.281216	-0.847132	-0.736718	-1.00808	0.0463161	-0.595222	0.974649	-0.446009	-0.456923	-1.42601	-1.29201	-0.63483	0.543684	0.395621	0.401518	0.0909996	0.0703573	0.0490866	0.150239	-6.68e-05	0.779064	6.68e-05	0.603021	0.69418	-0.255764	-0.347126	0.716652
619_Fanci	-0.332068	0.289282	-0.200795	-0.594082	-0.316569	-0.211891	-0.214412	-0.043766	0.634246	0.25118	-0.637065	-0.163497	-1.36906	-0.201704	0.273993	0.302256	0.957342	0.494106	-0.0842485	0.323401	-0.398619	-0.0340195	0.550365	0.126393	0.677963	0.746371	-0.0753784	0.0129395	0.115711
620_Fancl	-0.969396	0.334212	-0.685304	0.214867	-0.546335	-0.0685453	-0.699126	-0.0340586	1.02216	0.649405	-0.357407	-0.673564	-2.19288	-0.563631	0.650257	-0.272531	0.878785	-0.0744295	-0.180977	-0.180858	-0.280884	-0.00598812	0.432863	-0.0374126	1.13223	0.875325	0.329677	0.181671	0.795697
621_Fancl	-1.31518	0.455202	-0.700511	-0.057291	-0.846358	-0.149236	-0.384341	-0.291328	0.99768	0.611773	0.0476761	-0.910314	-2.54886	-0.82359	0.205248	-0.664005	0.958706	-0.352839	-0.584163	-0.208856	0.0605488	-0.208326	0.475133	-0.0476761	0.84575	0.808528	0.3663	0.116596	0.793234
622_Fastkd1	0.0931177	-0.0210228	0.333422	-0.149341	0.189082	-0.339241	-0.273314	-0.170493	0.19076	-0.499268	-0.529558	-0.164113	-1.20632	-0.354164	-0.044939	0.0391293	-0.0114746	0.406827	0.421935	0.850415	0.21195	-0.446287	0.449476	0.346703	0.401187	0.803809	-0.026598	-0.423718	0.476532
623_Fastkd2	-0.409935	0.494901	0.747787	0.655009	0.19626	0.546111	-1.07837	0.0767264	-0.484893	-0.365618	-1.39773	-0.652847	-2.95082	-0.849106	-0.442995	-0.0539575	0.455895	-0.0473199	0.451794	0.73177	-0.0723257	-1.0724	-0.153998	-0.18637	1.22495	0.856446	0.19499	0.165831	0.359507
624_Fbxl16	0.340128	-0.759415	-0.56534	-0.367358	0.0413876	-0.320468	1.0043	-0.241913	-1.23558	-0.928291	-0.839912	0.222792	-0.113008	0.0137591	-0.978269	0.134732	0.599806	-0.492508	1.0936	0.379198	0.178062	-0.0137587	1.10304	1.22531	0.25458	0.846644	0.879179	0.764044	1.15983
625_Fbxl21	1.42539	0.0152826	-1.72532	0.557968	0.328973	0.937303	0.559153	-0.0228927	1.28651	1.53589	1.13326	1.64176	-2.04554	4.2781	1.38152	-0.280284	-1.48011	-1.69331	-1.31204	1.24106	-1.81621	-1.29505	-0.592588	-1.61374	0.987243	-0.219543	-1.69718	-1.0388	-1.5949
626_Fbxo22	-0.130545	-1.08528	0.00367165	-0.468539	0.307008	-0.0504818	0.0256653	-0.0467978	-0.486512	0.255793	-0.81813	-0.00367165	-1.08831	-0.222268	-0.269052	-0.207459	-0.193112	-0.38407	-0.218544	0.155088	-0.336872	0.250037	0.610202	0.435509	0.0108852	0.928125	0.220086	0.125302	0.666069
627_Fbxo30	-0.185283	0.0867958	-0.45589	-0.720282	0.565339	-1.01129	-0.676451	-0.121645	-1.20961	-0.445385	-1.32549	-0.565376	-1.61794	-1.73913	0.00414085	-1.57768	0.310536	0.629861	-0.754444	0.195117	-0.0277643	0.740748	-0.00414085	0.1052	0.0846453	-0.289158	-0.430163	-0.134217	-0.0690918
628_Fbxo30	0.155589	0.0967512	-0.389264	-0.458927	0.644903	-1.01334	-0.663311	0.0542841	-1.34401	-0.522953	-0.75106	-0.735549	-0.997132	-2.25515	-0.648539	-1.28283	0.531753	0.315216	-0.147936	0.348465	0.052639	-0.0958591	0.53508	-0.172688	0.650734	-0.596141	-0.228234	-0.271122	0.185911
629_Fbxw7	0.626135	-0.100888	0.759614	0.147885	1.00629	1.28762	-0.149456	0.162375	0.609134	0.00271511	-0.308078	-0.209886	-1.15226	-0.00271511	0.280031	0.870619	-0.406734	-0.0732679	0.545485	-0.152971	-0.104599	-0.117207	-0.385258	-0.426409	-1.03546	-0.469731	-0.460512	0.145573	-0.612538
630_Fbxw7	1.54396	-0.00111961	0.990127	0.607433	1.11494	1.35451	-0.375861	0.227498	0.939276	0.210361	0.328948	0.98729	-0.124189	0.0260983	0.28715	0.928009	-0.376856	-0.411777	0.702819	-0.480703	0.0660496	-0.246094	-0.29421	-1.20455	-0.726993	-1.30864	-0.855675	-0.35749	-1.21564
631_Fdft1	-0.203911	-0.453232	-0.403597	-0.252324	-0.706481	-0.0535765	-0.394938	-0.112884	0.465721	-0.32552	0.262251	-1.01003	-2.34989	-0.276063	0.350541	-0.684811	0.53691	1.05922	-0.31402	-0.0389595	0.113348	0.0887518	0.518254	-0.14788	1.28833	1.01566	0.295158	-0.774563	0.330735
632_Fdps	-0.916836	-0.624629	0.139783	-0.409898	-0.252375	0.435479	-0.115139	-0.538795	0.00470924	-0.585793	-0.175712	-0.621901	-1.4302	0.388558	0.207531	-0.344839	0.346444	0.805486	-0.233825	-0.0450048	0.554392	-0.0047102	0.333614	-0.137301	0.752264	0.712811	0.205121	-0.228475	0.166709
633_Fech	-0.773246	0.0976868	-0.896168	-0.194663	-0.11607	-0.210191	0.00593376	-0.145061	-0.427226	0.0115404	-0.34482	-0.176373	-1.01539	0.20072	-0.610038	0.404721	0.406573	-0.114454	0.242929	-0.147752	-0.284678	0.0943337	0.038415	0.411574	-0.116994	0.407846	1.09212	-0.238497	1.40583
634_Fgd4	-0.736969	0.241193	-0.672222	-0.0454297	-0.132454	-0.198408	-0.66955	0.370398	-0.549699	-1.12644	-0.534678	0.0906725	-1.5111	0.307584	-0.322436	-0.330601	0.439472	0.171882	0.140783	0.808473	0.0666861	0.897317	-0.879625	0.182526	0.0675068	-0.621361	0.171791	0.271029	0.646586
635_Fgf18	-0.359367	0.939176	-0.469335	-0.250511	-0.335938	0.274491	0.283255	0.902999	-0.718648	-0.770822	0.298076	-0.0461535	-1.1051	0.670496	-0.321979	-0.999235	1.98152	-0.238286	1.91711	0.787527	0.574029	-0.193798	-0.113422	0.0461531	0.750327	-0.178445	0.842573	0.279778	0.45092
636_Filip1	-0.933262	0.870135	0.334632	2.88535	-0.621042	-0.0686603	-0.497882	2.36659	0.204858	2.20138	2.55891	0.697904	-1.10774	2.09053	0.817864	-0.860541	0.297285	0.280829	-0.265135	-0.0496769	-0.265189	-0.0727501	-0.509467	0.0496764	0.101069	-0.494123	0.0766444	-0.66956	-0.341654
637_Fkbp1b	-0.322764	-0.72623	-0.620108	0.15234	0.109224	-0.387779	-0.206106	-1.3124	-0.547728	-0.625851	-0.258628	0.29411	-1.0683	1.24798	-0.938549	0.0832281	0.69507	-0.932712	0.639683	0.522449	-0.106167	0.410012	0.833684	-0.167396	-0.0832281	0.340939	-0.0986705	-0.289075	0.557915
638_Fkbp2	-1.05419	0.515149	-0.281847	-0.620143	-0.451492	0.372005	-0.690249	0.517097	0.249112	-0.34728	-0.153387	-0.701803	-1.62468	-0.00986958	-1.13604	-0.126068	0.434229	0.305293	-0.186958	0.467125	0.566084	-0.0258799	0.00986958	0.382248	0.349167	-0.103283	-0.407769	-0.191048	0.117352
639_Fkbp6	-0.879886	-0.552156	-0.543063	0.925297	-0.387543	-0.569416	-0.321607	-0.519076	0.176179	-1.3162	-0.424781	-0.178414	-1.22594	-0.0415292	0.515279	-2.75469	0.937228	0.282027	-0.743815	-0.664865	0.062479	0.460126	-0.0386405	1.18875	0.771085	0.634344	0.217444	-0.443417	0.477874
640_Folr1	-1.29913	-0.352877	0.0102291	0.0840058	-0.909327	-0.118925	0.0421309	-0.117424	-0.326938	-1.26272	-0.0857306	-0.386533	-1.20319	-0.416579	-0.0102286	-0.296561	0.125269	0.0944858	0.37401	1.32294	1.05657	0.72001	-0.825745	0.25946	0.604856	0.0498271	-0.202518	-0.139734	-0.638605
641_Fosl1	-2.19756	-0.0119934	0.703975	0.0833826	-0.554602	-0.7643	-0.44897	0.288366	-0.954237	-0.762479	-0.239459	-0.369685	-0.221985	-0.712802	-0.210791	-0.027699	-0.063798	0.303585	-0.185556	0.838989	0.318317	0.107065	-0.885667	1.08416	-0.0207372	0.553915	-0.120572	0.18364	0.0119934
642_Foxn3	0.0923614	0.0403729	-0.296296	0.0487547	0.691212	0.486651	0.0483522	0.0612297	1.38322	0.535331	-0.0958347	-0.716325	-2.20056	0.442815	0.566155	1.08938	-0.554352	0.409865	-0.113078	-0.755331	-1.04661	-0.392391	-0.404466	-0.351908	0.103502	-0.564998	-0.506335	-0.106779	-0.148576
643_Foxo6	0.575909	-1.17219	-0.483056	1.60389	0.595272	2.39956	-0.275381	2.21988	-1.42711	-2.24023	0.406519	-0.31196	-1.41702	-0.828483	-1.08232	-1.01913	0.357759	-0.595585	1.067	1.20029	0.127041	-0.0795131	1.27362	0.0795131	1.06081	2.5012	2.83878	0.931685	-0.368895
644_Fpgs	-0.409694	1.18738	0.0142622	0.135249	0.712236	-0.0506382	-0.050477	-0.904178	-0.311964	-0.509593	-0.0142632	-0.419944	-0.286329	-0.411737	-0.0926914	0.214439	-0.329393	0.344487	0.360399	0.704662	0.285702	-0.104182	0.240937	0.530223	0.306521	0.531211	0.0700665	1.43623	0.348828
645_Fpr1	-1.23902	-0.0965815	-0.599473	1.00979	-0.0176454	0.0176454	-1.59081	-0.809475	-1.23558	-1.1734	-1.22501	0.568881	-0.827628	-1.41339	-2.15053	-1.07797	0.659341	0.09868	0.572841	1.30025	0.593312	1.35462	-1.24813	-0.495098	-1.01017	-0.743926	0.0299301	0.032845	1.85206
646_Fras1	-1.21085	-0.961542	0.477139	0.0349722	-0.326469	-0.412314	-1.31132	0.80167	-0.790119	-1.38605	-1.28802	2.36959	-1.55323	-0.0349722	-1.04977	-1.38534	0.393533	-0.580922	2.64	1.58811	0.170816	0.605042	0.527703	0.862987	-1.13974	-1.73237	0.501473	0.82281	-0.244685
647_Frmd6	-0.0376787	-0.223233	-1.06895	-1.22732	-0.102535	-0.62523	-0.678931	-1.19298	1.01708	-1.25582	-1.1576	-1.01718	0.120039	0.437464	1.68755	0.600599	0.188945	0.88925	1.97132	3.04964	-1.20533	-0.472343	0.77118	0.96355	0.654155	-0.0920022	0.897794	0.290428	-1.09076
648_Frmpd1	-1.80128	-1.24557	-0.0265355	2.6785	1.37001	2.63637	-0.333327	2.74803	-0.729425	2.28929	0.841763	2.49721	-2.92938	6.84652	-1.13997	0.885713	-0.104362	-2.97023	0.026535	0.333872	-1.8632	-1.74523	-1.15606	2.90336	-1.69021	0.288231	-1.0789	-0.789831	-0.325651
649_Fut11	0.556656	0.066761	-0.306567	-0.194264	-0.873192	-0.481816	-0.250441	0.378801	-0.687832	-0.608657	-0.281227	0.854564	-1.69211	-0.555128	-0.108059	-0.100194	0.352093	0.0393095	-0.294549	0.180099	0.536232	0.398522	0.0353966	-0.375519	0.43457	0.569235	0.0193386	-0.455804	0.154488
650_Gadd45gip1	-0.477638	-0.427553	0.300231	0.185766	-0.630168	0.395728	-0.30192	-0.164003	0.149497	-0.0664253	-0.772983	-0.835008	-1.76571	-0.339572	-0.622888	-0.470827	-0.334766	0.633472	0.241632	0.679778	0.163364	0.0802727	-0.333768	0.333448	0.0396643	-0.133682	-0.394045	-0.376115	0.00635815
651_Gale	-0.0815058	-0.828646	0.215392	-0.456212	0.0718746	0.0753202	-0.754208	0.473493	0.184005	-0.434427	-1.03678	0.0763273	-1.69242	-0.60998	-0.100656	-0.52816	0.428148	0.116063	-0.729672	0.419298	0.460416	0.421076	-0.0489378	-0.200749	0.644473	0.327847	-0.646335	0.119505	0.0489378
652_Gamt	-0.447937	-0.466216	-0.0596123	0.115134	0.198529	0.562483	-0.395181	-0.0544167	-0.496771	-0.684203	-0.134886	0.201107	-0.585015	-0.0236778	-0.0902481	-0.147008	0.683011	1.04994	-0.031517	0.698238	0.0716476	0.0392933	0.0727863	0.527092	0.253307	-0.337531	0.336342	0.1328	-0.230782
653_Gas1	-1.0192	-0.136679	-0.545272	-0.299738	0.000949	0.137486	0.351312	-0.0841751	-0.496828	-1.00385	-0.0677309	1.237	-0.908813	-0.0458298	-0.040298	-0.53442	1.22158	-0.000949	1.18165	1.66504	-0.170643	1.13111	-0.931596	0.369674	0.177586	-0.195888	0.854476	0.782879	0.158451
654_Gatc	-0.311117	-0.026804	-0.313656	-0.966459	-1.12639	0.392485	-0.285204	0.146583	0.795339	-0.831221	-0.100632	-0.28141	-2.11804	-0.146812	-0.796964	0.0930328	0.23518	0.589274	-0.538606	0.484205	0.0584354	-0.201017	0.537114	0.249629	0.559461	0.132126	-0.349839	-0.224243	0.274354
655_Gchfr	-0.132939	-0.132869	0.494615	-0.0993176	-0.238633	0.585087	0.543118	0.19864	-0.48813	-0.735118	-0.0872726	-0.0264149	-1.18822	-0.802539	-0.142855	-1.28352	1.07818	-0.290826	0.320155	0.399828	-0.0259056	-0.487498	0.701566	0.203933	1.47945	0.612674	1.14526	0.601918	0.740204
656_Gdf1	0.872944	-0.822467	0.00706196	-0.0821724	0.724532	-0.146467	-0.00706196	-0.448208	-0.857699	-1.01698	-1.36257	0.0389214	-1.14779	0.0728073	-0.512877	-0.758155	0.71598	-0.0771866	0.727532	2.42478	0.0637665	-0.351398	1.19034	0.116774	1.65788	1.27377	0.618587	-0.359633	0.765569
657_Gdf11	-0.0210438	-0.0918174	-0.0370512	1.29872	-0.638377	0.507563	0.776998	1.8122	0.234296	1.98094	0.554415	-0.27229	-0.968461	0.216146	0.0210443	0.991513	-0.0488081	1.31598	-1.17053	0.503849	-0.308382	-0.0521164	-0.96191	0.474731	-0.366214	-0.589698	-0.509755	-1.0618	-0.341378
658_Gdf15	-0.935625	-0.688708	0.539221	-0.636449	-0.780031	0.191934	0.143326	0.807874	1.01824	-1.46874	-1.03093	0.788718	-1.99945	-1.68918	0.831492	-0.113755	-0.0610104	1.18824	-0.090147	0.0569458	-0.0741806	1.61088	-0.123388	0.15766	-0.0158291	1.08336	-0.0257387	0.572405	1.87032
659_Gdf9	0.204731	0.137149	-0.39293	0.782497	-0.327757	-0.116805	-0.611877	0.794981	-1.13571	-1.13506	-0.0963759	-0.127243	-1.27322	-0.268676	0.0661821	-0.673605	0.649076	0.739412	-0.28409	0.279427	0.0598955	0.217022	-0.0151587	2.52025	-0.0824509	0.570702	4.64441	-0.273579	0.86734
660_Ggt7	-0.0787249	-1.19837	0.716644	2.69427	1.10582	0.994848	-0.129917	1.43514	0.145232	0.716334	0.908995	0.44669	-0.384671	1.41708	2.13491	-1.00098	-0.279883	-0.179416	0.462861	0.105645	-0.694317	0.0585451	-0.732588	-0.179014	0.42314	-0.489546	-0.73994	-1.1588	-0.401407
661_Ggta1	0.0213404	-0.194897	0.310576	-0.595614	0.0883369	0.508095	-0.391597	0.150211	0.112199	-0.62454	-0.935251	-0.523976	-0.0717101	0.603884	-0.238254	0.46176	-0.203551	-0.232518	0.0187283	0.599905	0.844186	0.240767	-0.10115	0.946046	-0.369445	0.541442	0.155253	1.09573	0.688029
662_Gins1	-0.177249	0.186628	-0.243674	-0.887359	-0.210461	0.285193	-0.241826	-0.786435	0.559877	0.139483	-0.385081	0.00413132	-0.870446	-0.717758	-0.00413132	0.177155	0.412454	0.260234	-0.0229969	0.905849	0.418118	-0.219552	-0.0732546	0.359188	0.368989	0.73365	-0.126201	-0.656833	0.542275
663_Gins2	-0.886561	0.257709	-0.0128069	-0.195553	-0.425924	-0.149283	-0.0222769	-0.226134	0.274388	0.107998	0.119057	-1.44401	-1.183	-0.545662	-0.0291376	-0.171264	0.490435	0.77242	0.0306206	0.287683	0.338805	-0.194762	0.0150967	0.348205	0.258767	0.00667095	-0.319347	-0.267345	0.185423
664_Gja5	0.558048	0.44413	-0.0143533	-0.140255	-0.244066	0.231596	0.0143533	0.425267	-0.498094	-1.58106	-0.329705	0.425113	-0.118853	-0.627154	-0.0394216	-0.574722	1.21031	0.26103	1.51393	0.406845	0.717281	-0.269643	-0.109621	-0.557958	0.462811	0.0517302	0.711542	0.354939	-0.0487146
665_Gkn1	-0.73612	-1.17464	0.568234	-1.60422	0.735962	-0.898208	0.037153	0.29041	-0.145855	0.45633	-0.211745	-1.39072	-1.8075	-0.219423	0.721296	-1.35681	-0.037153	0.326462	0.538707	1.26664	-0.0961814	-0.29638	0.238019	1.1786	0.757539	1.03849	0.0813205	0.291918	0.953596
666_Glcci1	2.36136	-1.00197	0.076539	-1.27484	1.30251	0.0665436	-0.303873	-0.588357	-0.0665436	-1.55119	-0.126872	1.53317	0.198491	-0.367005	0.0758696	0.527867	2.29375	-0.239161	-0.132379	1.72844	2.63127	0.276294	1.0723	-0.537521	1.81469	1.71445	1.3437	-0.0902758	0.132245
667_Glcci1	1.86566	-0.836205	0.0857038	-1.06287	0.968984	0.0105343	-0.0593147	-0.318817	0.115693	-1.11254	-0.0452003	-0.351317	-1.07162	-0.261191	0.0476265	0.540589	1.84052	-0.233644	-0.4156	1.45863	2.75139	0.550199	0.580112	-0.111492	1.51683	1.68759	1.36342	0.277319	0.0530329
668_Glcci1	2.0432	-1.2577	-0.0219936	-1.14521	1.25009	0.0219946	-0.0688982	-0.549675	-0.112208	-1.61366	-0.575051	1.25549	-0.269277	-0.188025	0.232154	0.531368	1.98498	-0.306452	-0.250762	1.37907	2.31896	0.49049	0.881804	-0.351057	1.59873	1.98998	1.62562	0.241838	0.131596
669_Glce	0.0487461	-0.361305	-0.313828	-0.148726	0.53987	0.128646	-1.18416	-0.50404	-0.117748	0.126946	-0.603268	0.416486	-0.806966	-0.008255	-0.310658	-0.36976	0.00786781	0.208614	0.139503	0.0587101	-0.304283	-0.439492	0.0647173	0.679797	-0.216726	0.207519	0.43689	-0.00786781	1.90824
670_Gle1	-0.494802	0.528649	0.134671	-0.343361	0.0393724	0.144507	-0.279246	-0.38681	0.291067	-0.124517	0.116253	-1.16916	-0.713204	-0.0220861	-0.446437	0.0640469	-0.0977831	-0.368853	-0.449101	0.566408	0.74936	0.0375767	0.489286	0.415175	0.200397	0.630021	0.11519	0.749609	0.358881
671_Gle1	-0.484132	0.502808	0.160268	-0.246283	0.220652	0.219385	0.00454044	-0.296169	0.231194	-0.391051	0.0283146	-0.382539	-0.595799	-0.11097	-0.383811	0.128633	-0.0045414	-0.535229	-0.48842	0.506167	0.597391	0.0917988	0.648121	0.509611	0.262947	0.94186	0.231419	0.810336	0.540001
672_Gli1	1.69274	-0.440302	0.0597734	4.96425	-1.29888	-0.424794	0.942562	2.06527	-1.04431	-0.312335	1.5782	0.275426	-0.206816	2.11279	-0.534365	1.42626	-0.828398	0.488395	-0.0597734	0.952884	-2.25551	-3.38167	0.689297	0.78452	0.406297	-0.40295	-0.0728579	-2.64225	-1.15921
673_Glis2	0.223854	-0.575436	0.203462	-1.09524	-0.794067	0.325991	-0.417586	-0.317333	-0.141387	-1.15503	-0.89163	-0.354271	-2.35164	0.0833578	-0.289191	-1.71154	1.085	0.421292	0.233187	1.12193	1.12141	-0.900189	0.440207	1.07514	0.525668	1.06882	-0.953091	-0.808332	-0.248788
674_Glmn	-0.76519	0.504765	-0.504726	-0.448984	-0.450324	0.154676	-0.399267	-0.00415611	0.839399	0.00415707	0.677415	-0.742405	-2.74454	-0.955741	-0.162023	-0.541639	0.852755	0.785896	-0.488133	0.522176	-0.0174274	-0.480626	0.505447	0.683298	0.249302	0.862852	-0.497511	-0.36993	0.254877
675_Glrb	-0.489667	0.459554	2.42034	0.798314	-0.478532	0.926831	-1.10647	2.44461	0.30158	-1.11543	-1.33486	1.95533	1.05696	1.92805	1.66434	-1.41024	0.968053	-1.24882	0.589762	0.270401	-1.3683	-1.20235	-0.402147	1.10497	-1.11694	-0.75908	-0.51324	-0.289969	-1.26701
676_Gm10009	-0.0185353	0.750753	0.00343084	3.36753	-0.110843	2.89661	-0.0815475	0.391515	0.505241	-0.159282	-0.0838013	0.0556945	1.91968	0.0184307	0.732895	0.734626	-0.115415	0.365003	1.10085	-0.114446	-0.138765	0.1183	-0.00721192	0.121476	0.186265	-0.443648	-0.017423	-0.345682	-0.0311056
677_Gm10134	-0.282609	0.0374093	-0.0512004	-0.0324693	0.00456476	0.630599	-0.463581	0.102662	-0.011117	-0.97262	-0.381489	0.186822	-0.688376	-0.0870466	-0.24574	-0.169979	0.542603	-0.0521665	-0.0896063	1.00938	-0.00456476	0.365623	1.1217	1.04382	0.0440674	-0.159184	0.0853233	-0.609675	0.480201
678_Gm10387	0.83319	-0.00454521	-0.550816	0.729818	-0.827196	0.00454474	0.853325	0.475012	-0.0286565	-1.64937	0.509537	0.821084	-2.07316	-0.138115	-0.473114	-1.67379	-0.0328679	-0.287789	0.821683	1.97627	2.24158	-1.24274	1.19372	1.98436	2.20714	1.1637	2.01072	-0.264862	-0.107644
679_Gm10505	-0.998592	-0.612675	0.228441	-0.0206265	-0.24677	1.07041	-0.961312	1.40389	-0.465024	-0.209323	-0.463294	0.0206268	-1.27819	0.0773644	-0.700217	-1.03853	2.12957	0.94326	-1.01829	1.1068	2.4618	0.85976	0.194751	1.68878	0.333221	-0.934195	-0.482408	-1.30852	1.30346
680_Gm10605	-0.243549	0.158427	-0.0798101	-0.73035	-0.357322	0.0242496	0.520606	-0.0242496	-0.316489	-0.907158	-0.391911	1.21606	-1.9774	-0.397057	-0.0840616	-0.73849	0.348311	-0.974531	0.0716205	0.243991	1.06658	0.400435	1.02682	0.0665436	1.6346	0.725428	0.99538	-0.115625	0.772051
681_Gm10688	0.427775	-3.6579	-0.36741	-0.556721	-1.16662	1.04511	-1.33998	0.968959	-1.14996	-2.52318	1.07899	1.04886	-1.0973	-1.00655	0.031723	-2.21778	1.45292	-0.590767	-0.556261	0.581613	1.0364	-0.043232	1.09173	0.839947	0.540004	0.452189	1.11861	-1.37768	0.442415
682_Gm10731	0.608526	0.84029	0.0412335	0.0542366	0.420622	-0.220734	-0.123766	1.523	-0.245923	-1.15422	0.35194	0.320128	-0.785228	0.575266	0.572232	-0.419706	-0.920884	-0.466453	-0.858004	-0.0412333	-1.04112	0.0491924	-0.807603	-0.293668	-0.169639	-0.0543649	-0.163025	-0.48247	0.0416613
683_Gm10773	-0.303354	0.0965145	0.285732	3.12493	1.41945	1.26296	-0.248287	1.14998	0.254661	-0.327984	1.37001	0.955198	-0.569888	-0.119457	1.2528	-0.32684	0.197541	-0.238223	-0.298471	-0.241959	-0.252135	-0.196937	0.811156	-0.178463	-0.091336	1.2158	-0.288331	-0.464155	-0.266564
684_Gm10776	-0.125142	0.963626	0.830229	-0.254818	0.301667	0.0370787	2.03297	-0.208324	0.400537	0.148986	-0.0833646	0.721128	0.247025	0.00434172	0.139352	0.540558	-0.208452	-0.0776575	-0.14064	-0.0043416	-0.106808	0.015681	-0.117751	0.0227838	0.0822544	-0.523368	-0.0839814	0.320861	-0.101255
685_Gm10779	-0.916531	1.03416	0.920546	-0.687869	1.30309	-0.164183	1.27614	-0.454507	2.51547	0.753339	-0.378805	-0.393832	-1.10181	1.46949	0.832062	0.286743	-1.25001	-0.32665	0.203559	-0.584336	-0.770586	-1.33749	-1.26474	-0.241414	0.251246	1.0845	-0.142694	-0.255302	-0.693968
686_Gm10839	0.866506	1.4669	-1.48377	-0.880482	0.417811	-1.97346	-1.8658	-0.490788	-1.46903	0.859824	0.197992	-0.660554	-1.38185	-0.0697851	-0.694319	-0.282381	0.161509	-0.442834	0.223801	-0.231711	0.911571	0.286451	0.0464344	0.0877295	0.336823	0.15192	-0.548129	0.216341	0.867691
687_Gm11346	-1.20019	2.10213	-0.022634	-0.473088	0.0903268	0.145953	1.58209	2.30961	1.39819	0.492633	0.0226336	-1.63689	-1.28051	0.57471	1.52699	0.949063	-0.856375	-1.67617	-0.207271	-1.28919	-0.733154	1.25047	-2.03307	0.474046	-0.997758	-4.64412	-1.25797	-1.04667	-0.580289
688_Gm11529	0.109698	0.294629	0.397286	-0.0334363	0.97321	-0.390401	0.195632	-0.0538983	-0.182623	0.680481	0.524205	0.309649	-1.35526	0.16137	0.0199847	0.85073	-0.349811	0.14682	-0.223248	-1.01591	-0.181482	-0.577892	0.210333	-0.871261	0.439664	-0.333283	-1.07316	0.155819	0.384217
689_Gm11677	-0.663615	-0.366923	-0.486952	0.774519	0.456584	-1.22934	0.162916	0.0361943	0.207792	1.04368	-0.432	-1.2403	-1.69871	0.108481	1.27401	0.107695	-1.10204	-0.544577	-0.889947	-0.260895	-0.442036	-0.529478	-1.11725	-1.4421	0.122458	-0.474473	0.0269642	-0.36388	-1.28203
690_Gm11992	-1.02321	0.377536	-0.896979	-1.16833	-0.408363	-0.860993	0.374074	0.457135	0.0631614	-1.08879	-0.978249	2.22861	-0.513185	0.779347	-0.746524	-0.636535	1.08725	-0.255467	2.17619	0.205812	-0.491463	0.325042	-0.468971	0.455158	0.476669	1.19744	-0.728342	0.419366	0.997608
691_Gm12169	-0.170654	0.235024	1.67334	0.128785	0.879021	-0.0121377	0.801037	0.222378	1.05893	-0.21811	-0.0914424	-0.121529	-0.457687	0.692216	1.28621	1.20316	-0.236894	-0.114987	-0.178475	-0.115784	-0.113597	1.07341	-0.193775	-0.0610795	0.0121377	-0.57828	-0.208692	0.0503485	-0.191029
692_Gm12503	-0.126767	0.328645	-0.0736556	-0.239373	-0.0546258	0.0620947	-0.0536475	1.15535	1.27908	2.00028	1.03211	0.396654	-0.366108	0.0542095	1.40822	-0.129032	-0.148836	-0.0767214	-0.117603	-0.0576819	-0.0753163	0.0757802	-0.0871016	0.0536476	0.481789	-0.210631	0.59195	-0.446096	-0.139706
693_Gm12522	3.05552	0.591551	-1.53783	-0.0970306	0.928418	0.269228	1.37441	-0.0321465	-1.92299	-2.76415	0.340902	1.02811	3.14564	3.28389	-0.826005	0.130904	-2.63072	-2.49613	-0.513492	-2.10413	0.032146	-2.4687	-0.916514	-2.43427	0.140265	0.895289	1.51255	-2.8515	-0.946862
694_Gm13429	0.376465	-0.541335	-0.756942	0.658355	-0.903655	1.05428	-0.869276	-0.776541	-0.0123227	-0.953483	0.84998	0.591603	-1.18876	-0.775929	0.219742	0.49849	0.347143	-0.749261	0.58825	0.881825	0.197343	5.65027	-0.117928	2.80241	1.49128	0.495837	0.0123227	0.473614	2.19247
695_Gm13939	-0.025583	0.346025	-0.0468721	-0.188153	1.25669	0.0924097	-0.000477	-0.131089	0.543145	-0.0997001	0.0124295	0.0243288	2.07471	0.103754	0.225842	2.33863	-0.0862855	0.0359402	-0.0223982	-0.010115	0.000477	0.0656759	-0.0464842	0.0820612	0.153907	-0.422498	-0.0797677	-0.349559	-0.0258929
696_Gm13941	-0.280673	0.321481	0.594227	1.0006	0.0754452	0.853307	0.565464	0.965062	-0.500914	-0.0376451	-0.107359	0.369212	0.0616088	-0.950372	0.221125	-0.476555	-1.26783	-1.14167	-1.1722	-0.931628	-1.11768	-0.149705	-0.166263	-0.585277	-0.562427	-0.00783396	-1.07379	0.342694	-0.669602
697_Gm14548	-0.297628	-0.159219	0.248096	0.501287	-0.782071	0.379964	-0.288991	-0.497546	-0.670636	0.138604	-0.242095	1.05247	-0.43346	-0.132644	-0.318009	0.235387	0.726306	-0.199535	-0.568326	1.14879	0.157619	1.38028	-0.496402	0.653231	0.141039	0.0253077	0.651519	0.30042	1.53988
698_Gm15246	-0.226713	0.0571418	-0.155932	-0.29987	-0.311506	-0.164703	-0.283563	0.647097	0.364413	0.651859	-0.292169	-0.109941	-0.615801	-0.183714	-0.0360048	1.2137	0.239273	2.61562	-0.200622	1.15704	2.54632	-0.0293286	0.425747	0.887277	0.0293283	1.74187	-0.23045	0.176732	-0.178642
699_Gm15308	1.14189	1.71332	0.263563	2.76128	0.035439	0.420102	-2.61199	3.49429	1.89866	0.892313	1.14325	2.47741	-1.67858	0.600337	1.23527	-0.580421	-1.01376	-0.841688	-2.58946	1.95959	-0.250714	-1.38387	-0.0354385	1.05444	-0.508033	-1.5089	-1.06675	-0.412366	-1.5894
700_Gm16039	1.28773	-1.30865	-0.421642	-0.93708	-0.70125	-0.536099	-0.525347	-0.328944	0.24293	0.0460458	-0.487598	0.0989208	-1.63777	-0.553866	0.321328	-0.039156	2.73868	-0.440909	-0.885508	0.768409	1.4776	0.380124	1.04281	0.0905709	1.49682	2.70878	0.951658	-0.462258	0.244395
701_Gm16287	0.234604	0.233846	-0.0992207	-0.803335	-0.00389147	0.112696	-0.617353	0.488626	-0.28065	-0.970481	-0.0136285	-0.444246	-0.749253	-0.486464	0.658114	-0.409885	0.00389147	0.669929	-0.968729	0.572394	-0.367603	0.143561	0.848391	1.10126	0.396886	0.262736	-0.242946	0.160381	0.204878
702_Gm166	-0.321261	0.378186	-0.716235	-0.544585	0.612769	0.0950241	-0.733511	0.423027	0.164729	-0.227136	-0.4695	0.113536	-2.7869	-0.108023	-0.755968	0.162435	1.05329	-0.747678	0.36784	1.4855	1.10407	-0.87848	0.531858	-0.0950236	0.967202	1.48471	-0.510374	-0.268536	1.10574
703_Gm1971	0.113673	2.88826	0.0153694	-3.6851	-3.12417	0.853587	-4.81302	0.986095	-1.96473	-1.68922	-1.00752	2.78345	-4.2804	-4.19969	-1.74494	-6.07222	1.05188	1.95834	-4.58571	1.66959	1.66405	1.90312	0.37072	2.62164	0.557219	0.545284	-0.0153694	-2.54561	1.36022
704_Gm2090	-0.628351	-0.131732	0.375006	0.552283	0.198868	0.66936	1.27902	-0.992758	0.273687	-1.15287	-0.294726	-0.986112	-1.23641	-0.0591476	-0.359045	-1.18481	-0.376982	-0.210217	0.830272	-1.11388	-0.702558	0.492678	1.23288	1.02573	1.02913	1.01986	0.457916	0.22206	0.739021
705_Gm2238	-0.153248	-0.27602	0.0677614	-0.280243	0.152855	0.364349	-0.759787	-0.352623	-0.207835	-0.3402	-1.9351	0.447759	-0.441144	-0.422853	-0.25862	0.0747981	0.766204	-0.738312	-0.0742564	1.43858	1.24933	1.18115	-0.590172	0.275964	0.410243	1.26731	0.145904	0.138142	0.758244
706_Gm2240	-0.687048	0.244435	-0.233958	-0.276019	-0.687621	-0.0303817	-0.228006	-0.100399	1.04538	-0.670708	-0.239542	-0.481852	-0.833687	-0.114654	0.111215	-0.841507	0.359153	0.0242615	1.31048	0.248371	0.759014	-0.138593	-0.141732	0.402747	0.246176	0.122046	0.292578	0.0108557	0.217203
707_Gm2483	-1.42769	-0.0629606	0.766698	0.166554	1.21992	1.41998	0.346242	0.253043	0.502224	0.474563	-0.922556	-0.2583	-1.25805	0.0359283	0.87403	0.466667	-1.0655	1.5893	-0.422832	-1.13069	-1.66606	1.01281	-0.313798	-0.847146	-0.000318	-1.4653	-0.768669	-0.336844	-1.97167
708_Gm2629	-0.15223	0.81711	-1.91082	-1.881	0.000394	-3.24286	0.434127	-0.965589	-0.701269	-0.418588	-0.954843	-1.19177	-2.60049	-0.839131	-0.527461	-0.888091	1.02781	0.00435162	-0.000394	0.00794601	0.489374	0.769033	0.537046	-1.40539	0.273872	0.634238	0.842878	-1.15952	-0.72093
709_Gm2837	0.157473	7.57646	0.0611668	0.973761	-0.0611668	2.16569	-0.495777	3.13982	-0.383995	0.236565	0.893561	-0.773909	-0.901534	1.76907	2.11646	1.20602	-0.590502	-1.11598	-0.81296	0.503513	-1.46865	0.854846	-0.371652	0.458281	2.82241	-1.5481	-0.48898	-0.838905	-1.4978
710_Gm2839	0.805153	-0.0487409	-0.282179	-3.07645	-0.631793	0.367915	-1.4123	-3.08374	0.0801015	-1.7734	-1.36763	-0.107538	-0.618188	0.308939	-1.8399	0.189052	1.84778	-0.555872	-0.550367	0.392133	1.2701	0.561193	1.36576	0.179354	-0.313845	0.82797	-0.976018	-2.01165	0.805108
711_Gm2a	-0.427153	0.749261	-0.361075	-0.162672	0.123765	-0.139605	-0.0514336	-0.541944	-0.8373	-0.769175	-0.0156174	0.170323	-0.665906	0.908052	-0.642476	0.0156169	1.18311	0.222172	0.397327	0.171923	0.638388	-0.0459046	-0.429501	0.688502	-0.449533	-0.0261564	0.710205	0.530374	0.35443
712_Gm4185	0.048852	2.62759	0.143749	-4.15925	-2.5045	2.04613	-4.09764	1.37882	-3.14505	-2.20098	-1.31039	2.68648	-4.45121	-3.97804	-3.04854	-4.17326	1.13166	2.20779	-4.0456	1.5466	1.48121	2.40122	0.670904	3.03638	0.71708	0.969269	-0.048852	-2.79839	1.71141
713_Gm4221	0.560568	-0.93565	0.0315514	-0.084744	-0.0100832	-0.0553756	-0.0140753	0.380171	0.524328	-0.595576	-0.876044	0.794232	-1.38643	-0.122119	-0.344419	-0.720321	0.564404	0.34652	0.620994	-0.0139012	-0.509226	-0.327328	0.623609	0.433347	0.604819	-0.138461	0.550086	0.45156	-0.0786724
714_Gm4430	-0.457825	-0.605209	-0.913845	-0.356785	0.379609	0.276867	0.10303	-0.476643	0.0178013	-0.806362	-0.683	0.085701	-0.825777	0.35384	-0.0864668	0.306202	0.00212479	-0.275844	-0.403577	0.301938	0.600447	0.0475111	-0.580286	0.548319	0.329159	0.700098	-0.00212479	0.12038	0.558886
715_Gm4814	-1.94744	-2.24991	0.973471	1.60327	1.75907	2.67051	2.75178	1.38028	3.34475	2.53925	1.2391	-1.3756	-2.99472	3.22008	1.96404	0.998676	-2.71403	-0.660422	-1.30409	0.587531	-1.69055	-1.70162	-2.31547	-0.0284953	0.986872	-2.35666	0.0284953	-0.160822	-1.94003
716_Gm4827	-0.956282	2.65114	0.318276	1.10323	-0.830185	0.493228	1.22712	2.15759	1.03633	-0.173895	1.08478	0.958396	-2.04154	0.168658	0.480475	-1.82987	0.192096	-1.3014	-1.70544	0.597753	-1.1975	0.0420086	-0.405048	0.223636	0.250296	-0.538758	-1.3746	-2.04577	-1.72085
717_Gm4943	-0.119077	0.414702	-0.010664	-0.513297	-0.319769	0.363045	-0.181374	-0.366306	0.371498	0.18055	-0.0428162	-0.20391	-1.25824	-0.250097	-0.378324	-0.261307	0.551238	0.182734	-0.435467	0.282364	0.702756	0.0106649	0.445226	-0.0482912	0.30243	0.353674	-0.124481	0.0451803	0.656672
718_Gm5103	-0.584836	-1.30858	-1.50882	1.0334	-0.0357456	-1.52125	-1.35639	-1.62478	3.50095	0.0357456	-1.64687	-1.03668	-0.549083	0.582717	2.31594	-1.72814	4.44142	3.85933	2.36393	2.8816	-1.69358	2.25726	1.80717	0.0752413	2.73761	3.05145	-1.58059	-1.44174	3.48502
719_Gm5105	0.292225	0.193567	0.588494	0.420319	0.206433	0.184968	-0.0854382	0.683421	-0.0132055	-0.0633492	-0.279336	0.379116	0.67978	-0.159303	-0.310579	0.0999441	-0.260374	-1.43383	-1.16854	0.013206	-0.505472	0.324417	0.345389	0.156725	0.449375	-0.322824	0.0640154	-0.253171	-0.0733089
720_Gm5144	-1.44448	-0.981702	-1.48604	-1.64761	0.934374	1.14747	3.06293	0.280505	-0.922023	0.254987	1.04971	-0.642003	0.779231	-1.45398	-1.33466	-1.66217	2.29015	-1.39756	1.3701	-1.58867	0.57797	3.48006	-0.453318	-0.686704	2.10955	1.92188	1.06853	2.18899	2.16425
721_Gm5226	-2.50987	-1.69323	1.46629	-1.95036	-0.0887208	-0.233268	-0.594059	0.907282	-1.88127	0.569964	-1.46256	-0.141642	1.29293	-0.896182	0.521055	0.0887203	0.17381	-0.294981	1.37442	-0.869831	-0.537091	1.20145	-0.12604	0.607464	1.38399	-0.396068	3.13812	0.166304	4.68921
722_Gm525	2.30174	-4.49069	-2.05346	-6.50614	1.98759	-4.79298	-4.85473	0.944172	0.0210524	-5.45797	-5.99953	2.39253	-6.3301	-6.32863	0.448675	-6.22965	2.67278	0.17942	-1.25314	-0.356093	-1.7483	2.18398	3.47008	1.1494	2.32257	1.18718	1.54876	-0.0210533	0.775685
723_Gm5478	-0.785349	-1.56007	0.377558	0.783423	3.38719	2.02622	0.677441	1.66051	-1.1282	2.46338	-0.333623	0.245397	-0.213146	1.00858	-0.420419	0.853723	-0.416111	-1.22044	-0.859785	-0.812074	-1.5809	0.0132542	0.0688276	0.822862	0.454228	-0.465116	-0.0132542	1.02046	-0.749431
724_Gm5482	0.487268	-0.789872	-0.309506	0.336497	-0.259715	-1.53366	-0.375515	0.362144	0.394072	0.790222	-0.020041	-0.258527	-1.63724	0.610614	-0.748457	-0.173619	0.365548	-0.538762	0.0200405	0.369825	0.816551	0.862138	0.991802	0.802227	1.03631	0.183217	-0.514032	-0.50809	1.75405
725_Gm567	-0.817166	-0.00172067	0.127092	-0.00352812	0.579224	0.873889	-0.00542521	0.656867	-0.0541594	-0.253426	-0.260212	0.321224	0.341552	2.03344	0.790148	0.0142298	0.181875	-1.18605	-1.33132	0.262784	0.20511	0.00172067	0.253667	-0.11259	0.601705	-0.63769	-0.868453	-0.336411	-0.275757
726_Gm595	-2.42176	5.16657	1.41624	-1.64489	-2.24577	-0.327325	-1.76778	-0.288096	-1.58135	-3.87263	1.20412	4.45939	-2.91591	-4.12135	-1.3996	-0.221402	6.76417	6.17089	-4.12749	5.38034	2.57661	4.9426	7.8904	1.87895	3.78735	6.64292	4.80607	-3.41762	-0.431619
727_Gm5953	1.76291	-0.36498	2.04642	0.436309	-0.243803	0.21003	0.00223541	0.936468	-0.00223541	-0.873101	0.216525	1.0657	1.35821	2.81887	-0.5146	0.835009	-0.857587	-0.795481	1.19552	-0.390744	-0.786565	-0.640141	1.19344	-0.662144	0.504549	0.382406	-0.529664	-0.258004	-0.122533
728_Gm6185	0.0111139	0.234965	0.0193266	0.169773	1.61138	0.0120641	1.61704	-0.0784454	0.54344	-0.21455	-0.113246	0.0638038	-0.444801	-0.00586355	0.133795	1.76987	-0.0838541	0.012936	-0.0255198	-0.132981	-0.155373	0.148702	0.0117953	0.148784	0.201379	-0.407218	-0.0567107	-0.336394	-0.00520194
729_Gm6195	-0.112238	0.0690041	-0.197809	-0.503349	-0.460833	-0.809963	-0.545109	-0.208889	0.748025	-0.016057	0.125313	-0.185884	-0.940851	-0.258021	0.379988	-0.0106134	1.45949	0.144678	-0.00527668	0.345342	0.187284	0.215208	0.319076	-0.0226173	0.632245	0.920788	-0.247126	0.00527573	0.0577898
730_Gm6213	3.21279	4.31895	1.34958	2.57401	-0.0343655	3.84407	-0.0131912	-0.172326	0.436132	-0.0872364	0.00521588	5.41104	-0.341451	0.105804	4.46261	-0.113376	-0.180819	-0.0475858	-0.075291	-0.0104357	-0.0291597	-0.00521588	-0.0902342	0.0148693	0.0812775	-0.45387	1.27464	-0.39053	-0.0544581
731_Gm6288	-0.466116	0.03617	0.935782	1.08918	-0.343179	-0.215247	1.31759	1.48839	1.86578	2.88739	0.438077	0.81152	-0.671048	1.30282	1.75872	-0.417111	1.06318	-0.396418	-0.230637	-0.285635	-0.342503	-0.254593	-0.407729	-0.254475	0.529774	-0.834975	0.412965	-0.739195	0.623811
732_Gm6310	-0.669329	2.93512	0.981602	3.70478	0.127237	-0.182321	-0.40259	2.26919	0.0108819	3.2364	2.45666	0.972695	-0.842281	0.0889578	-0.135194	-0.0108819	-0.378866	-1.15719	-0.585711	0.398094	-0.397822	-0.230791	0.0517626	-0.370555	0.286451	0.14813	1.12698	-0.492722	-0.0824652
733_Gm6521	0.715353	0.230172	0.00128198	-0.17769	1.97616	0.00444901	1.49216	-0.0873851	0.727878	2.12436	-0.12012	0.044801	-0.456568	1.78398	0.116279	2.32934	-0.101908	-0.00892878	0.435667	-0.138159	-0.161359	0.136517	-0.00128198	0.13863	0.180931	-0.413872	-0.0669415	-0.353245	-0.0121471
734_Gm6961	0.190081	0.768771	1.35427	-1.26582	-0.461967	-1.55659	-1.00462	-0.289893	1.2979	-0.992667	-3.34636	0.0668774	-0.853627	-1.60568	-0.125967	-1.82219	2.35831	-0.111372	0.348635	2.29236	-0.0798254	0.946749	1.09797	-0.958281	1.94569	1.09233	0.805699	-0.765293	0.371354
735_Gm7257	0.0465589	-0.0325732	-0.0572023	0.435127	0.448032	0.303597	-0.20628	0.960688	0.585073	-0.237509	0.520716	-0.498057	0.0744414	-0.145657	-0.176254	-0.427835	-0.32093	-0.585352	-0.689418	0.748065	-0.265079	-0.425906	0.437496	-2.10835	0.0962119	0.108845	-0.355018	-0.637626	-0.755131
736_Gm7715	-0.253316	-0.00795937	-0.212317	1.53102	1.53033	0.622178	1.79745	2.4437	2.66376	1.75341	0.778152	-0.162543	-0.660442	0.965624	0.898459	-0.419431	-0.32557	-0.202758	-0.276797	-0.365449	0.774006	-0.0988384	0.0079596	-0.0993414	-0.0246756	-0.663015	-0.265786	-0.0453701	0.702255
737_Gm7849	1.11619	1.28328	0.302239	3.38269	1.64548	0.161155	-1.47554	4.32228	2.321	0.428422	0.105137	3.56182	-2.82296	1.17703	1.69687	-2.15666	-0.507204	-2.24255	-0.157317	2.66233	-0.529495	-2.10479	-0.105136	1.52116	-2.17078	-1.07686	-1.04439	-0.261337	-2.33776
738_Gm806	-0.0830932	0.223695	-0.0742785	3.85067	-0.103219	0.0476367	6.19748	3.72817	0.435652	3.3841	1.39582	-0.0172124	-0.430313	6.16224	0.141148	-0.159085	-0.178252	-0.0362484	-0.104093	-0.101543	-0.092489	0.0333408	0.261204	0.0492367	0.117241	-0.478317	-0.0286032	-0.367626	-0.0523022
739_Gm8230	-0.542382	0.438657	-0.574431	-0.441457	-0.526061	-0.132187	-0.254262	0.0899048	0.418028	0.203286	0.320094	-0.730481	-1.48091	-0.153271	-1.05922	-0.236977	0.504517	0.134519	-0.297769	0.454871	0.319357	-0.34988	0.121254	0.135707	0.363897	0.106511	-0.0893498	-0.00576973	0.192222
740_Gm8437	0.664062	-0.343381	0.296977	0.637782	0.665368	-0.13761	-0.523015	1.08482	0.488287	-0.00766492	0.00766492	-0.651836	-0.560639	1.44501	0.217145	0.711667	-0.710499	-0.547934	0.57133	0.228541	0.437619	-0.102437	-0.458794	0.352907	-0.284602	-0.392128	-0.0896249	-0.920299	-0.624019
741_Gm8479	1.11049	-0.890967	-0.227843	-0.908914	0.477345	-0.0884905	-0.360403	0.452765	-0.0858097	-1.16115	-0.707024	0.51338	-0.900417	0.00324822	-0.406855	-0.393059	0.576112	-0.491899	-0.318409	0.153238	0.2499	0.0559225	0.886466	0.332161	0.698489	0.824235	0.216097	-0.0777607	0.181159
742_Gm8817	-2.59961	-1.99308	-0.160196	-1.79644	-3.17492	0.47302	-2.52602	0.649294	0.0223451	1.72764	-0.76075	0.20215	-3.60971	0.802207	-0.504276	-3.35874	0.885605	0.797214	0.118206	0.848812	0.234829	-0.0223451	0.911282	2.62933	0.765887	-0.997794	-1.83347	-2.50715	0.485533
743_Gm889	0.0276737	0.0596881	1.64409	1.63029	0.700814	-0.801368	1.81579	1.09352	1.6723	1.08019	0.987191	-0.58429	-1.50125	2.00103	2.19363	0.845413	-0.964503	-0.110272	-1.45973	-1.09519	-0.870837	1.70623	-2.18528	-1.87053	0.056644	-2.28944	0.931807	-0.799242	-0.0276737
744_Gm9706	0.551139	0.743203	1.06272	-0.12392	0.534747	0.446813	1.66762	1.93497	-0.339005	-1.49697	0.0132074	-0.138486	-0.0925703	-0.485994	-0.18628	1.13754	-0.762853	0.770997	-1.17162	-0.822053	-1.33097	1.5838	-1.29562	0.85119	-0.691182	-2.25468	-1.475	-0.319485	0.361925
745_Gm9866	0.813197	0.0718596	-0.594696	0.155866	0.682238	0.219252	1.68687	0.865912	-0.0381742	-0.153289	-0.168171	-1.23292	-1.22735	0.403909	0.0673282	0.430804	-1.2745	-1.64101	0.638503	-1.0134	-0.529166	-0.740091	-1.0668	-1.33128	-0.352641	0.0733166	-1.11596	-0.393135	-0.136489
746_Gm996	0.32336	1.9138	0.717016	1.20787	-0.230707	1.70169	0.567188	-1.20451	0.863614	1.24135	-1.67371	0.731851	-1.52194	1.15898	0.912292	0.457746	-2.38112	-1.58976	-2.40354	0.0382204	-1.40067	-0.0382204	-1.20187	-1.00907	-1.25294	0.285151	2.10641	-0.803486	-1.72518
747_Gm9992	-0.81404	1.28328	-0.10009	-1.78022	0.605993	-0.939053	0.432043	-0.0284805	1.18946	0.88364	-0.515033	-0.725608	2.00265	0.796513	0.513771	1.48637	0.0284805	0.0777962	-0.786576	0.507492	-1.53451	-0.662678	0.113281	-0.539499	-0.356851	-1.0528	-0.330788	-1.6814	-1.57988
748_Gmds	-0.755637	0.760219	-0.340467	0.239882	0.320087	0.503316	0.582025	0.191612	0.741481	-0.0449801	0.703121	-0.400972	-1.36283	-0.0318279	0.534639	0.434417	-0.474265	0.746318	-0.603708	-0.551075	-0.542501	-0.143842	-0.268396	-0.0484114	-0.386298	-0.792844	0.0439129	-0.14536	-0.112955
749_Gmnn	0.021637	-0.124715	-0.277092	-0.667292	-0.224893	0.159283	-0.186646	-0.390271	0.629632	-0.776334	-0.502134	-0.395168	-1.12452	-0.536502	0.191361	0.214919	0.186081	0.261259	-0.0324707	-0.021637	-0.219595	-0.133121	0.283996	0.0520239	0.475464	0.579159	-0.186101	0.356501	0.242782
750_Gnai1	-1.2405	0.580673	-0.556747	-1.31373	-0.807504	0.314623	1.20573	-0.285471	-1.57868	-0.568421	0.0169349	-0.657325	-0.857554	0.693936	-1.50033	-0.0169344	1.7727	0.0781755	1.89083	-0.0370064	0.156545	0.919633	-0.834324	0.0855947	0.612778	-0.0503984	0.420892	1.59528	-0.236998
751_Gnb4	0.729036	1.19413	-0.108469	-0.516986	2.20811	0.674686	-1.06661	-0.133218	-0.482941	0.301657	0.0396118	0.100184	0.0298824	1.22525	-0.855461	1.54483	-0.489823	-2.90759	1.01456	-2.24545	0.844342	-0.0298824	0.587354	-2.97889	0.469642	-0.898287	-1.28687	0.700577	-1.61886
752_Gng7	0.99092	0.25776	-0.316233	0.283869	2.49804	0.705818	1.66	-1.26815	1.02509	-0.306275	1.35377	-1.12809	-0.531674	0.986385	2.28386	2.52702	-0.864949	1.48868	0.622351	-0.404039	-1.78788	-0.753184	-0.764212	-0.36765	1.453	-0.210532	-1.00535	0.711596	-0.863039
753_Gpam	-0.198584	0.173577	0.0864716	-0.582579	-0.00872946	0.751373	-0.523159	0.318634	0.128271	-0.464074	-0.205686	-1.44471	-1.4113	0.00504017	-1.23053	0.476146	-0.0855699	-0.251061	0.282002	0.130805	0.365662	0.372176	-0.260985	0.451649	0.243902	-0.0559101	-0.0997887	0.17796	0.346329
754_Gphn	-0.533919	-0.124257	0.738078	0.607656	-0.440627	0.231487	0.388556	0.259061	1.04619	0.419884	0.00990295	-0.0254326	-2.15012	0.369631	0.271764	0.0643692	-0.00990391	0.667872	-2.93162	-0.320559	-1.6667	-0.220471	-0.184538	-0.0165949	0.261103	-0.811468	-0.047884	-1.28173	-1.55443
755_Gpm6a	-2.85901	-0.445986	-0.872752	0.313578	-1.54876	0.00325966	0.809661	-1.45331	-0.898287	-2.06605	0.266533	0.172976	-1.93351	-0.960318	-0.121058	-0.291143	-0.00325918	0.985929	2.88738	1.90625	0.745087	1.66426	-2.4354	0.678672	0.0805154	-0.131027	-1.44727	1.23252	-1.40177
756_Gpn2	-0.452703	-0.404939	-0.0714893	-0.439816	0.0402269	-0.239511	-0.18532	0.0369635	0.49721	0.035552	-0.14831	-0.153559	-1.97366	-0.435157	-0.0285501	-0.587197	0.259287	0.250633	-0.824937	0.38921	0.0852213	-0.218864	0.480171	0.597788	0.215903	0.539934	-0.431419	-0.0735264	0.47914
757_Gpn2	-0.476486	-0.569102	0.0529423	-0.289795	-0.0625105	-0.137541	-0.558506	0.0850801	0.613868	0.0846958	0.099616	-0.696954	-2.09385	-0.654044	-0.11511	-0.348798	0.313889	0.349825	-0.886341	0.441644	0.19308	-0.182805	0.610038	0.547545	0.333776	0.366201	-0.345983	-0.0585155	0.550764
758_Gpr114	1.13814	0.504358	-0.0942116	1.83683	-1.36637	0.344654	-1.11589	1.96188	-0.0511885	1.34034	2.16864	0.0511885	-0.98837	1.37482	1.60838	-0.0943394	-1.10925	0.304722	-2.14079	-0.115079	-0.495756	0.388572	-1.00345	2.2295	-0.0512485	-2.46992	0.122972	-2.16408	-0.117221
759_Gpr141	0.0705881	0.731605	-0.965111	-1.41097	-0.113521	0.492232	-0.0128908	1.00972	0.258554	-0.151695	0.0128908	-0.198324	-0.705067	-0.187007	-0.280235	-1.28477	1.1081	0.670281	0.497893	0.5915	-0.308393	0.875674	-1.24516	1.06494	0.0617862	0.328095	1.09762	-0.722967	2.38989
760_Gpr146	-1.36701	-0.22302	0.0725174	0.835485	0.537738	0.143703	0.553662	1.40116	0.582051	0.260367	0.254787	-0.857243	-2.75654	1.13176	0.422968	0.829668	-0.879201	-0.483713	-0.290123	-0.0725164	-0.761087	0.228506	-1.80758	-0.143212	-0.238406	-1.58259	-0.521711	-0.43278	-1.03769
761_Gpr19	-0.385138	-0.419915	-0.576645	-0.215686	0.422129	-0.759281	-0.202634	0.178812	0.504617	0.547442	-0.0547295	-0.221375	-2.17757	-0.305264	0.295669	0.232945	1.27382	-0.0124226	-0.132627	0.739361	-0.248046	-0.118318	1.39929	0.248479	1.0101	0.682277	0.0478268	-0.124346	0.495813
762_Gpr77	-1.19218	-0.521163	-0.0607939	-3.56312	0.948637	0.00102377	0.384256	-0.924657	-0.445936	-0.508498	-1.05657	1.09825	-0.00102329	-2.18097	-3.07292	-1.74521	1.22694	0.612404	0.856105	0.356698	-1.86734	1.00918	2.25436	-0.150309	-1.67393	0.544943	0.752861	0.809906	1.58491
763_Gpr77	-0.483871	0.0443969	0.0440502	-1.95952	0.930989	0.164873	-0.0248089	-1.10442	-0.346887	-0.613485	-0.613955	0.59841	0.249246	-1.88119	-2.23045	-1.08149	0.793021	-0.0297589	1.16968	0.779998	-0.822963	0.136317	2.40768	0.151521	-0.689589	-0.376275	0.0248089	0.163501	1.75953
764_Gramd1a	0.247896	0.365672	0.718048	0.318479	-0.243191	-0.0196867	-0.494452	1.24666	0.137495	0.0812902	-0.0451994	-0.347581	-1.58723	0.63156	0.670771	0.222613	-1.31236	0.207122	-1.95863	-0.319088	0.40904	0.469023	-1.08412	-0.17718	-0.867569	-0.498985	-0.189756	-0.511947	-0.639092
765_Grb14	-1.4073	0.283977	-0.766784	-1.48428	0.818286	1.21978	1.66381	0.942705	-2.63005	-1.39102	0.696487	-0.12342	-1.96141	0.578261	-2.24518	-1.0977	2.74105	-0.119048	2.6344	-0.996923	1.14944	-1.38977	-0.721266	-0.420873	1.55902	0.0811758	2.05125	1.46275	1.87107
766_Grcc10	-1.44436	0.234944	-1.27203	0.424863	-0.841963	-1.38072	-0.590796	-0.00512505	-0.371202	-0.347184	0.266734	-0.716303	-1.4456	-0.225876	0.769527	-0.270106	0.507573	0.0891352	-0.309272	0.680857	0.787169	-0.266213	-0.133193	0.31677	-0.0525236	0.464834	-0.143393	-0.809405	0.159975
767_Grcc10	0.0482225	0.0257974	-0.0794125	-0.383196	-0.0641904	-0.0475688	-0.427178	0.123961	0.0464177	-0.478114	-0.216094	-0.672195	-0.771543	0.0944948	-0.323355	-0.0257974	0.167988	-0.305674	0.270429	0.412592	0.599039	0.0366993	1.31846	0.557851	0.257665	-0.288284	-0.0822239	-0.491904	0.192683
768_Grin3a	-0.274871	0.145009	-0.284625	-0.447261	-0.220061	1.2181	-0.204559	0.219155	0.278995	-0.303944	-0.181111	-0.219798	-0.541281	-0.0934331	0.0398815	-0.299427	1.14435	-0.217761	0.412735	0.24531	0.0854232	-0.180173	0.39099	2.05146	1.63411	-0.284272	0.335238	0.7883	0.563828
769_Grip1	-0.283237	0.427709	-1.00926	1.47865	-0.111095	0.112554	2.92538	1.06157	4.75793	5.69961	-1.31994	-0.111736	-1.0912	2.72898	3.42308	-0.207102	1.37623	-0.18597	2.34494	-0.345201	-1.57806	-1.93849	-1.59646	-0.405347	-0.823612	-1.2179	1.74793	-0.325078	-1.65817
770_Grm5	0.156596	-0.204893	0.119246	1.59525	0.370413	0.346276	0.188374	1.08249	-0.449103	-0.20541	0.223532	-0.869939	-0.602712	0.134418	0.391379	0.402626	-1.50368	-0.891078	-0.615883	0.0824966	-1.02268	0.210477	0.344771	0.389885	0.290057	-0.094717	-0.616538	-1.46544	-0.262489
771_Gsdma2	0.269205	0.00418711	0.59787	1.93609	0.439174	0.783972	0.530917	2.45907	1.61784	-0.978044	-1.20573	1.56388	-0.572055	0.689181	0.797843	-0.5137	-1.68573	-1.30487	-0.647003	2.20878	-0.720305	-0.00418711	0.131019	0.40009	0.263879	-1.00767	-1.34486	-0.767051	-1.19005
772_Gsta4	-0.62657	-0.757792	-0.510346	-1.66608	-1.15652	0.966699	-0.396137	-1.89411	1.53852	0.500954	-0.622355	-0.461207	-4.60381	1.61314	-0.869443	-2.59071	0.882406	0.988071	0.967472	1.68412	-0.350466	-2.73011	1.45837	1.95451	0.667882	1.52002	-1.87466	0.0315723	1.40511
773_Gstt4	1.5953	2.54595	4.11446	0.666032	5.95885	-0.663895	-0.755521	2.74257	-0.158426	-0.872387	0.655401	-0.460836	0.503648	-0.702434	0.401622	0.868645	-0.347286	-0.0066309	0.111065	-0.449584	-0.779948	-0.573539	-0.0756288	-0.56253	0.866156	-1.06097	0.00663066	-0.975772	-0.641737
774_Gtdc1	-0.353313	-0.521288	-0.690961	-0.522385	1.05955	-0.483427	-0.192204	-0.447262	0.538095	-0.488302	-0.0125952	-0.688389	-1.3048	-0.25372	-0.24674	0.163427	0.282716	-0.32458	0.0536098	0.190452	0.141442	0.0125952	0.336806	0.252441	0.148902	0.160724	-0.282393	-0.134351	0.834898
775_Gtdc1	0.0382318	-0.61259	-0.349595	-0.630656	0.176576	-0.770389	-0.0382318	0.119513	0.275134	0.18549	0.304669	-1.7725	-1.44348	-1.07108	0.224119	-0.277311	0.4868	0.742944	-1.12543	0.568058	-0.514583	0.661464	0.68463	1.18976	0.931749	0.509739	-1.1917	-0.588126	0.580051
776_Gtf3c4	0.156257	0.856151	0.589355	-0.154387	0.078474	0.518925	-0.768032	0.190531	-0.178886	-0.311708	-0.269032	0.20286	-0.25292	-0.793936	-0.314617	-0.169494	0.0211239	0.0535154	-0.254615	1.37351	0.852302	-0.196297	0.157047	0.997896	0.358635	0.867958	0.744723	-0.0368052	0.467689
777_Gucy1a3	0.213717	-0.592034	-0.443543	-0.250633	-0.733796	-0.46159	0.529635	0.239306	-0.484187	-1.56598	0.883501	-0.194131	-1.32071	-0.776724	-0.0912895	-0.107546	1.22371	0.0408783	2.06639	0.892908	1.04932	0.994747	0.056078	0.276613	1.02037	-0.649862	0.639153	0.168752	-0.0728598
778_Gucy2e	1.08432	2.02658	-0.728823	0.846373	0.463025	1.6655	0.00655651	3.33841	0.953286	0.173839	0.232592	-0.897198	-0.853031	3.59239	0.562586	0.122523	-1.26648	-1.23732	1.1354	0.913578	-1.17682	-0.353529	-1.2364	-0.00655651	-1.04897	-0.965341	-0.146425	-0.0683293	-0.423157
779_Guk1	-0.313326	0.0014782	-0.406967	-0.520559	-0.266185	-0.321752	-0.141926	-0.0352879	0.335272	-0.149837	0.363033	-1.04046	-1.30274	-0.939975	-0.162488	-0.565418	0.698248	0.491935	0.261369	0.611489	0.0473385	-0.505265	0.601967	-0.00147724	0.846274	0.17868	-0.197568	0.446717	0.133658
780_Gulo	-0.919444	2.70194	-0.60783	0.0291562	0.456042	-0.0291562	-0.439458	2.45522	0.583456	1.68888	3.2701	0.709984	-2.80873	5.00566	-0.274214	-0.373747	-0.430766	-0.812063	-1.12576	0.728748	-1.42716	-0.982169	0.178453	-0.329269	-0.792371	-0.256846	-0.0502062	-0.414375	-0.134393
781_H2-M5	-0.355324	0.930405	-0.165295	-0.534134	0.524235	0.434432	0.600595	0.122471	1.42518	0.421513	1.4059	0.262269	-0.357226	-0.434846	-0.384462	-0.541658	-0.0209451	0.0172021	-0.0172024	0.0709052	0.0349495	-0.591757	-0.69895	-0.459221	-0.498588	0.246942	-0.690185	-1.00527	-0.684243
782_H2afj	0.625368	-0.463936	-0.3014	-0.0745573	-0.428545	0.207721	-0.675323	-0.220417	0.192749	-0.458364	-0.81018	-0.106194	-0.436258	0.227409	-0.308144	-0.250895	-0.0556774	0.114356	0.658882	0.658588	0.755985	-0.274779	0.117948	0.0556774	0.397233	0.657517	-0.098053	0.109759	0.501704
783_Habp2	0.998111	0.299188	-0.108176	0.995797	-0.0490106	1.44284	-0.049637	1.10726	0.432517	-0.12874	-0.0252777	0.266592	0.492431	0.0768706	0.206088	-0.131961	-0.188865	-0.0482674	-0.110673	-0.0450934	-0.0552168	-0.00960839	-0.114926	0.00960839	0.0939391	-0.489084	-0.106336	0.421423	-0.0915662
784_Haus6	0.0707769	-0.0784531	0.163996	-0.406222	0.291966	-0.457817	-0.540482	0.160409	0.283045	-0.0971317	-0.658689	0.160686	-1.52349	-0.588918	-0.00918007	-0.0602741	0.310593	-0.0543766	0.0899677	0.395017	-0.426428	-0.721078	-0.09515	0.80861	0.0612593	0.92397	0.199174	0.782577	0.172713
785_Haus8	0.0662203	-0.304655	-0.348587	-0.0021143	-0.563494	-0.150552	-0.608397	-0.0533323	-0.162787	-0.978324	0.0328512	-0.523771	-0.370119	-0.818851	-0.00553608	-0.449331	0.447801	0.480704	0.133889	0.318733	0.320855	-0.0283852	0.110582	0.374989	0.244221	0.177872	0.269908	-0.161815	-0.119699
786_Hba-a1	-2.20144	-0.967961	0.97134	-2.82595	-0.650648	-0.59631	-0.945037	0.556729	-1.69621	1.03912	-1.01005	-0.787119	0.577047	-1.34121	0.100415	-0.373314	0.687429	0.391211	1.85927	0.0288229	0.279476	0.669629	-0.408203	0.367584	0.869783	-0.602303	2.45434	-0.305477	3.281
787_Hba-a2	-2.09308	-1.08404	0.742212	-2.55961	-0.0147667	-0.512287	-0.548929	0.282988	-1.66343	0.8183	-1.01162	-0.225895	0.443195	-1.14487	0.0147667	-0.476961	0.679842	0.412277	1.35411	-0.0378857	0.154503	0.63242	-0.490578	0.393311	0.639877	-0.520603	1.44412	-0.229549	1.51022
788_Hbb-b1	-1.74538	-1.59839	1.34061	-2.81974	-0.36069	-0.416536	-0.604809	0.86139	-1.9078	1.09931	-1.34815	-0.477313	0.825665	-0.798669	0.280274	-0.510371	0.714927	0.219129	1.97731	0.0242558	-0.0242558	1.0229	-0.472216	0.781445	0.879904	-0.298941	3.60087	-0.0632687	3.69795
789_Hbb-b2	-2.47811	-1.23817	1.19469	-2.99049	-0.43197	-0.555565	-0.483372	0.617468	-1.57225	1.25463	-1.43983	-0.653455	0.702758	-0.93373	0.229325	-0.41336	0.723926	0.18183	1.96312	-0.108123	0.00106716	1.06834	-0.372541	0.746111	0.889285	-0.363249	3.57837	-0.00106716	3.96389
790_Hbb-bh1	0.247161	0.394429	0.131023	0.315052	0.309015	-0.179151	0.0056715	1.1569	-0.0141406	-0.0714564	0.377151	0.650646	-1.40218	-0.0506225	0.309839	-0.200429	-1.26791	-0.348878	-1.25605	0.901998	-0.34641	-0.387062	0.183942	-0.16749	-0.0291224	-0.530021	-0.77825	-0.629382	-0.0056715
791_Hdac11	-0.278688	-0.738692	0.829044	0.0531578	0.67187	1.32617	0.133526	-0.480237	0.594401	2.61721	-0.952126	0.372809	-1.94369	2.57741	1.49908	0.558925	0.402646	-0.633727	-0.298895	0.948721	-0.0913019	-2.80162	-0.156321	-0.0340247	0.0053935	-0.462516	-0.352298	-1.77909	-0.154451
792_Hdac5	-0.388738	-0.47471	0.411692	1.12483	0.12381	0.553932	-0.0588827	1.16342	0.159772	0.470053	0.748801	-0.127906	-1.06287	0.567684	-0.164742	0.634889	-1.17973	0.343778	-1.06789	0.0932903	-0.70007	0.180388	-1.34927	0.088747	-0.157026	-0.404462	-0.0237312	0.0696335	-0.657442
793_Hdhd2	-0.687358	-0.560219	0.0568399	0.334166	-0.025527	0.0428324	-0.333107	0.26302	0.246552	-0.2956	-0.372124	-1.47174	-1.40255	-0.580815	0.0352306	-0.623201	-0.195694	1.00913	0.0063076	-0.0725889	0.181979	0.612906	-0.401074	0.0911665	0.0448589	-0.196195	-0.0387945	-0.37429	-0.0063076
794_Hes5	-1.40554	-0.862203	-2.27489	0.15127	0.736659	2.18243	0.0512428	1.46005	0.120274	1.56069	-0.0512428	-1.90695	-4.11992	-0.539812	0.933501	2.09655	-3.71418	0.544669	-4.06033	-2.70064	-1.36932	0.379284	-3.17569	0.881294	-3.732	-4.33146	0.357325	-1.4025	1.22925
795_Hgfac	-0.625001	0.400665	-0.0702224	1.20595	-0.0569406	0.0232644	0.0947189	1.23146	0.308078	1.4268	1.30085	-0.41021	-1.06225	1.77292	0.486449	0.441396	-0.91378	0.270377	-0.452371	-0.420949	-0.983387	-0.0953126	-0.0232644	0.327814	0.175478	-0.722299	-0.188217	-1.39584	0.323808
796_Hira	0.316853	-0.240092	0.752788	-0.578889	-0.0222187	0.00316811	-1.37069	0.302773	0.810778	-0.190069	-0.923684	-0.308327	-0.684332	-0.578699	0.166211	-0.348765	0.156594	1.21525	0.625127	0.874091	0.551558	-0.00316715	0.299658	1.49331	1.27392	0.206311	-1.18752	-0.124525	0.347879
797_Hist1h1c	0.363893	-0.673277	-0.505991	0.200484	0.248442	-0.145472	-0.4081	-0.21167	0.133567	-0.757399	-0.31861	0.129595	-0.490843	0.747816	-0.99407	-1.03366	0.536338	-0.554913	-0.220443	0.283188	1.5382	-0.0956669	1.98607	0.19453	-0.287641	0.774443	0.207004	-0.122416	-0.00596619
798_Hist1h2aa	-0.27504	-0.189868	0.288229	-1.47545	-0.305305	0.174646	-0.0938683	-0.142491	0.765438	-0.612849	-0.668093	0.0696163	-1.09296	0.0530548	-0.0992384	0.338352	0.467899	0.0279436	-0.681477	-0.241339	-0.264718	0.555267	1.19055	0.642282	1.12862	0.23279	0.180784	0.550808	-0.0279446
799_Hist1h2ae	0.961111	-0.418822	-1.11581	0.58223	-1.20231	0.437173	-1.46668	0.164652	0.456543	-1.23222	-0.39341	0.822208	-1.0476	-0.687543	0.698404	-1.82	0.695605	0.153172	-1.17819	-0.465899	1.08286	0.641529	4.1383	-0.153172	1.34424	1.05009	-0.309041	-0.261552	0.752731
800_Hist1h2ak	-0.00988197	0.540537	-0.0694971	-2.49947	-0.586296	-0.320718	-0.542357	-0.388203	1.11745	0.0581903	0.00988197	-0.577927	-2.02241	-0.435345	-0.34596	-0.066287	0.809961	0.58087	-0.205995	0.391994	0.171191	0.105447	0.759703	0.167861	0.636663	0.0405693	-0.129062	0.203602	-0.304628
801_Hist1h2bc	0.104502	-1.24113	-0.620883	0.613881	-0.479304	0.10724	0.168252	-0.18012	-0.655394	-1.5984	-0.952747	0.295575	-0.466479	0.998794	-1.0021	-1.31369	1.18385	-0.397188	-0.283889	0.599221	0.869918	0.0976362	3.06434	-0.0848475	-0.00417233	1.71979	0.501484	-0.241832	-0.231567
802_Hist1h2bg	0.551197	-0.828954	-1.73376	0.931468	-0.756684	0.423923	-1.79737	0.00392246	-0.948739	-0.661135	-0.639031	0.272981	-1.36673	-1.32995	0.0501184	-3.03322	1.60409	-0.585412	0.0163364	-0.00392246	0.516414	0.117104	4.71093	-0.362107	0.41741	0.140968	-0.283753	-1.21509	1.02678
803_Hist1h2bp	0.81424	-0.737851	-2.33751	-2.53291	0.228028	0.362634	0.352363	-1.02776	1.67822	-0.909438	-0.712691	-0.189579	-2.05339	0.752847	-0.358369	-1.23227	1.55681	-0.498993	-1.29509	1.51421	2.76668	-0.144717	2.46098	0.221062	1.18586	2.6268	-0.636025	0.144717	1.24784
804_Hist1h4d	0.505955	0.313968	-0.744302	-0.219467	0.0898676	-0.0584917	-1.34454	-0.0167999	0.580775	-0.277889	-0.350101	-0.128968	-1.26442	-0.426534	-0.0659389	0.111639	0.137189	0.720921	0.146765	0.277412	0.50126	0.0638313	1.09119	-0.848334	0.843357	-0.00836754	-0.18534	0.00836754	0.462411
805_Hist1h4j	0.399847	0.0658283	-0.426395	-0.282518	0.0315199	0.27195	-1.26742	0.575062	0.60055	-0.227152	-0.3487	-0.186489	-0.806999	-0.482368	-0.0980177	0.00657177	0.609801	0.446342	-0.244884	0.0362205	0.341666	0.0854807	1.522	-0.373134	0.919138	-0.0103531	-0.165606	-0.151789	1.10452
806_Hist1h4k	0.269582	0.22148	-0.722092	-0.147338	-0.0768223	0.0598125	-1.34329	0.19276	0.599541	-0.288924	-0.201547	0.102313	-1.08217	-0.538051	-0.129488	-0.119794	0.335434	0.546914	0.00892067	0.209521	0.394749	0.097023	1.21112	-0.550457	0.739286	-0.0749292	-0.2235	-0.0674171	0.792609
807_Hist1h4k	0.546572	0.150608	-0.336793	-0.277273	0.00404453	0.390247	-1.22265	0.596224	0.608279	-0.208112	-0.189545	-0.164993	-0.655625	-0.418455	-0.139656	0.165277	0.647477	0.584691	0.293833	0.0991249	0.57183	-0.00404358	1.45542	-0.285095	0.980397	-0.119366	-0.153247	-0.215733	1.21373
808_Hist2h2be	1.34325	-1.18644	-1.35747	-1.41133	0.595901	0.504874	-0.562396	-1.37937	0.284402	-1.19758	-1.18273	-0.145203	-0.376019	0.52294	-1.19999	-0.432174	0.935478	-0.237645	-0.3355	1.24	2.14261	0.20199	0.706371	0.135908	0.101033	1.11975	-0.218458	-0.276393	0.490427
809_Hist2h4	0.424155	0.409677	-0.708682	-0.0918579	-0.0935163	0.0623465	-1.27402	0.212496	0.66935	-0.244233	-0.0146866	0.0033083	-0.992645	-0.48368	-0.12373	-0.0367184	0.338588	0.661024	0.163415	0.335012	0.524222	0.144663	1.1237	-0.615928	0.706332	-0.0258627	-0.197719	-0.0961981	0.70792
810_Hist2h4	-0.338922	-0.986082	0.0635385	-0.0759435	-0.379123	-0.277019	-0.380126	0.103965	0.433371	0.151976	-0.54207	-0.190247	-0.318041	0.00871658	-0.187349	-0.0370507	0.718929	-0.250882	0.326849	-0.314546	-0.245823	0.309676	1.20203	-0.028604	0.710901	0.182407	-0.208658	0.229784	0.0451193
811_Hist4h4	0.383737	0.231862	-0.790234	-0.20076	0.0197268	0.0604076	-1.41022	0.183735	0.524463	-0.224335	-0.265001	-0.0197268	-1.00471	-0.504407	-0.150328	-0.0658369	0.274508	0.533168	0.220643	0.15689	0.343702	0.0982275	1.32088	-0.763323	0.726867	-0.116499	-0.315107	-0.191257	0.617537
812_Hivep2	-0.0939865	-0.197725	0.000595	0.859421	0.998049	-0.0136423	-0.000594	1.07037	0.650674	0.581199	0.386142	-1.01696	-1.14947	-0.166953	1.08974	0.613646	-1.36754	0.155879	0.0219412	-0.0970993	-1.01493	-0.127777	-1.49886	-0.070262	-0.273684	-1.64843	-0.229066	0.389467	-0.440959
813_Hk3	-0.943521	0.146379	0.308804	0.705854	-0.423619	0.316387	-0.859319	-0.319053	-0.750364	0.244211	-0.462835	-0.56674	-0.416623	-1.41046	-0.150694	-0.433496	0.705144	0.852639	-0.401803	1.65676	-0.136911	1.06347	-0.94031	0.871617	-0.11408	-0.264981	0.673504	0.137196	1.33809
814_Hmbox1	0.213086	-0.7628	-0.70474	0.51302	1.41602	0.324832	0.735241	0.450673	0.614131	0.399428	0.715481	-0.218004	-0.248059	0.0088985	0.446779	1.07854	-0.308235	-1.03524	-0.68733	-0.19416	-1.76294	0.250422	-0.0465524	-0.670202	-0.100368	-0.0576982	0.230278	0.700309	0.0264106
815_Hmgb1	0.382401	-0.279673	-0.175755	-1.02454	-0.737552	0.0443535	-0.312147	-0.249997	0.56862	-0.0443525	-0.399966	-0.732125	-1.20719	-0.439633	0.0706749	-0.479343	0.155247	0.817666	-0.471587	0.396055	0.54438	0.0706644	-0.257995	0.49396	0.258309	0.394364	-0.410149	0.131735	-0.123231
816_Hmgcr	-0.32299	-0.511741	-0.026865	-0.620074	-0.299222	0.216888	-0.503355	-0.440979	0.0116272	-0.697645	-0.338847	-0.0820522	-2.19229	0.108352	0.0207109	-0.609284	0.77479	0.757734	0.133776	0.269321	0.0501022	0.260119	0.277132	0.279099	0.768482	0.867835	0.433654	-0.368627	-0.0941839
817_Hmgcs1	-0.292554	-0.54337	-1.39734	-2.43386	-0.217862	0.0400262	-1.30534	-2.06511	0.230712	-0.756194	0.410471	0.56976	-3.08573	0.539206	-0.0521188	-0.397707	1.564	0.83108	-0.0728483	-0.109808	1.75114	0.677732	0.884394	0.353059	1.6364	0.998445	-0.0343833	-0.182497	0.146343
818_Hmgcs1	-0.507483	-0.54659	-0.321646	-1.85696	-0.393737	0.0429401	-0.983063	-0.923595	-0.301425	-1.27545	-0.539065	-0.0119228	-1.47813	0.12635	0.0690803	-0.727344	0.725355	0.840185	0.494653	0.0593576	0.540273	-0.0149841	0.146455	-0.233459	0.599105	0.961918	0.0119228	-0.293906	0.158968
819_Hmox1	-0.829573	-0.712216	1.31679	-0.683796	-1.09	-0.664665	-0.11187	-1.2533	0.088479	-0.00997543	-0.443783	0.537891	0.00203514	-1.0166	-0.165459	0.212449	0.657169	0.424815	-0.836863	1.47387	-0.20652	0.56943	0.148849	0.662877	0.0513401	0.63639	-0.149348	-0.448455	-0.0875912
820_Hmox1	-0.863125	-0.536751	1.15342	-0.370803	-0.912897	-0.447456	0.000154	-0.814768	0.252082	0.0295191	-0.427553	-1.03711	-0.712017	-0.742287	-0.178581	0.32233	0.66925	0.567199	-0.663141	1.44468	-0.380399	0.501332	0.182307	0.74218	0.278579	0.47935	-0.444393	-0.430159	-0.260867
821_Hmox2	-0.0706167	0.0272427	-0.212935	-0.597156	-0.0401201	0.0491219	-0.736986	-0.162438	0.44706	0.0815563	-0.574821	-0.446176	-1.81906	0.0149727	0.150636	-0.295444	0.358382	0.950136	0.265581	0.366626	0.19089	-0.204581	0.534663	0.399282	0.118975	-0.21909	-0.728807	-0.0149736	-0.255272
822_Hmox2	-0.0572109	0.0107727	-0.150643	-0.691316	-0.107018	0.0665932	-0.706998	-0.204504	0.62295	0.191934	-0.592572	-1.17955	-1.90139	-0.0107727	0.191324	-0.226801	0.379944	1.01615	0.230312	0.399212	0.207159	-0.133202	0.45685	0.424005	0.154855	-0.252515	-0.779068	0.0293989	-0.285123
823_Hnmt	-0.928192	0.544192	-1.61743	-0.628218	0.323421	0.131919	0.312619	-0.509186	-0.331988	-0.257866	-0.625951	0.0140162	-2.68472	-0.417849	-1.14745	0.0506582	0.611179	-0.39976	0.88414	0.152064	-0.0899487	0.376647	-1.46768	-0.372532	-0.0548925	-0.0140166	0.494144	0.586548	1.17575
824_Hook1	-0.0569696	0.928128	-1.59029	0.142779	0.104071	-0.0114932	-0.793476	0.647424	1.9114	1.28892	0.595631	-0.487412	-2.80631	-0.935178	0.621118	-1.01103	0.294845	0.0774269	-2.83055	-1.10287	-4.62669	-3.36975	-0.678918	-1.39724	-0.0288773	-2.0604	0.0623031	0.669247	-2.28407
825_Hoxc9	-0.172356	0.256579	-0.130525	1.41961	-0.126185	-0.0104409	0.796276	1.91863	1.04218	-0.21087	-0.105092	0.653637	-0.420885	-0.0209562	0.138188	3.34986	-0.192572	-0.117965	-0.159303	-0.125727	-0.14958	0.0239451	0.763155	0.0104408	0.0469801	-0.560103	-0.105739	-0.488433	-0.177709
826_Hpdl	-0.0299654	-2.48678	0.66655	0.686945	-3.62e-05	0.625289	3.72e-05	0.196964	-2.3074	-1.5179	-0.342771	0.473521	-2.45843	-0.0693226	-2.58316	-0.252139	-0.419831	-1.34622	-1.15569	2.45314	0.495536	-1.47206	1.368	2.06517	1.01199	1.65879	-0.233135	-0.264584	1.67568
827_Hsd17b1	-0.982035	-2.90407	1.08468	0.228352	-1.5024	-0.336914	1.47986	-0.216686	-0.373936	0.393338	-1.00262	-0.449406	-1.24269	-1.65393	-0.143899	-0.106036	0.27563	1.50873	0.330225	-0.316015	0.0172458	0.0309277	0.23136	1.06325	0.702982	-0.881359	0.432182	-0.774559	0.477802
828_Hsd17b11	-0.595872	1.03489	0.291148	1.60123	0.984153	0.480762	0.0783834	2.09214	-0.0870733	0.583691	0.887956	0.120697	-1.26274	0.593261	-0.561286	1.6145	-0.649166	-0.0783834	0.411201	-0.0917759	-1.07981	0.400232	-0.692342	-0.194829	-0.921426	-1.36319	-0.611004	-0.620311	-0.995572
829_Hsd17b11	-1.63065	1.21214	0.49648	0.483613	-0.0314352	-0.0429096	0.43521	0.846095	-0.23121	0.998663	-1.74393	0.769765	0.498434	0.61413	-0.854883	0.788534	-2.143	0.450561	0.216096	-2.19384	-1.44379	-0.474373	-2.06368	0.138013	-1.13676	-1.33236	-0.992329	0.031435	-2.05628
830_Hsd17b7	1.01943	-0.974659	-0.4403	-1.22877	0.631695	-0.0898676	-0.583599	-1.70219	0.106544	-0.516382	-0.708882	0.386905	-1.68989	-0.168221	-0.366933	0.288977	0.627061	0.108125	-0.744133	-0.611182	-0.0139666	0.286798	1.05033	0.203251	0.728889	0.657658	0.181884	-0.532869	0.0139675
831_Hspa12b	-0.890564	0.29211	0.100059	-0.579031	-0.495857	-0.352432	-0.304576	0.724013	-0.600297	-0.867475	-0.524913	0.840052	-0.0264444	-0.292274	-0.573982	-0.720892	0.747606	0.758535	0.47047	0.873816	2.17122	-0.128073	-0.220256	0.578547	0.329488	0.226713	0.28885	-0.700851	0.661097
832_Hspa9	-0.885365	0.157345	-0.381339	-0.260575	-0.302345	0.0813398	0.200053	-0.395782	0.470181	-0.244187	0.019474	-0.100383	-1.22985	-0.534765	-0.215461	-0.013092	0.311767	0.435807	-0.121773	0.225737	0.120252	-0.020855	0.00121212	0.728618	0.115754	0.513966	0.231055	-0.015646	0.77683
833_Hyal1	-0.143957	-0.109023	0.411526	-0.30662	-0.399769	0.626631	-0.300575	0.971353	0.461999	-0.339416	-0.113389	-0.164048	-1.44739	-1.01026	-0.0690145	-0.386242	0.255043	1.38354	0.821159	1.36488	0.0127578	0.825401	-0.501752	0.283226	0.544071	0.0680518	-0.176497	0.493063	0.79569
834_I830077J02Rik	-1.32873	1.21268	1.41963	0.588994	-0.0703363	-0.403913	2.12536	0.0236621	1.00861	2.82963	-0.0122395	0.012239	-2.09967	0.357381	2.97775	-0.802082	-0.453125	0.282434	-1.73352	-0.506397	-0.710633	0.0826812	-0.951683	0.292738	-0.900193	-2.37527	-0.466113	-1.31353	0.620718
835_Iapp	2.43465	0.386383	2.26192	4.44138	-0.530118	-0.86343	-1.71534	5.18298	5.65589	2.31337	-1.69551	4.36653	0.445239	1.67214	2.88378	-1.81324	-1.82698	-1.70631	-1.76779	4.66204	-1.71299	-1.67294	1.26661	1.82767	-1.58225	-2.16886	-1.80831	0.453357	-1.77829
836_Icos	-1.61552	0.619353	1.47218	0.986108	3.85376	-0.467024	-0.0472178	0.797531	1.83236	1.82369	0.693768	-0.223618	-1.9411	0.644663	0.341718	0.96734	-0.811892	-0.230169	0.761053	0.418255	-1.00291	-0.580092	-1.29123	0.0472178	0.53533	-2.27437	-1.89191	-0.194232	-1.37498
837_Icos	-2.11091	0.34934	1.72358	1.22944	3.6148	-0.457728	-0.176524	0.443121	1.92304	2.10265	0.606401	0.0503693	-2.31518	0.497678	0.516764	0.924368	-0.717929	-0.152943	0.920691	0.374148	-1.07423	-0.430658	-1.58038	-0.0503693	0.467217	-2.35645	-2.15104	-0.0811539	-1.88917
838_Idh1	-0.754744	-0.25608	-0.809783	-0.458678	-0.130604	0.274673	0.0703368	-0.694017	0.462794	-0.382647	-0.638785	-0.0646706	-1.93614	0.0265274	-0.739472	-0.0265274	0.366209	-0.318954	-0.330439	0.405943	-0.231135	0.258339	-0.512548	0.157121	0.249067	0.730424	0.293948	0.147592	0.301978
839_Idh3a	-0.56868	-0.831742	-0.175147	-0.30208	0.352072	0.138412	0.618546	-0.389005	0.205637	0.151304	-0.113908	-0.723765	-1.16448	-0.0635948	-0.434919	-0.311981	-0.369625	0.127863	-0.195162	0.181081	-0.215984	0.414845	-0.270822	0.478822	0.286607	0.576746	0.559669	0.46088	0.704929
840_Idi1	-0.746154	-0.775822	-0.118235	-0.814421	-0.469686	0.0164709	-0.0717487	-1.06985	0.0633831	-1.85159	-0.764104	-0.22218	-1.01163	0.0576143	0.547774	-0.370683	0.282047	0.66071	0.0879507	-0.120211	0.328744	0.0562716	0.17534	-0.178572	0.513394	1.17003	0.0986862	-0.148004	-0.00786877
841_Idi2	-0.472622	1.47555	4.12911	1.67987	-0.464054	0.736147	0.965828	3.33946	2.71874	3.56175	-0.0501249	3.17118	-1.66122	4.39135	1.46315	0.332813	-1.40724	-1.31522	-0.510776	2.47862	-1.41932	1.26742	-1.32097	-0.828044	-1.14907	-1.21322	-1.41671	-1.68643	0.234167
842_Ier5l	0.220112	-0.601722	0.339794	-0.200604	-0.421653	0.761593	-0.0627089	0.381282	-0.840752	-0.918859	-0.64326	0.17016	-0.952131	-0.45205	-0.603233	-0.576136	1.25187	-0.92789	-0.231584	2.25479	1.03967	-0.538662	0.0238352	1.71911	1.53255	0.907158	0.52796	0.570412	0.385527
843_Ifi202b	-1.12783	2.68182	0.356363	-0.22561	-0.49044	-1.08426	-0.012125	0.657136	1.27489	1.83376	0.012125	1.02953	-0.669846	1.37962	-0.193528	3.54034	0.260238	0.0226774	-0.381691	-0.141617	-0.134048	1.18385	-2.07718	1.2675	-0.913602	-1.6553	-1.02535	-0.786277	-1.82397
844_Ifi202b	-1.06989	2.65889	0.379893	-0.0408421	-0.396365	-1.10658	0.0747871	0.607654	1.38054	1.917	-0.108913	1.3058	-0.792646	1.56945	-0.212718	3.59383	0.362652	0.120104	-0.199265	-0.260001	-0.150778	1.15687	-1.89314	1.33575	-0.808621	-1.52831	-1.14874	-0.846377	-1.74913
845_Ifi203	0.0169754	1.03674	-2.95622	-0.0169754	0.931861	-2.12466	0.0662947	0.0660124	0.418283	0.178289	0.438659	0.111559	-1.53971	1.56684	-0.338257	1.63235	-1.91549	-0.714216	0.265768	-2.17734	-0.139522	0.789962	-1.0042	-1.01692	-1.03891	-2.53784	-0.403653	-0.989193	-1.61145
846_Ifi203	0.801049	1.89427	-2.7962	0.600327	1.51011	-2.3833	-0.0390425	0.823241	0.776688	0.532115	-0.0744009	0.467245	-0.60535	1.83538	0.158721	1.97981	-2.13579	-0.268682	1.39822	-2.64154	-0.072794	1.15083	-1.14831	-0.604385	-0.154712	-2.29216	-0.160192	-0.0728693	-1.57308
847_Ifi204	0.0323038	1.53807	-1.41263	-0.0323029	0.689614	-0.827325	0.274506	0.255379	0.491916	1.05215	0.356604	1.03103	-1.03755	1.0567	-0.712937	1.50727	-0.515916	-0.382582	0.313176	-0.434648	-0.167236	0.984311	-1.06217	0.0883246	-0.619881	-1.47691	-0.387196	-0.433836	-1.01164
848_Ifih1	-1.196	1.26084	1.0339	-0.0284586	-1.34749	0.545438	1.07238	1.5258	0.725217	-0.415262	1.07881	0.0284595	-1.83637	0.043931	-0.273035	1.16381	-0.112401	0.674081	-1.09268	-0.094244	-0.668391	0.937093	-1.27225	0.706121	-1.15138	-2.29339	-0.8592	-1.26474	-0.584356
849_Ifitm6	-0.973145	0.959758	-0.182459	0.219925	0.00285768	0.100588	-0.614727	-0.437132	-0.0960999	-0.466987	-0.00285768	0.476111	-0.711238	-0.662999	-1.44127	-0.222257	0.380476	0.464541	0.370012	1.20267	-0.684302	2.03447	-1.28153	0.952934	-0.417195	-0.703496	2.57151	0.538093	4.45768
850_Ifngr1	0.681616	0.0382347	-0.611576	-0.476989	1.19141	-0.150414	-0.226682	-0.656344	-0.517809	-0.099266	-0.23475	0.39654	-1.55436	-0.649741	0.519489	-0.479374	0.655632	-0.271818	0.0953836	0.0331192	0.899483	0.976841	0.465696	-0.445795	0.121565	0.379219	1.4404	-0.370301	-0.00610828
851_Ikzf4	-0.852548	0.661257	-0.667703	2.5435	3.1758	-0.163247	0.0883598	1.93714	0.280302	-0.955031	1.09321	-0.712418	-1.97543	0.114205	0.484569	0.694809	-1.36858	-0.161351	0.0209847	-0.0102434	-1.61979	-0.899941	-1.32022	-0.453561	0.282992	-1.20023	0.452931	-0.949744	-1.71682
852_Ikzf4	-0.804236	1.08428	-1.11839	2.71747	0.38177	-0.21328	-0.682316	2.12294	0.464387	-0.648879	1.39263	-0.924238	-2.67756	-0.0401163	0.351021	0.743015	-1.2361	0.115082	0.343728	0.0323715	-1.55826	-1.20618	-1.55505	-0.59257	0.362878	-1.37404	0.109591	-1.28706	-1.85388
853_Il10	-1.09126	0.257254	4.81702	0.232981	-0.0249648	1.5827	4.17188	-0.148061	3.29855	5.88854	0.646283	2.04599	-2.14652	2.29922	0.104224	0.945139	-0.460613	-0.861417	-1.2921	-0.0578575	0.174756	0.550198	-0.656304	-0.118227	-0.608406	-0.887166	-1.41983	-0.719593	0.469282
854_Il12rb1	0.395639	-0.659886	-0.335825	-0.397156	-0.41289	0.233104	-1.01595	-0.043467	0.0407777	-0.488229	0.277728	-0.894584	-1.32827	0.0602331	0.683761	-0.95463	-0.153822	-0.10744	0.736892	0.0721726	1.54541	0.211384	-0.0706549	0.746604	-0.19852	-0.0407777	-0.180775	-0.448755	1.03501
855_Il12rb1	0.979308	-0.312281	-1.04083	-1.38606	0.210782	-0.460731	-2.01795	-0.691411	0.396108	-0.841995	0.109695	-0.00300503	-1.56723	0.0843697	1.43819	-1.71868	-0.104136	-0.181003	1.10574	-0.084754	1.82162	0.308918	-0.243988	0.998295	-0.173786	0.00300503	-0.268003	-0.654513	1.69687
856_Iltifb	-1.77726	-1.51527	2.3294	-0.957013	-1.65401	0.424768	6.20376	-0.984251	1.10422	7.45365	-1.31507	4.44163	-2.17358	7.97345	0.145586	4.19235	-1.26347	-1.68423	-0.927397	-0.840351	0.0546198	1.61865	-1.72319	-0.0546198	1.37148	-0.424318	0.840394	-2.05949	-1.7549
857_Iltifb	-0.173051	0.259586	2.32378	-0.337249	-0.0987931	1.3352	6.98317	-0.253517	2.35855	8.29632	-0.0679499	4.93261	-0.415692	8.39982	1.05761	4.78768	-0.23907	-0.108601	-0.164335	-0.0885394	-0.0996379	-0.069522	-0.176752	-0.0502921	1.43834	-0.552301	1.07561	-0.474792	-0.161423
858_Immt	-0.221215	0.17413	-0.200495	-0.330545	-0.246783	-0.417489	-0.543587	-0.319702	0.432452	-0.000307	-0.958961	-1.31356	-1.34934	-0.44456	-0.248577	0.0171452	0.0227919	0.387997	-0.163181	0.53878	0.438964	-0.386024	0.440515	0.168858	0.366257	0.584526	-0.33155	0.236507	0.832219
859_Inpp1	-1.00788	0.60753	-0.251003	0.980031	1.33531	0.517405	0.0883026	0.978418	0.432302	0.89247	0.358668	-1.30865	-2.05231	0.586367	0.413468	1.0732	-0.302477	-0.0206718	-0.643844	0.0051651	-0.435928	-0.0051651	-1.0709	-0.619287	-0.151801	-1.62626	0.527272	-1.02979	-0.769871
860_Inpp4b	-1.77329	2.21077	-0.990315	2.80896	1.04457	-1.02958	-0.752579	3.61862	1.16982	1.15237	2.04324	0.553528	-0.704875	1.42495	0.572673	0.0646005	-0.259913	0.28813	0.73368	-0.259933	-0.512172	-0.0646005	-1.16634	-0.210377	-0.318389	-2.01633	0.865048	-0.100357	-1.0503
861_Insig1	-0.745076	-0.640935	0.244573	-1.09271	-0.735569	0.325165	-0.880895	-0.542565	0.0126305	-0.364083	-0.0298219	-0.560161	-1.47694	-0.242601	-0.242121	-0.732311	1.38245	1.09119	0.443392	0.431091	0.366165	-0.01263	0.413103	0.704513	1.1143	0.961522	-0.353591	-0.402438	-0.203794
862_Insl5	2.01915	0.0495415	1.8902	-2.44661	0.278973	-1.30079	-1.02076	-1.58115	-0.634389	-0.07446	-1.66065	0.538317	-1.75826	-1.7383	1.11785	-1.23796	3.40823	0.783999	-0.613651	1.80062	3.96361	2.00752	0.778383	-0.343428	1.995	0.594147	-0.489408	-1.13644	0.138969
863_Iqcc	0.162098	-0.22285	0.0929298	-0.0718756	0.0220413	-0.54331	-1.26456	0.558827	0.475318	-0.294141	-1.04906	-0.735502	-2.53873	-0.856573	0.631317	-1.0708	0.486053	0.00933742	-0.336074	0.278177	0.486199	0.507827	0.573791	0.303709	0.240252	-0.349504	-1.07638	-0.200434	0.285036
864_Iqsec2	-0.576353	0.075007	0.233101	0.0217247	-0.288286	0.050838	-0.13179	0.360976	-0.689958	-0.754533	-0.901976	1.15488	-0.988675	0.153044	-0.463681	-0.713907	1.33659	0.2362	0.564757	0.686905	-0.0978222	0.208772	-0.091651	0.682071	0.223289	0.543741	-0.0217247	-0.183913	-0.0441561
865_Irf4	-0.0915122	-0.224117	-0.416282	1.32199	0.388206	1.0881	-1.38887	1.1523	0.235837	1.42655	0.973905	-0.44324	-0.739551	3.41642	-0.745094	3.93937	0.100017	-1.14746	-1.60502	1.20253	-0.595984	0.626001	-2.0176	0.897806	-0.236957	-1.96817	-0.199275	0.224981	-1.24331
866_Irs2	-0.204616	-0.74343	1.2832	0.10952	1.32574	-0.507692	-0.484303	0.37756	1.09454	1.01524	-0.288387	0.183687	-1.86137	1.84149	0.92515	0.852975	-0.10409	0.038847	0.762173	-0.739263	-0.359892	-0.909669	-0.422465	-0.949216	-0.704088	-1.03625	-1.01165	0.151542	-0.221215
867_Isoc1	-0.223304	-0.501358	-0.38219	-0.707853	0.353755	0.366728	-0.0866556	-0.46135	0.010952	-0.507403	-0.690372	-0.256221	-0.793008	-0.380826	-0.260596	0.33563	0.713267	0.288359	0.13864	-0.362366	-0.031806	0.252984	0.26578	0.359139	0.0849791	0.073823	0.222953	0.186988	-0.199396
868_Ispd	-1.16638	2.18345	-1.20134	2.04106	-1.28724	-0.437957	2.03971	1.75581	2.05678	0.0238175	1.65429	0.340996	2.51635	-1.14653	1.22596	0.864184	-0.142794	-1.11371	1.46396	-0.309962	-1.27823	-0.0238178	-1.21054	-1.08492	-0.433697	-1.56889	1.22556	0.104212	-0.151171
869_Itga4	-1.34236	2.00385	0.90129	-1.54309	1.35536	-1.31432	-1.10487	-0.196453	-0.842364	-1.5199	-1.44727	-1.33156	-1.77571	1.66886	-0.545701	-0.061434	0.580064	2.20174	3.12588	1.05089	-0.353122	1.68691	-0.790475	2.52198	-1.01611	-1.76453	1.11491	0.0912435	1.15275
870_Itgae	-0.617749	0.0469809	2.23446	0.769042	-1.23792	1.04267	1.95896	1.59869	1.93108	2.09854	0.373208	-0.146971	-1.91462	-0.328241	2.73654	-0.754831	-0.710894	1.28187	-0.331584	1.09607	-1.14736	-2.26674	-0.732233	0.0325451	1.59617	-1.96464	-1.09287	-0.5463	-2.58294
871_Iws1	-0.699767	-0.478996	0.227993	-0.0930805	-0.261376	-0.121724	-0.101422	0.318703	0.144143	-0.535223	-0.677873	-1.24699	-0.951562	-0.171172	0.518387	-0.180149	0.401225	0.729998	-0.380833	0.0114141	0.0890827	0.593681	0.237249	-0.364139	0.257282	0.413867	0.179514	-0.0791359	0.20197
872_Jam3	-0.5955	0.418746	-0.0659008	-0.408517	0.00637007	-0.0243192	-0.126651	0.901364	-0.516667	-0.890623	1.25259	-0.147539	-0.636428	-0.00636959	-0.858949	-0.586328	1.73929	-0.268202	1.39199	0.186077	0.664664	0.492807	-0.693565	0.52745	0.94756	-0.270549	0.869778	0.663053	0.176543
873_Jph3	-0.432218	-0.687251	-0.126099	-0.270846	-0.531895	0.645063	-0.617389	0.892245	-0.918222	-0.635363	-1.3302	0.706124	-0.219352	0.563197	-0.501567	-0.34134	-0.365244	-0.14791	0.798881	-0.251143	0.14886	0.461761	0.512594	0.998614	0.180246	0.388375	0.00157356	-0.406046	3.19857
874_Kank2	-0.219245	0.651227	-0.496581	-0.795917	-0.255687	-0.772638	-0.0865946	-0.553608	-0.239072	-0.969399	-0.217396	0.216223	-1.14818	-0.0569601	0.682906	-0.558345	0.86952	0.649321	0.641726	0.594847	-0.301307	-0.481962	0.125364	0.0149813	0.19264	1.17245	0.124457	-0.619196	0.320375
875_Kank3	-0.16859	0.361371	-0.224018	-0.655417	-0.194171	-0.897694	0.264882	0.10632	-0.115543	-1.07583	0.356218	-0.335211	-1.10073	0.142834	-0.671937	0.348627	0.800645	-0.913362	1.1254	0.64022	-0.105127	-0.0446548	0.953022	-0.174467	0.397229	1.16113	-0.351708	0.0446539	1.47983
876_Kank3	-0.153982	0.314624	-0.091074	-0.64745	-0.0992966	-0.66813	0.160843	0.00707913	-0.00707913	-0.779489	0.451031	-1.53465	-1.02636	0.204091	-0.499591	0.45061	0.78735	-0.879433	1.13872	0.835595	-0.0516396	-0.102729	0.876097	-0.453423	0.34547	0.944157	-0.739406	0.121808	1.49649
877_Kank4	2.53112	-4.32844	-4.11472	-5.9147	-5.58807	-1.45655	-3.06822	-3.15915	0.123415	-0.808144	0.547107	3.85235	0.153944	-3.31945	1.6252	-4.29749	3.34033	1.24126	-2.36881	2.8381	4.37463	1.67745	4.97968	3.80992	-3.30093	3.60385	2.68219	-4.2573	2.96216
878_Kbtbd11	-0.129751	2.20329	-1.68898	0.876734	-1.72829	1.27857	-0.193884	2.19067	2.48966	1.72815	2.49255	-1.36497	-2.13847	0.5523	3.38201	-0.302564	-0.927467	3.00169	-1.89689	-1.35636	0.0579052	-1.49918	-2.30743	0.251165	-1.23086	-3.54025	1.28822	-2.0686	-0.679462
879_Kcnab3	0.327382	-3.43675	-1.38796	-1.3495	-3.02985	0.345781	-1.26889	-1.90098	2.49213	-2.04671	0.447316	-0.0213857	-2.99858	-2.38884	0.861652	1.20965	1.67248	0.925242	-1.42438	2.19667	-0.390588	-0.953838	1.86941	0.0213857	0.463627	1.04916	-0.187378	-1.55467	0.534194
880_Kcnh6	-0.116412	0.386007	-0.0406835	-0.198841	-0.00018	0.124875	1.05228	0.899045	1.55376	-0.0912347	0.0348269	-0.00735486	-0.147718	0.122231	0.258679	1.69961	-0.107723	-0.0556047	-0.0788772	0.000181	-0.00184202	0.105348	-0.0633718	0.0912505	0.125521	-0.493202	-0.13814	-0.403193	-0.0785109
881_Kcnmb4	0.207675	-0.360544	-0.912637	0.980571	0.980774	0.452616	-0.297941	1.05601	0.202991	0.11092	0.925868	-1.32733	-1.89832	0.128494	0.785726	0.89657	-1.68809	0.251917	-1.00076	-0.268931	-0.240174	-0.110919	-0.800062	-1.13787	-0.314917	-0.951562	0.162868	0.269442	-1.55913
882_Kcnq3	-0.544864	-0.297135	0.686147	-0.250861	-0.118364	-0.400723	-0.612696	0.194846	-0.0508687	0.380074	-0.592386	-0.51759	-0.201421	0.201332	-0.370705	-0.140011	0.138614	-0.522102	1.22323	0.913391	-0.624649	0.436528	0.56689	1.03625	0.577413	0.826067	-0.229735	-0.693992	0.050869
883_Kdm1b	-0.0819502	-0.0844517	-0.399554	-0.689634	0.192728	0.555879	-0.353177	-0.026125	0.0390606	-1.1897	-0.65629	-0.359119	-1.3259	-0.129808	-0.17015	0.406957	0.511638	0.0905485	-0.538478	0.639113	0.203124	-0.0551014	0.203811	0.122931	0.662759	0.465687	-0.277087	0.366477	-0.291371
884_Khdc1a	-3.20246	7.67147	0.231178	1.45029	2.14116	3.27212	-1.18243	0.529848	1.53002	0.417108	0.895817	-1.66786	-4.52704	-0.318202	-3.13976	1.06571	-4.31245	-0.254677	-4.24503	-0.678885	-4.22319	-3.54953	-4.23226	4.39388	-4.01989	-4.61059	-0.114628	1.54393	-4.20406
885_Khdrbs2	0.0379372	-1.63183	-0.228011	0.0777326	-0.690717	0.0173442	0.644376	0.588496	-0.137731	-0.449475	0.0101857	0.278856	-0.30238	-0.0665214	-0.0395634	-0.255024	0.726952	0.485531	1.4095	1.29192	1.02308	-0.0643227	0.968239	-0.202474	0.316116	-0.0579002	-0.245228	-0.891779	-0.0723255
886_Kif12	-0.16282	1.98956	-1.40536	0.241093	-0.758001	-0.685825	-1.99111	0.299327	0.735228	0.563749	0.410547	1.651	-1.40938	0.492918	0.0899124	0.684345	-0.568439	0.711062	-1.29232	0.522285	-0.928348	-1.85388	0.417308	-0.499011	-1.69144	-1.30632	-0.0899124	-1.28067	-1.41972
887_Kif13a	-0.132753	1.23702	-0.167611	1.30899	-0.933936	1.47275	0.677982	2.38183	1.6317	0.571462	0.397552	1.13971	-0.846	0.287928	0.0263348	-0.352168	-0.152949	-1.11648	0.341582	-0.167772	-1.12481	-1.0245	0.387918	-0.0263348	-0.727365	-0.380268	1.88474	-0.953082	0.53112
888_Kif17	0.966843	0.310969	-1.68824	-1.83953	-1.60969	-1.55033	-0.326094	-1.76264	0.0841837	1.08207	-0.759116	-1.10381	-1.06924	-1.55929	-0.222862	0.830427	0.178131	2.09984	0.652385	0.240185	-0.162152	0.0898492	1.44498	-0.112847	3.01595	-0.187116	0.354964	-1.80196	0.367258
889_Kif18a	0.306209	-0.108546	-0.360804	-0.414029	0.547773	0.0511923	-0.553127	-0.160094	0.887367	-0.566682	-0.331985	0.205129	-1.55132	-0.0606184	0.142647	-0.0511923	0.139418	-0.0682535	-0.101919	0.756626	-0.139633	-0.103399	0.389543	0.728004	0.151517	0.829547	0.181655	-0.110004	0.838486
890_Kif20a	-0.281742	-0.018919	-0.360457	-0.338857	0.018919	-0.142296	-0.332506	-0.234191	0.43789	-0.394677	-0.170914	0.0773602	-1.53296	-0.438577	-0.226092	0.0225439	0.433639	0.220065	-0.45761	0.295038	-0.161134	0.103359	0.228373	0.496037	0.508371	0.698726	-0.126928	-0.295772	0.688463
891_Kif23	0.211735	-0.669465	-0.428923	-0.645587	0.413808	-0.389422	-1.04578	-0.508903	0.351408	0.0727444	-0.491527	-0.751286	-0.909324	0.231821	0.207021	-0.342333	-0.480021	0.120275	-0.228182	0.282653	-0.555367	-0.432246	-0.0769834	0.493923	0.224287	0.324107	0.8878	0.0947609	2.35115
892_Kif24	-0.686707	-0.265884	0.393867	-0.205781	-0.528671	-0.0284948	-0.597228	0.210177	0.777369	-0.487754	-0.15346	-0.468669	-1.17962	-0.0292559	-0.0587988	0.22611	0.691282	0.380629	-0.6623	0.301261	0.296034	-0.589281	0.432476	0.606092	0.570115	0.446186	-0.268716	0.240092	0.505682
893_Kif2c	-0.317927	0.185882	0.35753	-0.365362	-0.386014	-0.519995	-0.573761	0.238633	0.885046	0.20669	-0.130829	-0.433269	-2.34751	-0.765039	-0.36206	-0.550313	0.424279	0.518914	-0.959539	0.739971	0.142206	0.237008	0.251621	0.852228	0.507108	0.523706	-0.027812	-0.419499	0.600025
894_Kif2c	-0.438534	0.0390463	0.334822	-0.311009	-0.350798	-0.240247	-0.438994	0.376683	0.664066	0.0947552	-0.422614	-0.0853414	-2.05383	-0.513431	-0.0617485	-0.335317	0.20773	0.320335	-1.23033	0.633303	-0.0568447	0.277528	0.355513	0.867864	0.648752	0.742575	0.147042	-0.493012	0.706035
895_Kif9	-0.648297	-0.705932	-0.429812	-0.467651	-0.0253849	-0.758843	0.0890799	0.425493	0.527247	0.59825	-0.141686	-0.517455	-2.0709	0.405606	-0.0473657	0.126774	0.725859	-0.412706	0.771338	0.912804	0.960218	-0.393595	0.317912	0.422748	0.74581	1.09742	-0.729859	-0.478596	-0.274316
896_Kirrel3	-0.27128	0.111676	-0.149624	-0.301343	-0.302506	-0.108166	0.284937	-0.251329	0.392934	-0.228709	0.618139	0.127218	-0.562212	-0.16455	-0.00147891	-0.325471	0.718956	-0.135653	1.98764	-0.202995	0.313121	-0.0211363	2.50606	0.00147915	0.0203137	-0.52621	2.1005	0.500789	-0.12616
897_Kis2	-0.216813	-1.53445	-1.53574	0.824472	-0.485165	-0.388994	-1.25673	1.65311	-0.882052	1.37008	0.419059	-1.12347	0.608481	-1.74509	-0.599438	-0.163049	1.65612	0.661432	2.23085	-0.633653	0.417692	0.256085	2.8325	-0.496855	0.215734	-0.521548	0.0249841	0.0325356	1.17489
898_Klc3	0.294402	0.964573	-0.102434	0.347357	1.33689	-0.810519	0.406389	1.13815	1.06577	2.25689	0.0584784	-1.06341	-1.36859	0.541806	1.50559	-0.560601	-0.375622	-0.457781	-0.356765	-0.0584774	-0.191909	-1.04274	-0.0747795	-0.63697	0.947948	-0.208425	-1.18597	-1.04447	-2.35332
899_Klc3	0.410171	0.839292	-0.229208	0.453868	1.26061	-1.05571	0.820575	1.1435	1.22348	2.60025	-0.189978	-1.39075	-1.46941	0.736765	1.51764	-0.797893	-0.0934453	0.0736427	-0.140333	-0.224551	-0.0510864	-0.505186	-0.0482941	-0.800758	0.835382	-0.086133	-1.09952	-1.60905	-2.2975
900_Klf12	-1.04449	-1.21468	-0.837664	0.297004	0.809416	0.239141	-0.897968	1.49026	-0.682681	-0.465003	-0.149412	-1.92427	-2.33671	-0.143732	0.242448	-0.693961	0.950319	0.0784137	0.689804	0.580401	0.990664	0.524624	0.0811448	-1.33528	-0.0784135	-0.875632	0.33485	0.316731	0.593406
901_Klhl2	0.060174	-0.862138	0.0350513	-0.482924	-0.0125113	0.181689	-0.428629	0.179544	-0.392589	-0.927972	-0.821435	0.0962973	-0.322193	-0.162042	-0.118683	-0.610792	0.0303192	0.203925	0.499685	-0.0774002	0.477701	0.399089	-0.222783	0.622963	-0.0369501	0.329365	0.235509	0.421326	-0.245188
902_Klhl32	-0.22972	-0.0667477	0.543524	0.148099	0.755047	-0.48673	-1.00389	0.390509	-0.228585	-0.468651	-1.08413	0.0441961	-1.11088	-0.417063	-0.242944	-0.138867	0.123856	1.74129	0.0380073	-0.345594	-1.07041	0.114133	0.975328	0.292113	0.385071	0.0630307	0.837765	1.58841	-0.4502
903_Klk1b16	2.46073	0.0605776	1.03756	3.12112	1.09106	-0.0605776	-0.667032	4.6346	4.45488	1.32179	-1.34528	3.08869	-0.130934	1.38002	2.73145	-0.672915	-1.4112	-1.26578	-0.511912	3.4829	-1.36634	-1.24064	-0.0724552	1.02005	-1.15349	-1.27193	-0.12398	0.557306	2.20758
904_Klk6	0.244414	-0.826051	0.271504	1.06141	2.79061	0.200417	0.209674	2.87736	3.04498	-0.011816	-0.831743	1.2555	-0.862905	-0.44433	0.714437	-0.0645747	-0.146672	-0.861488	0.011816	1.56854	-0.455687	-1.42788	-0.0747681	0.0936389	-0.484862	-0.605945	0.174054	0.1727	-0.383647
905_Klraq1	0.146455	-0.341227	0.221082	-0.900499	0.448704	-0.149047	-0.201772	-0.494706	0.260715	-0.157919	-0.558052	0.776302	-1.64755	0.354069	-0.110683	0.2314	1.46533	-0.2933	-0.221123	-0.128985	-0.0963717	0.499117	1.40451	0.330749	0.595701	1.05197	-0.522005	0.0105705	0.556162
906_Klraq1	0.197254	0.00223732	0.0734835	-1.21436	-0.0489378	-0.316843	-0.574492	-0.909352	0.392338	0.297856	-0.0896006	-0.196343	-1.99809	-0.0731935	-0.537987	-0.00223827	1.46274	-0.189315	0.0131474	0.341213	0.57408	0.376847	1.13422	0.125738	0.459421	0.370334	-0.713561	-0.331876	0.264553
907_Kpna2	-0.0597515	-0.0295658	0.0364866	-0.719756	-0.0339994	0.0916681	-0.446865	-0.110846	0.67874	-0.285122	-0.568772	0.225138	-1.89873	-0.45304	-0.0478344	-0.196068	0.135992	0.62215	-0.131422	0.316261	-0.440391	-0.0406733	0.52766	0.469622	0.548981	0.80719	-0.284733	0.281816	0.153776
908_Kpna2	-0.27757	-0.244296	0.115276	-0.74095	0.0490742	0.0617142	-0.397782	-0.321504	0.392853	-0.420373	-0.668229	0.00662613	-1.63534	-0.289585	-0.00662708	-0.15496	0.250204	0.495201	-0.318009	0.206047	-0.468234	-0.128896	0.353909	0.317917	0.396046	0.644987	-0.361816	0.203978	0.205101
909_Kpna2	-0.120512	-0.0695953	0.190599	-0.578524	-0.0454712	0.0847187	-0.336849	-0.179794	0.540869	-0.209257	-0.424101	0.0148239	-1.50828	-0.243521	-0.0101986	-0.156969	0.38743	0.552893	-0.0746174	0.353081	-0.295532	0.0101986	0.353594	0.341866	0.437403	0.664473	-0.234192	0.288496	0.213617
910_Kpna2	-0.420345	-0.514114	0.0934353	-0.717185	0.0202675	-0.0128403	-0.527015	-0.329961	0.265968	-0.579915	-0.858854	0.0818481	-1.62085	-0.417355	-0.0229683	-0.23451	0.175688	0.339394	-0.477243	0.0128403	-0.667986	0.0352535	0.335554	0.336355	0.421574	0.728132	-0.328484	0.262495	0.230984
911_Kynu	0.806811	1.13902	0.750029	4.35931	0.42161	-0.0199537	-1.55613	3.56887	2.58795	1.21114	1.29043	1.43809	-1.11579	-1.41973	-0.123313	0.797452	0.0283184	-1.53761	-1.57421	2.32749	-0.644388	0.382529	-1.56353	1.56136	-1.24716	-1.93852	-0.61764	0.0199535	-1.52861
912_L3mbtl2	-0.234178	-0.3061	0.31358	-0.304708	-0.613645	0.348535	-0.653477	-0.139198	0.62196	0.299463	-0.117421	-1.40946	-1.49744	-0.935537	-0.0756054	-0.030427	0.613044	0.967364	-0.0501595	0.649718	0.343735	-0.240902	0.403403	0.138316	0.276429	0.469008	-0.715361	-0.494611	0.258438
913_L3mbtl3	-0.0204163	-0.303862	0.585518	1.84138	0.937768	0.570963	0.0130959	0.926851	0.142798	0.593726	-0.44186	0.396545	-0.701665	0.855667	-0.310794	-0.0130959	-0.676557	0.128126	0.100664	0.219449	-0.236876	-0.433286	-0.416016	0.34564	-0.613522	-1.34647	-0.0853548	0.209274	-1.05138
914_Lama1	0.135043	2.6034	0.977089	1.02888	-0.606418	-0.430468	-2.40943	1.11281	1.63252	-0.942925	0.0408506	0.397682	0.259119	1.30528	2.9022	-1.67881	-0.0408506	-3.49562	-2.64686	1.2753	-2.45195	-2.10114	-0.223217	-0.188545	-3.52268	0.0968776	-0.430722	-2.28689	-0.746976
915_Lama5	-0.672401	-0.484077	-0.273765	-0.693813	-0.647784	-0.989389	-0.756475	-0.230941	0.791712	0.113452	-0.809327	0.0522366	-1.01043	0.184571	0.113022	-0.633977	0.866732	-0.498141	0.298836	0.0262899	0.00896358	-0.814043	0.127834	0.786453	0.972671	0.501572	-0.00896358	-0.838023	0.0325203
916_Lamc3	0.811225	0.798419	-2.19698	-0.386544	-1.9192	-1.18597	-0.777998	-1.17454	0.296615	0.473268	-0.474058	-0.337302	-1.4503	-0.165721	0.451451	-0.0674562	-1.08597	0.767931	0.269914	1.34886	0.548243	0.101705	1.16846	-0.0274525	0.694009	0.658423	0.519666	-0.892031	-1.18109
917_Laptm4b	-1.78102	0.812879	-0.177813	-0.0223475	-1.39676	0.900178	0.0779715	-0.182253	-0.730621	-1.10147	-0.173114	1.27124	-1.08789	-0.515144	-1.03411	-1.28774	0.392945	-0.835775	0.470871	2.49875	-0.553379	-0.198029	2.10038	0.0223465	-0.219763	1.85068	2.78114	-0.327973	0.75007
918_Larp4	-0.22409	-0.0579424	0.530736	-0.530284	0.559911	0.524575	-0.269564	-0.611052	0.441335	0.0534887	-0.99701	-0.153911	-0.671932	-0.577968	0.108989	0.268781	-0.380584	0.15517	0.315914	0.563	-0.562641	-0.520918	0.372842	0.446576	1.01703	0.439007	0.259629	0.989007	0.663326
919_Lasp1	0.0200758	-0.528784	-0.388266	0.261717	-0.266027	0.414751	-0.332859	0.742361	-0.141479	-0.383963	0.352286	-0.920246	-0.90827	-0.300451	-0.683703	-0.226502	0.446613	0.238844	-0.0200758	0.0830312	1.26446	-0.214584	0.174543	0.746687	0.498793	-0.465822	0.0867991	-0.13785	-0.0925884
920_Lcn2	-0.786888	0.209671	0.0365124	-0.368328	-0.58267	-0.444389	-0.448138	-0.204067	-0.589274	-1.27706	-1.40106	-0.0130215	-0.635653	-0.154414	0.731528	0.0130215	1.65008	-1.00363	0.833147	0.548488	-0.954877	0.621765	0.373484	0.617332	-1.47501	0.756409	1.91287	-0.275854	3.27275
921_Lcp1	-0.406996	0.0179205	-0.0328798	1.35449	-0.885019	0.588857	0.0868235	0.741853	0.420945	0.0972614	-0.112144	-0.269288	-1.99763	0.924798	0.457353	0.379397	-1.11018	0.393628	-1.1875	-0.99894	-1.01263	-0.0508375	-0.351626	0.629209	0.0638065	-0.968664	-0.721402	-1.03399	0.149583
922_Ldlr	-0.716488	-0.756293	-0.0922003	-1.05616	-0.560382	-0.326518	-0.607407	-1.6537	-0.30376	-1.42853	-0.305752	-0.558247	-2.13869	0.430182	1.32811	-0.470468	0.587441	1.69192	0.208989	0.0406523	0.150213	0.250011	0.364053	-0.0406523	1.05597	1.34956	0.948898	-0.830243	0.211761
923_Lef1	-0.569588	-0.404548	0.146479	0.312358	0.90556	-0.452825	0.4452	-0.192651	1.45289	1.1565	-0.0965748	-0.473567	-0.93753	1.56791	1.20516	1.62945	-1.70784	0.773325	0.795205	0.0853682	-1.07492	-0.592261	-0.782223	-0.721541	-0.977879	-0.0757713	-1.25231	0.0757713	-0.202897
924_Lef1	-0.514089	-0.430371	0.114285	0.225899	0.744403	-0.448021	0.337532	-0.0934572	1.2764	0.883059	-0.179254	-0.453622	-1.12061	1.31001	1.17444	1.26165	-1.64978	0.735732	0.640693	0.0334702	-1.16926	-0.580192	-0.847666	-0.70375	-0.732489	0.0454121	-1.37607	-0.0334702	-0.302535
925_Lep	-1.13227	0.621978	-1.14392	-1.29512	0.9576	1.37711	3.45451	-0.705375	-0.586168	-0.74828	1.54581	-0.44814	-1.39803	-1.03837	-0.763531	-0.842308	2.5638	1.59904	0.728626	-1.10465	0.350931	0.746528	-1.01118	0.563957	0.795984	0.663333	1.14089	2.46842	1.24495
926_Lgals1	0.513184	-0.534445	-0.334764	-1.54776	-2.13888	1.24678	-1.66344	-0.275862	-2.73536	-2.31141	-0.490672	1.15911	0.0197811	-1.51019	-2.49501	-2.3622	1.45132	-0.302663	0.462498	1.13243	1.46706	0.429323	1.01467	1.03378	0.569954	0.476536	0.34268	-1.67382	-1.15897
927_Lgals6	0.678533	0.434725	-0.19041	0.383862	1.52322	-0.842747	0.2722	0.790391	0.428954	0.410231	-0.245318	-0.0057292	-0.351953	0.0057292	-0.0307579	0.307497	-0.119768	-0.81704	0.593958	-0.0264482	-0.634877	-0.140424	0.161272	-0.770859	-0.636959	0.261178	0.616617	-0.0934944	-0.896702
928_Lhx6	-0.144159	-0.521061	0.267863	0.86014	0.124582	-0.355777	0.269822	0.390939	-2.28096	-1.14467	0.465028	-0.654988	-0.163133	-1.70599	-0.233397	-0.676604	1.76401	-0.106346	0.615535	1.4101	-0.716768	0.749191	-0.168814	-1.18924	1.11409	1.7268	1.44572	0.784213	-0.612473
929_Lhx8	-0.7126	1.23233	-1.04913	1.39444	-0.867641	0.881547	0.672559	0.687848	-0.053606	0.241028	1.29251	2.23856	-0.860952	1.03238	-1.46236	-0.920299	0.863386	-2.84655	-1.50228	-1.03538	0.624135	-2.7477	-1.8018	0.053606	0.679807	-0.613955	-0.21182	0.0557346	-1.89189
930_Lilrb4	-0.616683	0.0653153	0.590263	-0.391281	-0.881328	-0.00893593	-0.238868	-0.681002	0.0714397	0.289815	0.0709677	-0.905405	-0.742495	-0.824247	-0.257442	-0.480524	0.487216	0.453363	-0.453414	1.18065	0.00893593	1.05157	-0.691934	0.536973	-0.256392	0.16752	-0.479667	-0.145388	0.331037
931_lincRNA:chr1:137482591	-0.456975	-0.592507	-0.117407	0.220346	-0.126187	-0.134109	-0.783412	0.751744	-0.336893	-0.359586	-0.0799036	-0.371783	-0.245695	0.0802171	-0.377301	0.263703	0.0997124	-0.291232	1.43006	0.229167	0.134123	0.421392	2.08083	0.626521	0.598443	0.269515	-1.06551	-0.425041	0.515773
932_lincRNA:chr1:137689555	-0.128319	0.352153	-0.111528	-0.300469	-0.046084	0.117652	1.12112	-0.150335	0.458448	-0.0629386	4.19457	-0.0121136	-0.316013	0.117243	3.69553	2.48542	-0.133126	-0.0382435	-0.0361217	0.0412489	0.0121135	0.0173746	-0.0666941	0.0456893	0.067071	-0.437294	-0.0744177	-0.387671	-0.0305133
933_lincRNA:chr1:162965309	1.54116	0.481673	-0.235942	0.920686	0.746192	-0.152769	-0.372508	-0.031971	0.00741863	-0.604469	-0.00553036	-0.396067	0.609813	-1.87111	-1.22693	-0.20921	1.7705	-0.504577	2.57419	0.747094	0.488502	-0.209591	0.9201	0.271733	1.365	0.395101	0.00553036	1.07622	1.37428
934_lincRNA:chr1:162965309	0.903978	-0.299732	-0.222267	0.757511	0.784945	1.79688	1.71337	-0.145196	-0.510119	0.611936	-0.794486	-0.714162	0.369969	-1.99989	-1.38148	-0.274932	2.58517	0.409096	1.97491	1.85717	-0.167956	-0.353502	0.646602	0.145196	1.21239	2.47004	-0.332732	0.706179	3.02543
935_lincRNA:chr1:175654606	0.258671	1.56977	-2.10021	0.108527	1.10317	-1.48596	0.3935	0.230699	0.76507	0.729131	0.581719	0.296012	-1.21047	1.30254	-0.548473	1.96214	-1.33954	-0.615155	0.57602	-1.27458	-0.109513	1.07098	-0.817669	-0.195376	-0.693884	-1.85149	-0.108528	-0.40861	-1.10536
936_lincRNA:chr1:175654606	0.386108	1.63288	-2.15606	0.0503864	1.02526	-1.40348	0.319931	0.175765	0.742153	0.795886	0.570824	0.183519	-1.16904	1.37865	-0.481002	1.83587	-1.2732	-0.545327	0.689669	-1.10425	-0.0503855	0.957719	-0.862493	-0.193943	-0.623794	-1.79372	-0.200809	-0.468806	-1.0594
937_lincRNA:chr1:175654606	-0.0611658	0.669371	-0.532884	0.157016	0.751509	-0.694727	0.501294	0.304842	-0.237984	0.162013	-0.155694	0.221069	-0.4684	1.17502	-0.227991	1.27681	-0.871685	-0.844549	0.115234	-1.49411	0.231444	0.757033	-0.325996	-0.399842	-0.0853357	-0.720926	-0.652335	-0.532279	-0.254672
938_lincRNA:chr1:175660642	0.62543	1.39749	-2.03102	-0.355289	0.87953	-1.61586	-0.065959	0.065959	0.375875	0.307148	0.531251	0.313105	-0.811868	0.860035	-0.532637	1.31026	-0.647561	-0.117059	0.663736	-1.38311	0.118481	0.497021	-0.903089	-1.09698	-1.13781	-2.61821	-0.894683	-0.505603	-1.54222
939_lincRNA:chr1:175705225	0.730424	1.49406	-3.03704	0.494585	1.35652	-2.01201	0.504308	0.402659	1.18781	0.294915	0.74624	-0.257157	-0.601002	1.55306	-0.103616	2.23427	-2.73849	-0.654695	1.36173	-2.71454	-0.0392108	1.01942	-0.737921	-0.339201	-0.677173	-2.55451	0.0392113	-0.68824	-1.15806
940_lincRNA:chr1:175705225	0.423964	1.69415	-2.10763	-0.00978756	0.716841	-1.70342	0.00978756	0.199768	0.762567	0.818899	0.548819	0.549586	-1.10536	1.04105	-0.721492	1.57104	-1.04753	-0.409748	0.698529	-1.20763	0.0196104	0.759361	-0.97968	-0.427943	-0.881659	-1.91053	-0.319283	-0.558253	-1.31229
941_lincRNA:chr1:175705225	0.18428	1.11843	-2.78731	0.269655	0.595127	-2.3581	0.121119	0.00217962	0.188506	0.336924	0.20913	0.456777	-0.700931	0.938493	-1.10567	1.53101	-1.40189	-1.62743	0.487518	-3.24695	0.0590057	0.429505	-0.978263	-1.12226	-1.10229	-2.41788	-0.0970874	-0.570309	-1.50709
942_lincRNA:chr1:175705225	0.405531	1.549	-2.97187	0.233213	1.13655	-2.35557	0.0706911	0.388417	0.737118	0.251398	0.490911	0.41074	-1.27021	1.37986	-0.436315	1.90756	-2.18344	-0.728464	0.784574	-2.59763	-0.0706921	0.726534	-0.766605	-0.738824	-0.607614	-2.15011	-0.137975	-0.609471	-1.3126
943_lincRNA:chr1:175705225	-0.00215387	1.20081	-2.44838	0.411258	0.798821	-2.30333	0.0364647	0.167062	0.230346	0.0757556	0.267391	0.100688	-1.50927	1.40981	-1.90481	1.826	-2.54238	-0.907697	0.21314	-2.24983	-0.326213	0.236866	-1.9403	-0.607621	-1.13402	-2.91444	-0.409739	-0.425195	-1.24793
944_lincRNA:chr1:175705225	0.0618658	0.89358	-2.76724	0.0526562	0.61523	-0.912155	0.478203	0.257339	0.645932	0.943525	0.620111	-0.2083	-0.574281	1.31722	-0.935468	1.47971	-1.80533	-1.34506	-0.298974	-1.02569	-0.0526562	0.557078	-0.832467	-1.53679	-0.400335	-1.0347	0.475576	-0.531381	-0.771976
945_lincRNA:chr1:182808654	-0.178884	-0.0695119	1.03674	1.31893	0.352438	0.0608654	1.04059	0.0855346	1.40197	1.16714	1.64444	-1.51591	-2.04128	0.338436	-0.0608654	1.09247	-2.07086	0.917489	-1.0104	0.979239	-0.782125	-0.234964	-1.34751	-0.717196	0.43388	-1.2618	-0.799338	-0.609246	-0.999627
946_lincRNA:chr1:182808654	0.211642	0.0114121	1.33162	1.73687	-0.0749288	-0.0114126	1.26605	0.181915	2.12356	1.70694	2.06792	-3.13187	-3.37782	0.660532	-0.0865669	1.4564	-4.93737	1.24489	-0.6521	1.28599	-2.07415	-0.157881	-3.92379	-1.0851	0.645742	-2.60026	-1.01128	-0.82067	-2.95272
947_lincRNA:chr1:182808654	0.0199461	-0.179429	1.09828	1.46897	-0.104841	0.0627394	1.08853	0.147942	1.65258	1.13739	1.75533	-1.23953	-2.22555	0.554338	-0.0310178	1.23878	-1.58066	0.965632	-0.849631	1.11969	-1.04408	-0.0199461	-0.856984	-0.785079	0.684	-1.49459	-0.937723	-0.758077	-1.24903
948_lincRNA:chr1:188535096	0.0471058	-0.993848	0.0225258	-1.45387	-0.125298	-0.0225267	-1.63842	-1.96461	-2.88232	-1.99823	-1.90437	1.48216	0.340001	0.789756	-1.62967	-1.33836	0.177428	-1.6492	-1.99327	0.06672	-0.079299	1.04159	0.571278	0.502951	0.563631	0.888773	0.238964	0.100086	0.219216
949_lincRNA:chr1:42759171	-0.498816	-0.312938	-0.262175	0.00476003	-0.353564	-0.481579	-0.624884	0.201375	0.0661042	-0.701337	-0.332044	-0.498539	-0.95192	0.356077	-0.390731	0.771358	0.0748734	-0.491422	0.988093	0.550344	-0.625619	0.725809	0.687486	0.0298073	0.391604	0.299812	0.563034	0.0886433	0.404701
950_lincRNA:chr1:42759171	-1.08042	-0.773279	-0.664135	-1.05127	0.265514	0.0116079	-1.10753	0.613855	0.805819	-1.18493	-1.12772	-0.311306	-0.902091	-0.228119	-0.657526	-0.69962	0.244069	0.690619	1.44496	0.0108621	-0.932184	0.279334	-0.0303555	0.319124	-0.0108621	0.242978	3.54048	0.319133	0.0800483
951_lincRNA:chr1:52507332	-0.199115	-0.433797	0.167197	0.717588	1.38694	1.02152	0.309773	0.534514	0.111655	0.637233	-0.082983	-0.261447	-1.4712	0.530585	-0.236289	0.978542	-0.289026	-0.582453	0.539293	-0.00756168	-0.323307	-0.273767	-0.654886	0.277481	0.0260754	-0.710679	-0.553631	0.653297	-1.18078
952_lincRNA:chr1:52507332	-0.185863	-0.476966	0.134504	0.801939	1.36534	0.978743	0.424001	0.307569	-0.0592241	0.6165	-0.0107431	-0.342102	-0.974457	0.753117	-0.328267	1.12645	-0.194947	-0.641454	0.426865	0.131869	-0.250564	-0.116911	-0.823266	0.349774	0.0107431	-0.836451	-0.404735	0.667936	-1.16135
953_lincRNA:chr1:52507374	0.613646	0.318337	0.310644	0.0398836	0.890567	0.510663	0.209695	0.593541	-0.247907	-0.0398836	-0.195626	0.41153	-1.56523	0.142	-1.16999	0.444542	-0.530994	-0.982235	0.249903	-0.373879	-0.246192	-0.516985	-0.776588	0.0639272	-0.570088	-0.927195	0.240705	-0.123856	-1.12379
954_lincRNA:chr1:63163023	0.680256	-1.22482	0.169286	-0.571673	0.699815	-0.341067	-0.0327115	-0.54133	-0.911679	-0.706114	-0.565644	-0.435259	-1.55902	-0.40792	-1.23645	0.526311	0.22061	0.163353	0.588858	0.252557	0.452635	0.158934	0.161129	-0.306626	0.176668	-0.496664	0.0630178	-0.434903	0.273869
955_lincRNA:chr1:63264155	-1.028	2.71647	-0.297821	-0.0493562	0.790357	0.818409	3.40777	0.904992	0.65229	0.121711	-0.420126	0.974713	-0.0612047	-0.0194981	2.17941	0.283412	0.661044	-0.635728	1.71191	-0.392127	-1.0197	0.0761943	-0.324235	-0.0451243	0.07037	-0.532483	-0.0613272	0.0194979	-0.869974
956_lincRNA:chr1:64686823	-0.102098	-0.556398	0.0605183	-0.536628	0.525669	0.24199	-0.123874	-1.02934	0.0726543	-0.47301	-0.140403	0.0973625	-0.419281	-0.557175	-0.769949	0.690705	0.60088	-0.591954	1.05518	0.750483	0.00667095	0.660382	1.68694	0.402153	0.852987	-0.920932	-0.0259299	-0.342722	0.856347
957_lincRNA:chr1:64686823	0.00822163	-0.939125	-0.452555	-1.17814	0.341033	0.103527	-0.400439	0.274141	0.0307283	-0.477359	-0.00822163	-0.312276	-0.732738	-0.630343	-2.22426	0.787089	1.02275	-0.594535	1.09292	1.00313	-0.115332	0.860967	1.51422	0.476284	1.00595	-0.857339	-0.324133	-0.91013	1.11851
958_lincRNA:chr1:64686823	0.185652	-0.894909	-0.349576	-0.155478	-0.0904269	-0.286371	-0.09973	0.0784173	-0.110733	-1.34008	-0.385713	1.04599	-0.0425897	0.471826	-0.361537	0.669715	0.791289	-0.172527	1.46544	0.914734	0.347863	-0.633323	0.829388	0.502119	0.299072	0.599659	-0.430545	0.192957	0.484968
959_lincRNA:chr1:64686823	-1.41173	-1.18129	-1.43522	-0.537164	0.85263	-0.858327	-0.695715	-0.0286982	0.248112	-0.305514	0.0286982	0.81255	-1.21494	-0.611923	-0.44147	0.575883	0.495847	0.611645	0.825039	0.649352	-0.315978	-0.0291131	0.414659	0.470309	0.552627	0.35835	4.94341	-0.126489	0.859466
960_lincRNA:chr1:69531191	-0.188816	0.319556	-0.110104	0.86642	0.60222	0.060147	-0.0639465	1.61074	0.398197	-0.154821	-0.0272719	-0.0715958	-0.392251	0.0592754	0.193887	0.579561	-0.172805	-0.124734	-0.143498	-0.0654852	-0.064705	0.0361354	-0.129224	0.027272	0.0594156	-0.556581	-0.202026	-0.46683	-0.133402
961_lincRNA:chr1:69566918	-0.267368	-0.253274	0.22953	0.356458	2.18706	0.289915	0.349845	0.362148	1.846	-0.348084	-0.16605	-0.0226512	-0.207176	0.249928	0.21954	0.576833	-0.619588	-0.453277	-0.64305	-0.305576	-0.364621	0.0819025	-0.101851	0.200503	0.11071	-0.198819	-0.199588	0.089654	0.0598426
962_lincRNA:chr1:71984564	0.146062	0.00539803	1.45308	0.251436	0.562494	0.251136	-0.0620429	0.45003	-0.693789	-0.148532	-0.370979	0.892297	-0.254244	-0.592757	-0.454879	0.664999	-0.303696	-0.636425	-0.809678	0.112868	0.278095	0.0451345	0.0547037	0.0597556	-0.728227	-0.00539803	-0.169564	-1.44135	-0.558518
963_lincRNA:chr1:71984564	-0.909059	0.356238	0.282317	-0.0476718	-0.40402	-0.65199	-0.768784	0.309543	-0.329532	-0.853191	-0.406283	0.210934	1.0284	0.243132	-0.150178	-0.847766	1.47736	1.05026	1.59291	1.13759	-0.760411	1.12455	-0.370415	1.03905	0.375797	-0.243835	0.250986	-0.124175	0.883534
964_lincRNA:chr1:82892851	-1.42709	1.0926	0.595614	0.580001	-0.467247	-1.3483	1.46872	0.569481	1.51074	1.06174	-0.449773	0.166896	-0.376612	-0.024714	0.520585	1.81126	0.722327	-0.478929	-0.297344	-0.399338	-1.51474	-0.541093	-1.297	0.887024	-1.17303	-0.58438	0.024714	-1.04077	-0.723614
965_lincRNA:chr1:82892851	-0.216458	0.268935	1.73389	-0.311007	1.82429	0.00435567	2.27427	-0.234901	0.371002	0.780294	-0.0835283	-0.126781	0.342405	-0.00175858	1.52649	3.17324	-0.213824	-0.162849	-0.190662	-0.114216	-0.122226	0.00175881	-0.171113	-0.0215503	0.0136888	-0.602949	-0.251973	-0.157295	-0.203163
966_lincRNA:chr1:82892851	-0.468591	1.15048	2.56763	-0.834577	1.87438	-0.956685	1.01881	0.374476	2.14679	1.72394	-0.783976	-0.401339	-0.652891	1.33196	0.588005	3.33754	-0.364154	-0.55348	2.41829	-0.879423	-0.0637965	0.0308609	-0.264691	0.296345	-0.557408	-1.03066	-0.777268	-1.12192	-0.0308614
967_lincRNA:chr1:85150625	2.12397	0.294753	-0.0402449	-0.186894	0.906355	3.08849	-0.0389781	0.410902	0.492566	-0.116049	-0.0113058	0.0223032	-0.353349	0.090445	4.29197	-0.100115	-0.143261	0.0174088	-0.0713637	-0.0368328	-0.0434316	0.0582019	-0.0500579	0.0784893	0.169317	-0.431358	0.0113058	-0.333065	-0.0173272
968_lincRNA:chr1:85156338	-0.0259266	0.210215	-0.479507	1.31225	0.208083	-0.19976	1.65605	1.52979	0.0398087	0.0629415	1.8577	-0.0438972	-0.649884	0.323798	0.990253	-0.542069	0.0640912	-0.842765	0.507871	0.0259271	-0.410347	-0.557369	-0.547632	-0.114327	-0.160027	-1.35007	1.35029	-0.112184	-0.242704
969_lincRNA:chr1:88187397	0.178595	-0.252956	-0.479261	0.235735	-1.01827	-0.0118277	-0.606227	0.967679	-0.630538	-0.375523	-1.90267	0.877299	0.0118275	0.997952	-0.37287	-0.997712	0.719331	1.2353	0.911273	-0.555421	-0.336912	-0.0681889	1.45997	0.365676	0.540438	0.122619	0.412331	-0.792383	0.398453
970_lincRNA:chr1:88396166	-0.604567	-0.118747	0.0766876	0.111104	-0.462587	-0.125738	0.652218	-0.303344	0.438769	0.374725	-0.930296	-0.526033	-1.41594	0.629801	0.334712	-0.630744	0.643273	0.400598	1.15036	-0.0589468	-0.606703	0.527095	-0.0312071	0.0378037	0.835939	0.0312068	1.03142	0.0601363	0.346404
971_lincRNA:chr10:120116843	-0.788045	-0.0816245	0.583912	0.197372	0.497916	-0.431684	1.73859	0.0710273	0.286299	0.22617	0.0476129	0.434444	-1.01837	-0.327962	-0.0438664	-0.603004	-1.59148	0.0286312	0.0962191	-0.398419	-1.5387	-0.913186	-0.756624	0.554656	-0.0286312	-0.184167	-1.33074	0.422128	-0.756033
972_lincRNA:chr10:3227840	-1.28151	-0.360537	1.40937	0.213513	0.25756	1.7707	0.171383	0.440673	0.68052	1.49303	-0.183883	0.267201	-1.32776	1.35192	0.4873	1.3735	-1.96258	0.0509937	-0.80285	-0.355033	-1.10159	-0.0509937	-0.0756898	1.06134	-0.486504	-0.520994	0.208787	-0.563189	1.10047
973_lincRNA:chr10:6081900	0.0337439	-0.702009	0.213563	0.0609708	0.0792484	-1.23224	-1.92733	-0.0303116	-1.42529	0.14616	-1.01057	-0.441534	-0.110914	-0.231221	-0.77514	0.431778	1.29466	-0.254005	0.637959	0.503737	-0.270522	0.586436	0.782148	-0.223763	0.821476	-0.646595	0.0303116	-0.742084	0.439982
974_lincRNA:chr10:6081900	-0.477858	-0.205585	1.04241	-0.4561	1.27156	0.488039	0.870966	-0.440634	0.822952	0.887254	0.0769038	-0.290899	0.305072	1.6268	-0.478619	0.46752	-0.267181	-0.339183	0.285037	-0.865395	-0.280503	0.391428	0.42191	-0.204136	-0.0328479	-0.864421	-0.529377	-0.904228	-0.260077
975_lincRNA:chr10:81684904	1.44428	1.77053	0.669219	1.1678	0.90096	-0.0598721	0.0598726	0.452775	-1.19143	-1.5129	0.31193	0.26862	0.292311	-1.46103	-0.566803	0.278086	-0.294083	-0.564744	-1.35727	-0.878549	-0.562673	-0.402233	0.0710831	-0.855269	0.203882	-0.683238	0.315895	-0.672022	-1.29964
976_lincRNA:chr10:81684904	0.680087	1.25198	0.786796	1.01993	0.683387	-0.0665121	0.30161	0.284622	-1.41631	-0.652638	0.805821	0.225368	-1.25696	-0.560947	-0.38556	0.361385	-0.0205512	-0.781116	-0.309361	-0.987029	-0.539696	-1.53828	0.11661	-0.968627	0.734393	-0.65134	-0.183065	-0.312044	-0.349933
977_lincRNA:chr10:83181374	-0.0716975	-0.490642	0.0716977	0.115303	-0.869589	-0.738389	-0.091748	0.668084	0.151039	0.713422	0.74388	1.00651	0.0968912	0.580369	-0.611445	-0.944178	-0.861975	-0.734872	-0.790888	-0.248293	-0.848427	-0.708904	-0.826282	0.516269	0.480226	-1.00285	-0.159195	-1.11377	0.441285
978_lincRNA:chr10:83980790	-0.317184	-0.0633278	-0.27393	-0.440639	-0.420475	-0.269856	-0.395156	0.837925	0.245332	-0.50714	0.00176168	0.150894	-0.742942	0.191062	-0.155606	0.0146496	1.85688	1.29721	1.89142	0.494551	-0.429114	-0.152397	0.875242	1.15235	-0.0889621	-0.711699	-0.170934	-0.6223	0.52964
979_lincRNA:chr10:9322308	-0.198363	0.303956	-0.170236	1.4786	-0.0839547	1.2299	1.07572	0.12455	0.383306	-0.108053	0.706654	-0.0764157	0.688308	0.0678071	0.16655	0.282102	-0.224714	-0.102744	-0.109317	-0.0424427	-0.0698097	-0.0588007	-0.134659	-0.0356487	0.264548	0.816989	-0.19442	-0.447141	-0.0951917
980_lincRNA:chr10:94133769	-0.735436	0.556346	-0.0947051	0.464759	-0.956419	-0.0545537	-0.951049	-0.384171	-0.0076921	0.134618	-0.88733	-0.959734	0.219911	-0.827347	-0.32485	-0.974282	0.484372	0.582909	0.639423	0.0076921	0.955316	-0.817975	0.780836	0.880774	0.421962	0.268252	0.47055	-1.11587	-0.815184
981_lincRNA:chr10:96082444	0.132764	0.445256	0.395438	-1.48539	1.22851	-1.37336	0.269433	-0.0519519	0.463529	1.50202	0.667643	-0.172703	-2.97702	1.51514	1.0372	1.00607	-0.318062	-0.149466	-0.203583	-0.402487	0.664092	0.480445	-0.608953	-0.832663	-1.01703	-1.46936	-2.39247	-1.03288	-2.11287
982_lincRNA:chr10:96096995	0.29923	1.07612	1.33799	-1.3784	0.892147	-0.0221233	0.176294	-1.31668	1.01405	1.82128	1.54321	-1.15769	-1.66498	1.80482	0.0221231	1.81811	-1.31094	0.110107	-1.26163	0.758732	0.764604	-0.115199	0.401563	-1.08756	-0.23454	-1.65059	-1.28155	-0.765815	-1.24547
983_lincRNA:chr10:96096995	-0.073092	0.115744	0.736662	-0.235886	0.176001	-0.520264	-0.309567	0.236705	0.342669	0.633026	0.287178	0.318231	-1.91367	0.905918	-0.409519	0.890503	-0.0118446	-0.563422	-0.707542	-0.323279	0.0922661	0.151519	0.342411	-0.0872927	0.0228639	-0.939463	-0.737358	-1.23901	-1.13885
984_lincRNA:chr11:102983499	-0.801738	-0.107915	-0.00943732	1.37183	0.335438	0.0956383	0.291097	0.609603	-0.262719	-0.957775	0.175338	0.687995	0.722129	-0.782643	0.160267	0.689034	0.00943732	-0.434792	0.350872	-0.211382	-0.91553	-0.524573	-0.723528	-0.723905	0.255138	-1.20886	0.348899	-1.12919	0.153523
985_lincRNA:chr11:112898724	3.24853	-1.90384	1.42586	0.998745	4.1085	-0.0883975	-1.10982	1.66956	0.501603	0.197164	0.503458	2.59285	0.687894	0.461406	-0.419114	-0.0414038	-1.67621	0.460687	-0.391737	-0.341995	-1.75099	-0.536249	-0.833459	-0.425757	3.29493	-1.05548	-0.896164	-0.540996	-1.01692
986_lincRNA:chr11:112898724	1.82632	-0.568468	-0.947118	1.88482	2.03639	0.18156	-0.442081	3.81351	2.34852	1.22638	2.78906	0.754832	-0.274798	2.28314	-0.31608	0.584039	-1.02138	1.38195	-0.758093	1.26844	-0.964671	-0.838655	-0.371185	1.10604	1.0687	-1.44443	-0.69006	-0.997669	-1.04602
987_lincRNA:chr11:112898724	3.34456	-2.269	-0.252731	1.01521	4.29481	0.137006	-1.04786	1.63628	0.813532	0.640129	0.51001	2.31264	0.908451	0.146641	-0.724706	-0.23781	-2.9994	0.468198	-0.464587	-0.209084	-2.84309	-0.593322	-0.883189	-0.666863	3.55115	-0.629429	-1.26977	-0.137006	-0.661782
988_lincRNA:chr11:112898724	3.13924	-0.0848498	-0.471515	0.92758	1.06039	-0.184337	-0.655176	2.533	1.09034	0.653597	1.81391	-0.709188	-0.681705	1.24346	0.168963	1.84592	1.37261	0.187257	-1.38873	0.637874	-1.38963	-0.314424	-0.628624	-0.711874	0.209573	-1.25675	-0.818458	-1.60986	-0.555263
989_lincRNA:chr11:112905201	2.47634	-1.1139	-0.275503	1.40727	3.75902	0.412026	-0.450784	1.85171	1.54367	0.888129	1.48222	0.626934	-0.371889	0.937248	0.378459	0.611387	-1.90027	0.323595	-1.30792	-0.44062	-2.11748	-0.272096	-0.807791	-0.0246038	2.78646	-0.995616	-0.95354	-0.736599	-0.728007
990_lincRNA:chr11:112905201	3.05629	-2.17599	-0.824025	1.80212	4.25908	-0.215635	-2.00241	2.37291	2.21492	1.47147	1.99867	0.782514	-0.533146	1.20477	0.632384	0.613456	-3.71856	0.547739	-1.99628	-0.597628	-2.98725	-0.781325	-3.43153	-0.707412	3.42543	-1.56328	-1.48772	-0.805767	-1.36142
991_lincRNA:chr11:112905201	3.41086	-2.43943	-0.391771	2.17116	4.81767	0.0663376	-1.018	2.79917	2.521	1.64652	2.13619	1.23659	-0.0663371	1.46262	1.03404	1.04311	-2.92516	1.31088	-3.68386	-0.262909	-3.76735	-0.790982	-2.77256	-0.74563	3.68597	-0.672716	-2.10979	-0.903488	-1.24323
992_lincRNA:chr11:116562925	0.0184605	-0.115203	0.988624	0.399539	1.71756	0.728294	0.543211	1.31554	0.0657246	0.329661	-0.441553	0.933023	-0.774525	-0.0948091	-0.208464	0.966279	-0.554953	0.783402	0.636132	-0.207958	-0.484113	-0.313134	-0.451285	0.0286422	-0.198232	-0.875061	-0.433678	-0.777543	0.852654
993_lincRNA:chr11:117835849	-0.947811	0.122856	0.138733	0.129021	0.112589	0.940631	-0.0415072	-0.146523	-0.416826	0.0415068	-0.700461	0.805294	-0.273467	1.06313	0.295228	1.07969	-0.87545	-0.774231	-0.669973	-0.752823	-1.12161	0.415861	0.117871	0.286838	0.207591	-0.46453	-0.141966	-0.431249	-0.290273
994_lincRNA:chr11:117835849	0.0758519	1.23371	-0.211287	-0.969829	-0.211201	0.785161	-0.0945592	-1.21015	2.00283	1.52575	0.0397744	0.435959	-1.87608	2.0966	1.28872	2.39635	-1.38736	-0.955933	0.55094	-0.0397739	-1.2417	0.469084	-2.02548	-0.498142	1.0327	-0.859809	-1.1561	-0.115093	-1.98688
995_lincRNA:chr11:117835849	-0.731937	1.04878	0.307525	-0.543261	0.21105	1.12128	-0.295567	-0.218436	0.815893	1.29232	-0.177578	-0.14805	-0.522482	1.94989	1.27597	2.29039	-1.24998	-0.354722	0.524584	0.214002	-1.29243	0.873552	-0.302522	0.0699363	0.155616	-0.320126	-0.941336	-0.0699363	-1.15636
996_lincRNA:chr11:117835849	-0.869622	1.46127	-1.01499	-0.680641	-1.34219	0.397021	0.0459714	-1.63562	2.46821	1.63715	0.275106	0.207209	-2.54522	2.0154	1.40577	2.42711	-0.80475	-1.70695	1.30231	0.256792	-1.41166	0.58059	-0.565005	-1.9695	-0.161364	-1.674	-1.17865	-0.0459709	-2.1583
997_lincRNA:chr11:117835849	-0.811106	1.63532	-0.24233	-0.910763	0.371802	1.45077	-0.142006	0.139962	2.23231	1.10346	-0.692786	0.567969	-1.1674	2.60116	2.10897	3.45293	-0.815487	-0.704682	0.774497	-0.111404	-0.795628	0.346279	-0.787607	-0.658798	-0.583777	-1.1296	-0.79877	0.111403	-0.702626
998_lincRNA:chr11:119794849	-0.809912	-0.950583	-0.14973	1.67357	0.1542	1.93058	-0.632059	1.25323	1.09912	0.970008	0.785239	0.599441	-0.898833	-0.462369	-0.565234	1.5843	0.149729	0.207776	-1.50843	-0.501559	0.432187	-1.1282	-2.20001	0.696829	-1.6772	-0.986203	-0.496839	0.722617	-0.617542
999_lincRNA:chr11:119797116	-0.832952	-0.261555	-0.369503	0.88535	0.462373	1.03618	-0.473564	0.718329	0.715971	0.660337	0.669173	-0.101839	-0.877941	0.0370846	-0.00156021	0.872051	-0.341841	0.00156021	-1.04267	-0.0103998	0.0145712	0.120248	-0.370731	0.246946	-0.132565	-0.6075	-0.403155	0.246573	-0.256283
1000_lincRNA:chr11:120041124	0.46361	3.25437	0.367948	0.22885	1.30397	-0.469191	-0.0278115	0.20828	-0.65324	0.0278118	-1.0601	0.117417	0.0587471	0.277253	-0.55712	-0.307379	-1.15694	0.399556	-0.657985	-0.578206	-1.4654	-0.878242	0.492154	-0.906541	0.308144	-0.421655	0.478183	-0.551315	-1.54046
1001_lincRNA:chr11:120046656	2.59713	0.0789	-0.206203	0.537277	2.1809	0.150378	-0.242662	1.37934	0.338465	-0.303671	-0.222476	0.333802	-0.0217473	0.421544	0.00622833	0.444891	-0.30394	0.035341	-0.229659	-0.251664	1.1438	-0.0954859	-0.158093	0.203112	-0.00622821	-0.582479	-0.116885	-0.488477	-0.158671
1002_lincRNA:chr11:18367482	0.208407	-1.01229	-0.115955	-1.00484	-0.258966	-0.417744	-1.63963	-1.04001	-2.7334	-1.57888	-1.59741	1.16663	0.072669	0.459001	-1.84597	-1.37527	0.21845	-1.53087	-1.83262	0.146863	0.0970354	0.83482	0.322165	0.164711	0.385766	0.774255	0.199445	0.12157	0.154406
1003_lincRNA:chr11:59189157	-2.62743	-1.85716	1.11417	1.33482	-1.54272	-1.68583	-2.09977	-1.51891	-2.01686	2.21478	1.89165	-0.110953	0.816242	-1.68545	-1.76139	0.238133	-2.49778	-2.46413	0.774118	1.88171	-1.44546	2.76579	2.53445	2.55612	3.1471	3.39913	1.75904	1.32516	1.24175
1004_lincRNA:chr11:59189157	-0.13345	1.07439	-0.130223	-0.28446	-0.0585216	0.0860405	0.0137144	-0.208275	0.452905	0.799039	0.0470669	0.888699	-0.375076	3.3612	0.213151	0.459426	-0.156799	-0.0593191	-0.0940673	0.010442	0.0080353	-0.00803518	-0.115364	0.016764	0.0723388	-0.33593	-0.10227	-0.427229	-0.106008
1005_lincRNA:chr11:69106907	0.923836	-0.335137	-0.097693	-0.330241	-0.0739703	-0.613483	-0.108725	-0.0696335	0.285899	-0.335443	0.600321	-0.0246511	-1.41891	-0.0530725	-1.20817	0.573252	1.0174	1.03838	0.505877	1.22789	0.620626	0.282838	0.888414	-0.0178757	0.887848	-0.411129	-0.328102	-0.218541	0.480934
1006_lincRNA:chr11:69185658	-1.27646	-1.01295	-0.0938597	0.866843	0.142102	-0.16615	0.49957	0.738166	-0.725357	-0.476992	-0.429519	0.189855	-0.315208	0.128828	-1.02599	-0.460845	0.581374	-1.22066	-0.12383	-0.746701	-0.224734	1.43172	1.03787	2.77778	1.70636	0.383575	0.26576	0.864269	1.24108
1007_lincRNA:chr11:97505439	0.756165	-1.67669	-0.698267	0.408614	-0.432235	-0.410331	-1.38939	-0.540152	-0.687035	0.26896	-0.650002	-0.416013	-2.4083	0.604018	0.122844	0.191986	1.0501	0.789188	1.23469	0.141551	-0.287057	0.507441	1.12305	0.555579	0.3948	-0.239617	-0.671834	0.0800462	-0.864444
1008_lincRNA:chr12:15735906	0.211861	-0.130393	0.908639	0.00359297	1.07042	0.0998879	0.254827	-0.0722528	0.939644	0.1338	-0.339501	0.441618	-0.726252	0.556598	0.810706	0.541575	-1.26937	0.427367	-0.21823	-0.753768	-0.00359297	-0.455071	-0.163555	0.0451641	0.235869	-0.414918	-1.04272	-0.360247	-0.578176
1009_lincRNA:chr12:21380896	-0.364218	-0.00729132	2.44765	-0.504586	0.00729108	0.278835	-0.359182	0.698273	0.805396	-0.431142	0.34196	2.65732	0.222425	3.75855	0.530591	1.1301	-0.436028	-0.32358	-0.215137	-0.00801372	-0.410597	-0.200102	0.766411	-0.208137	-0.0586987	-0.782999	-0.128783	0.224461	0.0216467
1010_lincRNA:chr12:70213282	-0.599582	-0.0231395	0.155174	-0.0862713	-0.13781	0.335932	0.217834	-0.0289998	0.336159	-0.17603	-0.572678	0.462513	-1.50985	-0.348753	-0.31933	-0.162346	0.103127	-0.476789	1.67507	0.458453	-0.277751	0.0521321	0.217051	0.152319	0.762527	0.286496	0.458776	-0.0365744	0.471195
1011_lincRNA:chr12:70602812	-0.0083766	-0.0557561	0.252266	0.271708	0.798407	0.375541	0.541229	-0.260587	0.0083766	0.318747	-0.250049	0.415663	-0.616253	0.232067	1.1055	0.814368	-1.31561	-0.425903	0.547544	-0.227338	-0.244573	0.164815	-1.35133	-0.0132771	-0.0524707	0.351458	-0.541483	-0.0414991	-0.298853
1012_lincRNA:chr12:74135916	-0.229362	-0.632879	0.366666	0.111841	0.572543	-1.07982	-0.0118918	0.0113907	-0.732677	-0.315628	-0.52544	-0.0262299	-0.346359	-0.135611	-0.304846	0.0670049	-0.498647	0.196283	1.20967	-0.280767	-0.73094	3.20307	0.157498	0.110681	2.01283	0.437068	0.577691	0.564431	0.99793
1013_lincRNA:chr12:88154776	-0.968659	-0.530652	0.296008	0.256217	0.753119	0.0424333	0.3745	0.11435	0.266917	0.0484328	-0.372598	-0.10297	-0.412695	0.884227	0.720439	1.1722	-0.95743	-0.386503	-0.204719	-0.553827	-0.677439	-0.196106	-0.063199	-0.0807433	0.00365066	0.0209413	-0.532492	0.135941	0.0262036
1014_lincRNA:chr12:88154776	-0.367611	-0.118391	-0.0658183	3.42507	-0.466279	0.365985	-0.437704	-0.468166	0.659869	-0.519222	-0.439157	0.562987	-0.759897	-0.335891	-0.178096	0.684371	0.713839	1.76676	-0.269199	1.62181	0.692766	0.0199709	1.72929	1.7377	1.46855	0.4535	-0.364313	2.38235	-0.377466
1015_lincRNA:chr13:12915483	0.349257	0.800069	-0.151505	4.80002	0.266144	0.416377	-0.24086	1.0233	1.37061	-0.320559	0.643694	-0.220424	-0.512949	0.645607	2.41687	1.04724	-0.0114799	-0.233916	1.18933	-0.234461	-0.21873	0.685123	-0.291227	-0.173939	-0.0878259	-0.663322	-0.286835	0.635713	-0.259716
1016_lincRNA:chr13:21264306	-0.157459	0.107033	-0.197059	-0.355929	-0.260355	-0.125817	0.234029	-0.204713	0.377018	0.470604	-0.23809	-0.129443	-0.564835	-0.120724	1.54287	-0.336206	1.11759	1.42044	-0.174997	-0.238124	1.09497	-0.0845817	1.50552	0.307498	0.18848	-0.329369	2.93769	0.86052	-0.163136
1017_lincRNA:chr13:28477490	1.27445	0.190269	-0.69101	-0.143795	-0.20329	-0.621981	-0.0162392	0.903585	-1.15333	-2.06217	-0.967844	0.405736	-2.56088	0.0957022	0.219558	-1.64959	0.601067	0.217722	-0.63353	0.208031	2.79207	1.48807	0.0162392	0.16735	0.0935373	0.438422	1.36472	-1.23608	-0.511888
1018_lincRNA:chr13:28477490	1.55987	-0.715901	-0.0896335	0.0798283	-0.249359	-0.21318	0.394082	0.507	-1.1456	-2.87499	-1.7777	0.381197	-3.84873	0.398199	0.253434	-2.59787	0.537082	-0.260564	-0.673562	-0.323851	1.49391	1.14857	1.49225	0.791992	0.496844	0.308568	0.864962	-1.62637	0.538958
1019_lincRNA:chr13:34027900	0.0584211	-0.485985	0.0708022	0.185577	-0.00439692	-0.153852	-0.619211	0.612189	-0.53676	-0.577698	-0.480638	-0.122623	-0.44333	0.135053	-0.182364	-0.701697	0.883897	0.805525	1.02786	0.589793	-0.336957	-0.0611262	-0.676708	0.0448761	-0.196486	-0.249072	0.266999	-0.00788641	0.505812
1020_lincRNA:chr13:3497296	-1.13756	1.15699	-1.03548	2.93405	-1.13045	0.396499	1.58059	0.7277	1.46245	1.51445	0.734855	0.375055	-1.42761	0.913903	-0.0566566	1.69249	-1.1307	-1.05233	-0.518939	-1.12412	-1.15011	-0.902531	0.0566566	-0.86314	0.242214	-1.26201	1.03773	-1.34012	-0.961554
1021_lincRNA:chr13:48620882	-0.366807	-0.0260875	-0.352003	-0.492992	-0.207467	-0.277988	-0.362135	-0.430362	0.225438	-0.449895	-0.335554	-0.280274	0.0260873	0.35667	0.333016	0.17707	0.65433	0.0348592	-0.31158	0.348825	1.13067	-0.244409	0.246372	-0.234845	0.842997	0.319791	0.100816	1.14083	0.495712
1022_lincRNA:chr13:48620882	1.11442	0.102601	-0.170745	1.7414	0.463412	0.80395	0.292343	0.70882	0.353167	1.19491	-0.188234	-0.111333	-0.525516	0.659894	0.0445333	0.238361	-0.291084	-0.119582	0.672519	-0.221042	0.406365	-0.0628707	0.568526	-0.0445331	0.389838	-0.568902	-0.0776408	-0.46694	-0.139008
1023_lincRNA:chr13:56286339	-0.0123634	0.339868	0.017597	-0.157732	3.509	0.106844	-0.00962925	-0.11029	0.522174	-0.0798459	-0.00524962	0.0593551	0.798134	3.09125	0.241156	3.03501	-0.0946312	0.0245277	-0.0453709	-0.0314214	-0.0561062	0.145295	0.00524962	0.137525	0.179779	-0.435338	-0.0310489	-0.348327	-0.0355577
1024_lincRNA:chr13:62734450	-1.4093	-0.856017	-0.168038	0.15711	0.423706	0.017221	-0.452949	0.663814	-0.289151	-0.261394	-0.139187	0.0888672	-0.969304	-0.0172207	-1.73643	0.0259192	-0.159335	-0.412889	0.118118	0.0305097	-0.61863	0.388205	-0.237893	0.218908	0.749392	0.26804	0.472081	0.53618	0.869342
1025_lincRNA:chr13:64381475	-0.594783	-0.16331	-2.225	-0.238208	0.0985017	-0.204985	0.334512	-0.956644	-0.914132	-0.61611	0.499735	0.542379	-1.2543	0.382198	-0.295166	0.0859013	0.649306	0.814793	0.448779	-0.328933	1.60925	1.22419	-0.615294	-0.417983	0.638072	0.538373	0.244266	-1.03786	-0.327575
1026_lincRNA:chr13:67802775	0.559894	-0.33856	0.118994	-0.517853	0.136773	-0.196431	0.0337017	-0.0362341	0.242993	-0.679956	0.306499	0.309548	1.08513	0.331506	0.377662	0.63586	-1.33207	-0.301437	0.00614548	-0.244864	-0.584137	0.213078	0.3378	-0.614846	-1.0478	0.241176	0.713634	-0.00614572	-1.27379
1027_lincRNA:chr13:67932042	-1.29096	-0.311235	-0.907759	0.0416298	0.296364	0.507509	-1.17232	0.118301	-0.301382	-0.94349	-1.33683	0.197251	-1.57396	-1.17879	0.573572	-1.51701	-0.178211	-1.43499	0.80918	0.0890613	0.583066	0.534705	0.243907	0.334892	1.40819	-0.194517	0.932703	-0.0416298	0.567712
1028_lincRNA:chr13:78566508	0.451552	4.9086	1.24825	-0.510565	0.326884	0.124278	0.407545	1.91759	0.168787	5.10745	-0.405765	0.267251	-0.401241	0.377008	-0.192797	-0.493159	-0.447546	-0.300713	-0.372509	1.33594	-0.416847	0.0537221	0.470924	-0.240453	-0.163654	-0.745468	-0.313275	-0.638811	-0.327217
1029_lincRNA:chr13:83867711	-0.218582	0.124592	-0.180951	-0.125218	-0.25044	-0.12152	-0.222249	0.602075	0.338248	-0.297374	-0.231596	-0.127577	1.08227	0.505107	0.0336001	-0.311881	1.77392	-0.167827	2.91862	1.10891	0.671291	1.77851	0.00525236	1.11931	-0.00525236	-0.495087	-0.257536	-0.012995	1.71857
1030_lincRNA:chr13:83867711	3.10987	0.275824	-0.0511016	-0.208942	-0.0625724	0.081815	-0.0580142	0.422901	0.444453	-0.135375	-0.0380906	1.42824	2.53418	0.0484402	0.183476	1.82642	-0.163285	-0.0330832	-0.0946364	-0.0637704	-0.0592344	0.0629709	1.08435	0.0671849	0.127783	-0.477572	-0.0398375	-0.368578	-0.0544183
1031_lincRNA:chr13:94182877	-0.310193	0.179215	2.29887	0.238545	5.08216	0.46032	-0.147035	0.00662017	0.0966082	-1.63442	0.346404	-0.937473	-0.180245	0.612201	0.20715	-0.253539	-1.164	0.50575	-1.73656	0.4941	-0.472175	0.056356	-1.7925	-1.54066	-0.861695	-0.410365	-0.00662041	-2.07905	-1.02302
1032_lincRNA:chr13:98221098	-0.0250967	1.49334	-0.284127	-0.390275	-0.422083	1.41285	-0.390853	-0.0372877	0.340238	-0.475324	0.121471	1.1119	-0.714227	-0.291237	-0.130342	0.586903	1.51531	-0.272108	1.96575	0.470391	1.10667	1.50515	1.95945	-0.168428	0.0176926	1.00352	0.823579	-0.636253	0.650308
1033_lincRNA:chr13:98270713	-0.0606298	1.44459	-0.245824	0.725194	-0.0338728	-0.323508	-0.919251	0.882086	-0.363589	-1.02327	-0.00379634	-0.777067	-1.21676	-0.263453	0.00379634	-0.0684185	1.22059	-0.032501	0.215386	0.0910561	0.0798006	1.28794	-0.644054	-0.175126	0.649746	0.966726	0.798056	0.34743	-0.105442
1034_lincRNA:chr13:98571741	-0.479941	1.15189	2.49368	1.0808	2.543	-0.434147	-0.578565	3.82136	0.0130539	0.78978	0.227799	-0.473728	-0.497277	1.10993	0.149034	3.35928	-0.625959	0.209452	1.65577	-0.589177	-0.590437	0.998471	-0.537567	-0.409749	-0.338231	-0.909436	-0.460346	-0.817884	-0.489127
1035_lincRNA:chr14:21437920	0.0197179	0.215205	0.0440173	-0.749718	1.25146	0.518959	2.57598	0.735849	-0.249814	0.437096	0.131729	0.118899	-0.696546	-0.184634	0.952566	1.08825	-1.1221	-1.39735	-1.4361	0.0106606	-1.40117	0.410902	0.306829	-1.33451	0.738364	-0.563786	-0.657501	-0.849219	0.56439
1036_lincRNA:chr14:21621875	0.439367	-0.624699	-0.0409951	1.28463	-0.163876	-0.467322	0.256882	-0.325369	0.310907	-0.62808	-1.15287	0.324166	-0.225151	-0.513553	-0.63284	0.172398	0.941776	0.0252781	0.192591	-0.167126	-0.385055	-0.0252776	0.263643	-0.105417	0.177011	0.894898	1.14577	0.49101	0.209257
1037_lincRNA:chr14:26093652	-0.181479	0.0589224	-0.167886	-0.32688	1.698	-0.124807	-0.255661	0.904456	0.334484	-0.285753	-0.24862	-0.115184	-0.580653	-0.148221	1.98055	-0.32916	2.94554	-0.145564	4.02268	-0.280822	0.902792	-0.0589224	-0.118893	1.37134	1.09277	0.175549	-0.15915	3.44356	0.990358
1038_lincRNA:chr14:27930334	-0.529797	-0.0401802	1.28378	1.32908	1.90838	2.20255	-0.403307	1.50826	0.04018	0.664827	-0.380889	-0.393902	-0.458649	1.98631	0.789928	2.05953	-0.528861	-0.45471	-0.484752	-0.411275	-0.403626	-0.329909	0.582059	1.16398	0.828548	0.655476	-0.516095	-0.791116	-0.463671
1039_lincRNA:chr14:28231577	-0.27282	0.20841	0.199362	0.306902	-0.0579991	-0.880228	-0.44403	0.360246	-0.314204	-0.336574	0.157043	-0.471606	-1.28286	-0.133576	-1.21994	-0.170265	0.103185	-0.590493	-0.394087	-0.061399	0.254497	0.0445538	1.14627	0.078979	0.411366	0.195966	0.135739	-0.258406	1.11327
1040_lincRNA:chr14:33923944	-0.837976	0.330122	0.889801	0.109027	0.849288	0.517111	-0.36851	0.0233262	1.39962	0.595246	-0.0577486	0.233861	-0.266062	0.548639	0.251255	-0.186024	-0.938773	-0.796671	0.717319	0.429885	-0.382288	-0.772742	-0.88969	0.0250204	0.375611	-0.226594	-0.89448	-0.450515	-0.851033
1041_lincRNA:chr14:33923944	-0.282063	3.08259	-0.390163	2.22006	0.0377173	0.349637	0.208682	0.34272	-0.99426	0.445851	0.27735	0.721527	0.00116682	1.20201	-0.842846	-0.647175	-0.44821	-0.741967	-0.1742	0.206761	-0.286953	-0.549813	0.00973082	0.28632	0.228237	-0.626217	0.0250902	-1.45258	-0.00116682
1042_lincRNA:chr14:52864224	-0.132342	0.124509	-0.101349	-0.268604	-0.0136296	-0.0831064	-0.198234	1.45317	0.400199	-0.278886	-0.205268	0.687145	-0.518543	-0.0998294	0.061898	0.484858	1.3542	3.55306	2.03586	1.08542	0.838997	0.0136296	-0.113173	2.4945	2.90402	-0.550998	-0.141031	1.40438	-0.141103
1043_lincRNA:chr14:55671783	-0.372002	0.255611	0.507649	1.50214	-0.673535	0.0613732	-0.687367	1.19702	0.367213	0.796201	-0.458827	0.227933	-1.80916	0.550672	1.57516	-0.268104	-1.82612	-1.21162	-2.29664	-1.0998	-1.08699	-0.153589	-1.06191	-1.21169	-0.231433	0.398345	1.13482	-0.374524	-0.49053
1044_lincRNA:chr14:65431652	0.931068	0.409803	-0.98805	0.68637	0.686768	-0.209405	0.0616288	0.660747	0.0543771	0.00681686	0.879612	-0.511956	-1.23724	-0.00681686	0.132684	0.105038	-0.332462	0.120252	-0.129453	-0.312253	-0.669133	-0.251885	-0.180423	-0.396395	0.38657	-0.572595	-0.0759487	-1.09679	-0.206279
1045_lincRNA:chr14:65433420	0.603797	-0.423322	-0.572155	0.817163	0.0193524	-0.815397	0.15103	0.333837	3.01761	0.62002	0.598832	1.01726	0.383816	0.0104883	-0.173331	0.325279	-1.20868	-0.0699069	1.47719	-1.02183	-1.4354	-0.0104883	0.309484	-0.445244	-0.57273	0.0598083	-0.093801	-1.30833	-0.34128
1046_lincRNA:chr14:65720392	0.0605473	-0.0117843	0.83411	0.946285	0.530007	1.92747	3.22178	0.774463	0.19916	-0.392638	0.727234	-0.250654	-0.452498	-0.244858	0.789209	1.82388	0.566598	-0.410817	2.19253	-0.358073	-0.382745	-0.367604	-0.440961	-0.345541	0.830286	-0.799555	-0.503803	-0.750735	-0.399082
1047_lincRNA:chr14:73729977	0.717232	0.210299	-0.221999	-1.67498	-0.952954	-0.366439	-1.2463	0.742203	-0.0643649	-0.416314	-0.358003	1.33724	-1.93834	-1.0579	-0.54654	-0.0827956	0.707166	0.137478	-0.462838	0.69119	0.00178242	0.355914	0.256245	-0.19217	0.782624	0.928358	0.729798	-1.2187	0.621057
1048_lincRNA:chr14:73729977	0.414054	-0.116277	0.0725031	-0.603575	-0.562257	-0.294637	-0.707366	0.709367	-0.171602	-0.353002	-0.132412	1.08455	-1.17352	-0.681649	-0.334126	0.135153	0.188231	-0.407885	-0.460382	0.501043	-0.216453	0.63655	0.447278	0.251947	0.799835	0.934352	0.810134	-0.665913	0.602164
1049_lincRNA:chr14:73746324	0.894248	2.68503	-0.0457041	1.80726	-0.13357	0.00395799	1.54281	0.961654	0.525618	-0.163679	-0.105412	0.0849546	-0.436487	1.20556	0.125904	-0.210238	-0.0883766	0.0389795	-0.0159463	-0.124791	-0.117001	0.0656647	-0.0572386	0.0686668	0.97208	-0.413086	-0.0942442	-0.334598	-0.00904167
1050_lincRNA:chr14:77258025	-0.117978	0.377366	-0.120242	2.52756	-0.061043	0.0746969	0.000761	-0.208568	0.479728	1.13653	0.723441	0.699045	-0.0509622	0.0719891	0.203516	-0.104947	-0.147355	-0.0435901	-0.0886636	0.00136673	0.068269	-0.000762	-0.108518	0.0247779	0.0929406	-0.495755	-0.107789	-0.414807	-0.0939497
1051_lincRNA:chr14:78214602	0.0247116	-0.159445	-0.368909	-0.798155	-2.97033	-0.530282	-0.27452	-0.641888	0.180223	0.150964	-1.79335	0.259512	-1.51993	-1.32759	0.0563574	1.49683	-0.158344	1.0706	-0.129438	0.977543	0.502615	2.45184	0.41738	-0.525297	1.38313	0.0643401	0.0512795	-1.78927	-0.0247116
1052_lincRNA:chr14:78214602	-0.176454	-0.299644	0.237826	-0.899855	-1.41771	0.138539	0.330739	-0.497852	0.261659	-0.352478	-0.816483	1.25649	-0.712401	-1.05464	-0.460564	0.521792	0.2529	-0.242089	-0.337137	0.0729613	-0.619153	0.54635	0.0871143	0.353363	0.410725	0.640212	0.624778	-0.0729618	0.529914
1053_lincRNA:chr14:78957377	-1.76258	-0.364689	0.715295	0.893551	0.19987	0.106958	0.148098	1.15905	-0.521245	-1.15083	0.973779	0.171039	-2.15045	2.084	0.0849204	0.515558	-1.12459	-0.131433	0.220772	-1.54813	-1.88812	-0.71578	-0.802869	0.67185	-1.51059	-0.6838	0.10496	0.282114	-1.7339
1054_lincRNA:chr15:102920547	0.191971	1.00215	-0.0465188	-0.624467	-0.481033	0.305754	-0.477268	0.189326	1.15559	0.691652	-0.450388	-0.426085	0.0465188	0.632351	0.375874	-0.551359	2.58192	2.93852	1.1639	0.47039	0.606046	-0.394563	-0.488227	2.52747	-0.292744	1.04381	0.835703	-0.136054	0.507306
1055_lincRNA:chr15:102932714	0.173658	0.483222	-0.200417	0.353296	-0.126482	0.489656	-0.735262	3.7021	0.950838	0.420407	-0.32983	-0.158092	0.228202	0.287756	-0.683165	1.02423	-0.957768	-0.840915	-0.884248	0.389501	-0.0127029	0.271041	0.707149	-0.796252	0.00406575	-1.28558	-0.00406575	-0.200852	-0.171199
1056_lincRNA:chr15:10718080	0.0566311	0.596062	-0.196715	0.4397	2.43663	-0.0242739	0.306929	0.504988	0.357522	-0.130059	-0.102767	-0.163167	1.06138	0.597336	0.241361	-0.210076	-0.229073	-0.191267	0.0100594	0.212104	-0.142565	-0.0223095	-0.195298	0.478368	-0.0100591	-0.618144	0.430822	-0.53554	0.372961
1057_lincRNA:chr15:32167516	-0.397767	1.03348	-0.657198	-0.034441	-0.0632825	0.452657	0.381961	0.228407	-0.810638	-0.741151	0.737093	-0.267539	-0.541732	-0.248558	-0.391166	-0.0673299	1.46029	-0.144372	1.21656	1.06399	0.207859	0.402287	-0.794271	0.706443	0.905112	-0.607075	-0.0139565	0.255994	0.519826
1058_lincRNA:chr15:32167516	-0.608457	1.01976	-0.381138	-0.280421	-0.367101	-0.0131512	0.0227771	0.2889	-0.981952	-1.42228	0.798177	-0.66476	-0.679237	-0.975736	-0.926017	-0.357468	1.47745	-0.656218	0.80591	1.43405	0.0131512	0.241282	-1.23779	0.430558	0.788074	-0.595826	0.585324	-0.122111	-0.117841
1059_lincRNA:chr15:33980641	-0.321979	-0.579093	-1.39558	0.232913	0.263018	-0.579402	-0.957232	0.875371	0.362976	-0.422784	-1.87488	1.34926	-1.37258	1.09709	-0.508544	-0.710211	-0.00521326	1.85167	0.163758	0.0052135	0.854583	-0.68543	2.17642	1.0729	0.363695	0.89648	-0.0728784	-0.943917	0.997554
1060_lincRNA:chr15:36300306	-1.43063	1.34086	2.19455	3.38027	-0.52678	1.28548	-0.109959	3.87084	2.3287	2.9075	1.66028	-0.730835	0.65905	-1.30737	3.23364	-0.0522528	-0.931737	2.20688	0.0522528	0.275675	-1.35885	-0.517428	-0.124475	-0.292857	0.0607829	-0.788234	0.625509	-0.312948	-0.863064
1061_lincRNA:chr15:66682293	-1.53102	-0.730358	-0.000801	0.000618	-0.060545	0.489615	-0.268998	0.390938	-0.694658	-0.250427	-0.62053	0.482531	-0.744383	-0.605038	0.579139	0.49584	0.158947	-0.285503	-0.147057	1.16063	-0.646956	0.714828	0.202937	0.398723	0.260779	0.365293	0.846618	-0.000618	1.80738
1062_lincRNA:chr15:73455424	-1.21474	0.198732	-0.291464	0.573722	-0.545631	0.439136	0.551512	-0.210961	-0.821375	-0.0597339	-0.817828	-1.25374	-0.486732	-0.0357187	0.349836	-0.217281	0.0368047	0.333632	-0.603687	0.567107	-0.239344	0.240082	-0.0477636	-0.0330765	0.839724	-0.117275	0.899209	0.274196	-0.0814292
1063_lincRNA:chr15:77164450	-0.32536	-0.139379	0.0453749	-0.260743	-0.169034	-0.29862	-0.298283	-0.477222	0.610079	0.269747	-0.116452	-2.68358	-1.39412	-0.57505	-0.0874176	0.810094	-0.0223885	0.358454	-0.0313272	0.391562	0.45302	-0.477564	0.0910368	-0.0918665	0.431614	0.501577	-0.101961	0.105605	0.681604
1064_lincRNA:chr15:79673592	-0.388253	0.0118873	-0.343342	-0.507163	-0.456053	0.551674	-0.421006	-0.438799	0.170166	-0.497652	-0.439174	-0.285193	0.653923	-0.333834	1.38587	-0.516217	-0.43584	-0.329971	2.98778	-0.462477	-0.492696	0.105627	0.693677	3.12314	-0.157308	0.992113	1.52696	0.793014	0.980463
1065_lincRNA:chr15:82037381	-0.834373	-0.749895	0.386286	0.753799	0.180183	0.466877	-0.323623	0.341222	-1.4235	0.12518	-1.30947	-0.0190094	-0.565773	-0.678464	-0.213949	-0.453362	-0.519907	0.172587	0.424229	-0.00149632	0.0430081	0.220333	0.425216	-0.138587	-0.147026	0.00149655	0.321792	0.267518	0.42163
1066_lincRNA:chr15:97495641	-0.109321	0.336428	0.431289	0.3751	-0.0357925	1.01339	-0.000203	0.338465	0.843937	-0.119561	0.0257128	0.0113593	-0.047406	0.095175	1.41063	1.14969	0.397431	-0.0431249	-0.0921035	-0.00159514	-0.0062778	0.000203	-0.111727	0.0204873	0.0873215	-0.101934	-0.121035	-0.422307	-0.109968
1067_lincRNA:chr16:3111550	-0.415525	-1.20034	0.192111	1.92347	0.0655787	-1.39276	-0.262632	-1.0838	-0.933019	-1.59901	0.531554	-0.311788	0.416796	-0.634136	-0.890382	0.342661	3.93773	0.796511	1.44819	0.24141	0.109735	-0.37235	0.362671	2.03442	3.96741	-0.0457199	-0.501726	0.100736	2.53263
1068_lincRNA:chr16:3111550	-1.00059	-2.19189	0.269179	1.54845	-0.0280514	-1.33563	-0.506643	-2.17674	-0.0615377	-0.684952	2.19624	0.940013	0.161187	-0.791969	-1.362	0.191198	3.63132	0.53236	1.6946	0.589593	-0.982445	-0.0919395	0.57207	1.45975	3.75179	0.403379	-0.872667	0.0487308	1.98726
1069_lincRNA:chr16:40470294	0.978387	-0.237351	-0.602205	-0.754333	-0.580037	1.04989	-0.584234	-0.682053	-0.045877	-0.605949	0.709592	-0.537265	0.928811	0.659024	-0.323518	-0.328226	1.36768	1.32745	1.13918	0.741309	1.27586	-0.497649	1.36867	3.85424	0.501437	0.574425	0.288623	-0.902701	-0.32202
1070_lincRNA:chr16:44717531	-0.689486	0.403125	1.0212	-0.803074	1.16458	-0.63682	-0.741445	-0.734035	-0.128489	-0.811494	-0.0453687	-0.580677	-0.447769	-0.174294	0.888487	0.05092	1.6091	-0.627519	1.43065	0.722464	1.21263	1.48211	0.0305867	-0.51118	-0.327133	0.777141	0.645092	-0.596477	0.646823
1071_lincRNA:chr16:4585697	0.338928	-0.579193	0.226489	-0.201108	-0.0659842	-0.223889	-0.0425224	0.0399327	-0.437294	-1.38125	-0.924293	-0.0752702	-0.0376301	0.546016	-0.157061	-0.492925	0.223362	-0.26362	0.208138	1.41031	0.687765	-0.243022	0.338905	0.84663	0.96526	0.4547	-0.0110512	-0.623048	-0.0085454
1072_lincRNA:chr16:4585697	0.623598	-0.589855	0.283434	-0.833919	-0.512113	-0.371074	-0.0678019	-0.132147	-0.688535	-1.58968	-1.41357	0.399552	-0.771208	0.573989	-0.62481	-0.97145	0.867509	-0.405633	0.602169	2.02385	0.884422	-0.725119	0.883563	1.17537	1.29982	0.669544	-0.0627227	-1.32599	-0.0839853
1073_lincRNA:chr16:4585697	1.40538	-0.543416	0.839262	0.157339	-0.255006	-0.709132	-0.453062	0.00738621	-0.285939	-0.923676	-0.838022	0.364768	-0.00738621	1.44446	-0.615296	-0.913434	2.09147	-0.0436018	0.572546	2.67064	1.76638	-0.703877	1.09242	2.30393	1.98363	1.40844	-0.722995	-1.1007	-0.655882
1074_lincRNA:chr16:4585697	0.203809	-0.470807	0.0247674	-0.437457	-0.0772886	-0.0963798	0.162866	-0.231042	0.0535932	-0.926998	1.0274	-0.0247679	-0.609043	-0.216698	-0.373657	-0.552688	0.942259	-0.203228	0.992735	1.58493	0.828243	-0.0623426	0.559298	0.630905	0.787673	0.895488	-0.670426	-0.135725	-0.760986
1075_lincRNA:chr16:4592919	0.751845	-0.37428	0.144375	-0.606252	-0.789822	-0.245782	-0.138932	-0.111763	-0.358903	-1.86818	-1.33671	0.313956	-0.730568	0.703143	-0.862634	-0.778487	0.999178	-0.221851	0.856526	2.03181	1.02335	-0.971721	0.670613	0.995202	1.08409	0.716719	-0.0506716	-1.31076	0.217609
1076_lincRNA:chr16:4592919	0.0703225	-0.599298	0.0279946	-0.327438	-0.248226	-0.0669289	0.0134754	-0.0134392	-0.640792	-1.41849	-1.21162	-0.153944	-0.153592	0.466361	-0.549066	-0.566779	0.35145	-0.624983	0.117843	1.26613	0.478988	0.0134387	0.379447	0.648216	0.712568	0.523261	-0.357024	-0.661628	-0.0710072
1077_lincRNA:chr16:4867322	-1.16688	-0.605025	1.69451	0.744946	0.672163	0.0152798	1.73589	0.921437	1.70578	1.62066	-0.730307	-0.189391	-1.32746	1.155	-0.0528688	0.91561	-1.16648	0.399701	-1.69085	-0.754326	-0.919034	0.431859	-0.217393	-0.416677	0.755522	-0.577508	-0.408273	-0.353487	-0.868455
1078_lincRNA:chr16:50715231	-0.247054	0.913491	0.720973	0.418009	0.776188	-0.00419021	0.619766	0.847382	0.334284	-0.184559	-0.0970089	-0.127018	0.115867	0.00419009	0.59249	5.88996	-0.288498	-0.153108	-0.167772	-0.110833	-0.132463	-0.109193	-0.181495	0.153239	-0.0312612	-0.541252	-0.185603	-0.488546	-0.138413
1079_lincRNA:chr16:64796849	3.36245	0.0273085	0.838133	3.55373	0.780646	3.76815	0.425513	0.455183	0.602667	-0.902937	0.425132	-0.875683	-0.207623	-0.73079	2.14477	-0.951055	0.406403	-0.902155	-0.639868	0.498476	-0.86362	-0.641063	0.836316	-0.830907	0.462407	-1.29617	-0.9855	-1.25121	0.182091
1080_lincRNA:chr16:7947710	-0.489799	-0.735728	0.242976	0.451447	1.33324	0.319405	0.591589	0.526179	-0.454685	-0.215957	0.0473928	0.299424	-0.13035	0.408127	1.02862	0.452882	-1.24066	-0.804291	-0.398172	-0.719453	-0.496738	0.479806	-0.00519943	0.122128	-0.197235	-0.165478	0.00519943	0.917014	-0.22266
1081_lincRNA:chr16:90008636	-0.782997	-0.479774	-0.0741982	-0.0273323	0.588148	-0.381467	-0.27992	0.0294876	-0.986512	-1.24269	-1.37847	0.355491	-0.305735	0.606871	0.370596	0.143915	-0.429864	0.345193	-0.955792	-0.131213	0.141953	1.2363	0.773698	0.883366	0.55958	0.0744586	0.292455	-0.0195827	0.147352
1082_lincRNA:chr17:15111725	-0.0461321	-0.236749	-0.00753164	-1.2583	-0.322591	0.563836	-0.155335	0.53346	-0.106434	-0.0652661	-0.0735464	-1.37502	-0.616071	0.706272	-0.0922332	-0.670878	-0.263137	-0.475801	-0.00122976	0.297678	0.0825667	0.642872	0.545525	0.682751	0.489775	0.479652	-0.0529985	0.334682	0.916712
1083_lincRNA:chr17:21177225	-0.76827	0.785293	0.494546	-0.881647	0.0351224	0.445414	0.693852	-0.690645	0.384334	-0.00483203	-0.151009	0.00483179	-0.937576	0.186067	0.270008	0.387807	-1.52186	-0.75351	0.0965338	-0.100136	-0.773958	-0.073595	0.0479207	-0.032341	-0.102566	-0.34607	-0.50329	-0.572554	-0.637853
1084_lincRNA:chr17:21177225	-0.997813	2.67414	-0.550328	-1.57853	0.223928	-0.596684	2.51459	-0.340604	2.33256	2.41161	-0.137409	-0.00126147	-0.855333	1.23378	1.63521	1.58126	-0.363862	0.204313	0.892981	-0.28231	-1.50006	-1.35239	-1.42592	0.306828	0.00126147	-0.793256	-1.15184	-0.233418	-0.71406
1085_lincRNA:chr17:21177225	-1.22798	2.24534	-0.102748	-0.595218	-0.0199211	0.0199208	2.2273	-0.184264	2.72985	2.07701	-0.0530438	-0.451651	-0.584456	0.8077	1.065	1.11934	-0.911967	0.169199	0.409354	-0.609245	-0.0707746	-0.853952	-0.532649	-0.0367787	-0.480747	-0.211453	-1.16903	-0.727282	0.374835
1086_lincRNA:chr17:29183003	-0.835204	-0.306297	0.330956	1.11287	0.309908	0.282213	1.17205	0.76028	-0.492632	0.323573	-0.0846038	-1.06435	-1.23002	0.189754	0.631735	0.230007	-1.03868	-0.418608	-0.976972	0.109405	-0.838654	-0.715928	-0.000535	-1.19282	-0.221971	0.190829	-0.162769	-0.987117	0.160119
1087_lincRNA:chr17:29183003	-0.507856	-0.598315	1.06752	-1.0682	-0.947412	-0.228643	-0.931709	0.0888562	-0.28139	-0.999592	-0.920261	2.61835	0.410785	0.0245314	-0.683744	-0.999443	1.17628	0.485743	-0.96221	1.61384	1.10261	1.0816	1.06115	0.465419	1.31258	-0.0245314	-0.888188	-1.24105	1.76022
1088_lincRNA:chr17:29183003	-0.234984	0.152013	-0.0851891	-0.344589	-0.228038	-0.107794	-0.112638	-0.263553	0.34634	-0.290813	-0.209717	2.98025	-0.506433	0.924558	0.0504589	-0.291168	1.01986	1.50832	-0.221761	2.4694	1.41588	1.59914	0.27156	-0.0504589	1.38469	1.11894	-0.0795335	-0.545705	2.37823
1089_lincRNA:chr17:3004525	0.474304	2.68601	0.555219	-0.393586	1.00671	0.460403	0.26108	0.220607	0.309876	-0.266663	0.93084	-0.667948	-0.264275	-0.0274386	-0.127319	-0.284994	-0.016705	-0.675542	0.102436	-0.831974	0.0986214	-0.493068	-0.743542	-0.0570366	0.545396	-0.82999	-0.129587	-0.300905	0.18575
1090_lincRNA:chr17:3198868	0.355869	-0.19693	0.643979	-0.117889	0.298866	0.0731068	-0.112408	-0.935806	-0.646668	-0.610781	-1.18497	-0.384768	-0.475832	-0.0599716	-0.671658	0.121126	0.0810251	-0.362144	1.47603	0.106405	-0.416833	0.236745	0.415583	0.787192	0.794044	-0.196979	0.464743	0.0755668	0.454442
1091_lincRNA:chr17:34003823	1.05632	-0.337715	0.0192323	0.881348	0.672414	1.95176	0.149912	0.29824	-0.57363	-0.287164	-1.01845	0.267176	-0.977843	0.357615	1.22111	-0.561402	-0.330836	-1.24151	-1.30884	-0.270756	0.216215	-0.286662	-0.0192323	-0.13601	0.189185	-0.705204	-0.879551	-0.474371	0.333115
1092_lincRNA:chr17:35080914	0.528217	-0.0994616	-0.232826	0.755219	0.422186	-0.115695	-0.099225	0.296575	-0.13788	-0.899684	-0.274989	-1.07448	-0.0841427	-0.826822	-0.101808	0.369913	-0.399128	0.0853663	1.65415	0.527522	0.64251	0.20367	0.199136	0.384311	1.03847	-0.192259	-0.865859	0.981074	1.53666
1093_lincRNA:chr17:45525567	-0.249425	-1.1157	0.72413	0.907465	-0.429004	-0.0338788	-1.53941	0.195151	0.103471	-0.717782	-0.982772	-0.271357	-0.880044	-0.280371	0.567801	-0.738907	0.311568	1.03544	0.507985	0.295661	0.130525	0.496054	-0.654055	0.31443	0.0957999	0.20294	-0.0885119	0.0338788	-0.118777
1094_lincRNA:chr17:56687541	-0.891984	-0.0777979	0.00945473	0.103606	0.445715	-0.00945473	0.318306	1.03352	0.246267	0.125309	0.422598	0.574368	-0.718524	0.805582	0.195192	-0.381485	-0.973858	-1.06471	-0.933631	-0.940648	-0.788586	0.249021	0.723293	-0.207875	0.408669	-1.78875	-0.0692358	-0.0162735	-0.0882602
1095_lincRNA:chr17:64063362	-1.68672	0.0810909	-0.473301	-1.78415	0.112975	-1.28517	-0.38693	-0.505318	0.572345	1.44217	-0.708322	-1.57852	-1.92959	-1.48495	-1.1094	0.168052	0.571083	0.0013299	-0.00132966	1.00863	0.28068	-0.662995	0.77099	1.93552	1.08549	1.34037	-0.454186	-0.865504	1.07929
1096_lincRNA:chr17:6602100	0.895844	0.749664	0.476915	2.25725	-0.43081	-0.219268	-0.859046	-0.625413	0.0282934	0.401435	-0.110587	0.397409	-0.340252	0.804451	0.388295	0.780202	-0.340955	-1.04355	-0.478636	-1.00181	-0.274423	0.178056	-1.1005	0.49628	-0.0786421	0.450935	-1.12393	0.0388358	0.448039
1097_lincRNA:chr17:6806500	-0.0924159	0.168976	-0.0800149	-0.227256	0.33228	-0.00440443	-0.148249	-0.193344	0.432312	-0.245039	0.235018	-0.0245619	-0.482231	-0.0277469	0.108824	-0.21425	0.260238	-0.0477499	0.88369	-0.156202	0.682073	1.47635	0.376356	1.02674	0.12326	0.490674	-0.0579644	-0.311199	-0.0768691
1098_lincRNA:chr17:6830756	0.840043	0.464245	-0.135126	-1.09904	-0.911613	-0.102734	-0.554896	0.272184	-1.10138	-0.892155	0.000464	0.313192	-1.39821	-0.4551	-0.620518	0.0932722	-0.166529	-0.549866	-0.135635	0.570427	-0.000464	0.440597	0.849322	0.209019	0.596041	0.0618382	-0.334478	-0.490923	0.4712
1099_lincRNA:chr17:74595885	0.591624	0.506168	0.281881	-0.116586	0.0473843	-1.02337	-1.80158	0.697538	-1.21862	-0.411633	-2.6314	0.106576	0.738396	-1.31681	0.031538	-0.563123	-0.665071	0.317766	0.504785	-0.0105085	1.64877	0.189866	-0.542048	-0.691198	-0.00168276	0.392648	0.609518	0.709172	0.891686
1100_lincRNA:chr17:8088950	-1.20154	-0.802568	0.204914	0.264001	0.101875	-0.844959	-0.621997	0.237038	0.612327	-0.507523	-1.06401	-0.70943	-0.186258	0.0198386	-0.73589	-0.243601	0.0139904	0.393159	0.788456	-0.0139904	-0.124259	-0.0888751	0.540761	-0.383383	-0.249681	0.0652857	0.0159597	0.355735	0.328749
1101_lincRNA:chr17:84470764	-0.609953	0.801889	-0.495917	-0.235958	-1.11466	-1.24656	0.532356	-0.681571	0.0249526	-0.483514	-0.243695	0.0989792	-1.44343	-0.0566173	-0.759529	-0.25112	-0.234815	0.00436306	-0.108171	0.156862	-0.196571	1.65739	-0.866194	0.581985	-0.00436282	0.365452	1.04465	0.300919	0.741872
1102_lincRNA:chr17:95255725	-0.929519	-0.270929	-0.0946603	-0.354374	-0.36275	-0.0454965	-0.122138	-0.252635	0.196009	-0.663479	-0.792761	0.289534	-0.0965438	-0.332257	-0.367723	0.099699	0.0254526	0.32783	-0.218862	0.436677	0.314949	0.581185	-0.395843	0.816257	0.15632	0.456875	0.580007	0.119792	0.324814
1103_lincRNA:chr18:3003075	-1.45567	-1.34857	0.664748	1.92729	0.00560641	-1.60625	-1.15834	-1.74817	-1.144	-1.78733	3.20939	0.392203	-0.299269	-1.61891	-1.15901	0.0602996	4.61704	0.641047	0.80838	1.20214	-0.00560665	-1.34144	0.372282	2.31365	4.62825	0.689804	0.340775	0.0453336	2.86151
1104_lincRNA:chr18:3003075	-0.35839	-2.09014	0.739801	-0.459135	0.759215	0.960331	0.752666	-2.31823	-0.593904	0.457124	-0.383059	-0.382608	-0.135847	-1.09764	0.0190845	0.853	1.60818	1.26604	1.89419	-0.850026	-0.13342	0.956091	1.34014	1.53033	2.04424	-1.07792	-0.515996	1.64366	0.0790796
1105_lincRNA:chr18:3003075	-0.000891	-2.1031	1.10207	-0.49887	0.889528	1.31965	0.855892	-3.29349	-0.5359	0.755339	-0.600732	-0.219124	0.000891	-0.49269	0.250732	1.17303	1.75052	1.52501	1.99718	-0.96842	-0.24924	1.18823	1.49863	1.69318	2.32977	-1.223	-0.419136	1.98217	0.21266
1106_lincRNA:chr18:35973241	-0.698974	-0.719534	-0.121323	-0.435906	-1.9359	-0.671743	0.0169969	-0.0347366	1.14561	-0.707487	-0.796647	0.677566	-1.19233	0.362678	-0.182623	-0.726463	0.29247	1.26207	-1.25642	0.479888	1.95874	1.16191	-0.0422483	-0.0169969	0.0678463	-0.166927	-0.32975	2.43531	0.0660405
1107_lincRNA:chr18:35973241	-1.14278	-0.698498	-0.0537753	-0.532455	-1.28869	-0.108045	0.0146275	-0.014627	0.136269	-0.857464	-0.492583	0.502018	-1.50549	-0.316021	-0.479888	-0.83002	0.273688	1.1883	0.467784	0.192622	2.09839	0.956659	0.19025	-0.179558	-0.457747	-0.329418	0.271934	-1.90206	-0.0181012
1108_lincRNA:chr18:35976163	0.220392	0.32302	-0.184146	-0.328734	-0.0538435	-0.0706086	-0.265025	0.443357	-0.933754	-0.556667	-0.435333	-0.945373	-1.09319	-0.365908	-0.435184	-0.0348754	0.525774	0.373158	0.665369	0.0348754	0.61425	0.385736	0.0927982	-0.152263	0.0553589	-0.593884	0.299274	-0.515055	0.171771
1109_lincRNA:chr18:36449530	-0.793508	-0.489722	-0.937309	0.703995	0.0230417	-0.114034	-1.81518	-0.330333	0.641233	-1.83485	-0.762856	0.516226	-0.946259	0.290901	0.156896	-0.310774	0.262167	0.265769	-0.164368	0.390356	0.203808	0.479923	0.19275	-0.0230417	0.333563	0.307002	0.0809948	-0.434725	-0.125456
1110_lincRNA:chr18:38738876	-0.521832	-0.461713	-0.390489	0.199631	0.133726	0.124917	-0.70247	0.449494	-0.264225	-0.512157	-1.32029	0.0789685	-0.0525486	0.20381	-0.163002	-0.205064	1.22533	-0.0304756	-0.691056	0.425909	1.99639	0.0304756	0.231831	-0.154655	0.0791435	0.172866	0.469901	0.558615	-0.155586
1111_lincRNA:chr18:46961860	0.0955758	-1.65304	-0.264095	0.149985	-0.424386	0.390099	-1.16704	0.0895934	-0.294254	-0.200574	0.389457	-0.446662	-0.242187	-1.93189	-1.76663	0.460543	1.07196	-0.447043	0.765333	1.05985	1.32491	2.85211	0.834696	-0.104651	1.04559	1.12399	1.01373	-1.25481	-1.89564
1112_lincRNA:chr18:46961860	0.123528	-1.66267	-0.283151	-1.3971	0.30869	-0.00233579	-0.992049	0.0766039	0.00233579	0.0181139	-0.675661	-1.45824	-1.60755	-0.885763	0.792688	0.0735824	0.708554	0.171476	0.808455	0.407272	1.53047	1.41964	1.10184	-0.0421293	0.0183012	0.198207	-0.865579	-0.327363	-0.0439692
1113_lincRNA:chr18:5119300	0.314557	-0.00213432	-1.11199	-0.0838175	-0.462769	0.716801	0.79653	-0.100902	-0.58995	-1.22709	-1.12489	2.21742	1.63872	-1.02888	-0.723199	-1.20442	4.15039	-1.06258	0.960312	1.70449	-1.16564	2.43244	3.7619	1.07123	0.582034	1.23478	0.00213432	-1.40802	1.81937
1114_lincRNA:chr18:5119300	-0.209296	-0.0413866	-0.382982	0.313399	-0.499251	0.651515	-0.479156	-0.0202112	-1.418	-1.27685	-0.865366	2.6148	0.362494	-0.0412297	-0.158636	0.0424976	2.40788	-0.932333	0.0674944	1.05759	-0.050106	1.85698	2.26918	0.90106	0.641524	1.33401	0.57046	-1.04775	1.30402
1115_lincRNA:chr18:5119300	0.362572	-1.36944	-1.64126	0.307427	-0.14376	0.722128	-0.402663	-0.753362	-1.11104	-1.7511	0.276163	2.19417	1.54039	-0.656247	0.14376	-1.02051	3.85567	0.393498	1.36699	1.00529	0.166211	2.5533	3.37788	0.944846	0.586959	1.23015	-0.692695	-1.8614	1.38916
1116_lincRNA:chr18:5119300	0.38698	0.673939	-1.33665	-1.19946	-1.52024	-0.299091	-0.0788231	-1.45726	-3.53126	-2.01498	-0.775446	2.16385	0.110484	0.506386	-2.38603	-0.663231	2.53103	-1.45675	-1.05919	1.45453	0.795468	2.22529	1.47858	1.41753	0.270879	1.73207	0.710662	-1.99451	0.54
1117_lincRNA:chr18:5119300	0.721597	1.11723	-2.28818	-0.939317	-1.55381	-0.15846	-1.93894	-1.18615	-4.67657	-3.80642	-0.145484	2.57117	0.114002	0.0677099	-2.77282	-1.72684	3.60519	-3.69631	-0.528678	1.86818	-0.0677099	0.604008	2.01984	2.42663	0.430219	3.14896	1.05239	-1.85838	1.92632
1118_lincRNA:chr18:5119300	0.549658	1.00112	-0.627461	-1.20789	-1.10585	0.668996	-0.469158	0.130706	-0.529196	-1.1661	-1.07787	2.65865	1.83751	-0.758657	-0.857296	-0.921411	4.35363	-0.999192	-0.14023	1.03921	0.528886	3.06485	4.00863	1.47408	-0.0731113	1.8791	0.113262	-1.33989	1.80041
1119_lincRNA:chr18:5119300	0.567934	0.929743	-2.23003	-0.848274	-1.37808	-0.0833464	-1.87406	-1.30187	-4.6997	-3.77155	-0.086916	2.84698	0.0833473	0.19219	-2.91562	-1.03373	3.49898	-3.72668	-0.585342	1.83355	-0.17253	0.622131	2.05569	2.5462	0.511521	3.39134	1.11516	-1.62152	2.14677
1120_lincRNA:chr18:5119300	0.903921	-0.0132251	-1.50724	0.0917251	-0.583638	0.299791	-0.529944	-0.147732	-1.46086	-0.100157	-0.692915	2.68118	1.59228	-1.82486	-1.69678	-1.57927	3.90608	-0.0857506	0.755116	1.21136	0.0132251	3.06255	3.51553	0.33481	0.525929	1.64564	0.365769	-2.32547	1.50666
1121_lincRNA:chr18:5119300	0.75873	1.01337	-1.24819	-1.0017	-1.41757	-0.130599	-0.104465	-1.21295	-3.30331	-1.72024	-0.402354	2.06139	0.0466776	0.434512	-2.11951	-0.51829	2.75771	-1.21038	-0.813462	1.77064	1.18585	2.28542	1.61983	1.57589	0.47007	1.83869	0.795642	-1.75195	0.76247
1122_lincRNA:chr18:5162836	-0.171854	1.22723	-1.33433	-0.947675	-1.2693	0.266666	-0.143153	-1.45907	-3.01238	-2.08295	-0.599826	2.08774	-0.620767	0.143154	-1.95989	-0.309257	2.5288	-2.04939	-0.862237	1.26388	1.24898	2.14897	0.889933	1.21855	0.170856	3.07221	0.987357	-1.74463	1.16393
1123_lincRNA:chr18:5162836	-0.606414	0.951685	-1.44523	-0.93135	-1.40623	0.219706	-0.0229502	-1.35818	-2.75547	-2.39221	-1.08407	2.16961	-0.877678	0.164828	-1.77823	-0.332225	2.25119	-2.13541	-0.960447	0.924158	0.891277	2.12085	0.499543	1.14943	0.0229492	3.0368	0.784398	-1.82945	0.904264
1124_lincRNA:chr18:5162836	-0.189873	1.14752	-1.46269	-0.882941	-1.25166	0.286159	-0.136823	-1.49779	-3.43419	-2.27255	-0.748714	2.01471	-0.555389	0.197947	-1.87812	-0.375695	2.51343	-2.0218	-1.0891	1.26495	1.19053	2.15851	0.963282	1.24979	0.136823	3.05864	0.953655	-1.91445	1.11194
1125_lincRNA:chr18:5567150	0.739949	0.172533	-0.497289	-0.708662	0.229277	-0.488661	-0.373287	-0.373181	-0.9475	-1.18096	-0.938422	1.24783	-0.183155	-0.163041	-0.970285	-0.115159	1.64475	-0.677341	0.390542	1.04839	0.82091	1.04078	0.285134	0.470978	0.476164	0.720316	0.115159	-0.836232	0.450047
1126_lincRNA:chr18:6144775	-0.397019	-0.390503	-1.37303	-0.605143	-0.00478077	0.288081	-0.144586	-0.643791	0.342935	0.0758185	0.0463376	0.343926	-0.768994	-1.03049	-0.716776	0.635878	0.372368	-0.11903	-0.275756	0.133022	0.183941	0.189703	0.275903	1.02484	0.107698	0.00478077	-0.0532227	0.266053	-0.109076
1127_lincRNA:chr18:6144775	-0.44992	-0.957449	-0.754603	-0.271688	-0.118289	0.265575	0.13496	-0.418219	0.244905	-0.299251	-0.822362	0.0248637	0.695124	0.0230112	-0.641056	0.380192	1.08036	0.050271	-0.555556	-0.203862	-0.155675	0.115588	-0.252332	0.533548	-0.0230112	0.766496	0.817099	0.265939	0.23186
1128_lincRNA:chr18:61781410	-0.50528	0.397264	-0.322783	0.419184	-1.16038	-0.15392	-0.31986	-0.436056	0.00504041	-1.2105	0.0755575	-0.882546	-1.45114	-0.600593	-0.871094	0.220349	0.945145	0.825674	0.733063	0.328572	1.4571	-0.924476	-0.00504017	2.69954	0.108737	0.271553	-0.0148072	0.614336	0.116787
1129_lincRNA:chr18:63455560	-0.340978	-0.0972245	0.800009	0.722935	1.44667	1.29387	-0.422154	0.522694	0.382988	-0.523845	4.26245	-0.0242581	-0.76088	0.0242581	0.652715	0.313974	-0.0777607	0.0277133	-0.0700858	-0.164	-0.466106	0.304484	-0.314284	-0.188848	-0.111492	-0.745974	0.48736	-0.648007	-0.337357
1130_lincRNA:chr18:69957420	4.64797	0.345827	-0.104387	0.642025	-0.0252382	1.17307	-0.00106347	1.5503	0.441665	-0.0762312	0.0166357	-0.0217203	0.355605	0.115055	0.224479	0.153929	-0.171486	-0.0419517	-0.0691564	-0.000275	-0.0201192	0.000274	-0.0870445	0.0208147	0.0848029	-0.451505	0.118941	-0.388844	-0.0537963
1131_lincRNA:chr18:73870981	-0.133419	0.963537	-0.109755	3.28937	-0.0247704	0.117441	0.225551	1.01472	0.616487	-0.0514764	0.0461797	-0.018465	-0.309608	0.453315	0.235014	1.0204	-0.154979	0.510291	-0.0514585	0.0230834	-0.004089	0.004089	-0.0801847	0.0275259	0.0696897	-0.444712	-0.12458	-0.394336	-0.0482752
1132_lincRNA:chr18:78188082	-0.66283	0.0701838	0.28813	-0.00778437	0.478671	0.297301	0.666728	-0.00256681	0.583899	-0.156747	-0.392612	0.214312	-0.242642	0.433482	0.0814123	0.621756	-0.983047	-0.520543	-0.759911	-0.468788	-0.815435	0.131665	0.116221	0.232113	0.00256681	-0.2817	0.167937	0.0891857	-0.0500293
1133_lincRNA:chr18:79286360	1.01192	0.56084	-1.39591	-0.022049	-0.164539	-0.387218	-0.234098	0.396389	-0.470456	-0.704763	-0.0976458	0.441948	0.20884	0.174317	-0.426197	-1.09536	1.06996	-0.215575	2.01986	0.813074	0.249557	0.159798	0.757497	0.739461	0.417261	-0.855184	0.131804	-0.11725	0.0220485
1134_lincRNA:chr18:84735774	-0.0347047	-1.03363	-1.73274	-1.34135	0.357632	-0.00856638	0.354944	-0.530612	0.141348	-0.0994554	-0.316226	0.144686	-2.08138	0.223897	-0.341306	0.469134	0.0302	-1.15383	0.111401	-0.107536	0.496641	0.796544	0.39714	-0.141169	0.241403	0.0890484	0.551946	0.796832	-0.0310016
1135_lincRNA:chr19:4207767	-0.581775	-0.129508	0.681437	-0.199331	0.0166101	-0.390391	0.307828	1.24163	-0.0166099	-0.592633	-0.378792	0.572682	-0.825127	-0.398911	-0.254696	0.992378	-0.390586	0.44305	1.72966	0.756298	0.859785	1.07055	3.16808	0.525876	0.891886	-0.986985	0.566101	-0.242798	0.409676
1136_lincRNA:chr19:4210704	0.640598	0.35266	-0.0761564	-0.110712	-0.00516415	2.63625	0.00360131	2.99575	0.466331	-0.0758239	0.0255498	-0.00360131	-0.320275	0.125546	0.248686	0.233708	-0.149737	-0.0159589	-0.0643277	0.00691509	-0.00675786	0.0242829	-0.0760341	0.0435839	0.120815	-0.446872	-0.0868696	-0.371002	-0.0515087
1137_lincRNA:chr2:136327645	-1.34865	0.954602	-1.15855	-3.14246	-0.784397	0.822068	0.935534	0.39772	-1.25884	-0.0574965	0.185802	0.0209975	-1.18432	-0.542261	-1.9942	-0.6018	1.09472	-0.62112	0.0711737	-1.20151	0.757087	0.0243301	-0.548758	-0.0208592	0.69466	0.0208592	0.796649	1.45187	0.134854
1138_lincRNA:chr2:143988645	-0.334155	-0.473728	-0.34317	-0.424629	0.50032	0.737058	-0.0534689	0.0115221	-0.341783	0.237504	0.390781	0.245064	-0.870446	0.431655	1.09003	0.659927	-0.986921	-1.88438	-1.4606	-0.0849464	-1.17601	-0.0115218	0.0745783	0.665429	-1.45073	-1.76683	0.421494	0.11958	0.303687
1139_lincRNA:chr2:150072436	0.373343	-0.287392	0.400586	0.267487	-0.407989	0.897432	0.334119	-0.0495839	0.21003	-0.278457	0.0131392	0.589819	-0.886536	0.573908	-0.328381	0.0357213	0.161377	-0.0897923	-1.02666	-0.31759	-0.917182	-0.0131397	-0.86658	0.0369625	0.293402	-0.101506	0.463505	-0.612503	-0.808085
1140_lincRNA:chr2:156654675	1.07327	-0.54055	-0.964754	0.409711	-0.922919	-0.126451	-0.914657	-0.96811	1.3174	-0.954423	-0.85207	-0.520503	0.25875	-0.282612	-0.266075	-0.848928	1.28806	0.459278	0.877822	0.606489	0.680181	-0.619733	0.613492	0.682606	-0.277772	0.547821	1.49009	-0.613456	0.634167
1141_lincRNA:chr2:157361470	0.984474	-0.175674	0.610146	4.20506	0.330927	2.75327	-0.51786	0.811828	-0.00756288	0.819916	0.707766	-0.477774	-0.860158	0.899684	2.62921	1.37097	1.38721	0.873744	-0.535431	0.00756264	-0.518108	0.380403	0.684271	-0.435684	-0.363121	-0.774861	-0.576916	-0.832098	-0.0269325
1142_lincRNA:chr2:157361470	1.74073	0.144039	-0.0744352	-0.251863	4.34907	1.24371	-0.201603	-0.185591	0.455579	-0.315061	0.668645	-0.0312186	0.038188	0.741452	0.0312188	0.736415	-0.181189	-0.0780851	-0.119985	-0.199226	-0.240602	0.0583758	0.213701	0.0514505	0.102964	-0.503436	-0.155271	-0.434211	-0.10496
1143_lincRNA:chr2:173105462	-0.513215	0.5585	0.371853	0.622809	0.763538	0.83738	-0.616809	0.65175	0.317008	0.0890839	0.0214348	0.415146	-0.841889	-0.225948	1.26039	0.655751	-1.03125	-0.340496	0.197269	0.00885892	-0.738841	0.606909	-0.400873	-1.11547	-0.201905	-0.0967305	-0.00885892	0.340762	-0.245529
1144_lincRNA:chr2:181650800	-0.614567	-3.07562	0.093956	1.45561	-0.093956	-0.556502	0.162781	-1.09964	0.69569	-0.522984	2.73767	0.558277	-0.197986	-1.56431	-0.62527	0.48773	3.83036	0.60925	1.74267	0.767057	-0.881552	0.531386	0.442084	1.53487	3.80281	0.2238	-0.517471	-0.10798	1.92043
1145_lincRNA:chr2:22753100	0.718069	2.3543	-0.736987	1.09181	0.446839	0.0353279	-0.201726	-1.62515	-1.04334	-1.45751	-0.617146	-0.455927	0.552797	-0.777781	-2.07928	-0.0353284	1.58129	0.104942	-0.208343	1.00008	0.854389	0.0720968	0.326495	1.33821	0.534416	0.147754	0.0500846	1.2576	0.866984
1146_lincRNA:chr2:25774411	0.14374	-0.668546	-0.164393	-1.31259	-0.533552	0.201551	-1.43622	-1.10353	-1.75623	-1.20437	-1.42682	1.14696	0.0250311	0.726414	-1.06095	-1.42533	0.465094	-1.16012	-1.31355	0.308822	0.328191	0.924571	0.445641	0.429963	0.52034	0.683592	0.241625	-0.0861549	0.145723
1147_lincRNA:chr2:27394711	-0.109197	-0.940601	0.191525	-0.993676	0.173497	0.243263	-0.218982	-0.749206	0.468168	-0.283889	-1.96636	-0.950704	-0.787837	0.0554056	0.00731993	-0.186328	-0.015208	-0.216915	0.195685	0.266225	1.31648	0.822977	0.833853	-0.419896	0.201913	0.245699	0.0293822	0.102027	0.647498
1148_lincRNA:chr2:31001736	-0.0507239	0.201195	-0.107565	-0.258121	-0.132885	0.0113301	-0.131015	-0.175522	0.447199	0.021852	-0.112376	-0.04255	-0.440257	0.122419	0.121325	-0.193448	-0.19416	1.15131	-0.0687008	1.90472	1.34492	0.647684	0.754659	0.0204577	0.0943221	0.104262	-0.0411926	0.530743	-0.0668468
1149_lincRNA:chr2:33661335	-0.0442219	-0.445106	1.23989	-0.276187	-0.125383	-0.869162	-0.305209	-0.62011	1.01194	0.0503063	-1.07541	0.546133	-0.280086	0.48218	-0.491479	-1.6616	2.19548	-0.483206	-2.47003	1.55965	1.79792	0.734239	2.14788	0.0864077	1.40086	1.41255	0.0442219	-0.541625	1.09165
1150_lincRNA:chr2:33661335	1.5417	-0.0763209	1.74461	-2.29904	-0.861599	-1.86094	-0.805172	-0.450012	1.6117	0.0111566	-1.13179	1.51083	-0.574907	1.15011	-0.674181	-2.18815	3.01208	-0.108355	-1.58012	2.18594	2.98147	1.78601	2.90856	0.517767	2.0641	2.19313	0.379145	-0.465753	1.61733
1151_lincRNA:chr2:33661335	0.613959	-0.639337	1.26471	-1.8335	-1.24037	-1.17548	-0.420605	-1.62773	1.14761	0.211228	-1.79608	1.03773	-0.542953	0.782637	-0.561982	-2.9229	2.49951	-0.0148277	-1.0007	1.9975	2.51901	0.849324	2.61037	1.04596	1.81635	1.99202	0.0148273	-0.100273	1.17848
1152_lincRNA:chr2:36112429	-0.79491	-0.505917	-0.342445	0.901347	-0.47158	-0.223987	-0.89636	-0.479316	0.657536	-0.95529	-0.195845	-0.392374	0.42043	-0.0837071	-0.511307	0.534969	-0.264166	-0.773998	1.69691	2.65096	0.247332	0.0608206	-0.853213	1.03881	-0.653936	0.496007	1.11931	1.10862	0.817286
1153_lincRNA:chr2:36112819	-0.510086	0.486104	-0.754561	0.166913	-0.735228	-0.591917	0.507292	-0.834816	-0.2467	-0.808442	-0.0690739	-0.671962	1.10332	1.50211	0.5784	-0.790706	0.890487	0.519549	2.54881	1.41937	-0.276455	1.80581	-0.597057	1.04856	-0.55217	0.0690739	0.747028	-0.459181	0.846912
1154_lincRNA:chr2:60581618	0.184127	-0.87828	-1.84292	-0.292715	-1.83105	0.0821967	-0.138931	-0.347776	0.207921	-0.114288	-1.49404	0.294772	-1.80684	0.551818	-0.87033	0.0216401	0.930092	0.229234	-0.0216401	0.413101	0.85877	-0.13998	1.11055	1.00784	0.472929	0.183181	-1.36241	-1.50704	0.206656
1155_lincRNA:chr2:72818943	0.350006	0.385497	-0.880837	-0.394302	0.188333	-1.33657	-1.38154	-0.237129	0.295767	-0.763907	0.0381331	-0.631091	-1.53703	0.305264	0.815768	-0.412091	0.249224	0.689844	0.508237	0.454693	1.32948	-0.0413256	0.532555	-0.0381327	0.19604	-0.250578	0.19719	-1.08882	0.0560269
1156_lincRNA:chr2:72818943	-0.148571	-0.0696759	-0.603134	-0.116258	0.116891	-0.860531	-0.727399	-0.131681	0.174661	-0.835876	-0.399983	-0.480944	-1.76443	0.444162	0.41913	-0.396282	0.293446	-0.0301242	0.0301247	0.146689	0.620688	0.0578346	0.494469	0.262317	0.571179	-0.0531182	0.234715	-0.844379	0.513475
1157_lincRNA:chr2:75496518	0.281796	-0.874119	-0.116264	1.82388	-0.978027	0.292126	-1.22519	-0.121312	0.480822	-0.654702	-0.728389	-1.16116	-0.0661264	-1.12337	-0.3262	0.693427	1.65952	0.784004	2.22362	0.365377	1.18297	0.0661266	3.08677	0.21842	2.15631	-1.01589	-0.690247	-1.56748	2.55969
1158_lincRNA:chr2:77152807	-0.422059	0.573045	0.510125	-0.326315	0.813474	-0.125998	-0.5736	0.0142174	-0.279204	-0.570193	0.807234	-0.011764	-0.217231	0.355226	-0.383712	0.0117645	-0.475875	1.14078	2.99333	-0.321299	2.25747	0.0455236	0.636375	0.507187	2.55191	0.0529494	1.01545	0.207284	1.95126
1159_lincRNA:chr3:127170996	-1.21856	-0.356753	-0.3012	-0.461984	0.411479	-0.123123	0.0257606	0.024735	0.508977	0.652208	-0.238275	-0.694338	-1.36784	-0.442846	-0.0785985	0.267898	-0.289177	0.248163	-0.570444	0.550252	-0.141939	0.0226641	0.511427	0.911756	0.764525	0.703273	-0.103029	-0.109637	0.591406
1160_lincRNA:chr3:137736327	-0.000616	4.07416	0.0209081	3.60766	-0.0918552	2.35943	-0.062624	-0.102427	0.522764	-0.140104	-0.0648259	0.0733546	2.88597	0.0370412	0.195708	-0.144244	-0.0981035	0.0377491	-0.047101	-0.0955256	-0.120085	0.136068	0.0104266	0.139038	0.203303	-0.426041	0.000616	-0.328393	-0.0137036
1161_lincRNA:chr3:19211659	-0.843824	1.58273	1.16101	-0.229299	-0.5983	-0.450274	0.255053	0.704871	1.70888	0.329996	0.319737	-0.0763462	-0.719772	0.83726	1.15946	-0.0345833	-0.345286	1.4896	-0.445667	0.034368	-2.0959	-0.358943	0.0640116	0.370403	-0.859329	-1.34755	-0.063786	-0.948641	-0.885431
1162_lincRNA:chr3:19211659	-0.685045	1.99264	0.476951	-0.0262256	-0.751481	0.364018	0.268352	0.296974	1.58426	-0.00832319	0.156279	0.00832319	-1.32435	0.566344	0.629729	-0.759362	-0.784609	1.0335	-1.01112	-0.863438	-0.97577	-1.45085	-0.637086	0.017684	-0.0785794	-1.02309	-1.28527	-1.47729	-0.690469
1163_lincRNA:chr3:19793699	0.109718	0.477759	-0.111531	-0.0640397	0.655223	0.217025	0.202294	-0.0929456	-0.133711	0.00258684	-0.340235	-0.11696	-0.151549	0.750617	-0.113486	0.590253	-2.48852	-0.877661	-0.223507	-0.00258684	0.0942063	-1.0618	-0.393786	-2.9765	0.275171	-1.70685	0.284224	0.263014	-0.0155983
1164_lincRNA:chr3:34643323	0.118746	-0.365964	0.0590835	0.567706	0.382653	0.402131	-0.214682	0.506603	-0.356388	0.47793	-0.0205822	0.40415	-0.356446	-0.0262113	0.202863	0.451437	-0.364255	-1.16737	0.124297	-0.266695	-0.829927	-0.25336	0.656992	-0.203211	0.624705	-0.855036	-0.279789	-0.801894	0.11613
1165_lincRNA:chr3:36280098	-0.723355	-0.851588	-1.37574	1.28656	0.978098	-0.56986	0.229005	0.620244	-0.0356774	-0.792843	-0.431676	0.230087	-0.412017	-0.0139194	-1.56872	-0.345572	1.25229	-0.473575	1.06739	0.683856	0.681443	-0.617259	0.0562005	0.380975	0.247921	0.0139189	-0.10738	0.423527	0.616159
1166_lincRNA:chr3:40966969	-0.113456	0.268396	-0.00135982	-0.237532	-0.111288	0.0114031	-0.0905732	-0.171271	0.95703	-0.170064	-0.0928323	-0.0251203	-0.395644	0.00135982	0.163524	-0.176302	-0.157442	0.648037	1.77532	-0.11454	0.834973	0.0664425	0.0249941	0.915307	0.459507	0.146241	0.936294	-0.408116	0.527702
1167_lincRNA:chr3:41327493	-0.0425599	1.23443	0.000316	-0.156503	1.70084	0.12459	-0.00505102	-0.133512	0.491863	0.693781	0.0102948	0.0341545	0.354624	0.104114	0.243583	0.53334	-0.11588	-0.000316	-0.0615472	-0.0150259	-0.0266107	0.121482	-0.0275294	0.112989	0.159167	-0.455405	-0.0409944	-0.357866	-0.0480076
1168_lincRNA:chr3:50320320	3.358	0.608012	1.86612	0.0694056	-0.114129	-0.0769033	-3.80949	2.03155	-3.19769	-1.20939	-2.96795	0.4898	-2.59641	-1.2845	-0.584261	-3.30901	2.1569	-0.99309	-0.933984	0.680682	2.5289	2.27858	2.06358	0.7969	1.50271	0.128666	-0.288221	-0.0694056	0.969856
1169_lincRNA:chr3:52002170	-0.141101	0.237086	-0.00835872	-0.165592	-0.171088	2.40799	-0.0745845	1.41395	0.513934	0.780123	0.29348	0.754498	-0.447422	-0.0233598	1.01	-0.209511	-0.0928025	0.00518608	-0.0051862	-0.0886952	-0.0982086	0.101383	-0.0453984	0.113262	0.159001	-0.382922	-0.0485771	-0.296067	0.0417826
1170_lincRNA:chr3:52002170	-0.208537	-0.0318227	0.338236	-0.242006	0.649823	1.11929	-0.0321765	0.454998	0.0541949	0.378698	-0.470518	0.481582	-0.984237	0.554907	0.587092	0.0318232	-0.261293	-0.643629	0.801119	-0.303827	-0.121641	-0.0322418	-0.456471	0.173248	-0.092174	-0.114605	-0.698252	-0.458708	-0.541169
1171_lincRNA:chr3:52002170	-0.190171	0.266571	0.339287	0.867927	-0.0931337	2.42697	-0.0870396	2.12398	0.368842	4.14362	-0.0661733	0.0259434	-0.425002	0.0217168	1.96644	-0.111206	-0.218972	-0.119225	-0.158022	-0.0938766	0.143542	-0.00661242	-0.141086	0.00661254	0.0572648	-0.557857	-0.165803	-0.454157	-0.132998
1172_lincRNA:chr3:60292527	-0.300202	0.0960941	-0.336421	-0.713718	-0.260377	-1.35821	-0.900989	0.175692	1.52876	-0.904017	-0.964053	-0.411114	-0.939614	-0.0960946	-0.707576	-0.987042	-0.118171	1.54425	1.84041	1.10477	0.659609	-0.823838	0.955264	-0.200445	0.296975	-1.44753	0.775442	0.612194	0.743235
1173_lincRNA:chr3:65463150	-0.899826	0.286423	-0.815796	0.950962	0.969542	0.55291	1.30639	1.3445	0.241333	0.246396	-1.23511	0.000373	-1.98752	-0.207919	0.0354626	0.0826602	-1.2109	-1.15601	-1.69076	-1.66263	-0.236504	0.720705	-0.127925	-0.882422	-0.0941203	-2.07157	-0.792723	-0.0828047	-0.000374
1174_lincRNA:chr3:65729664	1.1054	-0.209141	-0.00842881	0.264539	-1.38861	-1.27255	-1.38833	0.507967	-0.0333128	-0.35733	0.908012	-0.294352	0.0814476	-1.28062	-0.49453	-0.318099	0.598366	0.281188	1.4909	0.677338	1.28565	0.556576	0.482802	1.11364	0.00842857	-0.449574	0.364707	-0.511297	1.06779
1175_lincRNA:chr3:78982395	-0.308873	-0.728832	2.04784	0.215935	0.630123	0.358766	-0.141463	-0.101666	0.0869298	-0.360754	-0.453506	-0.530429	0.705611	0.601133	0.218166	0.778137	-0.0879993	0.610964	-0.248853	-0.559642	-0.507949	-0.415444	-0.152374	-0.0392847	-0.202251	-0.341435	-0.658506	-0.842315	-0.162151
1176_lincRNA:chr3:79069438	-0.104341	-0.316971	-0.0224302	-2.05438	-0.819685	-0.0796902	-1.98186	0.249678	-1.34698	-2.08412	-0.334614	-0.13483	-0.120741	2.71968	-1.77156	-0.234503	1.98894	1.71817	2.31066	2.31523	0.912252	-0.178619	1.87145	3.04715	0.182681	-0.823972	-0.817557	-0.805728	0.855313
1177_lincRNA:chr3:79069438	0.317962	-1.58353	-0.472071	-1.80104	-1.23259	0.300096	-1.90399	0.202693	-1.19505	-1.55804	-1.88496	0.427776	-0.18868	-1.20016	-0.589326	-1.68796	1.81126	1.6655	2.36972	2.18736	0.810478	-0.765335	1.90028	2.86389	-1.46817	-0.974605	-0.143167	-0.940132	0.87861
1178_lincRNA:chr3:79069438	-0.269132	-1.12811	-0.660971	-1.65739	-1.50848	0.310921	-1.4946	-0.274928	0.395132	-0.625937	-0.703298	-0.314146	-1.44106	0.778855	-1.2414	-1.04027	2.21994	1.96036	2.61877	2.37973	0.139232	-0.167764	2.30056	3.49002	0.518325	-1.56281	-0.334871	-1.8604	1.61113
1179_lincRNA:chr3:85806420	0.018954	0.314485	0.512772	1.46328	0.549792	0.87095	-0.27598	1.67785	-0.888765	1.02451	-1.31709	-0.602334	-0.0653896	0.507501	0.59545	0.660685	-1.28817	-1.37212	-0.76723	0.344318	-1.22514	-0.981174	-0.588105	-0.0189543	-0.617551	-0.186061	-1.31993	-0.133641	0.738539
1180_lincRNA:chr4:115639749	1.18487	-0.95272	0.382276	-0.343413	-1.56357	0.602694	-1.24355	0.321707	0.337396	-0.993537	0.719372	0.0562935	-4.25496	-3.02502	-0.275142	-1.68653	0.0475044	-0.333859	0.125119	1.23745	2.23296	0.531524	0.945378	1.18432	1.13877	0.624152	-1.02519	-0.605402	1.89872
1181_lincRNA:chr4:123361002	4.22836	0.336053	-0.742062	-0.54011	-0.743684	-0.59981	-0.049942	0.494202	-0.206638	-0.822652	-0.340536	1.7921	2.15533	0.0499418	-0.483531	-0.807111	2.62808	-0.681453	1.62812	-0.749399	4.94349	-0.303252	4.79189	0.312782	1.85822	3.82735	3.53521	-1.03434	0.940308
1182_lincRNA:chr4:126710640	1.40858	-0.783066	-0.0444524	-1.50237	-0.0981169	-0.281138	0.731843	0.477709	-0.509456	-0.186461	0.22649	-0.317685	-0.43894	-0.955955	-0.499247	0.207175	-0.355442	0.952468	1.09928	0.212722	0.226457	0.00953507	0.379129	0.408679	0.448744	0.0800011	0.0778193	-0.00953507	0.316867
1183_lincRNA:chr4:128727331	-0.782316	0.540501	-0.717957	-0.408093	1.96411	0.124677	-1.61292	-1.54063	-1.01322	-1.70385	0.0463252	-1.50509	-0.743906	-1.5259	-1.405	-0.0852323	-0.87093	-1.48544	0.273997	0.504151	-0.010313	0.010313	0.499645	1.20516	1.0914	0.533402	-0.159051	0.532915	0.407341
1184_lincRNA:chr4:128727332	-0.0445662	3.00448	-0.502439	0.897375	0.471666	-0.00753355	-0.70041	1.04621	1.21873	-0.93173	-0.777847	0.237874	0.469421	1.22935	0.378583	0.522159	-0.397828	-0.388575	0.541338	-0.266933	-1.03735	-0.654668	-0.487169	-0.133869	0.499897	0.045583	0.0981345	-0.830659	-0.0501468
1185_lincRNA:chr4:131903928	0.388054	-1.09454	0.082339	-0.398202	-0.082339	-0.554466	-0.809998	-0.365883	0.195608	-0.538215	-0.708531	-2.03236	-2.05606	-0.725095	0.155875	-1.44385	0.202366	1.25562	0.412101	0.351634	0.399835	-0.137671	1.0903	0.497147	0.234865	0.600136	-1.42396	0.752481	2.2734
1186_lincRNA:chr4:132897264	-0.819196	0.793201	0.185397	-0.916678	-0.771325	0.126866	-0.856441	-0.829092	-0.24126	-0.93834	0.42788	-0.695719	0.13417	-0.771266	-0.591215	-0.327468	0.68612	3.15219	0.86363	2.9905	0.62315	0.705658	-0.758718	1.21804	0.459796	0.10763	-0.576392	-0.304909	0.366328
1187_lincRNA:chr4:135138014	-0.375972	0.383037	0.143992	-0.0277596	-0.709882	-0.970989	-0.259271	1.3678	-0.255877	-1.1466	-0.491545	-0.971247	-1.37883	0.546258	-0.815768	-1.16224	0.67001	-0.147847	1.5862	-0.877203	-0.183408	0.424836	0.0277596	0.707639	1.50945	0.842111	-1.09923	0.494787	0.337584
1188_lincRNA:chr4:138653689	-0.705391	-0.631027	0.362106	0.0996575	-0.121146	0.974973	0.0187116	0.0103908	-1.09752	-1.00373	-0.730967	0.671755	-0.312402	-0.470423	-0.593638	-0.785173	0.49737	-0.405859	-0.913268	0.157847	0.447254	0.432399	0.603168	0.841279	0.693121	0.46539	0.177148	-0.572171	-0.112607
1189_lincRNA:chr4:141100989	0.60742	0.662047	-0.0344076	0.699845	0.129494	1.62945	-0.694755	-0.284914	-0.621438	-1.21456	0.054044	0.919943	1.36746	0.588076	-0.888428	1.68476	-1.48731	-1.88769	-0.591654	-0.432246	0.922575	-0.383764	0.128993	0.0508568	-0.966555	-0.560801	-0.238847	0.472795	0.0344074
1190_lincRNA:chr4:146965675	-0.0257368	0.449165	-0.0405641	0.0761266	0.273267	0.16351	0.278925	-0.231138	0.398259	0.0257368	0.474156	-0.524793	-0.653127	-0.259314	-0.263945	0.34798	-0.954047	-0.213755	-0.544012	-0.778202	0.0628951	-1.50131	0.317915	-0.441308	0.224832	-0.507396	-1.06879	-0.470032	-0.36482
1191_lincRNA:chr4:33367670	-0.567476	-0.0735164	0.298397	0.284338	0.630429	0.00178337	0.317013	0.0625429	0.214355	0.408829	0.178712	-0.0868359	-0.268808	0.76977	1.00914	0.23235	-0.22227	-0.56743	-1.14514	-0.222095	-0.541068	0.6884	-0.0203705	-0.199109	0.235721	-0.428305	-0.416733	-0.111486	-0.205981
1192_lincRNA:chr4:33375464	-0.179135	-0.57606	-0.836198	0.314206	0.634722	0.804936	0.256101	0.39237	-0.936795	0.0947664	-0.448424	0.687129	0.172405	0.373723	0.588198	0.287245	-0.513429	-1.01131	-1.22785	-0.399304	-0.484702	0.472728	0.0902986	0.377218	0.674121	-0.15042	-1.45753	-1.04559	-0.241984
1193_lincRNA:chr4:3746945	-0.0821567	-0.237897	0.931881	-0.52469	0.907598	-1.43644	-1.11297	0.151949	-0.106231	-0.201194	-0.0946326	0.721822	-2.18401	-0.969112	-1.26651	-1.05304	0.558498	0.586484	-0.570378	0.976006	0.735703	2.56621	1.01845	0.550504	1.34833	0.0887003	0.185689	-0.275288	0.79505
1194_lincRNA:chr4:3756167	-0.13481	0.304591	0.0297003	0.429754	0.012558	-1.77524	-1.26576	-0.0313478	0.0851455	-0.289057	-0.012558	0.366673	-2.70705	-1.31404	0.182906	-2.48399	0.406676	0.437518	-0.0768561	0.633013	0.832397	0.126531	1.05186	-0.0769453	1.06253	0.788972	-0.995779	-0.89024	-0.199523
1195_lincRNA:chr4:44181997	0.992166	-0.407692	-0.201422	-0.835143	-0.641491	-1.68697	-1.89368	0.62231	-1.23605	-1.39502	0.158371	0.30375	0.114201	0.176104	-1.13226	-1.22624	0.50096	-1.72219	0.587106	-0.25719	0.493483	-0.761416	1.00955	1.35123	0.31716	0.0373945	0.46911	-0.382947	1.10139
1196_lincRNA:chr4:44181997	0.0725017	0.410368	-1.52483	-0.644256	-0.517288	-0.075345	1.07831	0.700626	-0.969802	-1.45757	-0.276948	-0.0099771	0.597039	-1.28445	-0.127096	-0.340354	-0.146606	3.07881	3.35049	0.393759	-0.325356	0.00997686	0.257105	0.718484	0.538203	0.208812	0.773176	-0.394239	0.528583
1197_lincRNA:chr4:59306575	0.151286	0.032248	0.0929456	-1.07318	1.73743	-1.36742	-0.9254	-0.213944	-0.392385	-1.13608	-0.0439696	-0.618683	-0.763914	-1.73488	0.0930553	-0.495322	0.0410805	-0.11736	0.412556	0.0822053	0.881396	0.0155158	-0.562649	0.489189	0.301073	0.582061	-0.532613	-0.0155153	0.62819
1198_lincRNA:chr4:88583425	-1.81292	-1.52736	-0.143107	0.175535	0.846791	0.0153191	0.571866	-0.566758	0.758989	0.690481	0.0353892	0.0347044	0.185447	0.0582411	0.273811	0.832145	-1.38786	-0.918087	0.163234	-0.85994	-1.87414	-1.6175	-0.175584	-0.968289	0.0746953	-0.608355	-0.998008	-0.808405	-0.0153189
1199_lincRNA:chr4:88583425	0.0126982	-0.529496	1.35285	3.65185	-0.855143	-0.697257	0.211447	2.70186	1.77925	2.89173	0.979272	-0.339835	0.820014	-0.174059	0.243655	1.7468	-0.693675	-0.747908	-0.59087	-0.0126982	-0.869799	-0.679421	-0.232184	0.126747	0.812537	0.750461	-0.198035	-0.454347	-0.355476
1200_lincRNA:chr4:88583425	2.585	0.32227	-0.0689046	3.24638	-0.034659	0.0888606	-0.0303712	1.34108	0.461189	2.87963	-0.00718439	-0.0303288	-0.354968	0.0900168	0.223623	0.743913	-0.161229	-0.0285578	-0.0969777	-0.0294232	-0.0350161	0.00718427	-0.105646	0.0260729	0.104935	-0.486127	-0.103464	-0.406842	-0.0971888
1201_lincRNA:chr5:105032961	-0.810416	-3.55222	0.640534	-1.11666	0.383836	0.196496	-0.368852	-0.0797667	-0.759063	0.482727	-1.8058	0.0490637	-1.29118	0.140902	-0.536645	-0.804683	-0.228321	0.022409	-0.496816	-0.391175	-0.022409	0.188406	-0.190972	0.230314	1.07127	0.593277	0.708734	-0.122569	0.576601
1202_lincRNA:chr5:106121842	-0.27028	0.201737	1.27854	-1.02509	0.0628262	1.10287	-0.521914	1.29932	1.6651	1.14541	0.225862	-1.88133	-1.49757	0.86818	-0.237533	1.5436	-1.26619	-0.023231	0.0786986	0.23588	1.56265	-1.29691	0.0542717	-0.121936	0.023231	-1.61645	-1.4856	-1.45699	-2.10024
1203_lincRNA:chr5:106121842	-0.435923	0.127596	0.960838	-0.827892	0.457073	1.09296	-1.03358	0.736628	1.93641	1.46853	-0.404489	-1.88545	1.64651	0.723823	-1.87207	1.86319	-0.976363	-0.020364	0.254606	0.0203643	1.45082	-0.767153	-0.671119	-0.518192	-0.695924	-0.669957	-2.0189	-2.31814	-2.00471
1204_lincRNA:chr5:106125123	-0.744295	0.197773	1.50211	-0.0231147	0.605332	1.72915	-0.0548794	1.55957	2.24315	1.58317	0.53116	-0.725261	-2.11683	1.52493	-1.27227	1.73774	-1.21697	0.232622	-0.339011	0.0231149	1.18521	-1.68664	0.678595	-0.450545	-0.37931	-0.476618	-1.83585	-1.45119	-1.82176
1205_lincRNA:chr5:106982442	-0.774794	1.35007	-0.0576048	2.49086	0.299652	-0.812845	0.497486	0.908801	-0.758203	0.281492	0.87833	-1.21251	0.494355	0.958732	0.0576048	0.0822949	-0.0678532	-0.893261	-1.7906	1.05444	0.373499	-0.275303	-0.0593739	-0.9471	-0.359585	-0.380106	-0.461658	-0.372453	-0.76627
1206_lincRNA:chr5:106982442	-0.332808	0.0198426	0.00912571	1.64676	0.34541	-0.234792	-0.322522	3.18608	0.246125	-0.415296	0.764153	0.795547	0.610261	1.47476	1.31426	-0.432029	0.698385	-0.0309589	-0.307842	0.537096	-0.324399	0.672571	-0.343772	-0.217518	-0.145279	-0.266259	-0.0471907	-0.63417	-0.302242
1207_lincRNA:chr5:109156118	-0.274919	0.154373	0.16196	1.58281	-0.203853	-0.0634056	-0.189888	0.340539	1.719	0.313827	1.09111	-0.168201	-0.524166	0.904143	0.851238	0.830806	0.332636	-0.191407	-0.224626	-0.181161	-0.194537	-0.1433	-0.223624	0.483753	-0.053259	-0.591901	-0.263804	0.0433397	-0.101397
1208_lincRNA:chr5:110502650	-0.0618458	0.163531	-0.0765424	-0.241831	1.08371	-0.059671	-0.168166	-0.138167	0.486281	1.48589	-0.0494685	-0.00590515	-0.503428	-0.0652986	1.27114	-0.282434	-0.118457	0.00590527	1.10426	0.457967	-0.188762	0.946544	0.443269	0.76512	1.14499	1.9144	-0.0329864	1.90463	0.548165
1209_lincRNA:chr5:113594167	0.257323	0.313223	-0.827812	-0.474624	-0.113305	0.281307	-0.996791	0.212447	1.04277	-1.32042	0.272465	-0.536417	-0.193748	-0.555773	-1.00816	-0.628247	0.441791	0.20035	2.5569	0.522769	-0.0917902	0.00643015	-1.21378	0.546569	-0.00643015	0.954798	-0.0852139	0.320812	0.639032
1210_lincRNA:chr5:118919606	0.27575	0.411218	-0.558565	-0.22314	-0.432381	-0.385431	0.150904	-0.254298	-0.0478873	0.958886	-0.603521	-0.502786	-0.952109	-0.0946207	-0.363097	-0.687139	2.31088	3.24554	1.28343	0.0104122	0.467521	-0.0104125	-0.570486	0.37213	-0.355235	0.898633	-0.518851	0.543915	1.52336
1211_lincRNA:chr5:52584616	-0.152781	0.291508	-0.143659	0.800818	-0.187678	1.09723	1.27084	1.8072	1.73926	1.34972	-0.1605	-0.0996561	-0.493046	0.458648	0.930904	0.759072	0.340472	1.65393	-0.205901	-0.18963	-0.205117	-0.0262367	-0.158572	0.641418	0.0262368	-0.578765	-0.123431	-0.480564	-0.161295
1212_lincRNA:chr5:52998788	-0.445181	-0.42829	0.00307703	0.234011	-0.369375	-0.284261	-0.643679	-0.102335	0.123538	0.532523	-0.438096	-0.791549	-1.0038	-0.524572	-0.378968	-0.129093	0.372532	0.0717912	0.328274	1.80264	-0.244657	-0.420453	-0.2808	0.445973	0.399842	-0.00307655	0.333971	-0.137188	0.30578
1213_lincRNA:chr5:54053328	-0.107697	0.207016	-0.405721	-0.589876	0.190986	-0.0581546	-0.672703	0.615914	0.0869889	-0.0687602	-0.426972	-0.462115	-0.454394	-0.0891879	0.274447	-0.273721	0.301481	-0.370449	0.957722	0.188836	1.52443	0.235964	0.263138	0.45459	-0.00256014	0.14444	-0.337854	-0.102839	0.256068
1214_lincRNA:chr5:74487385	-0.110877	0.000695	0.0576923	-0.731073	-0.578902	0.0663626	-0.000695	0.0631783	-0.197257	-0.751957	-0.291219	-0.286335	-0.461771	-0.751082	-0.699806	0.201424	0.491338	-0.48138	0.283047	0.383414	-0.144781	0.32226	0.0953643	0.385566	0.178456	0.158948	-0.698533	0.694569	-0.0257111
1215_lincRNA:chr5:92556322	-0.105007	0.242733	-0.054683	-0.198584	-0.13041	-0.00364578	-0.096706	-0.103236	0.482802	-0.179032	-0.116014	0.013497	-0.396763	-0.0198311	0.164401	-0.189792	1.31467	0.0457736	0.351373	1.03017	-0.16366	0.0800084	0.0700835	2.50508	1.91999	-0.460423	1.16183	-0.388269	-0.0636603
1216_lincRNA:chr6:108157117	-0.000165	-0.218506	-0.15893	0.36433	-0.378923	-0.664848	0.052247	0.83799	0.0725465	-0.109493	0.000165	0.102745	-0.078979	-0.731049	-0.628533	0.016499	1.50559	-0.0679665	0.265593	0.720068	0.0678821	0.0165238	1.39933	0.821568	0.631836	0.0974097	-0.381615	-0.199553	0.0086236
1217_lincRNA:chr6:115468025	-0.803663	0.753121	0.349138	-1.73127	-0.763752	-1.54411	-0.0846896	0.180203	1.82377	0.806939	0.0229809	-0.91797	-2.00886	-1.58923	0.163951	-1.74433	1.38418	0.0436633	0.392964	0.903574	-0.0229812	-0.141789	1.77195	0.318781	0.521778	0.906096	-0.676649	-1.34328	1.81059
1218_lincRNA:chr6:120670699	0.307311	1.02999	-0.100031	-0.314835	-0.192552	-0.0507936	-0.181128	-0.244037	0.314542	-0.298394	-0.122146	1.48203	-0.510216	2.76925	0.0771708	-0.240025	2.44723	-0.230061	0.0372505	1.84381	2.82821	-0.057513	1.54009	-0.0372505	2.60501	3.84508	2.74658	0.84533	2.09597
1219_lincRNA:chr6:120670699	0.151188	-0.0827355	3.16725	-1.22406	-1.18627	0.0827353	-1.1527	-0.557715	-0.496295	-1.22283	-1.15668	1.2076	-0.633662	1.10042	-0.926183	-1.26188	2.54555	-0.974952	0.382515	2.79692	2.97691	1.2013	0.609747	0.626917	2.10824	3.59367	0.256437	-1.34313	2.15908
1220_lincRNA:chr6:122725638	-0.569629	0.73318	0.280716	0.34551	1.77134	0.197126	1.39805	-0.123629	0.0298164	0.04719	-0.594245	-0.430744	-0.868509	0.262989	1.1272	0.364567	-0.56772	-0.483044	-0.51634	-0.156054	-0.637421	0.800323	-0.421277	-0.349892	-0.289793	-0.893312	-0.559757	-0.0298166	-0.485044
1221_lincRNA:chr6:128397450	0.393071	-1.09178	-1.0556	-1.51244	-1.44958	-1.29506	-1.43161	0.143451	1.13744	-1.31	-1.11642	-1.30103	-1.74049	-1.144	0.573573	0.817314	0.323747	0.789844	-0.0181892	0.650714	0.927435	-0.0246623	-1.22108	-0.246168	-1.14628	0.757855	-0.475031	0.147162	0.256158
1222_lincRNA:chr6:131272447	-0.305637	-0.620094	0.0290592	-0.497934	-0.434994	-0.37764	0.0847235	-0.587157	0.170679	-0.155708	-1.39283	-0.377293	-0.244123	0.523076	-0.237119	-0.22929	0.520659	-0.0290592	1.65261	0.812728	-0.528161	-0.0903132	0.529619	0.538193	0.0943768	0.48767	-0.762696	0.82601	0.415734
1223_lincRNA:chr6:134838675	-0.303505	-0.871031	0.86059	-0.0661075	0.368977	-1.05716	0.645274	0.173714	0.692813	-0.751445	-0.46859	-1.12147	-1.51117	0.170523	-0.945337	-0.160796	0.922625	-0.462023	0.888221	0.713216	0.9313	0.28537	0.977404	1.53076	-0.254848	0.561376	-1.1139	-0.00585556	-0.507501
1224_lincRNA:chr6:134879009	-1.20778	-1.41094	-0.0357203	-0.590335	-0.725472	-0.395427	-1.50799	0.667447	1.20077	0.228702	-0.423221	-0.48242	-2.67551	-0.428123	0.631684	0.224697	0.925255	0.68798	-0.230298	0.815715	-0.735985	-0.0106826	0.420592	0.603659	0.988837	0.0106826	-0.398432	-0.886409	1.43159
1225_lincRNA:chr6:146495766	0.460188	-0.83684	-0.195812	-0.809621	-0.723772	-0.588356	-1.19859	-0.187328	0.146115	0.0022769	0.101657	0.0359116	-1.03505	-0.0853167	0.265893	-0.0144715	-0.10762	-0.19563	0.329677	0.207018	1.39825	-0.00227666	0.530304	-1.18997	0.0532587	0.691509	-0.645279	0.226434	0.956164
1226_lincRNA:chr6:23105525	1.26995	0.964774	0.124506	-0.300001	0.0940909	-0.229582	-0.372701	0.281467	-0.525813	-0.537478	-0.0996089	-0.122062	0.197431	0.0671692	-0.472813	-0.197344	1.15675	-0.499757	1.02388	1.07168	0.507696	0.310531	1.24794	0.0468369	0.712776	0.2388	0.0143323	-0.410758	0.461212
1227_lincRNA:chr6:23105525	-0.00398541	-0.0877533	-1.32087	-0.844187	-0.782226	0.264357	-0.135684	0.00398541	0.671056	-1.42569	-0.678872	0.49454	0.359591	-1.26564	-0.639651	0.310882	0.196539	-0.216249	1.18071	0.628708	-0.775034	-1.1787	0.806923	0.496388	0.793303	0.42967	0.814781	0.515551	0.36236
1228_lincRNA:chr6:31267612	0.743006	-0.688519	0.323292	-1.32814	0.201182	-0.707271	-1.22674	0.839499	-0.652035	-0.734957	-1.24592	0.763092	-1.61406	-0.110933	-0.43519	-1.33826	1.41375	-1.15195	1.44012	0.31941	0.422557	-1.06038	-0.676053	1.41754	-0.891919	-0.130619	1.49849	0.655776	2.31839
1229_lincRNA:chr6:39205913	-0.295047	-0.536814	1.31898	1.43678	1.29784	2.37289	0.0916119	2.39245	-0.633792	-0.348502	2.66788	0.37857	-1.16646	-0.077744	1.22643	0.448688	-0.606988	-0.107401	1.00249	-0.26371	-1.23384	0.269195	0.346482	-0.566657	0.608401	-0.613236	-1.11347	0.487315	-0.538277
1230_lincRNA:chr6:52046805	-0.0495958	0.209635	-0.063594	2.47943	1.70266	2.23784	-0.102806	3.35708	0.460997	-0.183744	-0.0439606	-0.0011822	-0.434701	1.22983	0.132226	-0.165892	-0.157714	-0.00806487	-0.0817498	-0.10954	-0.0992663	0.0453712	-0.0709362	0.0625474	0.135247	-0.451043	0.00118232	-0.341824	-0.0261265
1231_lincRNA:chr6:52046805	-0.623763	-0.00382996	-0.527884	3.33487	1.34608	3.30993	-0.621734	3.48657	0.00382996	0.491942	1.82021	-0.474424	-0.937698	1.62327	0.670117	-0.690936	1.07529	-0.539671	-0.548582	-0.64177	-0.667368	-0.399112	-0.527508	1.47144	-0.304583	-0.314382	0.712682	-0.800265	-0.480726
1232_lincRNA:chr6:82573600	-0.229996	0.208347	-1.11797	-0.340373	0.486258	-1.51601	0.216449	-0.685808	0.184071	-0.353175	-0.713283	0.618157	-1.33754	-0.20492	-1.33586	0.8325	0.366916	0.0430861	0.440667	0.0529222	-0.399594	0.211935	0.360159	-0.557222	-0.0621181	0.612863	-0.0563703	2.32033	0.336751
1233_lincRNA:chr6:86477309	-0.106701	0.177923	-0.0451953	-0.209623	-0.187009	-0.047707	-0.151606	-0.128627	0.465965	-0.234762	0.606649	0.0121206	-0.322153	-0.0641662	0.548778	-0.248387	0.508341	-0.0375782	1.23436	3.36284	0.316644	0.0741831	0.100213	3.74477	0.148874	-0.47668	-0.120384	3.08611	0.399165
1234_lincRNA:chr7:111526943	0.671488	-0.821248	0.145524	-0.302563	0.427138	-0.485569	-0.702655	-0.546446	0.655996	0.282553	-1.88895	-0.0105515	-1.32238	0.147292	0.269396	0.327647	0.807281	0.0105505	0.274177	0.445718	0.804836	-0.0631952	0.826101	-0.483431	0.828265	1.43818	-0.359096	-0.132277	-0.061573
1235_lincRNA:chr7:111526943	0.730537	-0.761673	0.0275335	-0.309821	0.213527	-0.590941	-0.83534	-0.759115	0.645957	0.394232	-1.78342	0.00433064	-1.42109	-0.00433064	0.0794678	0.250217	0.989855	-0.126463	0.322832	0.542504	0.917402	-0.235347	0.875536	-0.513592	0.757787	1.24858	-0.463288	-0.138309	-0.157565
1236_lincRNA:chr7:118248833	-0.576083	0.219396	-0.243104	-0.0288198	0.241269	-1.30846	-0.604371	1.00554	-0.322967	-0.26099	-1.51203	-1.10129	-0.774362	0.0192962	-1.15439	-2.04813	-0.0505846	0.16608	-0.446171	-0.405152	-0.546077	0.180115	-0.319484	-0.754164	0.057708	0.0590506	0.491767	0.471866	0.213188
1237_lincRNA:chr7:131819366	2.75915	0.324499	-0.0646228	0.486777	-0.0171082	1.46778	-0.0215625	0.0607449	0.473094	-0.100297	0.00416744	0.00151265	-0.00151265	0.107388	0.238093	-0.0534164	-0.152159	-0.00589395	-0.0749102	-0.0163959	-0.0251768	0.0329339	-0.0728782	0.0521786	0.140219	-0.348511	-0.0519251	-0.360078	-0.046435
1238_lincRNA:chr7:134595900	0.920649	-0.5756	-0.801246	-0.994795	1.25462	-1.11188	0.153402	-0.0983348	0.276461	-1.34751	-0.00549793	-2.2962	-1.15305	-0.354124	-0.502357	0.894297	-0.431683	0.218326	0.733754	0.348323	0.968253	0.234137	0.858358	-0.907165	0.832221	-0.237093	1.15844	0.00575209	-0.322225
1239_lincRNA:chr7:134620707	0.0112233	-0.484739	0.315795	1.67e-05	1.09094	-0.0232286	0.0806913	-0.231752	4.31692	0.392166	0.368273	-0.0774631	-0.057302	0.161013	0.0223265	0.608532	-0.486999	-0.150148	-0.313983	0.0423608	0.00741959	0.0138049	-0.345862	-0.915475	-0.24685	-0.0403314	-0.739672	-0.405241	0.0648708
1240_lincRNA:chr7:134779841	0.0957005	0.311023	-0.131164	-0.458227	-0.113905	-0.186337	1.90132	-0.395298	0.222013	-0.406343	-0.311441	0.985747	-0.648079	0.623138	-0.0761144	-0.390531	1.16847	0.889063	2.09334	0.662592	0.675321	-0.20806	-0.316715	0.537349	1.8477	0.355491	-0.226283	0.689468	0.845941
1241_lincRNA:chr7:13533925	0.717366	0.462724	0.242631	1.01902	0.217061	-0.730536	-0.857	1.34284	1.2805	0.376025	-0.835794	1.02211	0.563773	1.24404	-0.620151	0.333695	-0.0258729	-0.662966	0.778881	-0.864297	-0.847639	0.172647	-0.900237	-0.17946	0.821747	-0.174377	0.0735865	-1.20476	-0.877145
1242_lincRNA:chr7:26054813	-0.284218	0.0992703	-0.56181	0.259365	-0.287265	0.410609	0.734355	0.577572	-0.999194	0.251614	-0.195431	-0.0966709	-0.0889418	0.55734	0.0378716	1.00119	0.0893853	-0.540091	-0.355528	-0.386801	-0.0401614	0.330904	-0.222533	-0.56261	-0.0378716	-0.185311	-0.781798	-1.20346	-0.321519
1243_lincRNA:chr7:26212709	-0.874249	-0.123324	-0.383235	0.601454	-0.601779	0.530102	0.0300221	0.475434	-0.0538368	-1.02345	0.220985	-0.808029	0.123751	-0.152161	-0.479075	-0.577961	-0.011734	-0.00729132	-0.265173	0.00729084	-0.433482	0.0355172	0.20188	0.402822	0.67604	0.650057	1.04386	0.573049	0.456321
1244_lincRNA:chr7:37480456	2.33399	-0.182974	-0.470537	-0.590003	-0.54355	-0.411712	0.429807	-0.455517	0.0793319	-0.59634	-0.533126	1.33709	-0.42248	-0.443363	1.03219	-0.59566	0.0700395	1.44149	1.88241	-0.11354	2.50914	-0.238287	2.82069	0.93445	1.75315	2.8653	-0.0560582	-0.757116	2.60042
1245_lincRNA:chr7:4827340	0.00528204	0.659077	-0.0725356	4.08735	-0.0532944	0.0823166	-0.060119	0.557739	0.473531	-0.131547	0.526974	-0.00862813	-0.370989	0.0692568	4.14242	1.21641	-0.162771	-0.00528216	-0.0945154	-0.0598851	-0.0652513	0.0291568	-0.0807098	0.0499939	0.134658	-0.459686	-0.0287256	-0.369329	-0.0526441
1246_lincRNA:chr7:4827340	-0.402249	0.737554	-0.507781	-0.260561	-2.05	-0.270912	1.76004	-0.862495	0.640265	0.224398	-0.288929	-0.903544	-1.76425	0.166525	-0.0426187	-0.231357	3.0567	3.16236	-1.01777	-0.262001	-0.0606093	2.27901	-0.407	0.0426183	-1.0349	1.78263	1.672	1.44282	-0.704335
1247_lincRNA:chr7:4827340	-0.604987	0.0811167	-0.512579	0.11416	-0.576558	-0.228244	-0.0627279	-2.51799	0.195085	0.285294	-0.0429058	-1.42631	-1.66467	0.456208	-0.262858	-0.164899	1.18603	0.459439	-0.441103	-0.100497	-0.454161	0.406081	0.219033	-0.116293	0.0429049	0.268915	0.395987	-0.229407	-0.581226
1248_lincRNA:chr7:4827340	-0.673477	-0.0215907	-0.677823	-0.211594	-0.653628	-0.0714603	1.34276	-0.513768	0.237542	0.102161	-0.145255	-1.42653	-1.58157	0.424336	-0.255178	0.0215912	2.21405	2.29671	-0.884149	-0.345216	-0.309599	1.93563	-1.00442	0.417259	-0.449042	1.09915	1.3231	1.14833	-0.288441
1249_lincRNA:chr7:50545068	0.910875	2.59871	-0.0851183	-0.245015	0.671952	0.0428193	0.405265	0.686667	0.412328	-0.173909	-0.0787728	-0.0384179	0.657162	0.00857162	0.143257	0.361922	-0.199581	-0.0645493	-0.130555	-0.104761	0.0655948	0.024737	-0.107031	0.0325028	0.0929574	-0.087307	0.278029	-0.401782	-0.0871654
1250_lincRNA:chr7:66570691	-0.775719	0.458989	-0.827026	-0.675684	0.909798	0.377968	0.68117	0.0228193	0.448972	-0.914424	0.212713	-0.640076	1.08029	1.05818	0.813283	-0.336994	-0.884219	-0.427973	-0.815023	-0.764187	-0.139859	-0.714664	-0.022819	0.392382	-0.232043	0.332262	-0.0642207	-0.269014	-0.793909
1251_lincRNA:chr7:89433125	0.0781922	-1.87022	-1.09174	-0.940048	0.515111	0.0933394	-1.17824	-0.485411	0.0135202	-1.64882	-1.292	0.344484	-0.93082	-0.0135202	0.785554	-0.677443	0.0325594	-0.552657	0.862963	-0.0576811	-0.674313	0.368237	0.0583882	0.359209	0.614843	0.0883055	0.977646	-0.340079	-0.182562
1252_lincRNA:chr7:91558475	-1.54713	-1.30743	0.138657	-0.412942	0.550959	0.0671985	0.556483	0.576927	-1.05723	-1.5541	-1.59982	0.194343	-0.724803	-0.82172	-1.01483	-0.89187	-0.0929387	-1.52999	0.0935888	0.0726817	0.0736015	1.17918	0.0755174	0.0353053	0.832725	0.628297	0.148223	-0.0800958	0.129264
1253_lincRNA:chr8:105795290	-0.496824	0.90882	-0.00541925	0.355866	0.471422	0.521724	-0.573713	0.0512166	0.00541925	0.712592	1.51282	0.720716	-0.372357	-0.181585	-0.333893	-0.664523	-0.625092	-0.289534	-0.109354	0.0431256	-0.583443	0.177339	-0.575643	-0.448683	-0.376594	-0.946686	-0.425133	-0.872816	0.465449
1254_lincRNA:chr8:108098325	0.913098	0.194277	-0.547089	0.298667	0.23801	0.573545	-0.247337	0.240659	-0.678245	0.252347	-0.669766	0.0924058	-0.106597	0.548029	-0.127867	0.439769	-1.10467	-0.74538	0.159529	-0.334144	-1.14994	0.491906	-0.0127931	-0.564512	0.270902	-0.499117	-0.066493	-0.723422	0.20644
1255_lincRNA:chr8:113968152	-0.0471809	0.176961	-0.0747501	0.0310048	-0.146207	0.00852346	-0.130691	-0.128864	0.469937	-0.219505	-0.114096	-0.00025	-0.464733	-0.0311103	0.0991956	-0.202492	0.528673	0.00025	1.74594	-0.139866	-0.125107	1.27019	-0.0729655	0.525954	0.134521	0.769949	0.27688	-0.340322	-0.029465
1256_lincRNA:chr8:122945743	-0.0969135	0.154808	2.43153	-0.274782	-0.173761	-0.0161662	1.77726	-0.219436	1.47259	2.70709	-0.141397	0.877282	-0.477274	3.53622	1.82092	2.11114	-0.243066	-0.0780355	0.677911	-0.1737	-0.186046	-0.00631952	-0.124131	0.0063194	0.0686195	-0.527253	-0.0395504	-0.426221	-0.0984476
1257_lincRNA:chr8:122945743	-0.534175	-0.325827	1.25217	-0.120973	0.24606	0.0306697	0.723402	-0.249645	0.544857	1.08196	-0.756415	1.05395	-0.0407867	2.0322	-0.0432448	0.642405	-1.26443	-0.394585	-0.412661	0.256691	0.0169935	-0.630671	-0.183149	0.189989	-0.0175238	-0.479331	0.0327897	0.317484	0.08676
1258_lincRNA:chr8:123901815	-0.428341	-0.323762	-0.598106	-0.00286961	-0.645268	0.00286937	0.469413	-0.689788	-0.0742359	0.132665	-0.558512	0.469921	-0.9525	-0.520329	-0.380326	0.895988	0.658406	0.0332804	0.833277	-0.647119	0.972329	-0.264532	1.27127	0.512561	1.3137	-0.863634	1.79213	-0.0417237	0.898746
1259_lincRNA:chr8:18895366	-0.229387	0.165033	-0.223038	0.539409	0.69216	0.949362	-0.179472	0.377083	0.312302	0.460869	0.11791	-0.155043	0.0146363	-0.0504931	1.30515	2.03041	-0.312935	0.293902	-0.229452	0.129421	-0.183002	-0.125558	-0.227394	-0.107025	-0.0189275	0.239371	0.057456	-0.397474	0.296642
1260_lincRNA:chr8:35652473	-0.193615	-1.21075	0.544311	-0.316629	-0.00409937	-0.453344	0.534907	-0.279378	-0.29976	0.932722	-1.57898	-0.713372	-2.89018	0.138871	0.115211	-0.64455	0.0769734	0.695713	0.107013	0.109156	0.939571	-0.628503	0.716506	0.434694	0.74502	0.510129	-0.0936284	-0.703096	-0.0706739
1261_lincRNA:chr8:37582187	0.065351	0.166059	0.277771	-0.267569	0.379359	-0.605793	-0.184634	0.236864	-0.312955	-0.158924	-0.506026	-0.25359	-1.46532	0.361936	0.357302	-0.411515	-0.397421	-0.348509	0.399436	0.805791	0.223907	0.640879	0.692511	0.13659	-0.0712945	0.203501	0.720945	0.163854	0.366017
1262_lincRNA:chr8:48476637	1.75448	0.327274	-0.275731	0.894237	0.574173	0.517037	-0.280688	0.233319	-0.383647	0.349688	-0.529656	-0.298648	-0.468621	0.354379	0.384434	-0.195314	-0.593233	0.226943	0.00638938	-0.00638914	-0.734272	-0.962486	0.605959	-0.48332	0.324442	0.0916855	-0.654477	-0.644676	-0.309049
1263_lincRNA:chr8:57977383	0.175896	0.376174	-1.08811	-0.581538	0.467082	0.370249	0.231524	0.366988	0.364827	0.539412	0.00308394	-0.279396	-0.695404	-0.752694	0.560947	1.08042	0.318978	-1.01042	0.691634	-0.0123329	-0.958283	-0.907434	-0.636606	0.423577	-0.894494	-1.44863	-0.698957	-1.37069	-0.0885715
1264_lincRNA:chr8:60132300	-0.281354	-0.635175	0.591546	-0.193541	0.089231	0.305836	0.283817	0.0516763	-0.262051	-0.748813	-1.0711	0.193869	-0.65806	0.314558	-0.872691	-0.00684738	-0.410537	0.123072	0.343423	0.708613	1.69919	0.804037	0.12611	-0.314895	0.316245	-0.0356908	0.423109	-0.193158	0.290946
1265_lincRNA:chr8:67349275	1.02379	-0.599398	-0.193346	-0.404874	-0.0149536	-0.381791	-0.803397	-0.37013	-0.844777	-0.466424	-0.03789	0.08886	0.446661	0.863904	-0.624797	-0.0358582	0.0149536	-0.178204	0.856582	0.595713	0.521996	0.559947	0.940172	-0.0895972	1.30873	-0.145329	-0.095397	-0.0875416	0.312777
1266_lincRNA:chr8:71891610	0.274555	0.676816	0.342207	-0.249549	0.670264	-0.428769	1.05267	0.438971	-0.233937	0.373719	0.280223	0.0108216	-0.542139	0.105567	-0.615989	0.0283992	-1.53952	0.186428	-0.661622	-0.0108213	-0.510188	-0.1717	-0.653208	-0.0452476	0.127561	0.127609	-0.213775	-0.335769	-0.495039
1267_lincRNA:chr8:74473445	-0.072125	0.670485	-0.583668	-0.58772	0.282645	-0.648585	-0.0332289	-0.713982	0.227998	-0.426905	-0.470642	0.445342	-0.832236	0.0561342	-0.0727286	-0.0647569	0.401247	-0.036777	1.63112	-0.305318	0.648892	-0.185887	0.367275	-0.00789595	0.420968	0.34137	-0.0802155	0.23983	-0.587859
1268_lincRNA:chr9:121846340	-0.108783	1.52031	-0.175621	0.617059	0.7907	-0.817672	-0.698846	0.61624	2.42883	2.53979	-1.19175	-0.684936	-2.74734	2.91165	2.67975	0.469513	-1.471	2.0727	-0.107151	-2.61924	-2.60677	-0.684782	-0.906862	-2.08192	-1.25095	-0.203676	-0.280235	-1.38853	-1.76635
1269_lincRNA:chr9:13349094	0.659249	1.45269	-0.0660915	-0.928919	0.705209	-0.975588	-0.218586	0.687397	0.651962	1.12597	-0.68701	-0.1788	0.406802	0.850263	0.554191	0.693203	-0.457008	-1.01257	0.771493	0.257861	-0.376043	-0.0498652	-0.16343	0.130917	-0.363585	-1.40919	0.194745	-0.453993	-0.369255
1270_lincRNA:chr9:13349094	0.917721	1.70063	0.426304	-1.81175	1.20046	-1.1893	-1.24965	0.82062	1.08612	1.24031	-1.64736	0.792711	0.780904	1.51546	0.511613	1.16932	-0.0644383	-1.3297	1.54375	0.0644381	-0.251624	-0.857254	-0.557391	-1.07774	-0.945525	-2.02937	-0.115307	-0.827777	-0.541538
1271_lincRNA:chr9:41213456	-0.554929	-0.0205886	0.608941	0.764292	0.605618	0.118887	0.193613	0.921787	-0.111111	-0.613305	1.70673	-0.576232	-0.0615475	0.256466	1.72547	0.55042	-0.713753	0.439698	1.13321	0.0735147	-0.562348	0.0613096	-0.640092	0.54679	-0.482113	-1.00546	-0.103185	-0.9513	-0.137025
1272_lincRNA:chr9:43921700	1.18477	-0.0269489	0.34686	-1.91848	0.599141	-1.44277	-0.586354	-0.250363	0.00594997	0.00331688	0.0994658	-0.267205	-0.13072	-2.31901	1.10938	-2.28793	-0.467236	-0.148813	1.1937	0.512394	0.431531	0.880783	-0.00331688	-0.1424	0.928055	0.209751	0.962881	-0.228606	0.642315
1273_lincRNA:chr9:43921700	1.33281	0.0361958	-0.123874	-1.63266	1.3023	-1.76598	-0.102341	-0.112048	-0.38751	-0.140226	0.0568151	-1.04981	-0.28497	-2.32276	1.87646	-2.51705	-0.358436	-0.323051	1.15139	0.608815	0.554819	1.13031	0.384743	-0.0716181	1.11865	0.11574	1.50289	0.582772	1.08458
1274_lincRNA:chr9:43921700	0.740527	-0.163548	-1.07129	-1.46781	0.977904	-0.980022	-0.281614	-0.151586	-0.679585	-0.72053	0.0168934	-0.489111	-0.577928	-2.37309	1.29439	-3.2653	-0.213669	-0.429621	0.563294	0.21668	0.479347	0.8139	0.069984	-0.194108	0.812182	0.122491	1.12762	0.218184	0.718634
1275_lincRNA:chr9:43926204	1.17433	-0.183665	-0.222767	-1.63925	1.13943	-2.49146	-0.454772	-0.0957251	-0.316974	-0.183526	0.148189	-0.534839	-0.392637	-3.18433	1.35102	-1.97572	-0.238135	0.052599	1.07974	0.0394068	0.417357	0.84235	0.261836	-0.358474	1.0579	-0.078692	1.32418	0.336421	0.872837
1276_lincRNA:chr9:43926204	0.448062	-0.33244	-0.239382	-0.400026	0.750697	-0.698017	0.0278683	-0.293826	-0.0553775	-0.0938187	0.361525	-0.253797	-0.682467	-1.02626	0.84886	-1.00722	-0.707522	-0.147155	0.239966	0.286258	0.254867	0.558439	0.30423	-0.0707674	0.637117	-0.101089	0.811391	0.176669	0.615191
1277_lincRNA:chr9:67414463	-0.67412	-0.685929	0.649952	0.345215	0.634401	0.511577	0.217091	0.0612817	-0.458893	-0.330182	-0.695537	0.390505	0.725013	0.859033	0.762515	0.984967	-1.3413	-0.939059	-0.86647	-0.316539	-1.01042	0.185586	0.215024	0.273464	-0.0981731	0.395531	-0.146098	-0.131495	0.0432992
1278_lincRNA:chr9:96635508	-1.60613	0.249419	-0.0735688	-1.12368	0.838303	0.216978	-0.0682473	-0.294866	-0.0479979	-0.387073	-0.426701	-0.166213	-0.240095	-0.449003	-0.0344677	-0.0728922	0.220119	-0.854897	-0.0824223	0.116217	-0.327465	0.621651	0.0210953	0.414935	0.348899	0.222161	1.11467	0.0848398	1.75893
1279_lincRNA:chr9:96664617	-0.491061	0.971101	0.571073	-0.425394	0.825571	-0.148709	0.734977	-0.461585	0.0962684	0.904472	-0.281647	1.29942	0.41284	0.639491	3.27452	1.84108	-0.0805223	-0.400667	0.0805221	0.864869	-0.350182	-0.232026	-0.243855	-0.315769	-0.296232	0.661566	-0.433515	0.518817	-0.390182
1280_lincRNA:chr9:96664617	-0.295226	0.0649061	0.684103	0.441683	-0.0252092	0.762322	-0.120826	0.935951	1.65791	-0.951659	0.522329	0.210409	3.39198	0.5417	0.458148	-0.493725	-1.41099	-0.373474	-1.09861	-1.39547	-0.45571	-0.0734665	0.197262	0.564223	-0.705061	-0.794125	-1.32654	-1.30953	1.77259
1281_lincRNA:chrX:123306246	-0.0326837	0.225265	1.37801	1.68641	-0.137843	0.0110698	0.38034	-0.0985969	0.537532	-0.217285	-0.11108	1.08691	0.586289	-0.00227749	0.838848	0.0493784	-0.0885123	0.0228882	-0.0327724	-0.134945	-0.153906	0.14438	0.0100182	0.234811	0.203484	-0.420235	-0.0557112	-0.335377	-0.0178304
1282_lincRNA:chrX:12619140	0.169285	-0.267595	0.358782	-0.302112	1.44356	0.295413	0.214332	0.903254	-0.184619	0.092401	-1.43651	1.18649	-0.420358	1.57509	0.605344	1.63958	-1.58066	0.67345	-1.51268	-0.284716	-1.0472	0.759588	-1.49598	0.487895	-1.29466	-0.349655	0.180048	-1.46772	-1.47764
1283_lincRNA:chrX:133315875	2.69437	-0.458549	0.207133	0.531255	0.228027	0.361599	1.15429	1.95813	0.380152	0.450178	-0.949908	-0.209801	0.155253	-0.921888	-0.650124	-0.00907159	-1.2764	0.82933	0.4467	0.195542	-1.27909	-0.703515	-0.0846405	-0.42458	-0.958461	-0.712808	-1.16398	-0.946271	-0.0505047
1284_lincRNA:chrX:137024354	-0.0403669	0.253999	-0.0111425	0.691022	2.38587	0.0531329	3.4519	1.19548	0.528464	-0.198085	-0.0559244	0.0472062	-0.436975	0.0434529	4.08953	-0.152768	-0.122061	0.0179327	-0.037366	-0.078371	-0.0864517	0.110428	0.00307322	0.104099	0.179731	-0.410535	-0.0502778	-0.327507	-0.00307322
1285_lincRNA:chrX:150158481	-1.16283	0.0489411	0.094275	0.217468	0.601066	0.603672	0.471566	0.26158	-0.161404	0.798523	-0.0522318	-0.0406961	-0.905957	-0.402129	0.0345683	0.141202	-1.31201	-0.574449	-1.38714	-0.424006	-1.29754	-0.346093	0.0408764	0.295309	0.0267415	-0.533546	0.100686	-0.0731726	-0.0221167
1286_lincRNA:chrX:150159252	0.877907	0.143569	-0.0284934	0.541894	-0.127901	0.0446157	-0.202482	-0.0490313	0.738476	1.14551	-0.143803	0.806128	-0.183511	-0.688568	0.293766	0.353931	-0.96063	0.70129	1.33457	-1.92862	-1.34193	-2.57002	-0.0372524	-0.88483	0.38753	-0.658839	0.753087	-1.01584	-2.65602
1287_lincRNA:chrX:150159252	0.192909	0.435714	-2.36538	-0.0171247	0.024807	0.0865374	0.251731	-0.366389	0.132883	1.26859	-0.0463042	0.703439	-0.735985	-0.785015	-0.315568	0.179134	-2.41013	0.371932	-0.118713	-0.829757	-0.736342	-1.1389	-0.00919008	-1.9396	0.189191	0.0675468	0.241742	-2.41254	-2.33369
1288_lincRNA:chrX:150159252	0.605596	0.260787	-0.18872	0.393951	-0.275477	0.0338883	0.261057	-0.0338879	-0.0953145	1.77297	0.504952	0.83087	-0.408379	-0.376168	0.427601	0.284891	-1.77698	1.03712	0.239783	-0.90014	-1.47508	-2.28606	-0.496536	-1.55749	0.232424	-0.533286	0.430302	-1.40312	-2.95546
1289_lincRNA:chrX:165758353	0.249641	-1.13338	-0.49624	-0.479169	0.754547	-1.32072	-1.83927	-1.33352	0.714829	0.639451	-0.609362	-1.22867	-0.753731	-1.7312	-0.329157	0.0655124	0.453032	0.34796	-0.562103	0.995268	1.72033	-1.70721	0.600156	0.0123632	1.22495	0.749925	-0.114379	-0.326663	0.534732
1290_lincRNA:chrX:165758353	0.503199	1.34417	-0.443211	-0.832292	0.683972	-0.329193	-0.605669	-1.39018	-1.31991	-0.172944	-0.782872	-0.0276563	-1.6277	-0.062463	-1.48199	-0.354629	0.139719	1.4996	1.1834	0.620958	1.09324	0.00156832	1.04537	-0.00156832	0.710627	0.706785	0.506065	1.19289	0.92891
1291_lincRNA:chrX:165792277	-0.482922	-0.00244665	-0.269964	-1.22671	0.269631	-0.392539	-0.375938	-0.500469	0.355299	0.815452	-0.00958586	-0.0194302	-2.48782	-2.3849	-0.548712	-0.320261	0.507222	0.329323	-0.247193	0.964266	0.128842	-0.868705	0.728786	1.28226	0.948243	0.880404	0.132978	-0.481936	0.814314
1292_lincRNA:chrX:165792277	-0.608392	0.0957556	-0.471187	-1.22002	0.323147	-0.432526	-0.528187	-0.519505	0.620522	1.00953	-0.034667	-0.507603	-2.99584	-2.76023	-0.480949	-0.288161	0.869612	0.485712	-0.0887032	1.03455	0.162181	-1.02814	0.602174	1.42238	1.05493	0.884165	0.0928459	-0.532882	0.574897
1293_lincRNA:chrX:165792277	-0.446849	-0.112966	-0.38524	-1.55706	0.365599	-0.54185	-0.466316	-0.591164	0.265317	0.664904	-0.0669603	-0.0859995	-3.01286	-2.381	-0.630811	-0.272636	0.684483	0.54077	-0.506115	0.727102	-0.027132	-0.799982	0.791606	1.3946	1.04389	0.894063	0.027132	-0.513202	0.652549
1294_lincRNA:chrX:165792277	-0.594137	-0.0269923	-0.545567	-1.41637	0.236939	-0.555249	-0.516178	-0.554893	0.655215	0.776076	-0.0846648	-0.294927	-2.74241	-2.69213	-0.691834	-0.145488	0.529697	0.267785	-0.245147	0.828363	0.208022	-1.07269	0.634352	1.34893	0.902655	0.801749	0.0919957	0.820644	0.691899
1295_lincRNA:chrX:165792277	-0.507831	-0.0227118	-0.327467	-1.32373	0.519247	-0.408317	-0.396799	-0.445487	0.281629	0.876305	-0.0599785	-0.165843	-3.41223	-2.67923	-0.513789	-0.264896	0.594267	0.454894	-0.231382	0.810574	0.0120974	-0.683696	0.682313	1.45888	1.10134	0.877973	0.0286951	-0.520801	0.872395
1296_lincRNA:chrX:20388085	4.60034	4.62024	-0.207558	-0.365651	3.38132	-0.100647	-0.245825	-0.307443	0.780432	2.74257	-0.226337	0.0812668	1.68132	-0.136038	1.83418	2.98535	-0.329837	-0.167829	3.8062	-0.257375	-0.266997	-0.0947032	-0.21534	-0.0836929	-0.0231098	-0.615474	0.777518	-0.513846	-0.187337
1297_lincRNA:chrX:45814752	-0.330421	-0.218292	-0.105924	1.83366	0.299047	0.38866	-0.218688	0.598845	-0.198818	0.208284	-0.00226784	0.0358076	-0.365646	0.221154	-0.170609	1.63764	-0.628807	-1.97013	-0.654476	-0.230761	-0.24432	-0.128763	0.144838	0.00226784	0.569761	-0.0080018	0.183382	-0.325345	-0.0427241
1298_lincRNA:chrX:50400250	-0.642555	-0.17816	-0.640119	-0.307159	-0.272029	-0.42763	-0.487901	-0.122094	0.013226	-0.273526	-0.882232	1.4132	-0.497247	-0.0132265	-0.378193	-0.341378	1.30742	1.0172	0.667682	0.0637364	-0.195163	0.266922	0.895772	0.328309	0.102781	-0.0401897	0.357009	-0.28884	0.440372
1299_lincRNA:chrX:50407969	-1.84276	-1.98719	0.300651	-1.19052	-2.34798	-0.0780721	-0.255467	0.627746	-0.949256	0.465499	-1.26441	1.69568	-0.101784	0.168196	-0.0691018	-2.39832	1.20328	1.50765	1.58783	0.390353	-0.947967	-0.271707	0.654222	1.21689	-0.416315	0.399471	0.919316	-0.336993	-0.213849
1300_lincRNA:chrX:50407969	-1.23905	-1.77903	-0.220471	-2.06074	-2.12264	-0.618613	-1.11461	0.409094	-0.204963	0.655248	-0.896934	1.119	-0.700958	-0.265068	-0.776952	-2.20055	0.626176	1.2681	0.612179	0.158008	-0.629211	0.377229	0.0396733	1.24039	1.93374	0.134569	2.76108	-0.600053	-0.456988
1301_lincRNA:chrX:69100279	1.52439	0.13542	-0.07421	-0.0620356	0.622985	0.887045	0.998405	-0.167893	0.442564	-0.170163	-0.213713	1.27147	0.0924835	1.47785	0.0487626	3.2613	-0.174659	-0.0780648	-0.120231	-0.0487627	-0.257016	0.0500052	0.294645	0.0536089	0.112944	-0.504124	-0.127745	0.504323	-0.0993305
1302_lincRNA:chrX:98989930	-1.69577	2.02116	-1.67794	3.91499	-1.28487	0.119713	1.07332	1.17219	0.573991	1.66786	3.07069	0.417037	-1.36426	1.73745	1.65848	3.10286	-1.48464	0.288821	0.893387	0.0646672	-1.55536	-1.06994	-1.62526	-1.51698	1.22859	-0.770125	0.522668	-1.9487	-1.14731
1303_Lipg	-2.68401	1.242	-0.0884275	2.37649	-0.223866	0.0346894	1.27386	-2.29686	1.43254	0.452569	-0.400752	3.97911	2.81153	2.44532	1.50317	-0.0346894	-2.81892	1.12367	-1.05766	-0.892596	1.16647	-1.78575	-0.576119	-1.14725	-2.53548	-2.67112	-1.28004	-3.00829	1.92857
1304_Lipt1	-0.612836	0.514365	0.113363	0.0674229	0.580887	0.286539	-0.648347	-0.237639	-0.187471	-0.124302	-0.595931	-0.276616	-2.29143	-1.08362	-0.251805	0.0940628	-0.102942	-0.00184917	0.253636	1.22058	-0.131052	0.72842	-0.286558	0.123402	0.442043	0.241534	-0.0579786	0.709035	0.43556
1305_LOC100047133	0.127669	1.65505	-0.0276957	1.36548	3.53378	-0.688819	1.3139	0.555324	2.16144	1.5202	0.430028	1.35781	-2.27434	0.880935	0.365177	-0.694831	1.07617	-0.965524	-1.47361	0.331522	-1.31875	-1.96146	-0.329285	-1.5674	0.208611	-1.13846	-0.000199	-1.17783	0.000199
1306_LOC100503565	1.64945	0.0842483	0.159342	2.40268	-0.313957	0.155596	-0.293649	4.34928	2.92106	-0.381133	-0.272676	1.76663	0.628726	0.866344	1.39661	4.18831	-0.454357	-0.331197	0.303197	3.05877	-0.308362	-0.289668	-0.393113	-0.269943	-0.200404	-0.701976	-0.410257	-0.389639	-0.376959
1307_LOC100503878	0.134358	-0.303332	0.0486422	0.0452986	-0.0354319	0.755015	-2.68977	2.17149	-0.593276	0.297673	0.547348	-0.407175	-0.261443	-0.297324	-0.156323	3.56747	0.814633	-1.18326	-2.19558	-0.773515	-2.69239	0.455292	0.247342	0.731233	-0.343094	-2.89642	0.203775	-1.05458	-2.37559
1308_LOC100504173	0.596268	-0.471006	-0.163041	0.0206308	0.219813	0.419781	-0.14479	-0.517923	0.678158	0.447611	-0.171927	-0.468503	-1.12148	0.192047	-0.229959	-0.1773	0.861409	0.412806	0.206368	0.841012	0.336093	-0.0700903	-0.0206318	-0.284994	1.03375	0.63336	-0.113865	0.479014	0.265065
1309_LOC100504287	0.45258	1.8859	-1.97301	0.0391283	1.06964	-1.66263	0.228301	0.1869	1.02598	1.00258	0.732247	-0.0907126	-1.27168	1.3679	-0.484096	2.1519	-1.21359	-0.483163	0.810945	-1.15239	0.0719433	0.96093	-0.938865	-0.0391293	-0.767137	-2.15985	-0.400387	-0.455782	-1.22746
1310_LOC100504385	-0.0934081	0.0866322	-0.55782	-0.68339	-0.767663	-1.99899	-1.147	-0.889034	0.914711	1.37008	-0.0355949	0.269181	-1.093	-0.876745	1.22821	-0.807609	0.9622	2.89144	-0.119501	0.764856	0.437181	1.48733	1.3075	-0.287085	0.0355949	1.17087	-0.2514	-1.79421	1.22652
1311_LOC100504385	0.456327	0.118742	-1.33999	-0.829829	-1.5184	-4.37621	-1.65524	-2.31926	0.940681	1.89226	-0.311095	0.881826	-3.09389	-1.25524	0.978218	-0.888474	1.05371	3.09614	-1.34271	0.4006	0.038415	1.54645	1.82804	0.0423222	0.604813	2.35383	-0.918035	-3.28329	1.86188
1312_LOC620306	-0.314024	0.0169737	-0.300817	-0.0692029	2.7952	1.0543	-0.162569	3.31774	0.198493	0.801922	0.756166	0.0608988	1.59467	-0.132002	0.303227	-0.38604	-0.422327	-0.280532	-0.355309	-0.332936	-0.247831	-0.187105	-0.0986135	0.575729	-0.016974	-0.357897	-0.274005	0.325266	-0.308995
1313_LOC641221	-1.29349	1.00303	-0.0415707	1.55804	-1.64447	-0.632407	-1.6891	1.34331	-3.28383	-2.13409	0.649393	0.869654	-2.30551	-1.98943	0.487721	-1.85508	0.578035	-0.708278	0.580081	2.77575	0.0056181	1.79857	-1.05428	1.52763	0.738989	-2.24333	-0.579067	0.325007	1.6938
1314_LOC666692	0.263495	-0.659498	1.1791	0.985613	1.18334	0.371734	0.0113711	1.20054	0.444127	-0.0946038	0.100646	1.00854	0.0997052	0.347058	0.686088	0.409089	-1.38497	-0.136486	0.605453	-0.958085	-0.444696	-0.13606	0.68379	-0.107069	0.386973	-0.0127239	-0.122791	-0.534065	-1.62176
1315_Lpl	-0.713333	0.256455	-0.985931	-0.357765	-0.00196171	1.02114	0.59236	-0.206721	-1.10449	-0.479874	-0.144626	0.275481	-0.588006	-0.345368	-0.836068	-0.970453	0.789818	-0.515228	0.351969	1.07278	0.733466	-0.00645351	-1.28912	0.512162	0.6152	-0.394595	1.01056	0.285921	1.31919
1316_Lpl	-0.511797	0.390488	-1.02046	-0.462535	-0.195283	0.952084	0.441433	-0.0446033	-1.10842	-0.516363	-0.0811262	-0.0236092	-1.17495	-0.744	-0.272924	-1.07312	0.839449	-0.438717	0.371613	1.18135	0.746968	0.0619097	-1.2323	0.748108	0.810645	-0.379939	0.818085	0.310241	1.35773
1317_Lrfn4	0.939818	0.878104	-0.0806131	1.01126	1.15973	0.771971	0.339092	1.19016	-0.864277	0.0819263	2.38e-05	-2.48e-05	-0.473768	0.417508	0.100254	0.703448	-0.978483	-4.03599	-0.0740881	-0.051712	-0.0758543	-0.722554	-0.716466	0.54853	-0.646469	-0.141826	-0.261243	-0.471568	0.0656967
1318_Lrguk	0.754078	0.549443	-0.125341	-1.71213	0.707464	-0.0344872	-1.34076	-0.716061	0.498972	-1.5984	-0.681167	0.907013	-2.22255	-0.547369	-0.112527	0.305782	1.28261	-0.424719	0.513633	1.38669	0.742382	-0.05618	1.04208	0.0344872	1.44833	1.40029	-1.507	0.581421	1.13948
1319_Lrig1	-0.856201	-0.0253582	1.32021	0.726922	1.10628	0.349493	0.386898	0.49792	0.996655	1.24188	-0.614729	0.377006	-0.239048	2.05615	-0.816384	1.60445	-0.127503	-0.084878	0.453939	-0.0395184	-1.83239	0.119653	-0.734633	-0.0765972	0.605343	-0.0859375	-0.422036	0.564066	-0.53127
1320_Lrig1	-0.88524	0.361915	1.23232	0.479692	0.969562	0.35903	0.000747	0.0117626	1.22294	1.66801	-0.430058	-0.228665	-1.10787	1.57483	-1.03033	1.4612	-0.506272	-0.164025	0.787671	0.433772	-1.4938	-0.223713	-1.09103	-0.183208	0.463836	-0.552744	-0.77176	0.139667	-0.958108
1321_Lrmp	0.701492	0.367911	-0.147167	-0.713598	-0.286374	-0.334782	-0.840291	-0.510887	-0.173162	-0.485051	-0.48436	-0.0582609	-0.627236	0.00456047	0.461605	-0.111563	0.675962	0.0249329	0.0730095	0.480011	0.670407	-0.0788622	0.397834	-0.0141983	0.00467587	0.420936	-0.43839	-0.171995	0.641013
1322_Lrp1	-1.06165	-0.251889	-0.0427923	0.141389	-0.152631	0.267061	0.175049	-1.02076	-0.574793	-0.122458	-0.413267	-0.386021	-0.889008	0.223302	-0.109051	-0.453432	-0.0142007	-0.796475	-0.491016	0.635675	0.0579429	0.209304	0.156574	0.531735	0.0142007	0.725295	-0.218156	0.181214	0.513853
1323_Lrp2	-4.58993	0.0222983	-1.17295	0.118512	-3.86785	-0.574111	0.246739	-1.95296	1.81453	-3.09811	-0.375424	-0.576282	-3.32679	-3.5896	-0.544385	-0.338706	-0.976039	2.25701	2.7587	2.33137	0.480819	2.19579	-4.54398	-0.0188026	0.174692	-1.25716	1.40557	0.850122	-2.35057
1324_Lrpprc	-0.329701	-0.0670223	0.024291	-0.336395	0.0307627	0.0239277	-0.0101852	-0.299785	0.201238	-0.549636	-0.148363	-0.733783	-1.5217	-0.624944	-0.285007	0.246331	-0.291445	0.435489	0.0101852	0.333365	-0.0328236	-0.571774	-0.0179424	0.285813	0.47899	0.501334	-0.0821343	0.385353	0.680278
1325_Lrrc27	0.268933	-0.0182219	-1.07087	-0.640472	0.0284777	-1.02594	-0.861712	-0.409189	0.434154	0.62731	-0.504228	0.0182219	-1.35861	-0.799382	0.121383	-0.382665	0.959127	0.589606	0.339871	0.539494	2.30222	-0.980809	1.10223	0.298141	0.324308	0.646696	-0.405693	-0.930955	0.293368
1326_Lrrfip1	-0.385826	-1.02817	-0.00874519	-0.265391	0.177139	0.716173	-2.06378	0.0534468	-0.856985	-0.604506	-1.26594	0.104168	-0.815443	0.778161	-0.630457	-0.0798826	0.230879	-0.327541	-0.230728	0.0814066	-0.116622	0.164319	-0.0857391	0.582944	0.00874519	0.175176	0.247916	0.104252	0.763083
1327_Lrrfip1	-0.338401	-0.687719	-0.117014	-0.337146	0.248823	1.35115	-1.73635	-0.113757	-0.367873	0.107963	-0.901661	-1.4624	-0.870135	0.838046	-0.405844	0.186196	0.113723	0.0743003	-0.102883	0.704879	0.234172	0.15949	-0.163087	1.03665	0.0874281	-0.284214	0.15238	0.301492	0.955168
1328_Lrrn4	0.246062	-0.30459	-0.560159	-0.320259	-1.11537	-0.476078	-0.42269	-0.786531	0.288385	-0.877471	0.593092	1.34531	-2.40315	-3.06665	0.269846	-0.315419	0.428098	1.19404	0.642678	1.34943	0.232154	1.20759	0.349666	0.0382318	0.310579	0.829011	-0.0212173	-0.227488	0.0331221
1329_Lrsam1	-0.377262	-0.621641	-0.212629	-0.243464	0.214995	-0.372653	-0.231211	-0.0466852	0.0828752	-0.749969	-0.424706	-0.100472	-0.991874	0.063735	-0.118092	-0.158259	0.530049	-0.484577	0.010602	0.589469	0.379841	0.149667	0.131783	-0.182353	0.133776	0.502974	0.207583	1.41669	0.351262
1330_Lsm2	0.161707	-0.364128	0.0764241	-0.663248	-0.315403	-0.226828	-0.175407	-0.127946	0.476542	-1.21606	-0.544322	-1.52717	-0.82796	-0.75207	-0.0759821	0.326117	-0.157457	0.569678	0.601454	0.0343575	0.437016	-2.05e-05	-0.158175	2.05e-05	0.432765	0.553873	-0.375301	0.959357	0.509932
1331_Lsm5	-0.446286	-0.12614	-0.222346	-0.78262	-0.319484	-0.607	-0.256504	-0.190885	0.662119	-0.135768	-0.0852842	0.15605	-1.13835	-0.154585	0.437933	-0.331144	1.08086	0.161875	-0.52418	0.0305758	-0.24114	-0.0557652	0.485916	0.306032	0.247594	1.37706	-0.0305748	0.214069	0.622453
1332_Lsm5	-0.497327	0.0767326	-0.217217	-0.851885	-0.447753	-0.682054	-0.436528	-0.403592	0.664022	0.0264378	0.127258	-0.104809	-1.30012	-0.290987	0.365204	-0.409488	0.803763	0.123246	-0.53314	0.187549	-0.0264368	-0.201006	0.40952	0.149719	0.0987749	1.00425	-0.39147	-0.0948839	0.452234
1333_Lsmd1	-0.490231	-0.328647	-0.481017	-0.295921	-0.978804	-0.746268	-0.130243	0.116148	0.283261	0.386814	0.21208	0.087636	-1.64365	-0.343429	-0.100588	-1.08665	0.392594	0.221762	-0.367186	0.708635	-0.24202	0.0199747	0.5536	-0.0865212	0.0126371	0.303873	0.291006	-0.329695	0.144315
1334_Luc7l2	-0.248105	-0.574165	-0.00114346	-0.256957	-0.745977	-0.411125	-0.417634	0.0610209	0.312597	-0.168301	-0.558499	0.337964	-1.40088	-0.191527	0.0537472	-0.523595	0.560721	0.0840855	-0.0990305	0.202191	-0.12295	-0.108121	0.0626755	0.582366	0.0556545	0.306321	0.403787	0.352466	0.547312
1335_Ly6c1	0.965469	-0.311244	-0.445933	-1.14666	-1.61246	2.3678	-1.48043	1.88703	-1.36363	-0.945447	-0.415238	1.79739	-0.395352	-1.26035	-1.92527	-2.06183	3.19162	2.02905	-0.232432	1.04662	2.49841	0.752838	2.91576	3.27973	-0.24455	0.483397	0.00445938	-1.72746	0.380873
1336_Ly6c1	0.797366	-0.0384245	-0.455101	-0.743635	-1.74159	1.99498	-1.19	1.60953	-1.08446	-0.904285	-0.143541	2.23557	-0.517484	-1.15585	-1.61734	-2.26592	2.77017	1.65213	0.0996275	1.06631	1.96888	0.779967	2.33796	3	-0.181928	0.360553	-0.169281	-1.69663	0.160154
1337_Ly6k	1.57516	1.48877	-6.4205	-5.8154	-3.60245	-0.0323076	-0.205214	-4.9383	-0.0388212	-6.6241	1.46673	-6.32314	0.0323067	-5.99797	0.142545	-7.28213	-0.785274	1.30449	1.1298	1.02846	0.964889	-0.037118	1.94817	-2.66497	0.627512	-6.62868	0.733904	0.42182	0.742926
1338_Lynx1	-1.23796	-0.911393	1.55627	0.43691	-0.0296931	-0.0779068	-0.929327	0.0187783	-1.51565	0.111403	-1.37129	0.0278354	-1.16813	-0.439262	-1.04711	-0.544061	0.376435	0.503644	1.70034	-0.577244	0.594851	0.904856	-0.276274	0.577972	0.217622	0.342809	0.129789	-1.03377	0.00307369
1339_Lysmd4	-0.0614367	0.842173	0.00245953	0.382634	0.501496	0.0523653	0.0756826	0.637467	0.409014	0.260758	0.113862	-0.761221	-1.58016	0.328368	0.245399	0.191989	-0.048255	-0.668019	0.0582905	-0.430275	-0.218966	-0.493948	-0.129165	-3.25613	0.136368	-0.619394	-0.158327	0.0245562	-1.18323
1340_Lyst	1.91449	-0.181715	-0.216859	-1.17478	-0.241387	0.974668	-0.966463	-0.392215	-0.110183	-1.1164	0.387757	0.318285	-1.14027	0.301748	-0.247577	-0.420287	1.13841	0.758588	-0.00616884	-0.246858	1.79834	0.361412	1.06259	0.801933	0.763949	-0.563778	0.981355	-0.426152	0.00944042
1341_Lyst	1.77699	-0.174976	-0.0391097	-0.878397	-0.152941	0.769909	-0.932065	-0.479372	0.0457458	-0.919238	0.337612	-0.195267	-0.904522	0.170887	-0.314439	-0.440499	1.07448	0.645441	-0.302273	-0.104639	1.89358	0.55028	1.01218	1.15342	0.858844	-0.477367	0.888539	-0.237463	0.0578632
1342_Mad1l1	0.0378027	-0.612207	0.0464687	-0.347791	-0.464484	-0.0590763	-1.02703	0.229835	0.630551	-0.205136	-0.00150967	0.191913	-1.57212	-0.546598	-0.103175	-0.398222	0.797751	0.381249	-0.949873	0.772294	0.163696	0.236759	0.524072	0.240566	0.861228	0.492794	-0.276191	-0.381922	0.00556087
1343_Mad2l1	-0.247765	0.319357	-0.3868	-0.579037	0.0557919	-0.635865	-0.47484	-0.250512	0.857085	-0.0516691	-1.36765	-0.551856	-1.60771	-0.0139303	0.183768	0.505177	0.186904	0.090703	0.0456991	-0.0555696	-0.171228	-0.0989542	0.16833	0.407063	-0.0482426	0.683555	-0.406247	0.225438	0.518456
1344_Magoh	-0.51142	0.239786	0.0800877	-0.429427	-0.410151	-0.238554	-0.517235	0.0667534	0.750401	-0.0189743	0.0314159	-0.701255	-1.65543	-1.15315	-0.183195	-0.605316	0.0189743	0.349575	-0.920559	0.301287	0.365557	-0.120354	0.243734	0.395637	0.0778427	0.377686	-0.44116	-0.0879612	0.161707
1345_Man1a	0.53859	-0.442113	-0.429822	0.169827	0.269649	-0.363622	-1.39559	0.825302	0.208321	-0.624629	0.475718	-2.19489	-1.1945	-1.61694	0.241777	-0.0395732	0.475103	0.490923	-0.36447	0.16588	0.894749	0.391365	0.0113807	-0.0113802	0.312557	-0.430388	0.687916	0.118653	-0.384323
1346_Mapk1	-0.281047	-0.144576	-0.0961704	-0.379004	0.174173	0.368101	-0.672652	0.258931	0.72658	0.254976	-0.953593	-1.64987	-2.0498	-0.0695047	0.187673	-0.278328	0.301977	0.521843	-0.0403423	0.200431	0.32134	-0.0830975	0.462716	0.541311	0.351353	0.114304	-0.680648	-0.0907021	0.0338564
1347_Mapk10	4.49077	-5.61866	2.72006	-3.15393	-5.54841	3.38714	-1.26896	0.289433	-6.82552	-5.9645	0.642417	4.1827	0.655605	-3.89856	-4.9174	-6.17998	4.35694	0.291876	-1.43203	3.59136	0.362583	3.16485	3.46593	1.10772	4.37339	3.90941	0.700597	-4.81578	-1.32793
1348_Mapk10	4.31761	-2.98083	2.67883	-3.17707	-3.37512	3.32574	-1.63653	0.438831	-2.67613	-1.85379	0.492675	3.22129	0.264951	-3.21035	-3.09511	-3.44078	4.06633	0.0575261	-0.284823	3.3909	0.0458884	3.14237	3.77567	0.709186	4.51953	3.67863	0.366159	-3.50502	-1.56396
1349_Mapk8	-0.783061	-0.192001	-0.028111	0.197397	0.388682	-0.601034	-0.214921	0.511167	0.190901	-1.27272	-0.0495872	0.028111	-1.60136	-0.584941	-0.0352035	-0.486814	0.302205	0.0723667	-0.841301	-0.142558	1.57969	0.854271	0.166434	-0.0657215	0.191768	0.511181	0.454727	-0.394277	0.143463
1350_Masp1	-1.46782	1.02204	-0.514287	0.114285	-0.702269	-0.120424	-0.224489	0.451971	0.315526	-0.599282	-0.180217	-1.21657	0.497228	0.0117416	0.243548	-0.398636	0.709378	-0.171902	0.511317	0.411899	-0.132839	1.53847	0.848556	0.407378	0.234685	-0.0693119	-0.287918	-0.0117419	0.557329
1351_Mast2	0.0818319	-0.606884	0.324169	-0.406078	0.285713	0.0129156	-0.847613	0.39332	0.122011	-0.563855	-0.573983	-0.42674	-0.922597	-0.320831	-0.160813	0.160478	0.480149	0.411654	-0.0745468	0.367316	-0.0129166	0.0490332	0.339406	0.800687	0.422615	0.0859251	-0.433825	-0.0997076	-0.176899
1352_Matk	0.59134	0.542179	-0.95664	1.73174	0.0079174	-0.362774	0.228587	0.56283	0.815626	1.53248	1.14196	-0.94422	-0.571634	1.5182	-0.705704	-0.671047	-0.354249	-1.18473	-0.361335	0.300585	-0.0079174	-1.40174	0.101084	-0.460717	0.763682	0.2092	-0.0325222	-1.07097	-0.783277
1353_Matn4	-1.37765	-0.703166	-0.235356	0.490252	-0.230589	0.492527	1.14917	-0.448572	-1.69148	-0.770523	-0.485767	-0.427739	-2.59761	-0.279632	-0.642283	0.890037	0.429177	0.483658	3.16296	1.72513	0.567955	1.17202	0.383788	-0.16366	-0.137963	-0.467207	0.137963	0.384444	0.717188
1354_Matn4	-0.909918	-0.414485	-0.121514	0.234482	0.249761	0.383668	0.346187	-0.440627	-0.962978	-1.09792	-0.548396	0.00684595	-0.85058	0.183054	-0.146051	0.727414	0.208031	-0.228405	2.57826	1.08893	-0.107016	0.884462	-0.00684643	0.125521	-0.0477858	-0.597434	0.14175	1.72947	0.275969
1355_Mbp	-0.129271	0.140511	-0.0357199	0.524623	0.329491	0.22805	-0.0492239	0.421209	0.662514	0.189081	0.39809	-0.0338717	-1.47552	-0.0984345	0.965161	0.483818	-0.692022	0.678039	-1.2446	-0.696448	-0.278148	0.682543	-0.780337	-0.138444	-0.455	-0.844298	0.426027	-1.01955	-0.829644
1356_Mbp	0.333292	0.337844	0.108364	0.359336	-0.318035	0.0145626	0.0624266	0.192173	0.416191	0.366829	0.930822	-0.761097	-1.6411	-0.435882	0.50915	0.151498	-0.099185	0.584519	-0.534734	-0.326567	-0.0145626	-0.197541	-0.0330968	-0.299156	-0.823459	-1.28464	0.0850477	-1.28048	-1.1052
1357_Mc2r	-2.03276	0.642831	-2.58133	-2.75038	-0.304006	0.452304	0.736942	-0.596511	-2.06188	0.0383134	0.438549	-0.717675	-2.63957	-2.49737	-2.34069	0.899015	1.48577	0.641471	0.262394	-0.277077	1.14976	1.50577	-2.22127	0.117063	1.08558	-0.308009	0.660312	1.05288	-0.0383134
1358_Mccc1	-0.898346	0.154938	-0.351232	0.191275	-0.0891218	0.118408	0.189265	0.042078	0.34954	-0.626447	-1.13589	0.0256052	-1.33918	-0.626479	-0.533075	-1.54622	0.337295	0.591173	-0.185334	0.658593	-0.786777	-0.138132	-0.869785	0.694296	0.769255	0.598043	-0.0256042	0.106826	0.720862
1359_Mcm10	-0.428382	2.05844	0.346802	-0.30722	-0.0401325	-0.388098	-0.431547	-0.402031	0.318687	-0.502933	-0.355198	-0.631153	-0.534512	-1.07392	0.0134153	0.0875788	0.0742273	0.208269	0.211537	0.561486	-0.122868	-0.33383	0.144531	-0.23456	0.391753	0.9282	0.622831	1.21105	0.25232
1360_Mcph1	0.131858	-0.208926	-0.0186062	-0.0238504	0.269921	-0.0119696	-0.173332	-0.0498323	0.368522	-0.784619	-0.723144	-1.36689	-1.15829	-0.662696	0.0802908	0.0281172	-0.409559	0.0251312	0.378204	0.255578	0.111394	0.112331	0.109094	0.511581	0.0243149	-0.247341	0.107126	0.31836	0.303084
1361_Mecr	-0.4593	-0.311955	0.411833	-0.0266438	0.377157	-0.050396	-0.512411	-0.125628	0.360269	-0.0192099	0.174747	-1.02278	-1.34153	-0.574065	-0.649097	0.110611	0.117152	0.370214	-0.753148	0.556206	-0.0649443	-0.329722	0.62464	0.485937	0.652724	0.204691	0.0192089	0.391172	-0.0987968
1362_Med12l	-1.32229	1.64339	-0.0291862	1.37758	0.778349	0.033968	2.52191	0.96359	1.42475	-1.63925	0.0291862	-0.530879	-1.25747	2.02697	1.06068	0.477476	-1.26502	-0.931778	-0.469711	-0.953666	-0.100441	-0.400888	1.71135	-0.161084	-0.687482	-2.12513	0.512536	-1.19007	0.503855
1363_Med21	-0.187255	0.132177	-0.0491514	-0.717981	-0.11517	-0.506566	-0.548065	-0.227608	0.696033	-0.21711	-0.226386	-0.322018	-1.3391	-0.402701	0.254514	-0.131672	0.842639	0.547303	-0.0969238	0.24859	0.0491514	-0.0881491	0.691085	0.723515	0.327104	0.809549	-0.799787	-0.127701	0.503915
1364_Meg3	-0.33442	0.905199	1.44168	-1.52584	0.659976	-0.492657	0.610461	0.624448	-1.91078	-0.741875	-0.138658	-1.15157	0.859709	-0.0294085	-1.77106	-0.654584	1.87547	-0.508126	1.28952	1.19413	0.318135	-0.139621	0.696576	0.464622	1.68844	-0.281779	1.14496	-0.415833	1.54582
1365_Megf8	-0.0336752	1.37987	-0.400003	1.20012	2.4995	-0.835894	0.252515	1.0203	-0.203018	-0.21418	0.669777	-0.176181	0.0319262	-0.451736	0.326997	1.85397	-0.115401	-0.496262	-0.114974	0.422641	-0.972377	-1.28359	-0.612365	-0.414156	0.710603	0.447115	0.450358	0.0557861	-0.161695
1366_Mei4	-0.301065	0.0473065	-0.275469	-0.441573	-0.294548	-0.150269	-0.289603	0.472764	0.219502	-0.361935	-0.271174	-0.233382	-0.616762	-0.181453	-0.0457993	-0.354349	1.12192	0.798561	-0.328349	2.35369	0.008183	1.17768	0.0958281	0.907499	-0.103885	0.227102	0.483502	-0.603807	1.45568
1367_Meig1	-1.5437	2.21882	-0.412941	-0.658561	-0.996973	-0.316394	1.63456	1.49533	0.111024	-0.931685	-0.704071	1.65641	-1.52735	2.1909	-0.738259	-2.19429	3.38988	-0.569114	3.40536	2.59888	-0.37538	0.210679	-0.186349	0.973352	0.696183	1.57827	0.126492	1.90987	0.440826
1368_Mettl11a	-0.272558	0.51504	0.477015	-0.00706482	0.158085	0.642674	-0.405268	-0.292424	-0.354547	-0.512534	0.00887585	-0.749274	-0.590406	0.0211554	-0.0422153	-0.135499	-0.362965	0.52517	-0.25031	0.873699	1.10051	0.0179472	0.328947	0.859448	0.00706482	0.640447	-0.133625	1.65498	0.433983
1369_Mettl22	0.0638399	-0.197562	-0.338234	-0.522612	0.452101	-0.208547	0.0510845	-0.411022	0.572201	0.247865	-0.883734	-1.03283	-1.9053	-0.653027	-0.0120945	-0.607135	0.268426	0.0120945	0.217213	0.0162735	0.195338	-0.699125	0.385066	-0.073144	0.0253897	0.219134	-0.419909	0.350059	0.0510721
1370_Mfsd6	0.35088	0.415144	0.092802	-0.075706	0.773289	0.624869	0.0220437	0.217368	-0.468594	-0.359987	0.0706344	-0.355264	-0.192975	0.477273	-1.07233	0.519953	0.481455	-0.406784	0.0045166	-0.317938	-0.339837	-0.193296	-0.257028	-0.137157	0.0736837	-1.25498	-0.330651	-0.909544	-0.882859
1371_Mgll	-0.743302	-0.266846	-0.264524	-0.700861	-0.0119658	0.424866	0.524972	-0.0639696	0.311426	0.386206	0.162798	-0.764472	-1.54457	-0.253304	-0.691261	-0.0420837	0.792985	0.152616	0.378729	0.793602	0.294161	-0.00883484	0.00883388	-0.522614	0.556365	-0.189096	-0.0208864	0.0859184	0.631621
1372_Mgll	-0.746952	-0.391545	-0.225034	-0.761176	-0.163459	0.371032	0.662033	-0.178817	0.243546	0.249722	-0.191931	0.0456591	-1.22333	-0.287326	-0.646488	0.0479326	0.868957	-0.0649786	0.38835	0.0243263	-0.0138187	0.13185	-0.264331	-0.227245	0.574088	-0.0362673	0.366852	0.145997	0.528408
1373_Mgll	-0.596419	-0.226661	-0.518059	-0.843333	-0.305388	0.289782	0.66949	-0.178358	0.390388	0.267047	0.0756865	0.29482	-1.19689	-0.331155	-0.721291	-0.208452	1.07624	0.128936	0.494832	0.00693798	0.133745	-0.0456104	-0.185973	-0.331699	0.551499	-0.099885	0.380122	-0.00693798	0.508841
1374_Mgst1	-0.992017	0.74921	-0.863562	-0.793776	-0.298256	0.188045	0.392136	-0.057045	0.124512	0.0290318	-0.246725	-0.339727	-1.91656	-0.0442019	-0.917652	0.0533514	0.706201	-0.318734	1.30552	0.469324	-0.121545	0.366502	-1.15041	0.0442772	0.104334	-0.302097	0.0420971	0.763449	0.395979
1375_Mip	0.568132	-0.999644	-0.140322	1.6768	1.13532	-0.876768	0.251703	0.856254	0.67051	0.0183704	-0.097887	0.243535	-0.188737	-0.75156	0.776316	-0.310859	0.613747	-1.17006	0.165138	0.0533514	-1.26234	0.576596	-0.51353	-1.13904	-0.127892	-0.0183706	-1.30551	-0.345708	-0.354693
1376_Mis12	0.27035	-0.0245266	-0.229889	-0.0343657	-0.671138	-0.243372	-0.123426	0.503043	0.660403	-0.165578	-0.475486	-0.449952	-1.72408	-0.359469	0.0865688	-0.425586	0.711283	0.0879755	-0.123121	0.558453	-0.00640583	-0.388636	0.300579	0.00640678	0.428345	0.514368	0.181348	-0.148634	0.452661
1377_Mmp12	0.827058	-2.16665	0.142954	-0.142954	-0.721856	-2.05449	-0.826716	0.670327	-0.485821	-2.10596	-0.275667	-1.60454	0.635966	-0.705984	0.902982	-2.9338	5.28831	0.576448	-0.371735	1.02575	-1.48188	1.73125	-0.672107	0.982589	0.865101	1.56148	2.0336	-0.288018	-2.01099
1378_Mmp13	-1.26405	-0.548172	-0.609076	-0.404035	2.21698	-2.90188	-1.07288	0.583826	-2.56051	-2.28329	-0.1147	0.298368	1.79807	0.0607414	-0.737459	-4.08028	2.20256	1.54579	4.43617	0.615897	-1.16936	3.22981	-0.403437	-0.0297103	0.641039	1.45963	3.60885	-0.771929	3.25996
1379_Mmp27	-1.35259	0.187972	-0.264126	-0.377741	-1.64281	0.289635	-0.254854	0.0796313	-0.0337515	0.113945	0.202201	0.698582	-1.35884	-0.283182	0.0519838	-0.120127	0.983653	1.27761	-0.803458	1.27103	0.374293	1.48815	-0.354403	0.85245	-0.216756	0.497183	-0.463688	-0.154002	0.812431
1380_Mmp8	-0.0323496	-0.909911	0.126318	0.0323496	1.20217	-1.13165	-1.62116	-2.05174	-1.65255	1.32718	-1.07473	0.201207	1.54307	2.37888	-0.588577	-2.20684	2.26708	-0.412227	1.64407	0.226572	-2.61299	0.906734	0.884249	-0.483561	1.73899	1.60459	5.31241	-0.133152	6.35081
[truncated: 825 more rows]
