# Supplementary material for: Co-Expression Network Analysis of Fbxw7-Associated LncRNAs Reveals Their Functions in Radiation-Induced Thymic Lymphoma
Source: Insights Cancer Res. Author manuscript; Available in PMC 2016 Jun 29. (PMC4926873)
Supplement: TableS3 [file NIHMS784637-supplement-TableS3.xlsx]

## Sheet: TableS3.csv
Table S3. Spearman rank correlations of transcript levels between lncRNA and upregulated coding genes in Fbxw7+/-p53+/- and p53+/- thymic lymphomas.
	1996_Yif1b	510_Ddx31	1369_Mettl22	2155_A_55_P2138071	445_Cox11	1986_Wbp11	1889_Tomm5	1483_Obfc1	1410_Mtss1	31_1810029B16Rik	1448_Nfatc3	1636_Rad54l	500_Dbf4	1642_Rbbp8	1737_Slc25a26	261_BC005624	714_Gm4430	1945_Ube2l6	1796_Sra1	1590_Ppp1r7	1957_Uqcrq	1981_Vps24	1773_Snx21	1351_Mast2	2173_A_55_P2166743	350_Cct4	33_1810055G02Rik	753_Gpam	2140_A_55_P2106569	1400_Mrps27	65_4430402I18Rik	228_Atg4c	1344_Magoh	1862_Tmco6	2008_Zdhhc18	1343_Mad2l1	1955_Unc5b	2174_A_55_P2166745	60_3110009E18Rik	1482_Obfc1	717_Gm4943	1372_Mgll	1764_Smug1	3_SEPT2	1906_Trim47	1771_Snrpd1	793_Hdhd2	2038_Zwilch	540_Dnajc16
1097_lincRNA:chr17:6806500	-0.300985	-0.0931034	0.0221675	-0.172906	-0.00738916	-0.290148	-0.110837	-0.0497537	-0.29064	-0.101478	-0.242857	-0.169951	0.212808	-0.0985222	-0.319704	0.044335	-0.260099	-0.0581281	-0.147783	-0.341872	-0.206897	-0.289163	-0.216256	0.118227	-0.356158	-0.0630542	-0.121182	0.203448	-0.277833	-0.123153	0.124631	-0.0541872	-0.0660099	-0.102956	0.29803	-0.207389	-0.304433	-0.371921	-0.0408867	-0.0660099	-0.240887	0.0448276	-0.187192	-0.305419	0.153202	-0.191133	0.394581	-0.178325	-0.341872
1255_lincRNA:chr8:113968152	-0.375369	-0.338424	-0.0689655	-0.163054	0.0221675	-0.369951	-0.260591	-0.0399015	-0.15665	-0.371921	-0.211823	-0.0985222	0.129064	-0.0615764	-0.252217	-0.118719	-0.499507	-0.0566502	-0.25665	-0.266995	-0.195074	-0.394581	-0.308867	-0.0596059	-0.368966	0.0251232	-0.29064	0.172414	-0.3133	-0.053202	0.0399015	-0.238916	-0.155172	-0.163054	-0.0325123	-0.253202	-0.0847291	-0.307389	-0.0719212	-0.0566502	-0.0955665	0.0527094	-0.0586207	-0.42069	0.162069	-0.328571	0.114286	-0.225123	-0.270443
1166_lincRNA:chr3:40966969	-0.244828	-0.197044	-0.198522	0.125123	-0.23202	-0.387192	-0.10197	-0.151232	-0.400493	-0.171429	-0.408374	-0.282266	-0.0339901	-0.139409	-0.157143	-0.026601	-0.460591	-0.0995074	-0.333498	-0.314778	-0.215271	-0.427094	-0.351724	-0.166502	-0.292118	0.0399015	-0.365517	0.126108	-0.34335	-0.112315	-0.0610837	-0.181773	-0.0837438	-0.144828	-0.0364532	-0.219704	-0.15468	-0.24335	-0.114286	-0.17931	-0.299015	-0.127586	-0.260591	-0.556158	0.0339901	-0.262069	0.18867	-0.436946	-0.383744
1267_lincRNA:chr8:74473445	-0.246798	-0.0310345	0.0625616	-0.298522	-0.0935961	0.035468	-0.0561576	-0.116749	-0.163547	0.0497537	-0.12266	0.0221675	0.11133	-0.335468	-0.082266	-0.0246305	-0.195567	-0.01133	-0.0699507	-0.0546798	-0.0344828	-0.203941	-0.323153	0.0413793	-0.0423645	-0.12266	-0.204926	-0.241872	0.0901478	-0.0650246	0.070936	0.0610837	-0.00985222	0.0369458	0.124631	-0.0926108	-0.0926108	-0.0330049	0.225123	-0.14335	-0.110345	0.0211823	-0.073399	-0.139409	-0.0349754	-0.0600985	0.171429	0.0788177	-0.203448
970_lincRNA:chr1:88396166	-0.319704	-0.15665	-0.193596	0.240887	-0.118719	-0.404433	-0.142365	0.0325123	0.0650246	-0.40197	-0.182266	0.0940887	0.0330049	-0.131034	-0.0157635	-0.0477833	-0.578325	-0.00492611	-0.13202	0.131034	-0.112808	-0.307882	-0.34532	-0.13202	-0.416256	0.112808	-0.185222	-0.0694581	0.0251232	0.0876847	-0.17931	-0.0167488	-0.0458128	0.0842365	-0.310345	-0.371429	0.0438424	-0.214778	0.295567	0.0128079	0.0940887	-0.0600985	0.0758621	-0.195074	0.0280788	-0.0586207	-0.168473	-0.274877	-0.0586207
1010_lincRNA:chr12:70213282	-0.461084	-0.302956	-0.195074	-0.158128	-0.200493	-0.250246	-0.137931	-0.00591133	-0.1133	-0.244335	-0.307389	0.0280788	0.0192118	-0.212808	0.0487685	-0.297537	-0.458128	-0.125123	-0.157143	-0.0206897	-0.253695	-0.474384	-0.403448	-0.0635468	-0.417734	-0.0935961	-0.0418719	-0.0862069	-0.116749	0.0615764	-0.273399	-0.327586	-0.134975	0.0172414	-0.0694581	-0.449261	0.100985	-0.24335	0.0990148	-0.00295567	-0.2133	0.0758621	0.17931	-0.304926	0.0246305	-0.304926	0.23202	-0.115271	-0.106897
1090_lincRNA:chr17:3198868	-0.583251	-0.428079	-0.392611	-0.347291	-0.180788	-0.278818	-0.221182	-0.198522	-0.186207	-0.381773	-0.521182	0.00640394	-0.0817734	-0.213793	-0.278325	-0.370936	-0.375369	-0.148276	-0.269951	-0.0305419	-0.156158	-0.243842	-0.270443	-0.168966	-0.418227	-0.174384	-0.0650246	-0.152709	-0.278818	-0.0871921	-0.233005	-0.3867	-0.287192	0.0261084	-0.216256	-0.321675	0.0369458	-0.40197	-0.112808	-0.207389	-0.323153	-0.0492611	-0.157635	-0.403448	-0.103448	-0.310837	-0.0482759	-0.263054	-0.200985
1222_lincRNA:chr6:131272447	-0.685222	-0.232512	-0.298522	-0.247291	-0.178325	-0.442365	-0.18867	-0.181281	-0.125123	-0.350246	-0.294089	0.0216749	-0.265517	-0.355172	-0.246798	-0.128571	-0.39803	-0.144828	-0.13399	-0.142365	-0.240394	-0.194581	-0.283744	-0.281281	-0.624631	-0.149754	-0.169951	-0.242365	-0.161084	-0.344828	-0.416749	0.14335	-0.307882	0.146305	-0.15665	-0.443842	-0.0418719	-0.573892	0.0763547	-0.103941	-0.239409	-0.0251232	-0.0280788	-0.311823	-0.10197	-0.117734	-0.125616	-0.202463	-0.233005
1240_lincRNA:chr7:134779841	-0.353695	-0.0758621	-0.216749	-0.0871921	-0.358128	-0.274877	-0.130049	-0.17734	-0.112808	-0.161576	-0.187685	0.0916256	-0.017734	-0.538424	-0.144335	0.0748768	-0.358621	-0.128079	-0.26798	-0.24532	-0.365025	-0.375862	-0.255172	-0.046798	-0.261576	-0.0960591	-0.164532	-0.161576	0.0852217	-0.0906404	-0.270936	0.01133	-0.141379	0.1	0.00344828	-0.257635	-0.0172414	-0.208867	0.0216749	-0.185222	-0.296059	-0.284729	0.00985222	-0.118719	-0.0448276	-0.346305	-0.00295567	0.00935961	-0.2
1215_lincRNA:chr5:92556322	-0.345813	-0.25468	-0.241379	-0.00295567	-0.167488	-0.299507	-0.109852	-0.0714286	-0.256158	-0.157635	-0.308374	0.046798	-0.149754	-0.08867	-0.147783	-0.0399015	-0.359606	0.0231527	-0.407389	-0.180296	-0.158128	-0.448276	-0.384729	-0.0832512	-0.263547	0.151232	-0.0413793	0.147783	-0.113793	0.115271	-0.0256158	-0.371429	-0.0970443	-0.0463054	0.0438424	-0.310345	0.0674877	-0.206404	-0.197537	-0.1	-0.281773	-0.206404	-0.0817734	-0.43399	0.148768	-0.293596	0.287192	-0.385714	-0.082266
978_lincRNA:chr10:83980790	-0.206897	-0.0625616	-0.297537	0.0901478	-0.250739	-0.35665	-0.0935961	-0.0463054	-0.287685	-0.22266	-0.249754	0.0926108	-0.365517	-0.112315	-0.118227	0.0635468	-0.248276	0.14532	-0.294089	-0.306404	-0.172906	-0.433005	-0.210837	-0.183744	-0.174877	0.0561576	-0.155172	0.1867	-0.170443	-0.10936	-0.125123	-0.330542	-0.053202	-0.151724	0.14335	-0.337438	0.115764	-0.153202	-0.271429	-0.0330049	-0.144335	-0.235961	-0.164039	-0.440394	0.162562	-0.20936	0.236453	-0.537438	-0.0689655
1298_lincRNA:chrX:50400250	-0.347783	-0.180296	-0.152217	-0.0940887	-0.283744	-0.484236	-0.148768	0.0438424	-0.180296	-0.277833	-0.264532	0.0320197	-0.235961	-0.328079	-0.020197	-0.130542	-0.529064	-0.0497537	-0.194089	-0.159606	-0.0236453	-0.668473	-0.536946	-0.263547	-0.278325	0.142365	-0.119704	-0.206404	-0.0167488	-0.108867	-0.175862	-0.424138	-0.0694581	-0.053202	-0.216749	-0.53202	0.0147783	-0.181281	0.0847291	-0.00640394	-0.0172414	-0.107389	-0.0221675	-0.402956	-0.0704433	-0.330049	0.0906404	-0.387192	-0.170443
1128_lincRNA:chr18:61781410	-0.23202	-0.350246	-0.0995074	-0.350739	-0.261084	-0.360591	-0.133498	-0.0300493	-0.0748768	-0.37734	-0.171429	0.044335	-0.214778	-0.287192	-0.164532	-0.210837	-0.367488	0.0423645	-0.24532	-0.441379	-0.324138	-0.328571	-0.199015	-0.107882	-0.0990148	-0.295567	-0.12266	-0.190148	-0.210837	-0.360591	-0.218227	-0.108867	-0.17734	-0.106897	0.0275862	-0.131527	-0.0408867	-0.117734	-0.289163	-0.0334975	-0.320197	-0.27931	-0.175369	-0.154187	-0.0334975	-0.304433	-0.0305419	-0.122167	-0.124138
1223_lincRNA:chr6:134838675	-0.331034	-0.108867	-0.103448	-0.311823	-0.29803	-0.260099	-0.221182	0.0423645	0.00492611	-0.342365	-0.0758621	-0.0137931	-0.142857	-0.255665	-0.235468	-0.0137931	-0.0827586	-0.0216749	-0.0349754	-0.162069	-0.334975	-0.151724	-0.035468	0.102956	-0.309852	-0.287685	-0.00344828	0.0389163	-0.105419	-0.2	-0.333498	0.0389163	-0.189655	0.108867	0.197044	-0.324631	-0.246305	-0.329557	0.0133005	0.0926108	-0.208867	-0.00147783	0.0374384	-0.0674877	0.0591133	-0.10936	0.19064	-0.267488	-0.104433
1187_lincRNA:chr4:135138014	-0.369458	-0.161576	-0.0866995	-0.214778	-0.190148	-0.295074	-0.355665	-0.140887	0.0256158	-0.586207	-0.140394	-0.017734	-0.192118	-0.226108	-0.405911	-0.0817734	-0.276847	-0.0118227	-0.240394	-0.273399	-0.338424	-0.183744	-0.264532	-0.08867	-0.270936	-0.289655	-0.380788	-0.0448276	-0.166502	-0.196552	-0.248768	-0.125616	-0.130542	-0.0975369	0.00246305	-0.295567	-0.112315	-0.251724	0.0044335	-0.0906404	-0.104433	-0.0251232	0.0172414	-0.266502	-0.0596059	-0.150739	0.0418719	-0.204433	-0.225123
1059_lincRNA:chr15:33980641	-0.091133	-0.214778	0.0428571	-0.00738916	-0.348276	-0.310837	-0.189163	-0.044335	-0.263547	-0.194581	-0.138916	-0.0793103	-0.287685	-0.13399	-0.0679803	-0.158621	-0.368966	0.0660099	-0.070936	-0.348276	0.0832512	-0.433498	-0.404926	-0.242365	-0.0310345	0.115764	-0.228571	-0.21133	-0.035468	-0.193596	-0.0655172	-0.314286	-0.0507389	0.0251232	-0.202956	-0.312808	-0.00246305	-0.0339901	0.0187192	-0.10197	0.0044335	0.0684729	0.0187192	-0.455172	-0.115271	-0.155665	0.146798	-0.317734	-0.360591
969_lincRNA:chr1:88187397	-0.112315	-0.185714	0.0719212	0.01133	-0.229064	-0.31133	-0.184236	-0.0576355	-0.0216749	-0.221675	-0.0783251	0.0172414	-0.313793	-0.0512315	0.0448276	-0.121182	-0.293103	-0.0394089	-0.317734	-0.0842365	0.0793103	-0.412315	-0.229557	-0.304433	-0.00689655	0.119212	-0.266502	-0.107389	-0.140887	-0.117734	-0.0748768	-0.438424	-0.0724138	-0.165517	-0.347291	-0.273892	0.140394	0.0330049	-0.0133005	-0.08867	0.0729064	0.0497537	-0.0517241	-0.414778	-0.110345	-0.25468	-0.161084	-0.30936	-0.16601
1007_lincRNA:chr11:97505439	-0.277833	-0.215764	0.0955665	-0.163547	0.00295567	-0.363547	-0.0487685	0.0955665	-0.0546798	-0.155172	-0.0310345	0.114778	-0.0418719	-0.105419	-0.138916	-0.0857143	-0.272906	0.109852	-0.128079	-0.135961	0.0581281	-0.199507	-0.0463054	-0.122167	-0.2	0.0724138	-0.017734	-0.0339901	-0.0866995	-0.100493	0.044335	-0.0142857	-0.151724	0.00295567	-0.159606	-0.174384	-0.0729064	-0.191133	0.0541872	0.082266	0.103448	0.0940887	-0.125616	-0.24532	0.0137931	-0.0940887	-0.0901478	-0.196059	-0.151232
1154_lincRNA:chr2:60581618	-0.250246	-0.265517	0.0950739	-0.230049	-0.303448	-0.338424	-0.176355	0.062069	-0.175369	0.0522167	0.0103448	-0.106897	-0.253695	-0.199507	-0.123153	-0.238424	-0.236453	0.143842	-0.24532	-0.318227	-0.0522167	-0.453695	-0.171921	-0.201478	-0.108867	0.102956	-0.0610837	-0.0847291	-0.0679803	-0.319704	-0.183744	-0.1133	-0.251232	-0.0743842	-0.153202	-0.28867	-0.0492611	-0.112315	-0.123153	0.0137931	-0.217734	0.01133	-0.123153	-0.356158	-0.135961	-0.285222	0.0950739	-0.183744	-0.200985
1069_lincRNA:chr16:40470294	-0.264532	-0.203941	0.00591133	-0.169951	-0.240887	-0.360099	-0.0226601	-0.228079	-0.351232	0.0812808	-0.249261	-0.158128	-0.195074	-0.108867	-0.0980296	-0.111823	-0.239901	-0.140394	-0.384236	-0.470443	-0.136453	-0.314286	-0.108374	-0.209852	-0.152217	-0.0423645	-0.0783251	-0.0310345	-0.411823	-0.430542	-0.00344828	-0.202956	-0.157143	-0.191626	0.0216749	-0.0935961	-0.113793	-0.246305	-0.42069	-0.251724	-0.419704	-0.276355	-0.382266	-0.437438	-0.131034	-0.302463	0.0600985	-0.183744	-0.301478
1073_lincRNA:chr16:4585697	-0.225123	-0.172414	0.125123	-0.304926	-0.285222	0.00640394	-0.17931	-0.144335	-0.0197044	-0.113793	-0.0492611	0.0694581	-0.175862	-0.172414	-0.0891626	-0.0364532	-0.0768473	-0.155172	-0.243842	-0.233005	-0.0876847	-0.181773	-0.246305	0.0600985	0.00935961	-0.0192118	-0.0394089	-0.070936	-0.0926108	-0.106897	-0.255172	-0.264532	-0.114778	0.0758621	0.0142857	-0.073399	-0.0128079	-0.0768473	-0.153202	-0.123153	-0.223153	-0.0561576	0.139901	-0.199015	-0.103448	-0.269458	0.192611	0.00344828	-0.15665
1014_lincRNA:chr12:88154776	-0.228079	-0.442857	0.0108374	-0.50197	-0.0610837	-0.316256	-0.215764	0.15665	0.0182266	-0.135468	0.0374384	0.0640394	-0.140394	0.0044335	-0.222167	-0.243842	-0.16601	0.178818	-0.1	-0.20197	-0.120197	-0.256158	-0.0881773	-0.148276	-0.204433	0.000492611	-0.0315271	-0.0600985	0.0162562	-0.230542	0.10936	-0.0783251	-0.299507	0.176355	-0.133005	-0.0773399	-0.184236	-0.199015	-0.0162562	0.115764	-0.126108	0.266995	0	-0.0600985	0.0394089	-0.117734	-0.0211823	-0.0581281	-0.132512
1088_lincRNA:chr17:29183003	-0.273399	-0.170936	-0.0876847	-0.0847291	-0.35468	-0.339901	-0.261576	-0.14532	-0.319212	0.00689655	-0.22069	-0.296552	-0.163054	-0.293596	-0.197537	-0.10936	-0.280788	-0.176847	-0.381773	-0.322167	-0.225123	-0.564039	-0.372906	-0.267488	-0.319704	0.240887	-0.190148	-0.0261084	-0.117734	-0.132512	-0.164532	-0.358621	-0.258128	-0.166502	-0.242365	-0.305419	-0.276355	-0.291133	-0.116256	-0.200493	-0.286207	-0.0965517	-0.165025	-0.330049	-0.178325	-0.459606	0.115764	-0.224631	-0.320197
1087_lincRNA:chr17:29183003	-0.23399	-0.0926108	-0.00640394	-0.213793	-0.36798	-0.19064	-0.267488	-0.08867	-0.0842365	0.0940887	-0.0566502	-0.194581	-0.311823	-0.185714	-0.172414	-0.0527094	0.020197	-0.262562	-0.458128	-0.230049	-0.239409	-0.420197	-0.236453	-0.180788	-0.175369	0.106897	-0.0970443	0.0778325	-0.0236453	-0.148276	-0.253202	-0.470936	-0.241872	-0.191133	-0.173892	-0.17734	-0.259606	-0.202956	-0.285222	-0.116749	-0.281281	-0.0980296	-0.0477833	-0.213793	-0.295074	-0.444335	0.0527094	-0.177833	-0.153695
1106_lincRNA:chr18:35973241	-0.160591	-0.135468	-0.196552	-0.159606	-0.383744	-0.47734	-0.365025	0.154187	0.0566502	-0.149261	0.225616	-0.180296	-0.330542	-0.273892	-0.275369	-0.0330049	-0.00147783	0.0965517	-0.164039	-0.0945813	-0.308374	-0.469951	0.0349754	-0.252709	-0.225123	0.149261	-0.0807882	0.0246305	0.205911	-0.239901	-0.206404	0.00197044	-0.333005	0.144335	-0.267488	-0.402463	-0.287685	-0.178818	0.134975	0.125616	-0.126601	0.0660099	0.00492611	0.0581281	-0.0689655	-0.266502	-0.10197	-0.269951	-0.0364532
1054_lincRNA:chr15:102920547	-0.331527	-0.153202	-0.196552	0.0325123	-0.393103	-0.422167	-0.204433	-0.236453	-0.219212	-0.339901	-0.174384	-0.234483	-0.372414	-0.40936	-0.133005	-0.0802956	-0.618719	-0.26601	-0.413793	-0.509852	-0.309852	-0.466995	-0.459113	-0.278325	-0.165517	-0.141379	-0.373399	-0.152217	-0.128079	-0.328079	-0.402463	-0.115764	-0.170443	-0.268966	-0.185222	-0.251232	-0.10197	-0.168966	-0.372414	-0.225616	-0.307389	-0.560591	-0.171429	-0.505419	-0.224138	-0.438424	-0.116749	-0.346305	-0.330542
1210_lincRNA:chr5:118919606	-0.34335	-0.206897	-0.136946	-0.134975	-0.445813	-0.480788	-0.288177	-0.104926	-0.0674877	-0.455665	-0.0729064	-0.165025	-0.258128	-0.725123	-0.257143	-0.133498	-0.593596	-0.226601	-0.29064	-0.481281	-0.409852	-0.439901	-0.335961	-0.1867	-0.209852	-0.33202	-0.290148	-0.373399	-0.000492611	-0.250739	-0.44532	-0.0369458	-0.264039	-0.15468	-0.294581	-0.351724	-0.170936	-0.175369	-0.130542	-0.106404	-0.196552	-0.535961	-0.0527094	-0.277833	-0.294581	-0.409852	-0.280788	-0.218719	-0.349261
1186_lincRNA:chr4:132897264	-0.308867	-0.0536946	-0.203448	-0.186207	-0.126601	-0.323645	-0.00541872	-0.107882	-0.178325	-0.134975	-0.32266	-0.0374384	-0.158621	-0.261084	-0.213793	0.0773399	-0.285714	-0.195567	-0.418227	-0.417734	-0.329064	-0.342857	-0.299015	-0.110345	-0.252709	-0.0344828	-0.103941	0.0807882	-0.250246	-0.198522	-0.193596	-0.246798	-0.0960591	-0.139409	0.105419	-0.0527094	-0.175369	-0.283744	-0.369458	-0.0852217	-0.394581	-0.42069	-0.204926	-0.258621	-0.0694581	-0.346798	0.166995	-0.153695	-0.175369
1042_lincRNA:chr14:52864224	-0.08867	0.0689655	-0.0876847	-0.0275862	-0.182759	-0.19803	0.0147783	0.164532	-0.0275862	-0.11133	0.0399015	0.217241	-0.219212	-0.172414	-0.102463	0.253202	-0.0674877	0.16798	-0.252709	-0.20936	-0.234975	-0.305911	-0.13399	-0.0172414	0.0256158	0.0364532	-0.0724138	0.198522	0.314286	0.143842	-0.0482759	-0.120197	0.0487685	0.0689655	0.305419	-0.0842365	-0.0394089	0.0280788	-0.107389	0.149261	-0.0261084	-0.130049	0.0630542	-0.0773399	0.137931	-0.116256	0.318227	-0.225616	0.00344828
1196_lincRNA:chr4:44181997	-0.0517241	0.0684729	-0.0753695	0.19064	-0.221182	-0.271429	0.275862	-0.053202	-0.138916	-0.147783	-0.484729	0.0960591	-0.070936	-0.28867	0.321182	0.163054	-0.227586	-0.0758621	-0.1867	-0.114778	0.0197044	-0.174877	-0.165025	-0.219212	-0.0300493	0.169951	-0.0320197	-0.0512315	-0.266502	0.18867	-0.231034	-0.391626	0.275369	-0.12266	0.0310345	-0.218719	0.230542	0.00689655	-0.107882	-0.082266	0.00591133	-0.319704	0.0211823	-0.338916	0.0133005	-0.236946	0.105911	-0.161084	0.0448276
1176_lincRNA:chr3:79069438	-0.301478	-0.143842	-0.208374	-0.167488	-0.358621	-0.350739	-0.196552	-0.184729	-0.197537	-0.209852	-0.172414	-0.0330049	-0.515271	-0.217241	-0.245813	-0.0665025	-0.137438	-0.0896552	-0.499015	-0.335961	-0.249754	-0.453695	-0.117241	-0.242857	-0.116749	-0.0541872	-0.0985222	-0.00147783	-0.238424	-0.328079	-0.319212	-0.344828	-0.267488	-0.128079	-0.0241379	-0.294581	0.0477833	-0.197044	-0.359606	-0.146798	-0.425616	-0.247783	-0.274384	-0.365025	-0.0812808	-0.403448	0.0906404	-0.36601	-0.192611
1178_lincRNA:chr3:79069438	-0.348276	-0.216256	-0.229557	-0.0305419	-0.373399	-0.493596	-0.165025	-0.0300493	-0.284729	-0.14532	-0.17931	-0.0788177	-0.408374	-0.218227	-0.187685	-0.123645	-0.348276	-0.00246305	-0.443842	-0.366995	-0.236453	-0.600493	-0.230049	-0.208374	-0.228079	0.0167488	-0.0783251	0.0852217	-0.229064	-0.253695	-0.249261	-0.338916	-0.237931	-0.108867	-0.0837438	-0.404433	-0.00147783	-0.20936	-0.287685	-0.0236453	-0.352217	-0.282759	-0.206404	-0.533005	-0.0497537	-0.356158	0.183251	-0.530049	-0.214286
1177_lincRNA:chr3:79069438	-0.47931	-0.339901	-0.227094	-0.271921	-0.4867	-0.570936	-0.228079	-0.187685	-0.278818	-0.266995	-0.230542	-0.155172	-0.480788	-0.449261	-0.162562	-0.0960591	-0.289655	-0.428571	-0.54335	-0.408374	-0.393596	-0.616256	-0.178325	-0.283744	-0.326601	-0.215271	-0.0778325	-0.0906404	-0.265025	-0.281773	-0.334975	-0.439901	-0.379803	-0.19803	-0.120197	-0.457143	-0.124138	-0.380296	-0.418227	-0.167488	-0.433005	-0.306897	-0.24335	-0.433498	-0.128571	-0.629064	-0.0975369	-0.5	-0.300493
1208_lincRNA:chr5:110502650	-0.536946	-0.191626	-0.118719	-0.0408867	0.00492611	-0.316256	0.000492611	-0.234483	-0.337438	-0.230049	-0.474877	-0.121675	0.0980296	-0.316749	-0.239901	-0.133005	-0.540887	-0.229064	-0.0527094	-0.292118	-0.0985222	-0.0970443	-0.573892	-0.15665	-0.538916	-0.113793	-0.174384	-0.27734	-0.114286	-0.000985222	-0.0472906	0.0399015	-0.0344828	-0.017734	-0.12266	-0.265517	-0.226108	-0.464532	0.0931034	-0.225123	-0.0931034	-0.0931034	-0.0251232	-0.424631	-0.177833	-0.0610837	0.0655172	-0.0891626	-0.384729
1064_lincRNA:chr15:79673592	-0.568473	-0.338424	-0.296059	-0.124138	-0.0108374	-0.478818	-0.139901	-0.345813	-0.326108	-0.354187	-0.496552	-0.208867	-0.115271	-0.140887	-0.237438	-0.108867	-0.392118	-0.294089	-0.283744	-0.180296	-0.184236	-0.219704	-0.272414	-0.35468	-0.566995	-0.110837	-0.317734	-0.0921182	-0.466995	-0.249261	-0.0694581	-0.0773399	-0.203941	-0.121182	-0.0950739	-0.382266	-0.000985222	-0.549754	-0.0876847	-0.310345	-0.30936	0.0334975	-0.262562	-0.500985	0.0369458	-0.262562	-0.126601	-0.282266	-0.327094
1233_lincRNA:chr6:86477309	-0.461576	-0.319212	-0.360591	-0.231527	-0.145813	-0.41133	-0.154187	-0.2	-0.309852	-0.264532	-0.219704	-0.00295567	-0.235961	-0.330049	-0.453202	0.00147783	-0.171429	-0.103941	-0.416256	-0.376355	-0.447783	-0.396552	-0.165517	0.000492611	-0.353695	-0.252217	0.0275862	0.00738916	-0.278818	-0.230049	-0.0714286	-0.0261084	-0.298522	-0.0256158	0.207882	-0.341872	-0.0349754	-0.380788	-0.26798	-0.130049	-0.56798	-0.340887	-0.308374	-0.190148	0.169951	-0.327586	0.150246	-0.322167	-0.124138
1029_lincRNA:chr13:83867711	-0.329064	-0.163054	-0.137931	-0.145813	-0.0901478	-0.345813	-0.244335	-0.0384236	-0.105911	-0.355172	0.0615764	-0.0325123	-0.378325	-0.286207	-0.352709	0.115764	-0.082266	-0.203941	-0.447291	-0.173399	-0.352217	-0.496552	-0.108867	-0.0433498	-0.194089	-0.14532	-0.0458128	-0.00246305	-0.207882	-0.121182	-0.199015	-0.179803	-0.268473	-0.0615764	0.170936	-0.423153	0.133005	-0.231527	-0.107389	0.0463054	-0.321675	-0.215271	-0.169458	-0.106897	0.152217	-0.262562	0.165025	-0.35665	-0.137438
963_lincRNA:chr1:71984564	-0.314778	-0.0576355	-0.236453	-0.0399015	-0.0684729	-0.306404	-0.0793103	-0.0704433	0.0147783	-0.453202	-0.272414	0.214778	-0.256158	-0.215271	-0.0975369	0.143842	-0.35665	-0.221675	-0.317241	-0.116749	-0.138916	-0.384729	-0.440887	-0.12069	-0.239901	0.0980296	-0.0719212	-0.0438424	-0.126601	0.0330049	-0.261084	-0.421182	0.00197044	0.00788177	-0.0320197	-0.287192	0.15665	-0.209852	-0.0940887	-0.0226601	-0.0871921	-0.30197	0.0719212	-0.2	0.0517241	-0.276355	0.0837438	-0.243842	-0.0275862
1153_lincRNA:chr2:36112819	-0.319212	-0.167488	-0.303941	0.0512315	0.046798	-0.441872	-0.0305419	-0.183744	-0.204926	-0.437931	-0.3133	0.0197044	-0.0719212	-0.281281	-0.158621	0.106404	-0.374384	-0.16601	-0.201478	-0.102956	-0.0689655	-0.35468	-0.149261	-0.161084	-0.322167	0.214286	0.037931	-0.143842	-0.473892	-0.148768	-0.199015	-0.0394089	-0.127586	0.0694581	-0.0477833	-0.413793	0.292118	-0.339901	0.0236453	-0.125616	-0.258621	-0.304433	-0.244828	-0.145813	0.252709	-0.288177	-0.008867	-0.184729	-0.0916256
1152_lincRNA:chr2:36112429	-0.325616	-0.297044	-0.410837	-0.209852	0.0783251	-0.347291	-0.0694581	0.008867	-0.132512	-0.541872	-0.14532	0.0448276	-0.112315	-0.12266	-0.130049	-0.171921	-0.261576	-0.0408867	0.0561576	-0.0546798	-0.144828	-0.382266	-0.0576355	-0.0783251	-0.23202	-0.0270936	0.158128	-0.110837	-0.383251	-0.30197	-0.284729	0.00344828	-0.181281	0.164532	0.0906404	-0.41133	0.313793	-0.24532	0.017734	0.104926	-0.265517	-0.044335	-0.118719	0.01133	0.30197	-0.252217	0.164532	-0.134483	0.0527094
1209_lincRNA:chr5:113594167	-0.460591	-0.297044	-0.408374	-0.278325	-0.306404	-0.461084	-0.293103	-0.227094	-0.336453	-0.510837	-0.21133	-0.16601	-0.225616	-0.410345	-0.364532	-0.23202	-0.442857	-0.146305	-0.188177	-0.642365	-0.519212	-0.456158	-0.249261	-0.165517	-0.290148	-0.361576	-0.201478	-0.107882	-0.346305	-0.416749	-0.236453	-0.237931	-0.210837	-0.0625616	0.113793	-0.385714	-0.0423645	-0.319704	-0.336453	-0.174877	-0.405419	-0.435961	-0.062069	-0.37931	-0.0413793	-0.376355	0.217734	-0.201478	-0.304926
1037_lincRNA:chr14:26093652	-0.482266	-0.198522	-0.0655172	-0.159606	-0.202463	-0.357143	-0.267488	-0.228571	-0.229557	-0.399507	-0.170443	-0.0669951	-0.0753695	-0.33399	-0.415764	0.0408867	-0.322167	-0.277833	-0.339409	-0.380788	-0.480788	-0.317734	-0.361576	-0.0389163	-0.411823	-0.408867	-0.289163	-0.103448	0.0394089	-0.0788177	-0.0261084	-0.0655172	-0.150739	-0.16798	0.257143	-0.32069	-0.238424	-0.417241	-0.114286	-0.230542	-0.218719	-0.118719	-0.142857	-0.183251	-0.0275862	-0.244335	0.08867	-0.206404	-0.373892
1105_lincRNA:chr18:3003075	-0.340394	-0.0384236	0.00837438	-0.139901	0.0921182	-0.284236	0.0926108	0.16601	0.196552	0.0305419	-0.123645	0.291626	0.158621	-0.0216749	-0.103941	0.103448	-0.203448	-0.0256158	-0.137438	0.0679803	-0.100985	0.0187192	-0.044335	0.0433498	-0.398522	-0.131527	0.046798	0.0852217	0.216749	0.026601	0.0640394	0.12266	-0.0463054	0.10936	0.0320197	0.0118227	-0.17734	-0.321675	0.0403941	0.123153	0.0226601	0.0783251	-0.000985222	-0.0044335	-0.0472906	0.0428571	-0.205911	-0.008867	-0.0472906
1104_lincRNA:chr18:3003075	-0.319212	-0.0295567	0.0586207	-0.165025	0.0921182	-0.282266	0.138424	0.198522	0.196059	0.0600985	-0.130049	0.3	0.214286	-0.046798	-0.0866995	0.107389	-0.183251	-0.0295567	-0.109852	0.0246305	-0.129064	0.0330049	-0.0320197	0.105419	-0.393596	-0.1867	0.105419	0.0793103	0.195074	0.0285714	0.0783251	0.128079	-0.0118227	0.0926108	0.0990148	0.0295567	-0.214778	-0.316749	0.0246305	0.152709	0.01133	0.046798	0.00541872	0.0389163	-0.0527094	0.0512315	-0.160099	0.0325123	-0.0325123
1032_lincRNA:chr13:98221098	-0.368473	-0.278818	0.000985222	-0.32266	-0.184729	-0.2867	-0.248768	-0.115271	-0.361576	-0.0300493	-0.161084	-0.340394	-0.0862069	-0.247291	-0.12266	-0.304433	-0.204433	-0.203941	-0.455665	-0.223645	-0.339901	-0.59803	-0.130049	-0.219704	-0.278818	-0.14532	-0.212315	0.0231527	-0.37931	-0.161576	-0.0197044	-0.419212	-0.319212	-0.49064	-0.00344828	-0.342857	-0.182759	-0.241379	-0.188177	-0.13202	-0.293596	0.0118227	-0.3867	-0.362562	-0.0423645	-0.484236	0.139901	-0.257635	-0.25665
1135_lincRNA:chr19:4207767	0.008867	0.0921182	-0.100493	0.0507389	-0.138424	-0.111823	0.112315	0.270443	-0.0399015	-0.0630542	-0.177833	0.0926108	-0.103448	-0.0566502	0.136946	0.150739	0.121675	0.129557	-0.123153	0.207882	-0.064532	-0.266995	-0.00640394	-0.00689655	-0.0364532	0.134975	0.037931	0.265517	-0.0108374	0.312315	-0.126108	-0.331034	0.101478	-0.008867	0.173892	-0.2133	-0.00344828	0.0428571	0.144335	0.269458	0.0857143	0.148768	0.00738916	-0.0817734	0.19064	-0.0487685	0.357143	-0.406897	0.158128
1158_lincRNA:chr2:77152807	-0.0906404	-0.0216749	-0.19064	0.0753695	-0.164039	-0.197044	0.0108374	-0.21133	-0.285222	-0.182266	-0.449261	-0.0832512	-0.0891626	-0.0310345	-0.135961	-0.062069	-0.246798	-0.0714286	-0.205419	-0.194581	-0.0807882	-0.235468	-0.330049	-0.149754	-0.0866995	-0.0802956	-0.253695	-0.0812808	-0.273399	-0.187192	0.020197	-0.293596	0.08867	-0.0945813	-0.0192118	-0.0536946	-0.0985222	-0.0852217	-0.0497537	-0.225616	-0.201478	-0.131034	-0.303941	-0.3133	-0.129557	-0.064532	0.152217	-0.257143	-0.257635
1157_lincRNA:chr2:75496518	-0.194089	-0.321675	0.116256	-0.130542	-0.207389	-0.250246	-0.14532	0.0625616	-0.153695	-0.0270936	-0.0261084	-0.0758621	-0.225616	0.0172414	-0.0699507	-0.1867	-0.176355	-0.150739	-0.393596	-0.248768	-0.244828	-0.323645	-0.154187	-0.13399	-0.137438	-0.222167	-0.192118	0.0295567	-0.204433	-0.149261	0.0246305	-0.404926	-0.181281	-0.223645	-0.0827586	-0.00147783	-0.168473	-0.115764	-0.285714	0.0349754	-0.0758621	-0.0832512	-0.174384	-0.286207	-0.217734	-0.0640394	-0.0187192	-0.354187	-0.237438
1244_lincRNA:chr7:37480456	-0.374877	-0.275862	0.0256158	-0.149754	-0.44532	-0.336453	-0.176355	-0.307882	-0.407389	-0.00738916	-0.36601	-0.353695	-0.11133	-0.402956	-0.0630542	-0.115271	-0.256158	-0.367488	-0.434483	-0.368473	-0.276847	-0.362069	-0.259606	-0.302463	-0.30936	-0.0995074	-0.385714	-0.117734	-0.37734	-0.199507	-0.170443	-0.321182	-0.202463	-0.302956	-0.175369	-0.23202	-0.265517	-0.317734	-0.206404	-0.347783	-0.272414	-0.121182	-0.240887	-0.518227	-0.278325	-0.423153	-0.0743842	-0.253695	-0.423153
934_lincRNA:chr1:162965309	-0.416749	-0.314778	0.0684729	-0.257635	-0.38867	-0.261576	-0.149261	-0.187685	-0.0487685	-0.243842	-0.216256	0.0133005	-0.0487685	-0.429557	0.008867	-0.344335	-0.476847	-0.392611	-0.189655	-0.365025	-0.367488	-0.189163	-0.282266	-0.118227	-0.32069	-0.473892	-0.0463054	-0.468966	-0.0650246	-0.135961	-0.294089	-0.292611	-0.174877	-0.0812808	-0.185714	-0.191626	-0.100985	-0.274877	-0.192611	-0.216749	-0.179803	-0.294089	0.127586	-0.173399	-0.415271	-0.255172	-0.192611	0.132512	-0.331527
1226_lincRNA:chr6:23105525	-0.429557	-0.25665	-0.0497537	-0.43202	-0.369951	-0.0413793	-0.323153	-0.423153	-0.328079	-0.168966	-0.270936	-0.2867	-0.309852	-0.4133	-0.246305	-0.312808	-0.00640394	-0.429557	-0.52266	-0.226108	-0.303941	-0.320197	-0.228571	-0.200985	-0.0995074	-0.324138	-0.191626	-0.274877	-0.410837	-0.174384	-0.234483	-0.605419	-0.282759	-0.382759	-0.0876847	-0.258621	-0.107882	-0.199507	-0.302463	-0.395567	-0.386207	-0.276847	-0.307882	-0.34532	-0.351724	-0.428571	0.0610837	-0.183251	-0.260591
1265_lincRNA:chr8:67349275	-0.328571	-0.091133	-0.106404	-0.242857	-0.11133	-0.124631	-0.0650246	-0.189655	-0.242365	0.0315271	-0.172414	-0.0541872	-0.119212	-0.218719	-0.163054	-0.158128	0.0699507	-0.149754	-0.214778	0.020197	0.0251232	-0.257143	-0.0497537	-0.168966	-0.0960591	0.0512315	0.0527094	-0.1867	-0.266502	-0.219212	-0.0699507	-0.26601	-0.147291	-0.0137931	-0.130542	-0.226108	0.0295567	-0.160591	0.044335	-0.168473	-0.17931	-0.0399015	-0.280296	-0.162562	-0.198522	-0.185222	0.0635468	-0.0758621	-0.0921182
1133_lincRNA:chr18:79286360	-0.246305	-0.219704	-0.0906404	-0.319212	-0.186207	-0.127586	-0.100985	-0.135468	-0.169458	-0.183744	-0.100985	0.100985	-0.260099	-0.394581	-0.123153	-0.104926	-0.0458128	-0.0960591	-0.333005	-0.117241	-0.0413793	-0.434483	-0.149261	0.00640394	0.134975	-0.100985	0.135961	-0.236946	-0.258621	-0.053202	-0.0876847	-0.436453	-0.106897	-0.0399015	0.0448276	-0.365517	0.306897	0.0650246	-0.0985222	-0.102463	-0.287685	-0.314778	-0.125123	-0.226601	0.0399015	-0.353202	0.194581	-0.173892	0.00640394
958_lincRNA:chr1:64686823	-0.392611	-0.130542	-0.0394089	-0.333005	-0.200493	-0.135961	-0.0477833	-0.10936	-0.150739	-0.111823	-0.135961	0.129557	-0.178818	-0.317241	0.0216749	-0.0940887	-0.0812808	-0.102956	-0.0817734	-0.107389	-0.0945813	-0.268966	-0.125123	-0.123153	-0.174877	-0.104433	0.00344828	-0.225123	-0.114778	-0.249261	-0.326601	-0.0748768	-0.141872	0.0206897	0.12069	-0.313793	0.165517	-0.210345	-0.00689655	-0.0640394	-0.159606	0.0650246	-0.0261084	-0.125616	-0.0226601	-0.244335	0.114286	0.01133	-0.070936
1074_lincRNA:chr16:4585697	-0.29803	-0.0310345	-0.0044335	-0.298522	-0.177833	-0.141872	0.00295567	-0.0551724	-0.0773399	0.0216749	-0.105911	0.0901478	0.183251	-0.218719	-0.100493	0.0546798	-0.00197044	-0.0596059	-0.055665	-0.26798	-0.308867	-0.108374	0.0315271	0.239901	-0.248276	-0.149754	0.163054	0.152709	-0.198522	-0.145813	-0.0901478	0.0256158	-0.0453202	0.125123	0.31133	-0.113793	-0.226108	-0.263547	-0.0561576	-0.0108374	-0.28867	-0.0807882	0.0812808	-0.0295567	0.0788177	-0.196552	0.338916	0.110345	-0.0349754
1125_lincRNA:chr18:5567150	-0.398522	-0.181773	-0.0310345	-0.478818	-0.274384	-0.146798	-0.193103	-0.0990148	-0.174877	-0.0990148	-0.201478	-0.119704	-0.0596059	-0.501478	-0.137438	-0.203941	-0.108374	-0.248276	-0.291133	-0.150739	-0.137931	-0.465517	-0.224138	-0.0881773	-0.125123	0.00935961	0.0625616	-0.183251	-0.151232	-0.064532	-0.312315	-0.464532	-0.214286	-0.174384	-0.0541872	-0.361084	-0.044335	-0.185714	-0.120197	-0.127094	-0.257635	-0.135961	-0.0965517	-0.193596	-0.172414	-0.580296	0.16601	-0.0108374	-0.117734
1075_lincRNA:chr16:4592919	-0.376355	-0.304926	-0.0423645	-0.287192	-0.5	-0.193103	-0.241872	-0.220197	-0.171429	-0.17734	-0.189655	-0.0857143	-0.281773	-0.35468	-0.0566502	-0.241872	-0.241872	-0.207882	-0.436946	-0.278325	-0.260591	-0.450246	-0.274877	-0.152709	-0.0960591	-0.08867	-0.13202	-0.153202	-0.203448	-0.204926	-0.433005	-0.387192	-0.244828	-0.118227	-0.130049	-0.281773	0.0157635	-0.126601	-0.246305	-0.219212	-0.388177	-0.176355	-0.0541872	-0.362069	-0.205911	-0.517241	0.0960591	-0.141379	-0.193596
1072_lincRNA:chr16:4585697	-0.415271	-0.310837	-0.0162562	-0.290148	-0.491626	-0.215764	-0.219212	-0.266995	-0.225616	-0.144828	-0.296059	-0.122167	-0.227094	-0.34532	-0.0842365	-0.229557	-0.235961	-0.242365	-0.439901	-0.281281	-0.240394	-0.399015	-0.295567	-0.157143	-0.192611	-0.0591133	-0.0901478	-0.15468	-0.215271	-0.140887	-0.378325	-0.394089	-0.24335	-0.12069	-0.1133	-0.308867	-0.0669951	-0.231034	-0.235961	-0.283251	-0.418227	-0.122167	-0.0837438	-0.389655	-0.199507	-0.524631	0.12266	-0.140887	-0.243842
1071_lincRNA:chr16:4585697	-0.362562	-0.257635	0.0157635	-0.208867	-0.394581	-0.129557	-0.192118	-0.281773	-0.160591	-0.216256	-0.25468	-0.106404	-0.235961	-0.228571	-0.0852217	-0.168473	-0.111823	-0.275862	-0.366995	-0.179803	-0.164039	-0.23399	-0.229064	-0.136946	-0.150246	-0.0261084	-0.0635468	-0.145813	-0.258128	-0.129557	-0.429557	-0.325616	-0.19064	-0.0832512	-0.0965517	-0.249754	0.000492611	-0.225616	-0.200985	-0.265517	-0.332512	-0.0660099	-0.0640394	-0.283744	-0.195074	-0.408374	0.0955665	-0.107882	-0.181773
1076_lincRNA:chr16:4592919	-0.381773	-0.212808	0.1	-0.288177	-0.275369	-0.15665	-0.174877	-0.156158	-0.0758621	-0.179803	-0.18867	-0.0802956	-0.123153	-0.231527	-0.116256	-0.150246	-0.104433	-0.19803	-0.332512	-0.154187	-0.185714	-0.238424	-0.136453	-0.0748768	-0.221675	-0.00394089	0.00197044	-0.0714286	-0.246305	-0.0862069	-0.405419	-0.245813	-0.217734	-0.0660099	-0.0246305	-0.275369	-0.0231527	-0.270443	-0.109852	-0.136453	-0.312808	0.0482759	-0.0192118	-0.221675	-0.10936	-0.395074	0.170936	-0.00689655	-0.176355
956_lincRNA:chr1:64686823	-0.464532	-0.23399	-0.212315	-0.303941	-0.0807882	-0.205911	-0.0507389	0.0472906	-0.206404	0.0241379	-0.265025	0.0576355	0.0320197	-0.157635	-0.144335	-0.217241	-0.153202	-0.0940887	-0.170443	-0.00295567	-0.183744	-0.348768	-0.158621	0.0369458	-0.37931	-0.149261	0.175862	-0.000985222	-0.145813	-0.0571429	-0.0660099	-0.274384	-0.19803	0.037931	0.0995074	-0.295074	-0.0192118	-0.327586	-0.0453202	0.0399015	-0.284729	-0.00985222	-0.117734	-0.183251	-0.0118227	-0.164039	0.237931	-0.181281	-0.0788177
957_lincRNA:chr1:64686823	-0.369458	-0.0940887	-0.159113	-0.122167	-0.261576	-0.299015	-0.0610837	0.062069	-0.237438	-0.0546798	-0.228571	-0.0044335	-0.106897	-0.181773	-0.104433	-0.153202	-0.129557	-0.0251232	-0.197537	-0.176355	-0.248276	-0.378818	-0.129064	-0.0408867	-0.301478	-0.139901	0.103941	0.0970443	-0.136453	-0.0669951	-0.173399	-0.378325	-0.082266	-0.137931	0.166502	-0.374877	-0.073399	-0.261576	-0.177833	0.0458128	-0.169951	-0.14335	-0.1	-0.280788	-0.079803	-0.194581	0.317241	-0.324138	-0.0576355
1216_lincRNA:chr6:108157117	-0.128571	-0.0157635	0.197044	-0.287192	-0.119212	-0.0807882	0.0640394	0.327586	0.204433	-0.0847291	0.0364532	0.269458	-0.00640394	-0.172906	0.166502	0.0339901	0.0300493	0.103448	0.062069	-0.0315271	-0.0270936	-0.148768	-0.116256	0.192611	-0.0128079	-0.0551724	0.183251	0.0748768	-0.00492611	0.0487685	-0.252709	-0.207882	0.137931	0.0187192	0.200985	-0.197044	0.0236453	0.037931	0.0463054	0.344828	0.149754	0.029064	0.341379	-0.0103448	0.0315271	-0.0812808	0.27734	-0.0320197	0.246305
931_lincRNA:chr1:137482591	-0.218227	-0.0349754	0.170936	-0.0985222	0.0261084	-0.197044	0.0182266	0.123153	-0.0216749	-0.246305	-0.168473	0.0837438	-0.0921182	0.0546798	-0.0793103	-0.0339901	-0.104926	0.0261084	-0.0950739	-0.159113	-0.0546798	-0.128571	-0.173892	-0.0108374	-0.221182	-0.0507389	-0.017734	0.0970443	-0.258128	-0.0847291	-0.228571	-0.194581	0.0384236	-0.150246	0.177833	-0.182266	-0.0182266	-0.211823	-0.0463054	0.168966	0.0433498	0.163054	-0.00541872	-0.196552	-0.00147783	-0.0182266	0.300985	-0.163547	-0.0783251
973_lincRNA:chr10:6081900	-0.363054	-0.139901	0.0123153	-0.187685	-0.1133	-0.0660099	-0.0842365	-0.00640394	-0.000492611	-0.159113	-0.224631	0.091133	-0.141872	-0.164039	-0.01133	-0.208867	-0.193103	-0.253202	-0.258621	0.108867	0.0103448	-0.205911	-0.378325	-0.0955665	-0.184236	-0.0817734	-0.00246305	-0.183744	-0.046798	0.0812808	-0.230542	-0.493103	-0.0679803	-0.194581	-0.236946	-0.162069	-0.0497537	-0.142857	-0.0517241	-0.0133005	0.0881773	-0.119704	-0.0433498	-0.2	-0.323153	-0.137931	-0.0719212	-0.222167	-0.0152709
1174_lincRNA:chr3:65729664	-0.206897	-0.187685	-0.196059	-0.2133	-0.27734	-0.329557	-0.0615764	0.0216749	-0.119704	-0.258621	-0.159113	-0.0630542	-0.25468	-0.351724	-0.125123	-0.0394089	-0.0374384	-0.171921	-0.358128	-0.25468	-0.24335	-0.4	-0.0315271	0.0157635	0.00541872	-0.194089	0.0591133	0.0931034	-0.451724	-0.204926	-0.305911	-0.408374	-0.109852	-0.248768	0.00541872	-0.252709	-0.017734	-0.046798	-0.358621	0.0738916	-0.261084	-0.462069	-0.223645	-0.257143	-0.0546798	-0.434483	0.0463054	-0.443842	0.0768473
1195_lincRNA:chr4:44181997	-0.40936	-0.288177	-0.180788	-0.342857	-0.293103	-0.194581	-0.225616	-0.296552	-0.199015	-0.330049	-0.276847	-0.0995074	-0.33202	-0.305419	-0.242365	-0.24532	-0.029064	-0.239409	-0.367488	-0.17734	-0.14335	-0.309852	-0.199015	-0.107882	-0.0625616	-0.293103	-0.0665025	-0.175862	-0.421675	-0.334975	-0.335468	-0.392611	-0.183744	-0.29803	-0.0438424	-0.381281	0.108374	-0.157635	-0.299507	-0.24532	-0.358621	-0.23202	-0.287685	-0.343842	-0.172414	-0.459113	-0.0256158	-0.303941	-0.0334975
933_lincRNA:chr1:162965309	-0.477833	-0.465517	-0.117734	-0.521182	-0.266502	-0.148276	-0.27931	-0.297537	-0.230049	-0.317734	-0.176847	-0.0399015	-0.15468	-0.368473	-0.252709	-0.406897	-0.20197	-0.355665	-0.235468	-0.288177	-0.343842	-0.255172	-0.263547	-0.055665	-0.151232	-0.600985	-0.0778325	-0.467488	-0.296059	-0.29803	-0.0339901	-0.405911	-0.223153	-0.062069	-0.0197044	-0.216749	-0.0137931	-0.203941	-0.193596	-0.278325	-0.31133	-0.30197	-0.112808	-0.169458	-0.292118	-0.184729	-0.0300493	-0.0408867	-0.242857
1092_lincRNA:chr17:35080914	-0.161576	-0.224138	-0.0768473	-0.158621	-0.138916	-0.161084	-0.0399015	-0.0334975	-0.179803	-0.305911	-0.151724	0.0231527	-0.12069	-0.269458	-0.208374	-0.0349754	-0.020197	-0.0807882	-0.135468	-0.198522	-0.240887	-0.0827586	-0.00689655	-0.0527094	-0.0448276	-0.290148	-0.0655172	-0.182759	-0.169951	0.0339901	-0.0571429	-0.187192	-0.0689655	0.0940887	0.12266	-0.0935961	0.0399015	-0.0985222	-0.0359606	-0.0128079	-0.0921182	-0.109852	-0.0630542	-0.0615764	-0.0364532	0.0206897	0.123645	-0.144828	-0.197537
1165_lincRNA:chr3:36280098	-0.115271	-0.137931	0.0300493	-0.148768	-0.173892	-0.177833	-0.0211823	0.140394	0.0837438	-0.383251	0.0418719	0.362562	-0.00394089	-0.243842	0.062069	-0.0497537	-0.2133	0.0187192	0.142857	-0.0674877	-0.0960591	-0.340394	-0.170936	0.200985	-0.00541872	-0.174877	0.29064	-0.314778	0.0832512	-0.0349754	-0.172906	-0.130049	0.0684729	0.266502	0.221182	-0.369458	0.280788	0.020197	0.196059	0.147291	-0.00492611	-0.0640394	0.23202	0.213793	0.144335	-0.08867	0.252217	0.0669951	0.0610837
1145_lincRNA:chr2:22753100	-0.322167	-0.500493	-0.0916256	-0.665025	-0.197044	-0.181773	-0.278818	-0.195074	-0.10936	-0.290148	-0.194581	-0.0502463	-0.211823	-0.390148	-0.348768	-0.42266	-0.228571	-0.182266	-0.224631	-0.350739	-0.152709	-0.24335	-0.268966	-0.123645	-0.0369458	-0.330542	0.0591133	-0.54335	-0.181281	-0.310345	-0.064532	-0.380296	-0.300493	-0.00197044	-0.176355	-0.154187	0.00197044	-0.157635	-0.281773	-0.239409	-0.40936	-0.319704	-0.148768	-0.0980296	-0.265025	-0.332512	-0.127094	0.0827586	-0.22069
1290_lincRNA:chrX:165758353	-0.414286	-0.324631	-0.223645	-0.326601	-0.466502	-0.395567	-0.250739	-0.351724	-0.403941	-0.250739	-0.442365	-0.275369	-0.276355	-0.596059	-0.260591	-0.390148	-0.506897	-0.26798	-0.36798	-0.397537	-0.262562	-0.48867	-0.463054	-0.403941	-0.229557	-0.279803	-0.32069	-0.561084	-0.191626	-0.308374	-0.127094	-0.394581	-0.274384	-0.158128	-0.381281	-0.30936	-0.247783	-0.23202	-0.0896552	-0.404926	-0.361576	-0.345813	-0.347291	-0.45468	-0.428571	-0.372906	-0.144335	-0.233005	-0.5
1183_lincRNA:chr4:128727331	-0.444828	-0.38867	-0.117734	-0.458621	0.0192118	-0.142365	-0.0719212	-0.305911	-0.383744	-0.253695	-0.545813	-0.0995074	0.0344828	-0.132512	-0.357635	-0.37734	-0.302956	-0.15665	-0.123153	-0.391133	-0.143842	-0.0817734	-0.399507	-0.0871921	-0.315764	-0.291626	-0.00788177	-0.326601	-0.391133	-0.197044	0.0576355	-0.278818	-0.123645	-0.0221675	0.1133	-0.115271	-0.0862069	-0.392118	-0.20197	-0.310837	-0.429064	-0.0650246	-0.207882	-0.305419	-0.121675	-0.133498	0.2867	0.0763547	-0.367488
1289_lincRNA:chrX:165758353	-0.30197	-0.263054	0.117734	-0.203941	-0.395567	-0.1	-0.0748768	-0.173892	-0.3133	0.0812808	-0.228079	-0.219704	-0.108374	-0.242365	-0.0325123	-0.324631	-0.302463	-0.307389	-0.133498	-0.389655	-0.14532	-0.136453	-0.534483	-0.159606	-0.161576	-0.245813	-0.138424	-0.384729	0.0463054	-0.214778	-0.102956	-0.230542	-0.0610837	-0.135468	-0.184236	0.0438424	-0.441379	-0.184729	-0.242857	-0.250246	-0.121182	-0.263547	-0.0788177	-0.263547	-0.587192	-0.0699507	-0.00689655	-0.0704433	-0.331034
1224_lincRNA:chr6:134879009	-0.333498	-0.146798	-0.0221675	0.140394	-0.271429	-0.369951	-0.119704	0.00344828	-0.202956	-0.142857	-0.213793	-0.0916256	-0.271921	0.0044335	-0.0714286	-0.0965517	-0.363054	-0.0674877	-0.2867	-0.365517	-0.243842	-0.265517	-0.45665	-0.285222	-0.417241	0.0330049	-0.247783	0.127094	0.0147783	-0.0674877	-0.229064	-0.278325	-0.0517241	-0.299507	-0.0876847	-0.182759	-0.280788	-0.330049	-0.321675	-0.0295567	0.0394089	-0.123153	-0.0128079	-0.410345	-0.251724	-0.121675	0.0669951	-0.400985	-0.164532
1185_lincRNA:chr4:131903928	-0.57931	-0.448276	-0.2	-0.294581	-0.545813	-0.62266	-0.373892	-0.326108	-0.36601	-0.417734	-0.351724	-0.313793	-0.363547	-0.472414	-0.441379	-0.250246	-0.414778	-0.368966	-0.384236	-0.629557	-0.541872	-0.314286	-0.315764	-0.359606	-0.552217	-0.468966	-0.385714	-0.269951	-0.287685	-0.440887	-0.237931	-0.219704	-0.389163	-0.155172	-0.246305	-0.328079	-0.502956	-0.581281	-0.306897	-0.325123	-0.341872	-0.259113	-0.240887	-0.472906	-0.400493	-0.312808	-0.231527	-0.437931	-0.561576
1221_lincRNA:chr6:128397450	-0.318227	-0.152709	-0.25468	-0.103941	-0.48867	-0.399507	-0.300985	-0.203941	-0.416256	-0.212808	-0.0901478	-0.494581	-0.405419	-0.389655	-0.239901	-0.0640394	-0.0783251	-0.203448	-0.384729	-0.460099	-0.548768	-0.335468	-0.0310345	-0.469458	-0.266502	-0.146305	-0.476847	0.0852217	-0.162562	-0.330049	-0.33202	-0.0896552	-0.32069	-0.417734	-0.0403941	-0.191626	-0.464039	-0.329557	-0.4133	-0.198522	-0.189655	-0.265025	-0.392611	-0.286207	-0.234483	-0.384729	-0.104926	-0.465517	-0.252217
1217_lincRNA:chr6:115468025	-0.482759	-0.217241	-0.0699507	-0.110837	-0.458621	-0.240394	-0.247291	-0.295074	-0.302463	-0.180296	-0.373399	-0.285222	-0.296552	-0.381773	-0.151232	-0.238424	-0.434975	-0.361084	-0.378325	-0.441379	-0.399015	-0.274877	-0.636946	-0.189655	-0.41133	-0.373892	-0.368473	-0.203448	-0.195567	-0.191626	-0.347783	-0.316256	-0.150246	-0.379803	-0.144335	-0.261576	-0.368966	-0.342857	-0.308867	-0.283744	-0.272414	-0.396059	-0.0684729	-0.535961	-0.435961	-0.23202	0.0123153	-0.361084	-0.330542
1095_lincRNA:chr17:64063362	-0.35468	-0.0862069	0.0507389	-0.0960591	-0.319212	-0.185714	0.0364532	-0.0295567	-0.181773	-0.0852217	-0.433005	-0.12266	-0.123645	-0.318719	0.0118227	-0.24335	-0.4867	-0.0896552	-0.118719	-0.346305	-0.0970443	-0.155172	-0.653695	-0.129064	-0.272414	-0.153202	-0.12069	-0.259113	-0.00295567	-0.121182	-0.442365	-0.148768	0.0546798	-0.244828	-0.0669951	-0.171921	-0.254187	-0.214778	-0.208374	-0.0778325	-0.141872	-0.312808	-0.000985222	-0.422167	-0.421675	-0.13202	0.152217	-0.151724	-0.1867
1294_lincRNA:chrX:165792277	-0.425616	-0.22069	-0.120197	-0.247783	-0.349754	-0.284729	0.000492611	-0.0935961	-0.195567	-0.127586	-0.415271	-0.0339901	-0.155172	-0.372906	-0.0738916	-0.335961	-0.483744	-0.0591133	-0.0492611	-0.405911	-0.135961	-0.197044	-0.622167	-0.156158	-0.285714	-0.224631	-0.0167488	-0.393596	0.0330049	-0.264039	-0.316749	-0.125123	-0.00344828	-0.0458128	-0.127586	-0.224631	-0.224631	-0.237438	-0.183744	-0.138424	-0.243842	-0.350246	0.0300493	-0.348768	-0.414778	-0.161576	0.0783251	-0.0674877	-0.151724
1291_lincRNA:chrX:165792277	-0.367488	-0.198522	-0.0325123	-0.171921	-0.372414	-0.210837	0.0359606	-0.105911	-0.236453	-0.0192118	-0.4867	-0.0472906	-0.0857143	-0.316256	0.0251232	-0.318719	-0.549754	-0.126108	-0.116749	-0.444335	-0.0724138	-0.242365	-0.706404	-0.0866995	-0.250246	-0.135961	-0.01133	-0.301478	-0.0394089	-0.180788	-0.316256	-0.2867	0.0394089	-0.136453	-0.138916	-0.15665	-0.223153	-0.199015	-0.284236	-0.169951	-0.255172	-0.391626	0.0463054	-0.469458	-0.423645	-0.241379	0.153695	-0.0891626	-0.200493
1292_lincRNA:chrX:165792277	-0.335961	-0.173399	0.0748768	-0.106897	-0.317241	-0.185222	0.0600985	-0.0906404	-0.247291	0.0118227	-0.429557	-0.0576355	-0.0802956	-0.224631	0.0241379	-0.268473	-0.543842	-0.12266	-0.170936	-0.4867	-0.100985	-0.204926	-0.708374	-0.0748768	-0.238916	-0.146798	-0.0546798	-0.234975	-0.00689655	-0.136453	-0.251232	-0.246305	0.0669951	-0.210345	-0.0448276	-0.073399	-0.263054	-0.194089	-0.340887	-0.157635	-0.219704	-0.375862	0.0133005	-0.460591	-0.407389	-0.177833	0.199015	-0.0896552	-0.232512
1295_lincRNA:chrX:165792277	-0.32069	-0.151724	0.0408867	-0.119212	-0.344828	-0.170936	0.0714286	-0.0906404	-0.218719	0.00394089	-0.494089	-0.035468	-0.0369458	-0.279803	0.0581281	-0.287685	-0.547291	-0.120197	-0.105911	-0.436453	-0.0280788	-0.197044	-0.72069	-0.064532	-0.217734	-0.12266	-0.0300493	-0.280296	-0.0142857	-0.131034	-0.297537	-0.294089	0.101478	-0.189163	-0.114286	-0.110837	-0.224631	-0.166502	-0.28867	-0.16798	-0.188177	-0.372906	0.0527094	-0.471429	-0.437931	-0.216749	0.156158	-0.0669951	-0.201478
1293_lincRNA:chrX:165792277	-0.350246	-0.194581	0	-0.225123	-0.381773	-0.185714	0.0192118	-0.111823	-0.222167	0.0364532	-0.47734	-0.0571429	-0.0640394	-0.277833	0.0137931	-0.328079	-0.461576	-0.100493	-0.0921182	-0.428571	-0.0334975	-0.170443	-0.650246	-0.103941	-0.233498	-0.119704	-0.0167488	-0.27931	-0.0192118	-0.204926	-0.261084	-0.3	0.0438424	-0.15665	-0.15665	-0.10936	-0.29064	-0.204926	-0.303448	-0.196059	-0.207882	-0.338424	0.0275862	-0.448768	-0.467488	-0.229064	0.0985222	-0.0669951	-0.176355
1228_lincRNA:chr6:31267612	-0.56601	-0.404926	-0.448276	-0.260591	-0.542365	-0.424631	-0.421675	-0.350246	-0.287192	-0.580788	-0.258621	-0.196059	-0.40936	-0.586207	-0.323645	-0.261576	-0.360591	-0.400493	-0.443842	-0.310837	-0.472906	-0.60197	-0.297044	-0.179803	-0.284729	-0.404433	-0.154187	-0.233005	-0.187685	-0.253695	-0.498522	-0.343842	-0.402463	-0.235961	-0.117241	-0.621675	0.0123153	-0.32069	-0.317734	-0.30936	-0.482266	-0.371429	-0.230049	-0.361576	-0.10197	-0.714286	-0.112808	-0.46798	-0.221675
1099_lincRNA:chr17:74595885	-0.131034	-0.0827586	-0.102463	-0.144828	-0.354187	-0.0871921	-0.195567	-0.267488	-0.125616	-0.238424	-0.105419	-0.337438	-0.335468	-0.469458	-0.0448276	-0.062069	0.0123153	-0.569458	-0.370936	-0.062069	-0.26798	-0.244828	-0.165025	-0.309852	0.0694581	-0.298522	-0.351724	-0.324138	-0.0926108	-0.0507389	-0.258621	-0.408374	-0.137438	-0.314286	-0.283744	-0.0985222	-0.183251	0.00985222	-0.136946	-0.253695	-0.0738916	-0.2867	-0.195567	-0.106897	-0.416256	-0.34532	-0.321182	-0.22266	-0.20197
1273_lincRNA:chr9:43921700	-0.42266	-0.231527	-0.196059	-0.00935961	-0.247783	-0.244335	-0.0197044	-0.424631	-0.474384	-0.253202	-0.569458	-0.27931	0.046798	-0.45665	-0.172414	-0.0669951	-0.160099	-0.493103	-0.319704	-0.150739	-0.255172	-0.123153	-0.264039	-0.163054	-0.352217	-0.189163	-0.0812808	-0.254187	-0.378818	0.144335	-0.0793103	-0.303941	-0.0610837	-0.225123	-0.062069	-0.282759	-0.212808	-0.382759	-0.0985222	-0.428571	-0.233498	-0.33202	-0.328079	-0.268473	-0.193103	-0.295567	-0.020197	-0.255172	-0.241379
1275_lincRNA:chr9:43926204	-0.346798	-0.180296	-0.156158	0.0773399	-0.323645	-0.280296	-0.0477833	-0.394581	-0.475369	-0.178325	-0.476355	-0.308867	-0.00738916	-0.395567	-0.148768	-0.0497537	-0.169458	-0.49803	-0.350246	-0.204926	-0.288177	-0.160591	-0.284729	-0.22266	-0.311823	-0.219704	-0.207389	-0.213793	-0.271921	0.0817734	0.0221675	-0.34532	-0.0320197	-0.300985	-0.131527	-0.185222	-0.36798	-0.324138	-0.138424	-0.425123	-0.114286	-0.363547	-0.365025	-0.281281	-0.320197	-0.228571	-0.118719	-0.345813	-0.283744
1272_lincRNA:chr9:43921700	-0.407389	-0.159606	-0.184729	0.0428571	-0.226601	-0.143842	-0.0216749	-0.371429	-0.453695	-0.107882	-0.482759	-0.319704	0.0689655	-0.359113	-0.128079	-0.0300493	-0.184729	-0.559113	-0.352709	-0.165517	-0.271921	-0.146798	-0.339409	-0.091133	-0.321182	-0.175369	-0.196552	-0.0704433	-0.369951	0.115271	-0.0970443	-0.324138	-0.0458128	-0.245813	-0.0896552	-0.116749	-0.306897	-0.325616	-0.157635	-0.353202	-0.202463	-0.352709	-0.249261	-0.368473	-0.268966	-0.252217	0.0344828	-0.3	-0.278325
1274_lincRNA:chr9:43921700	-0.390148	-0.210345	-0.123153	-0.00246305	-0.263054	-0.30936	-0.0413793	-0.366502	-0.479803	-0.229064	-0.493103	-0.276355	0.0655172	-0.439901	-0.176847	-0.0487685	-0.159606	-0.447783	-0.319704	-0.206897	-0.273399	-0.22266	-0.268473	-0.1867	-0.346305	-0.130542	-0.0714286	-0.236453	-0.292611	0.135961	-0.00295567	-0.344828	-0.0339901	-0.257635	-0.00738916	-0.323645	-0.246305	-0.373892	-0.0916256	-0.404433	-0.177833	-0.294581	-0.326108	-0.216749	-0.185222	-0.324138	0.0349754	-0.224138	-0.247291
1016_lincRNA:chr13:21264306	-0.201478	-0.232512	-0.0472906	0.0152709	-0.296059	-0.441379	-0.168966	-0.0369458	-0.118719	0.00541872	-0.0517241	-0.228079	-0.204926	-0.191626	-0.133005	-0.0970443	-0.226601	-0.035468	-0.36601	-0.0669951	-0.169951	-0.335468	-0.142857	-0.258621	-0.231034	-0.0206897	-0.152709	-0.0970443	0.0975369	-0.115764	0.053202	0.0162562	-0.22069	-0.187685	-0.273892	-0.269951	-0.289655	-0.16601	-0.0403941	-0.126108	-0.174384	-0.126108	-0.326108	-0.197537	-0.144828	-0.212808	-0.310345	-0.382759	-0.119704
1258_lincRNA:chr8:123901815	-0.146798	-0.24335	0.0448276	-0.0876847	-0.0926108	-0.268966	0.0536946	0.246305	0.0339901	0.0536946	-0.109852	0.0842365	0.0472906	-0.103448	0.107389	-0.221182	-0.269458	0.142365	-0.200985	0.140394	0.0344828	-0.372414	-0.143842	-0.0527094	-0.0802956	-0.01133	0.044335	-0.08867	0.0334975	-0.0334975	-0.0428571	-0.0931034	-0.0650246	-0.14532	-0.165517	-0.191133	0.0679803	0.0463054	0.0674877	0.153695	-0.0487685	0.029064	-0.205419	-0.119704	-0.0522167	-0.173892	-0.142365	-0.182759	0.0862069
1140_lincRNA:chr2:156654675	-0.468966	-0.578818	-0.227586	-0.304926	-0.368473	-0.510837	-0.30936	-0.241872	-0.416749	-0.271429	-0.195567	-0.272906	-0.263547	-0.295074	-0.172906	-0.362069	-0.423645	-0.271921	-0.351232	-0.382266	-0.271921	-0.57734	-0.223645	-0.312808	-0.268473	-0.175369	-0.189163	-0.239409	-0.449261	-0.465517	-0.0862069	-0.313793	-0.366995	-0.119704	-0.218227	-0.385222	-0.0349754	-0.306897	-0.280788	-0.261576	-0.392611	-0.249261	-0.323153	-0.450246	-0.119704	-0.436946	-0.1133	-0.372906	-0.329557
980_lincRNA:chr10:94133769	-0.120197	-0.271429	0.255665	-0.157143	-0.199507	-0.19803	-0.0137931	-0.0246305	-0.0364532	-0.115764	-0.166995	-0.0605911	-0.193103	-0.102463	0.0960591	-0.150246	-0.408867	-0.217241	-0.377833	-0.270936	-0.0384236	-0.295074	-0.425123	-0.0586207	0.0320197	-0.153202	-0.15665	-0.185222	-0.240887	-0.126601	-0.0945813	-0.33399	-0.0167488	-0.2133	-0.151724	0.00147783	-0.0906404	0.0359606	-0.23202	-0.0522167	-0.176847	-0.242857	-0.0901478	-0.384236	-0.208867	-0.200493	-0.0147783	-0.208374	-0.225616
1172_lincRNA:chr3:60292527	-0.276847	-0.284729	-0.437931	0.0206897	-0.589163	-0.424138	-0.295074	-0.251232	-0.419212	-0.365025	-0.233498	-0.158621	-0.566995	-0.380296	-0.169458	-0.148276	-0.330049	-0.153202	-0.36601	-0.25468	-0.330542	-0.607882	-0.376355	-0.349261	-0.126601	-0.180788	-0.310837	-0.280296	-0.134483	-0.210345	-0.121182	-0.436453	-0.195567	0.0433498	-0.200493	-0.446798	-0.0374384	-0.0995074	-0.055665	-0.246798	-0.281281	-0.375369	-0.210345	-0.42266	-0.140394	-0.180296	0.0551724	-0.662069	-0.28867
1182_lincRNA:chr4:126710640	-0.0837438	0.124138	-0.153695	0.117241	-0.414778	-0.292118	0.208374	0.0147783	-0.116749	-0.064532	-0.389163	-0.00246305	-0.0522167	-0.349261	0.153695	0.0985222	-0.0211823	0.0187192	-0.105419	-0.187685	-0.166995	-0.0261084	0.0940887	-0.123153	-0.079803	-0.0605911	-0.020197	0.120197	-0.200493	0.026601	-0.344828	-0.199015	0.166995	-0.123645	0.0231527	-0.143842	-0.129064	-0.0581281	-0.163547	0.000985222	-0.0118227	-0.303448	-0.0349754	-0.282759	-0.158621	-0.18867	0.037931	-0.261576	0.062069
1005_lincRNA:chr11:69106907	-0.163547	-0.0536946	-0.244335	-0.13202	-0.436453	-0.266995	-0.118719	-0.00640394	-0.251724	0.0349754	-0.108374	-0.0300493	-0.243842	-0.271921	-0.143842	-0.0581281	0.0162562	0.0926108	-0.200985	-0.273399	-0.22266	-0.340887	-0.0192118	-0.128571	-0.0596059	-0.00788177	-0.0241379	0.079803	-0.0871921	-0.22266	-0.0950739	-0.318719	-0.108867	-0.0320197	-0.0226601	-0.173399	-0.21133	-0.0827586	-0.203448	-0.0325123	-0.14532	-0.302956	-0.170936	-0.215764	-0.162069	-0.183251	0.13399	-0.358621	-0.0246305
954_lincRNA:chr1:63163023	-0.314286	-0.148276	-0.256158	-0.164039	-0.464039	-0.24532	-0.165025	-0.136946	-0.261084	-0.127586	-0.278818	-0.0960591	-0.0866995	-0.380788	-0.149754	-0.164039	-0.163054	-0.199507	-0.265517	-0.18867	-0.331034	-0.318719	-0.0423645	-0.131527	-0.221675	-0.190148	-0.0477833	-0.0763547	-0.055665	-0.0778325	-0.23399	-0.352709	-0.224138	-0.0812808	-0.0689655	-0.201478	-0.219212	-0.249754	-0.200985	-0.185714	-0.226601	-0.236453	-0.224138	-0.178818	-0.224631	-0.344335	-0.00935961	-0.255665	-0.225616
1238_lincRNA:chr7:134595900	-0.104926	-0.0305419	-0.23399	0.0783251	-0.405911	-0.19803	-0.0394089	-0.150246	-0.468473	-0.0399015	-0.27931	-0.279803	-0.0413793	-0.196552	0.000492611	-0.112808	0.0330049	-0.0142857	-0.0246305	-0.0566502	-0.177833	-0.176847	0.0344828	-0.267488	-0.103448	-0.00591133	-0.127094	-0.0753695	-0.152709	-0.0280788	0.0610837	-0.248768	0.0256158	-0.0330049	0.0236453	-0.202956	-0.26798	-0.119704	0.0610837	-0.214286	-0.00935961	-0.1133	-0.297537	-0.153695	-0.144335	0.0152709	0.188177	-0.338916	-0.133005
1232_lincRNA:chr6:82573600	-0.364039	-0.0576355	-0.253202	-0.3	-0.142365	-0.158128	-0.134483	-0.0719212	-0.189655	-0.17931	-0.24532	-0.000985222	0.035468	-0.444335	-0.0399015	-0.19064	-0.250739	-0.0226601	0.192118	0.0517241	-0.0512315	-0.235468	-0.242365	-0.218227	-0.30197	-0.0935961	-0.137931	-0.381281	0.0679803	-0.117241	-0.1	-0.064532	-0.0876847	0.0679803	-0.0862069	-0.380788	-0.0453202	-0.235468	0.317734	-0.0975369	0.0862069	0.0581281	-0.008867	-0.0738916	-0.0862069	-0.0704433	-0.0261084	-0.0162562	-0.113793
1134_lincRNA:chr18:84735774	-0.241872	-0.0527094	-0.128079	-0.128079	-0.0738916	-0.278818	-0.0768473	0.123645	-0.150246	0.00295567	-0.0221675	-0.173399	0.155665	-0.183744	-0.0689655	-0.210837	-0.0167488	0.151232	0.135468	0.263054	-0.0359606	-0.299015	0.1133	-0.160099	-0.266995	0.0945813	0.1	-0.135468	0.0719212	-0.0916256	0.0231527	0.149754	-0.131034	0.0812808	-0.037931	-0.450246	-0.113793	-0.189655	0.448768	0.0625616	0.000492611	0.297044	-0.22069	0.103448	0.0349754	-0.0497537	0.082266	-0.0596059	0.0137931
1036_lincRNA:chr14:21621875	-0.361084	-0.402463	-0.248276	-0.441872	-0.246798	-0.289163	-0.334483	0.035468	0.0650246	-0.321182	-0.0536946	0.0197044	0.0221675	-0.218227	-0.0157635	-0.359113	-0.214286	-0.0650246	0.135961	0.1	-0.12266	-0.249754	-0.055665	-0.173399	-0.280296	-0.159606	-0.103941	-0.213793	-0.0399015	-0.218719	-0.0694581	-0.241872	-0.216256	0.157143	-0.33399	-0.339901	-0.0704433	-0.200985	0.189163	-0.00738916	0.104433	0.166995	0.16798	-0.0566502	-0.102463	-0.191133	-0.300493	-0.0926108	0.00837438
1127_lincRNA:chr18:6144775	-0.239901	-0.0827586	-0.0945813	-0.171921	-0.0472906	-0.387192	-0.0527094	0.181281	0.117241	-0.115764	-0.01133	0.00640394	0.0167488	-0.0211823	0.0615764	-0.161576	-0.237931	0.0684729	0.174877	0.0147783	0.0241379	-0.200985	-0.0384236	-0.251724	-0.291626	0.173399	0.11133	-0.106897	0.134483	-0.302463	-0.190148	0.0714286	-0.0546798	0.0896552	-0.1	-0.295567	-0.0044335	-0.258621	0.0438424	0.102956	0.0453202	0.109852	0.055665	0.0679803	-0.0699507	-0.156158	-0.136453	0.103941	0.0768473
1102_lincRNA:chr17:95255725	-0.272414	-0.107389	-0.246798	-0.173892	-0.20936	-0.477833	-0.073399	0.204433	0.00985222	-0.262562	-0.199507	-0.0906404	-0.1	-0.25665	-0.029064	-0.0625616	-0.309852	-0.0172414	-0.0842365	-0.13202	-0.163054	-0.466995	-0.222167	-0.239901	-0.30936	0.265025	0.0226601	0.0605911	-0.00541872	-0.127586	-0.419212	-0.193596	-0.103448	0.0394089	-0.132512	-0.363054	-0.118227	-0.257143	-0.0374384	0.164532	-0.123153	-0.0428571	0.0640394	-0.124138	-0.0216749	-0.435468	0.101478	-0.15468	0.0123153
1227_lincRNA:chr6:23105525	-0.458128	-0.2867	-0.229064	-0.22069	-0.183744	-0.282759	0.0325123	-0.145813	-0.321182	-0.121675	-0.367488	0.00689655	-0.165517	-0.180788	0.134483	-0.260591	-0.250739	-0.0817734	-0.105419	-0.0926108	-0.103941	-0.320197	-0.278325	-0.304433	-0.270936	-0.0876847	-0.0699507	-0.212315	-0.270936	-0.1867	-0.112808	-0.263547	-0.020197	-0.00295567	0.0344828	-0.371429	0.170936	-0.213793	-0.0330049	-0.135961	-0.186207	-0.0197044	-0.0438424	-0.37734	-0.0389163	-0.157143	0.174877	-0.146305	-0.0364532
1052_lincRNA:chr14:78214602	-0.436946	-0.191626	-0.223645	-0.314286	-0.148276	-0.287192	-0.137931	0.10936	-0.00788177	-0.0477833	-0.283251	-0.156158	0.0522167	-0.213793	0	-0.265517	-0.205419	-0.0147783	-0.0876847	0.044335	-0.127586	-0.259606	-0.162562	-0.258621	-0.435468	0.131034	-0.0926108	0.112808	-0.0492611	-0.0625616	-0.34532	-0.20197	-0.183744	-0.168473	-0.235961	-0.318719	-0.168966	-0.324138	-0.0453202	0.0566502	-0.0615764	0.147783	0.0522167	-0.26601	-0.133498	-0.409852	-0.0812808	-0.091133	0.0689655
1126_lincRNA:chr18:6144775	-0.240887	-0.121182	0.0216749	-0.405911	0.0433498	-0.274877	0.0507389	0.378325	0.0103448	0.174384	0.0615764	0.064532	0.120197	-0.0807882	-0.0719212	-0.202463	-0.0995074	0.277833	0.136946	-0.125616	-0.0251232	-0.274384	-0.0256158	0.0660099	-0.205419	0.0137931	0.325123	0.0679803	0.167488	-0.185222	0.0187192	0.0960591	-0.0896552	0.053202	0.178325	-0.230542	-0.146798	-0.161576	-0.01133	0.313793	-0.100985	0.130049	0.0226601	0.0103448	0.053202	-0.134483	0.250739	0.062069	0.107389
1214_lincRNA:chr5:74487385	-0.559113	-0.176847	-0.161576	-0.543842	-0.154187	-0.304433	-0.170936	-0.00246305	-0.0118227	-0.263547	-0.182266	-0.0256158	-0.165025	-0.348768	-0.251724	-0.169951	-0.0600985	-0.0753695	-0.255172	-0.191626	-0.438424	-0.196552	-0.0305419	-0.144828	-0.416749	-0.293596	-0.0187192	0.0182266	-0.124631	-0.161576	-0.354187	-0.135468	-0.259606	-0.148768	0.169951	-0.328079	-0.170936	-0.415271	-0.193596	0.0389163	-0.280296	-0.0315271	-0.0408867	-0.126601	-0.0600985	-0.331527	0.109852	-0.0551724	-0.0103448
1033_lincRNA:chr13:98270713	-0.177833	-0.202956	0.0236453	-0.175862	-0.119212	-0.181773	-0.219704	-0.137438	-0.118719	-0.473399	-0.140394	-0.131527	-0.0364532	-0.236946	-0.181773	-0.158621	-0.204433	-0.149261	-0.274877	-0.217241	-0.27734	-0.258621	-0.240394	-0.161576	-0.0832512	-0.102956	-0.190148	-0.145813	-0.150246	0.0852217	-0.0369458	-0.392118	-0.0477833	-0.338424	-0.0256158	-0.166502	-0.160099	-0.0921182	-0.110837	-0.161084	0.0231527	-0.174384	-0.154187	-0.037931	-0.0802956	-0.308867	0.0408867	-0.0743842	-0.0866995
1057_lincRNA:chr15:32167516	-0.150739	-0.0931034	-0.0985222	-0.0596059	-0.0162562	-0.202463	0.0778325	0.0108374	-0.0197044	-0.312808	-0.189655	0.266995	0.0487685	-0.280788	-0.113793	-0.008867	-0.259606	0.0610837	-0.265025	-0.225123	-0.247291	-0.325123	-0.128571	0.142857	-0.0384236	-0.0857143	0.266995	-0.0783251	-0.122167	0.113793	-0.156158	-0.208374	0.0320197	-0.0832512	0.281281	-0.233498	0.30197	-0.0197044	-0.179803	0.0162562	-0.293103	-0.416256	-0.0812808	0.0600985	0.196059	-0.327586	0.275862	0.0921182	0.105911
1058_lincRNA:chr15:32167516	-0.128571	-0.0714286	-0.111823	-0.118719	-0.0955665	-0.124138	0.0635468	0.017734	0.0241379	-0.323645	-0.213793	0.201478	0.0561576	-0.267488	-0.0192118	-0.0438424	-0.172906	0.01133	-0.246305	-0.157143	-0.271429	-0.280296	-0.115764	0.157143	0.00985222	-0.105911	0.253695	-0.00738916	-0.15468	0.148276	-0.235961	-0.315764	0.0753695	-0.150739	0.273892	-0.200985	0.206404	0.026601	-0.221182	0.0236453	-0.261084	-0.421675	-0.0310345	0.0660099	0.14532	-0.378818	0.293596	0.0625616	0.20936
1082_lincRNA:chr17:15111725	-0.490148	-0.352217	-0.226601	-0.108374	-0.278325	-0.551232	-0.354187	-0.245813	-0.297044	-0.437438	-0.265517	-0.427586	-0.379803	-0.18867	-0.481773	-0.381773	-0.244335	-0.079803	-0.394089	-0.326108	-0.353695	-0.351724	-0.082266	-0.380296	-0.460591	-0.150739	-0.177833	-0.0773399	-0.449754	-0.366502	-0.374384	-0.120197	-0.418227	-0.23399	-0.228571	-0.557143	-0.123645	-0.466995	-0.165025	-0.199015	-0.460591	0.00788177	-0.355665	-0.457635	-0.151724	-0.360591	0.0206897	-0.389655	-0.337438
1261_lincRNA:chr8:37582187	-0.449754	-0.311823	-0.331034	-0.0103448	-0.349261	-0.332512	-0.266502	-0.40936	-0.493596	-0.506897	-0.525616	-0.363054	-0.30936	-0.42069	-0.232512	-0.228571	-0.284236	-0.3867	-0.337931	-0.0458128	-0.206404	-0.41133	-0.348768	-0.347291	-0.40197	-0.0536946	-0.170443	-0.331527	-0.408867	0.0428571	-0.311823	-0.395567	-0.290148	-0.169951	-0.259113	-0.605419	-0.0581281	-0.404926	0.0615764	-0.371921	-0.293596	-0.0990148	-0.350739	-0.396059	-0.0714286	-0.371429	0.0448276	-0.532512	-0.334483
949_lincRNA:chr1:42759171	-0.492611	-0.277833	-0.334483	-0.108374	-0.0669951	-0.372906	-0.203448	-0.140887	-0.338424	-0.49803	-0.418227	-0.125616	-0.225123	-0.0610837	-0.169951	-0.33202	-0.29064	0.035468	-0.145813	0.00640394	-0.134483	-0.347291	-0.254187	-0.420197	-0.464039	0.0463054	-0.206404	-0.0906404	-0.405419	-0.146305	-0.207389	-0.312315	-0.173892	-0.182759	-0.1	-0.518227	0.070936	-0.394581	0.0704433	-0.104433	-0.0477833	0.146798	-0.272906	-0.357635	0.0463054	-0.140887	0.147783	-0.405419	-0.0852217
1039_lincRNA:chr14:28231577	-0.140394	-0.325123	0.0251232	-0.304926	-0.261084	-0.026601	-0.344335	-0.158621	-0.0901478	-0.327586	-0.209852	-0.221675	-0.238916	-0.0285714	-0.266502	-0.46601	-0.0408867	-0.0339901	-0.210837	-0.157635	-0.13399	-0.146305	-0.306404	-0.104433	-0.017734	-0.280296	-0.16601	-0.218719	-0.276355	-0.203448	-0.155172	-0.478818	-0.137438	-0.324138	-0.19064	-0.165025	-0.160591	-0.0394089	-0.172414	-0.178818	-0.171921	-0.0192118	-0.173399	-0.192611	-0.310345	-0.163054	0.0305419	-0.202463	-0.0881773
1159_lincRNA:chr3:127170996	-0.210837	-0.0477833	0.0605911	0.12266	-0.192611	-0.268473	0.127586	0.0753695	-0.184236	-0.0640394	-0.42266	-0.107882	-0.0300493	-0.0650246	0.035468	-0.161084	-0.361576	0.104926	0.08867	-0.285714	0.0251232	0.0280788	-0.455665	-0.212808	-0.349754	0.103941	-0.0187192	-0.110837	0.0551724	0.0246305	-0.265025	-0.0527094	0.147291	-0.08867	-0.0600985	-0.168966	-0.253202	-0.277833	-0.0881773	-0.00295567	0.0581281	-0.0463054	0.0916256	-0.333005	-0.279803	0.0571429	0.195074	-0.128571	-0.135961
1212_lincRNA:chr5:52998788	-0.350246	-0.307882	-0.0581281	-0.0477833	-0.263054	-0.326108	-0.0275862	0.104433	0.0192118	-0.382266	-0.241872	0.115271	-0.189655	-0.181773	0.0571429	-0.287685	-0.614286	-0.0975369	-0.186207	-0.252709	-0.157143	-0.319704	-0.578325	-0.0773399	-0.231527	-0.151724	-0.00197044	-0.183251	0.0206897	-0.0394089	-0.419212	-0.272906	-0.0192118	-0.106897	-0.207882	-0.205419	-0.0477833	-0.121182	-0.217734	0.0891626	-0.0497537	-0.32069	0.131527	-0.307389	-0.249261	-0.217241	0.00295567	-0.253202	-0.035468
1063_lincRNA:chr15:77164450	-0.338916	-0.195074	-0.0285714	-0.0950739	-0.342365	-0.202956	-0.0763547	-0.140394	-0.257143	-0.0315271	-0.282266	-0.262562	-0.203941	-0.212808	-0.0295567	-0.275369	-0.327586	-0.200985	-0.210345	-0.32069	-0.305419	-0.114778	-0.426601	-0.315764	-0.324631	-0.270443	-0.352709	-0.227586	-0.0482759	-0.299507	-0.298522	-0.0305419	-0.129557	-0.299507	-0.174877	0.0167488	-0.422167	-0.274384	-0.253695	-0.168966	-0.134483	-0.202463	-0.21133	-0.269951	-0.489655	-0.0576355	-0.146798	-0.187192	-0.248768
1101_lincRNA:chr17:84470764	-0.272906	-0.176847	-0.452217	-0.148768	-0.149754	-0.385222	-0.141872	0.035468	-0.0862069	-0.446305	-0.338424	-0.0965517	-0.0591133	-0.466502	-0.167488	-0.172906	-0.395074	0.139409	-0.0044335	-0.0463054	-0.0591133	-0.42069	-0.281281	-0.195074	-0.217734	0.204926	-0.0374384	-0.16601	-0.198522	-0.105419	-0.398522	-0.105911	-0.112315	0.0625616	-0.257143	-0.510345	0.13399	-0.138916	0.160591	0.0320197	-0.183744	-0.209852	-0.0280788	-0.21133	0.0837438	-0.385222	0.0423645	-0.18867	0.0591133
1247_lincRNA:chr7:4827340	-0.0891626	-0.13202	0.0172414	0.0394089	0.0182266	-0.324631	-0.1	0.0906404	-0.00197044	-0.106897	-0.0901478	-0.0689655	0.029064	0.0975369	-0.0246305	-0.259606	-0.446798	0.257635	0.0665025	-0.0339901	0.166502	-0.182266	-0.252709	-0.233498	-0.22266	0.29803	-0.0679803	-0.129064	-0.0566502	-0.192118	0.0916256	0.0142857	-0.035468	-0.00935961	-0.385222	-0.170936	-0.138916	-0.112808	0.183744	0.0147783	0.117734	0.0270936	-0.0926108	-0.181281	-0.079803	0.0522167	-0.117734	-0.0955665	-0.0561576
1236_lincRNA:chr7:118248833	-0.159606	-0.17931	-0.248768	-0.00640394	-0.404926	-0.271921	-0.429557	-0.216256	-0.107882	-0.572414	-0.177833	-0.234483	-0.351232	-0.257635	-0.23399	-0.315764	-0.370936	-0.153202	-0.1	-0.127094	-0.168966	-0.308867	-0.454187	-0.366995	-0.121182	-0.152217	-0.350739	-0.429557	0.0694581	-0.0768473	-0.124631	-0.475369	-0.0891626	-0.0679803	-0.444335	-0.372414	-0.176847	-0.0738916	0.106897	-0.265025	0.0684729	-0.189655	0.00689655	-0.221182	-0.357635	-0.101478	-0.155665	-0.333005	-0.265517
1024_lincRNA:chr13:62734450	-0.240887	-0.144335	-0.194089	-0.0418719	0.0044335	-0.293596	-0.0482759	0.130049	0.0349754	-0.503941	-0.239409	0.186207	0.0571429	-0.026601	-0.0857143	-0.237438	-0.322167	0.137438	0.165025	-0.00985222	-0.00394089	-0.247783	-0.269458	-0.0527094	-0.249261	0.0463054	0.150246	-0.108867	-0.00837438	0.0305419	-0.196552	-0.246798	0.0812808	0.106404	-0.0320197	-0.415764	0.170936	-0.15468	0.175862	0.120197	0.100985	0.131034	0.181281	-0.0472906	0.0596059	-0.125123	0.219212	-0.0334975	0.0689655
1065_lincRNA:chr15:82037381	-0.140887	-0.316749	0.0246305	-0.0487685	-0.145813	-0.392118	-0.141872	0.0985222	0.073399	-0.376847	-0.109852	-0.008867	-0.0990148	-0.0325123	0.0128079	-0.234483	-0.333005	-0.229064	-0.146305	-0.00394089	-0.194089	-0.326601	-0.0763547	-0.108867	-0.300493	-0.229064	0.0123153	-0.148276	-0.0916256	0.0591133	-0.0714286	-0.320197	-0.207389	-0.029064	-0.275862	-0.291133	-0.0866995	-0.19064	0.0921182	0.0866995	-0.00492611	0.209852	0.020197	-0.0793103	-0.0246305	-0.188177	-0.183744	-0.251724	-0.230542
1100_lincRNA:chr17:8088950	-0.248768	-0.156158	-0.3	0.0103448	-0.334483	-0.414286	-0.317241	-0.0758621	-0.110837	-0.512315	-0.10197	-0.0640394	-0.368473	-0.0955665	-0.0960591	-0.106404	-0.325123	-0.163054	0.0339901	-0.064532	-0.251724	-0.324631	-0.255172	-0.29803	-0.351232	-0.232512	-0.350739	-0.212808	-0.0704433	-0.294581	-0.117241	-0.200985	-0.133498	0.160099	-0.205911	-0.376847	-0.163547	-0.272414	0.213793	-0.0413793	0.0926108	0.0571429	0.0320197	-0.176355	-0.100985	0.11133	-0.110345	-0.493596	-0.275369
1148_lincRNA:chr2:31001736	-0.256158	-0.262069	-0.144828	-0.11133	-0.302463	-0.429064	-0.229064	-0.180788	-0.441379	-0.0172414	-0.157635	-0.49803	-0.347291	-0.293103	-0.299507	-0.227586	-0.216749	-0.0546798	-0.306404	-0.310345	-0.194581	-0.417241	-0.202463	-0.449754	-0.267488	0.111823	-0.253202	-0.19803	-0.185714	-0.249754	-0.0147783	-0.0546798	-0.35468	-0.0399015	-0.347783	-0.307389	-0.361084	-0.26601	0.0330049	-0.198522	-0.339409	-0.0226601	-0.340394	-0.399015	-0.189163	-0.199015	0.0399015	-0.352709	-0.426601
1021_lincRNA:chr13:48620882	-0.455172	-0.284236	-0.0571429	-0.192611	-0.280296	-0.3133	-0.273892	-0.396059	-0.408374	-0.0660099	-0.193596	-0.340887	-0.330542	-0.202956	-0.281281	-0.266502	-0.181281	-0.273892	-0.39803	-0.251724	-0.289655	-0.330049	-0.35468	-0.515271	-0.381281	-0.0635468	-0.301478	-0.418227	-0.0729064	-0.430049	-0.0788177	-0.0596059	-0.315764	-0.233498	-0.158621	-0.231527	-0.266995	-0.428571	-0.139901	-0.440394	-0.338424	-0.0665025	-0.4867	-0.118719	-0.375862	-0.196059	-0.145813	-0.0832512	-0.342857
1110_lincRNA:chr18:38738876	-0.126601	-0.308374	0.146305	-0.241872	-0.292611	-0.328571	-0.31133	-0.020197	-0.0246305	-0.246798	0.170443	-0.134483	-0.314778	-0.0463054	-0.0738916	-0.327094	-0.0926108	-0.115271	-0.165025	-0.0773399	-0.126601	-0.459606	-0.118227	-0.298522	-0.0807882	0.0152709	0.0793103	-0.36601	0.128571	-0.206404	-0.0157635	-0.297537	-0.244828	-0.044335	-0.218227	-0.369951	-0.123153	-0.104926	0.0482759	-0.0901478	-0.0699507	0.172906	-0.116256	0.139409	-0.166995	-0.267488	-0.0660099	-0.053202	-0.121675
1264_lincRNA:chr8:60132300	-0.132512	-0.0896552	-0.204433	0.0403941	-0.337438	-0.297537	-0.180788	0.0551724	-0.0881773	-0.153695	-0.08867	-0.170443	-0.1133	-0.16601	-0.00197044	-0.125123	-0.124631	-0.0926108	-0.236453	0.13202	-0.250246	-0.527094	0.0285714	-0.182759	-0.2133	0.171429	-0.0152709	0.0477833	-0.0689655	0.0576355	-0.257143	-0.303941	-0.236946	0.0921182	-0.228079	-0.370443	-0.0783251	-0.121182	0.217241	0.0418719	-0.181281	0.150739	-0.0738916	-0.0625616	0.0123153	-0.31133	0.136946	-0.261084	-0.134483
1147_lincRNA:chr2:27394711	-0.566502	-0.36601	-0.15665	-0.185714	-0.44335	-0.494089	-0.444828	-0.276355	-0.469951	-0.156158	-0.185714	-0.596059	-0.252217	-0.262069	-0.359113	-0.368966	-0.253202	-0.410837	-0.404926	-0.260099	-0.55468	-0.491133	-0.173399	-0.432512	-0.636946	-0.239409	-0.341379	-0.163054	-0.255665	-0.328079	-0.151232	-0.203941	-0.513793	-0.180788	-0.242857	-0.433005	-0.53202	-0.604926	-0.0320197	-0.290148	-0.382759	0.0940887	-0.376847	-0.325616	-0.337438	-0.257635	-0.01133	-0.391133	-0.577833
1234_lincRNA:chr7:111526943	-0.421182	-0.209852	0.180296	-0.247291	-0.341872	-0.0615764	-0.246798	-0.20197	-0.285222	0.120197	-0.0581281	-0.284236	-0.0665025	-0.222167	-0.0916256	-0.273399	-0.18867	-0.306897	-0.20936	-0.197044	-0.199015	-0.169458	-0.350739	-0.220197	-0.28867	-0.165025	-0.326108	-0.224138	0.070936	-0.170443	-0.0802956	-0.124138	-0.226601	-0.182266	-0.208867	-0.0369458	-0.493596	-0.284729	-0.0339901	-0.248768	-0.0108374	0.0729064	-0.106897	-0.26601	-0.487192	-0.0896552	-0.0571429	-0.0837438	-0.391133
1235_lincRNA:chr7:111526943	-0.445813	-0.221675	0.181773	-0.305911	-0.348768	-0.0674877	-0.257635	-0.185714	-0.239901	0.109852	-0.00788177	-0.280788	-0.0866995	-0.289163	-0.0837438	-0.273892	-0.190148	-0.353695	-0.244335	-0.18867	-0.242365	-0.211823	-0.338424	-0.189163	-0.275369	-0.23202	-0.314286	-0.236453	0.0773399	-0.194581	-0.130049	-0.0960591	-0.26601	-0.213793	-0.211823	-0.053202	-0.494089	-0.267488	-0.0482759	-0.216749	-0.0448276	0.035468	-0.109852	-0.238916	-0.485222	-0.154187	-0.105419	-0.082266	-0.362562
1225_lincRNA:chr6:146495766	-0.458128	-0.256158	-0.0403941	-0.181773	-0.319704	-0.287192	-0.24532	-0.338916	-0.471921	0.00295567	-0.105911	-0.491133	-0.199015	-0.399015	-0.234483	-0.258128	-0.0364532	-0.394581	-0.345813	-0.275369	-0.403448	-0.303448	-0.0871921	-0.344335	-0.364532	-0.304433	-0.350246	-0.20936	-0.342365	-0.37734	-0.14532	-0.0192118	-0.370443	-0.380788	-0.203941	-0.252217	-0.406404	-0.369458	-0.0871921	-0.293103	-0.23399	-0.0389163	-0.44335	-0.270443	-0.373399	-0.261576	-0.173892	-0.249754	-0.360591
1112_lincRNA:chr18:46961860	-0.329064	-0.053202	0.189163	-0.0339901	-0.315271	-0.371921	-0.0827586	-0.0566502	-0.316749	-0.029064	-0.118719	-0.301478	-0.0615764	-0.296059	-0.10197	0.0487685	-0.119704	-0.354187	-0.336946	-0.307389	-0.386207	-0.258621	-0.0926108	-0.185222	-0.401478	-0.150246	-0.165517	0.044335	-0.0699507	0.0241379	-0.0783251	-0.164532	-0.153202	-0.341872	0.0778325	-0.187685	-0.575369	-0.412808	-0.150246	-0.0896552	0.00197044	-0.0660099	-0.262069	-0.192611	-0.230049	-0.206897	0.0581281	-0.328079	-0.351724
1070_lincRNA:chr16:44717531	-0.484236	-0.0960591	-0.119704	-0.180788	-0.129557	-0.162069	-0.203941	-0.356158	-0.363547	-0.188177	-0.353202	-0.27931	-0.00344828	-0.271921	-0.255172	-0.000492611	-0.171429	-0.551724	-0.408374	-0.140887	-0.39803	-0.304433	-0.321675	-0.112808	-0.485714	-0.179803	-0.210837	-0.0566502	-0.274877	-0.0970443	-0.14335	-0.229064	-0.231034	-0.366995	0.135961	-0.199015	-0.35665	-0.529064	-0.182759	-0.334975	-0.302463	-0.161576	-0.430542	-0.100493	-0.112808	-0.352709	0.0566502	-0.204433	-0.29803
1276_lincRNA:chr9:43926204	-0.291133	-0.19064	-0.199015	0.121182	-0.197044	-0.262562	0.0605911	-0.249261	-0.44532	-0.082266	-0.504926	-0.215271	0.165517	-0.269458	-0.126108	-0.0300493	-0.111823	-0.296059	-0.138424	-0.103941	-0.15468	-0.0881773	-0.204433	-0.0679803	-0.360591	-0.0458128	0.0433498	-0.107389	-0.286207	0.154187	0.0665025	-0.205419	0.0197044	-0.064532	-0.0463054	-0.234483	-0.249261	-0.343842	-0.00246305	-0.284729	-0.149754	-0.217734	-0.238916	-0.203448	-0.119212	-0.128079	0.0635468	-0.266502	-0.159606
1197_lincRNA:chr4:59306575	-0.45665	-0.170443	-0.121675	-0.25665	-0.33202	-0.142857	-0.155665	-0.37931	-0.356158	-0.294089	-0.460591	-0.212315	-0.0197044	-0.49064	-0.361084	0.00788177	-0.203941	-0.497537	-0.366502	-0.5	-0.458621	-0.105911	-0.40197	-0.0123153	-0.311823	-0.403448	-0.255665	-0.115271	-0.207389	-0.0640394	-0.273892	-0.265517	-0.110837	-0.277833	0.173399	-0.0566502	-0.393103	-0.421182	-0.409852	-0.373399	-0.333498	-0.406404	-0.2	-0.264039	-0.289163	-0.383744	0.08867	-0.146798	-0.375369
1213_lincRNA:chr5:54053328	-0.43202	-0.20936	0.0921182	-0.133005	-0.288177	-0.346798	-0.230542	-0.206897	-0.380296	-0.340394	-0.187192	-0.318719	-0.320197	-0.389655	-0.33202	-0.0729064	-0.268966	-0.337931	-0.522167	-0.452217	-0.438916	-0.42266	-0.352217	-0.163054	-0.293103	-0.362069	-0.253695	-0.133005	-0.195567	-0.0832512	-0.244335	-0.229557	-0.225123	-0.470936	0.210837	-0.387192	-0.23399	-0.350246	-0.309852	-0.19064	-0.302463	-0.236946	-0.353695	-0.363547	-0.135468	-0.347783	0.200985	-0.411823	-0.409852
1108_lincRNA:chr18:35976163	-0.124631	-0.143842	-0.0827586	-0.0315271	-0.483744	-0.334975	-0.23202	-0.0817734	-0.227586	-0.293596	-0.161576	-0.221675	-0.311823	-0.378325	-0.128571	-0.106404	-0.184729	-0.178325	-0.555665	-0.254187	-0.400985	-0.512315	-0.08867	-0.232512	-0.017734	-0.195567	-0.223153	-0.0325123	-0.142365	0.0522167	-0.168473	-0.587192	-0.168473	-0.426108	-0.0679803	-0.268966	-0.181281	-0.0285714	-0.297044	-0.137931	-0.156158	-0.382266	-0.348768	-0.26798	-0.170936	-0.42266	0.000492611	-0.492611	-0.2
1155_lincRNA:chr2:72818943	-0.18867	-0.266995	-0.0866995	0.0665025	-0.405419	-0.262069	-0.202956	-0.41133	-0.647291	-0.111823	-0.285222	-0.350246	-0.331034	-0.274877	-0.215271	-0.0719212	-0.231527	-0.229064	-0.494089	-0.428571	-0.232512	-0.420197	-0.312315	-0.321182	-0.0847291	-0.0477833	-0.375369	-0.178818	-0.330542	-0.134975	0.108374	-0.352217	-0.187192	-0.287685	-0.0753695	-0.16798	-0.210345	-0.162562	-0.256158	-0.439901	-0.274384	-0.330049	-0.514778	-0.466995	-0.138916	-0.223645	0.0871921	-0.51133	-0.45468
1156_lincRNA:chr2:72818943	-0.33202	-0.353202	-0.0216749	-0.00197044	-0.318227	-0.338424	-0.26601	-0.26601	-0.472906	-0.253695	-0.323645	-0.271429	-0.232512	-0.153695	-0.293596	-0.187685	-0.310837	-0.149754	-0.412315	-0.303941	-0.163054	-0.440887	-0.460099	-0.270443	-0.274384	0.0359606	-0.254187	-0.191133	-0.257143	-0.159113	-0.0586207	-0.330049	-0.184729	-0.249754	-0.091133	-0.33202	-0.153695	-0.308374	-0.149754	-0.323645	-0.242365	-0.112315	-0.406897	-0.375369	-0.153695	-0.242365	0.125616	-0.423153	-0.359606
1193_lincRNA:chr4:3746945	-0.273892	-0.150246	-0.150246	-0.266995	-0.418227	-0.232512	-0.244828	-0.029064	-0.137931	-0.0916256	-0.278325	-0.157635	-0.150739	-0.264532	-0.229064	-0.196059	-0.10936	-0.185222	-0.203941	-0.193103	-0.174384	-0.343842	-0.384236	-0.0783251	-0.24335	-0.0182266	-0.000985222	-0.0408867	-0.000985222	-0.0339901	-0.155665	-0.576355	-0.125616	-0.0591133	-0.243842	-0.250246	-0.442857	-0.230049	-0.108867	-0.08867	-0.138424	-0.140394	0.0187192	-0.249754	-0.350739	-0.307882	0.123645	-0.312808	-0.145813
1194_lincRNA:chr4:3756167	-0.0955665	-0.180788	0.316256	-0.257143	-0.214286	-0.0182266	-0.143842	-0.055665	-0.11133	0.0704433	-0.0738916	-0.0832512	0.0167488	-0.121182	-0.0596059	-0.0655172	-0.0980296	-0.199507	-0.212315	-0.271429	-0.133498	-0.183251	-0.396552	0.0197044	-0.0926108	-0.0423645	-0.161084	-0.0980296	-0.000985222	0.0630542	0.150246	-0.368966	-0.0300493	-0.0995074	-0.0852217	0.0773399	-0.438916	-0.0807882	-0.0251232	-0.108374	0.00591133	0.0418719	0.0842365	-0.129557	-0.240394	-0.104433	0.142365	-0.0133005	-0.256158
1048_lincRNA:chr14:73729977	-0.319212	-0.215271	-0.0660099	-0.287192	-0.274384	-0.146305	-0.186207	-0.0561576	-0.205419	-0.0630542	-0.290148	-0.278325	-0.121675	-0.187192	-0.0458128	-0.341872	-0.0630542	-0.108374	-0.260099	-0.160591	-0.107882	-0.319212	-0.287192	-0.251724	-0.176847	0.0857143	-0.109852	0.079803	-0.1867	-0.00689655	-0.275862	-0.570443	-0.114778	-0.431034	-0.19803	-0.275369	-0.218227	-0.15468	-0.271921	-0.100985	-0.0753695	0.00935961	-0.0571429	-0.400985	-0.268966	-0.503448	0.123153	-0.20936	0.0137931
1047_lincRNA:chr14:73729977	-0.258621	-0.160099	-0.0433498	-0.24335	-0.46601	-0.162562	-0.252709	-0.110345	-0.241379	-0.0044335	-0.194089	-0.333498	-0.221675	-0.305911	-0.0147783	-0.325123	-0.104926	-0.147291	-0.33202	-0.26601	-0.188177	-0.417734	-0.319212	-0.333498	-0.0743842	0.0502463	-0.24532	-0.00541872	-0.0704433	-0.0625616	-0.253202	-0.629064	-0.115764	-0.446305	-0.270443	-0.241872	-0.302463	-0.0551724	-0.292118	-0.181281	-0.0571429	-0.136946	-0.0551724	-0.430049	-0.410837	-0.514778	0.0669951	-0.227094	-0.0832512
1098_lincRNA:chr17:6830756	-0.331034	-0.273399	-0.116749	-0.402956	-0.284729	-0.1133	-0.220197	-0.223153	-0.346305	-0.0246305	-0.334483	-0.325123	-0.283744	-0.304433	-0.261576	-0.389163	0.0650246	-0.0448276	-0.429557	-0.266995	-0.181773	-0.269951	-0.103448	-0.302463	-0.0995074	-0.0753695	-0.143842	-0.0394089	-0.382759	-0.12069	-0.23202	-0.518227	-0.284236	-0.416256	-0.161576	-0.248276	-0.1133	-0.154187	-0.340394	-0.226601	-0.348276	-0.0665025	-0.297537	-0.471429	-0.25665	-0.465025	0.128079	-0.2133	-0.135961
1025_lincRNA:chr13:64381475	0.13399	0.199507	0.243842	0.133005	0.0541872	-0.127094	0.16601	0.189655	0.0300493	0.137438	-0.0226601	0.108867	0.436453	-0.0881773	0.129557	0.174877	-0.187192	0.130049	-0.00492611	-0.0275862	0.0753695	-0.261084	-0.0477833	0.109852	0.00689655	0.372414	0.0842365	0.102956	0.0788177	0.13399	0.127094	-0.0157635	0.192611	-0.0635468	0.0724138	0.0147783	-0.0901478	0.0694581	0.206404	0.0916256	0.157143	0.0137931	-0.064532	0.142365	0.0970443	-0.171921	0.162069	0.223153	0.00689655
1107_lincRNA:chr18:35973241	-0.0788177	-0.00295567	-0.104926	0.0768473	-0.391626	-0.482266	-0.12069	0.208374	-0.0330049	-0.0945813	0	-0.0935961	-0.132512	-0.257143	0.102956	0.117241	-0.19064	-0.0743842	-0.281281	-0.0536946	-0.292118	-0.672906	-0.0133005	-0.0916256	-0.218719	0.187685	-0.0147783	0.236453	-0.0522167	0.000492611	-0.225616	-0.292118	-0.136946	-0.0827586	-0.0758621	-0.424138	-0.175862	-0.107882	0.0536946	0.180296	-0.091133	-0.0566502	-0.0458128	-0.116749	0.121675	-0.431527	0.103941	-0.429064	-0.0241379
1019_lincRNA:chr13:34027900	-0.255665	-0.26601	-0.370443	0.0315271	-0.385222	-0.454187	-0.308374	-0.178818	-0.0743842	-0.658621	-0.126601	0.1133	-0.324631	-0.299015	-0.194089	-0.0330049	-0.42069	-0.259113	-0.327586	-0.302463	-0.34532	-0.508867	-0.192118	-0.146798	-0.176847	-0.0990148	-0.0753695	-0.0847291	-0.0940887	-0.0625616	-0.271921	-0.464039	-0.20936	0.0118227	-0.187192	-0.380788	0.106404	-0.183744	-0.234975	-0.154187	-0.143842	-0.373399	0.00147783	-0.176355	0.0339901	-0.484729	-0.129557	-0.375862	-0.165517
1093_lincRNA:chr17:45525567	-0.248276	-0.264532	-0.0246305	-0.079803	-0.151232	-0.427586	-0.231034	0.0935961	0.0832512	-0.458128	0.0152709	0.0359606	-0.0970443	-0.0714286	-0.191133	0.124138	-0.296552	-0.228571	-0.289163	-0.263054	-0.375369	-0.288177	-0.131527	-0.0325123	-0.348276	-0.0428571	-0.173399	0.238424	-0.0246305	0.0507389	-0.138916	-0.183744	-0.204926	0.00344828	-0.0684729	-0.107389	-0.293596	-0.320197	-0.144828	0.112808	0.0251232	0.0325123	0.1133	-0.0945813	0.08867	-0.294581	-0.0807882	-0.308867	-0.2
1109_lincRNA:chr18:36449530	-0.0990148	-0.273399	0.0832512	-0.113793	-0.000492611	-0.269458	-0.214286	0.15468	-0.15665	-0.114778	0.0985222	-0.0182266	0.0566502	0.114286	-0.118227	-0.1133	-0.225616	0.127094	0.0463054	-0.127586	0.0295567	-0.444828	-0.217734	-0.0940887	-0.189655	0.362069	-0.0157635	0.0256158	0.0123153	-0.0241379	0.240887	-0.209852	-0.117241	0.218227	-0.0866995	-0.230049	-0.0896552	-0.145813	0.241872	0.0965517	0.105911	0.364039	0.105419	-0.0635468	0.164532	-0.0674877	0.299015	-0.0788177	-0.203941
1251_lincRNA:chr7:89433125	-0.471921	-0.27931	-0.091133	-0.0315271	-0.0231527	-0.38867	-0.064532	-0.126108	-0.355665	-0.209852	-0.319704	-0.0423645	0.173892	-0.0630542	-0.128079	-0.0527094	-0.338916	-0.181281	-0.166502	-0.118227	-0.0945813	-0.341872	-0.229557	-0.140394	-0.46601	0.138916	-0.029064	0.0546798	-0.151724	0.112315	0.120197	-0.221182	-0.0807882	0.00788177	0.0763547	-0.371429	-0.046798	-0.441872	0.044335	-0.169458	-0.0541872	0.186207	-0.0990148	-0.318719	0.143842	-0.270443	0.216749	-0.181773	-0.269951
1061_lincRNA:chr15:66682293	-0.34532	-0.29803	-0.037931	-0.0310345	0.000985222	-0.368966	-0.0103448	0.0596059	-0.135961	-0.266995	-0.338916	-0.020197	-0.017734	-0.0374384	0.017734	-0.199507	-0.263547	-0.100985	-0.196059	-0.020197	-0.0802956	-0.308374	-0.2	-0.260099	-0.471429	0.219212	0.154187	0.00541872	-0.109852	0.193103	-0.244828	-0.303448	-0.15665	-0.25665	-0.0950739	-0.400985	0.0403941	-0.395074	-0.121182	0.0187192	-0.0231527	0.199507	-0.0975369	-0.12069	0.0768473	-0.412315	0.0270936	-0.144828	0.0133005
1278_lincRNA:chr9:96635508	-0.55468	-0.331527	-0.192611	-0.239409	-0.10936	-0.305911	-0.182266	-0.230542	-0.317241	-0.303941	-0.543842	-0.196059	0.00492611	-0.207389	-0.263054	-0.323153	-0.429557	-0.255665	-0.222167	-0.206404	-0.228571	-0.272906	-0.514778	-0.230049	-0.559113	-0.109852	-0.0423645	-0.248276	-0.141379	-0.000492611	-0.135961	-0.348768	-0.160591	-0.195074	-0.00246305	-0.402463	-0.131034	-0.531527	-0.166995	-0.296059	-0.311823	-0.0827586	-0.159113	-0.2867	-0.144335	-0.312808	0.139901	-0.0935961	-0.265025
1243_lincRNA:chr7:26212709	-0.120197	-0.30197	-0.0172414	-0.0640394	-0.0157635	-0.379803	-0.0684729	0.01133	0.0566502	-0.373892	-0.2	0.0147783	-0.0359606	0.204926	-0.00788177	-0.321182	-0.223645	0.121182	0.0285714	-0.108374	-0.0507389	-0.101478	-0.08867	-0.230542	-0.23399	0.0300493	0.0541872	-0.128079	-0.294581	-0.197044	-0.00295567	-0.224631	0.0330049	0.0157635	-0.153202	-0.250246	0.0832512	-0.163054	0.0152709	-0.017734	-0.0359606	0.139901	0.0492611	-0.0635468	-0.017734	-0.0413793	-0.00295567	0.0438424	0.0438424
1062_lincRNA:chr15:73455424	-0.0448276	-0.335961	0.126601	0.102956	-0.01133	-0.294581	-0.00246305	0.0394089	0.0458128	-0.221675	-0.171921	0.0527094	-0.0374384	0.0768473	0.0665025	-0.232512	-0.352217	0.102956	-0.199015	0.0187192	0.0418719	-0.145813	-0.181773	-0.269458	-0.17734	0.273892	0.110345	-0.249754	0.008867	0.205911	0.0211823	-0.171429	-0.0689655	-0.0103448	-0.326108	-0.154187	0.109852	-0.0842365	0.0477833	-0.0551724	-0.00935961	0.0497537	-0.0448276	0.00246305	-0.00147783	-0.102956	-0.149754	0.0408867	-0.01133
1081_lincRNA:chr16:90008636	-0.0852217	-0.0881773	0.0261084	0.0123153	0.0517241	-0.241379	-0.0241379	0.0413793	-0.124631	-0.135961	-0.296059	-0.0231527	-0.0123153	0.12069	-0.155665	0.0492611	-0.0344828	0.118719	-0.0167488	0.0714286	0.243842	-0.0832512	-0.149261	-0.235468	-0.237438	0.434975	-0.00197044	0.0187192	0.0118227	0.117241	0.0596059	-0.156158	-0.008867	0.0581281	-0.0926108	-0.21133	-0.0615764	-0.271429	0.154187	-0.0418719	0.108867	0.402956	-0.13202	-0.1133	0.0901478	-0.0679803	0.0793103	-0.177833	-0.123153
1188_lincRNA:chr4:138653689	-0.176847	-0.276355	0.255665	-0.376355	-0.103448	-0.214778	-0.137931	0.135961	0.199015	-0.0182266	-0.0497537	0.0477833	0.0748768	0.0610837	-0.0463054	-0.21133	-0.0926108	-0.0650246	-0.195074	-0.0738916	-0.0635468	-0.250246	-0.0945813	0.0349754	-0.217241	0.0916256	0.238424	0.0285714	0.029064	0.00591133	-0.0758621	-0.324138	-0.167488	-0.0123153	-0.0916256	-0.170936	-0.136453	-0.20197	-0.0871921	0.0536946	-0.191133	0.295567	0.134483	0.01133	-0.0477833	-0.39803	0.0625616	0.167488	-0.0448276
1027_lincRNA:chr13:67932042	-0.344335	-0.373399	0.0842365	-0.0482759	-0.0891626	-0.348276	-0.0817734	-0.00492611	-0.206404	-0.281281	-0.225123	-0.0660099	0.08867	-0.159113	-0.121182	-0.142857	-0.336946	-0.249261	-0.361084	-0.0881773	-0.241872	-0.494581	-0.313793	0.0142857	-0.328571	-0.0896552	0.0586207	-0.082266	-0.134975	0.211823	-0.0147783	-0.304433	-0.129557	-0.143842	0.0581281	-0.392611	-0.0197044	-0.254187	0.0369458	-0.0413793	-0.203448	0.0871921	-0.134975	-0.155665	0.0876847	-0.351724	0.216256	-0.199507	-0.218719
1252_lincRNA:chr7:91558475	-0.187192	0.0448276	0.0650246	-0.0472906	-0.132512	-0.124631	-0.0389163	0.117241	0.132512	-0.207882	-0.183251	0.0399015	0.193103	-0.125616	0.112315	0.0108374	-0.0660099	-0.153695	0.0137931	0.207882	-0.119212	-0.185222	-0.132512	0.0315271	-0.295567	0.0881773	0.0832512	0.0305419	0.073399	0.292118	-0.252709	-0.274384	0.0729064	0.0482759	0.037931	-0.335961	-0.0768473	-0.191626	0.3	0.08867	0.10197	0.295074	0.270443	0.073399	0.0147783	-0.19803	0.217241	0.053202	0.0216749
1246_lincRNA:chr7:4827340	-0.1	-0.112315	-0.12266	-0.0674877	-0.143842	-0.430542	-0.20197	0.0852217	0.0448276	-0.23399	0.0147783	-0.244828	-0.0847291	-0.224631	-0.118719	-0.12266	-0.291626	0.137931	-0.0157635	-0.110345	-0.1133	-0.195074	0.00985222	-0.298522	-0.227586	0.153202	-0.129557	-0.073399	0.0182266	-0.213793	-0.158621	0.178325	-0.204433	-0.119212	-0.314778	-0.256158	-0.247783	-0.180788	0.0295567	0.0261084	0.00295567	-0.104926	-0.157635	-0.0315271	-0.0339901	-0.222167	-0.321675	-0.147291	-0.0152709
1248_lincRNA:chr7:4827340	-0.0487685	-0.0403941	-0.165517	0.0807882	-0.062069	-0.463547	-0.116749	0.168966	0.0950739	-0.292118	-0.0137931	-0.0891626	0.020197	-0.0926108	-0.124138	-0.0916256	-0.363054	0.303448	0.109852	-0.122167	-0.0581281	-0.148768	0.0044335	-0.231527	-0.235468	0.22266	-0.0275862	-0.00935961	0.0970443	-0.182266	-0.126601	0.22266	-0.0694581	-0.0192118	-0.211823	-0.252217	-0.133005	-0.165517	0.0536946	0.0916256	0.0729064	-0.107389	-0.0827586	0.0251232	0.0408867	-0.119212	-0.212808	-0.0788177	0.0507389
1111_lincRNA:chr18:46961860	-0.15665	-0.0640394	0.300493	-0.266995	-0.0334975	-0.150739	0.0896552	0.259606	0.0817734	0.0684729	0.0231527	-0.0610837	0.202463	-0.0339901	0.194089	-0.191626	-0.0192118	-0.082266	-0.0778325	0.0221675	-0.0714286	-0.22069	0.0192118	0.0546798	-0.100985	0.0403941	0.236946	0.100493	-0.15665	0.0162562	-0.105911	-0.24335	0.0270936	-0.211823	0.0275862	-0.0955665	-0.248768	-0.0551724	-0.00344828	0.228571	0.0650246	0.0847291	-0.000985222	0.0320197	-0.123153	-0.226108	0.197537	0.0773399	0.133498
1051_lincRNA:chr14:78214602	-0.123645	0.00591133	0.138916	-0.0211823	-0.183251	-0.139409	0.0517241	0.197537	-0.163547	0.305419	-0.091133	-0.268966	-0.0369458	-0.20197	0.187192	-0.0507389	-0.0610837	-0.0408867	-0.224138	0.0428571	0.00492611	-0.282759	-0.183744	-0.302463	-0.131527	0.326601	-0.196552	0.10197	0.055665	0.147783	-0.139901	-0.219704	-0.0502463	-0.263547	-0.270936	-0.0413793	-0.348768	-0.0394089	0.0458128	0.12266	0.171429	0.0827586	-0.0916256	-0.265025	-0.273399	-0.163054	0.0251232	-0.227094	-0.0512315
959_lincRNA:chr1:64686823	-0.239901	-0.0275862	-0.204926	0.131527	-0.183251	-0.340394	0.189655	0.0403941	-0.2867	-0.185222	-0.471921	0.191626	0.0487685	-0.219212	0.195567	-0.0448276	-0.470443	-0.0152709	0.082266	-0.139901	0.0650246	-0.402956	-0.490148	-0.13202	-0.259606	0.168473	0.111823	-0.170936	-0.00985222	0.0389163	-0.13202	-0.33202	0.220197	-0.000985222	0.0399015	-0.361576	0.0832512	-0.168473	0.0344828	-0.0211823	0.0970443	-0.194581	0.00344828	-0.235961	-0.0147783	-0.170936	0.244828	-0.210345	-0.00738916
950_lincRNA:chr1:42759171	-0.396059	-0.168473	-0.412315	0.0349754	-0.312808	-0.63202	-0.23202	-0.0536946	-0.266995	-0.550246	-0.267488	-0.0719212	-0.260591	-0.162069	-0.165025	-0.053202	-0.484236	-0.0763547	-0.104433	-0.283251	-0.323153	-0.515764	-0.306897	-0.347783	-0.457143	-0.0231527	-0.232512	0.0108374	-0.0428571	-0.141872	-0.104926	-0.314286	-0.0768473	0.0571429	0.00935961	-0.536946	-0.121182	-0.393596	-0.017734	-0.0714286	-0.0334975	-0.070936	-0.00492611	-0.358621	0.0689655	-0.210837	0.164039	-0.496059	-0.255665
1012_lincRNA:chr12:74135916	-0.315764	-0.0783251	-0.258128	0.0103448	-0.0384236	-0.288177	-0.00541872	-0.0152709	-0.0103448	-0.447291	-0.504926	0.116749	0.11133	-0.142365	-0.0394089	-0.0477833	-0.305911	-0.0837438	0.0763547	0.163054	0.0522167	-0.0472906	-0.281281	-0.182759	-0.403448	0.0876847	-0.116256	-0.103941	-0.116256	0.139901	-0.176355	-0.264532	0.0871921	0.10197	-0.245813	-0.278325	-0.0403941	-0.306404	0.279803	-0.0305419	0.226108	0.132512	0.079803	-0.18867	-0.0660099	-0.0438424	-0.0955665	-0.202956	-0.0517241
1006_lincRNA:chr11:69185658	-0.257143	-0.191626	0.020197	-0.259113	0.0901478	-0.280296	-0.123645	0.235468	0.303448	-0.407389	-0.10936	0.223153	0.112315	0.0295567	-0.160099	-0.171921	-0.131527	0.147783	0.119704	0.172906	0.0428571	-0.115271	-0.117241	0.0931034	-0.301478	-0.029064	0.212315	-0.0650246	-0.020197	-0.029064	-0.158621	-0.0985222	-0.01133	0.12266	-0.029064	-0.410837	0.106897	-0.218719	0.267488	0.217734	0.0605911	0.321182	0.187685	0.0901478	0.0940887	-0.0812808	0.0295567	0.0236453	0.151724
1260_lincRNA:chr8:35652473	-0.147291	-0.0502463	0.237931	0.151724	-0.390148	-0.171921	0.00788177	-0.0591133	0.00788177	0.00591133	-0.215764	-0.0916256	-0.0763547	-0.177833	0.102956	-0.0285714	-0.329557	-0.181773	-0.249261	-0.128571	-0.0753695	-0.0522167	-0.342857	-0.0866995	-0.200493	-0.0152709	-0.165025	-0.136946	0.0857143	0.0241379	-0.340887	-0.00147783	-0.0226601	-0.11133	-0.279803	-0.0187192	-0.325123	-0.137931	-0.026601	-0.11133	-0.0463054	-0.0901478	-0.000492611	-0.250739	-0.364532	-0.106897	-0.159113	-0.156158	-0.237438
1201_lincRNA:chr5:105032961	-0.267488	-0.0960591	-0.0305419	0.053202	-0.241872	-0.299015	-0.123153	0.0226601	0.0827586	-0.17931	-0.254187	-0.0970443	0.0246305	-0.0581281	-0.0576355	-0.228079	-0.437931	-0.133005	-0.109852	-0.0571429	-0.0507389	-0.225616	-0.400493	-0.137438	-0.350246	0.0881773	-0.0512315	-0.0605911	0.172414	-0.00935961	-0.329064	-0.178818	-0.0640394	-0.0527094	-0.370443	-0.229064	-0.252217	-0.24532	0.0221675	-0.053202	-0.0408867	0.0778325	0.103941	-0.229557	-0.317241	-0.284729	-0.0965517	-0.0807882	-0.178325
1137_lincRNA:chr2:136327645	-0.0965517	0.0344828	0.01133	-0.104433	-0.144335	-0.204926	-0.0472906	0.0458128	0.163547	-0.112315	0.00837438	-0.00295567	0.0103448	-0.268966	-0.0187192	-0.163054	-0.145813	0.0615764	-0.200493	-0.00246305	-0.247291	-0.296059	-0.0206897	-0.0211823	-0.0300493	-0.202463	0.0669951	-0.160099	0.0960591	-0.0985222	-0.183744	-0.00689655	-0.0236453	-0.253202	0.0310345	-0.27931	0.0334975	0.0591133	0.0206897	0.00640394	-0.207389	-0.184236	-0.135468	0.126108	-0.0812808	-0.29803	-0.0591133	0.139409	0.135961
1299_lincRNA:chrX:50407969	-0.250246	-0.0044335	-0.0231527	0.0812808	-0.192611	-0.406897	0.0876847	0.0581281	0.136946	-0.196059	-0.195567	0.194089	-0.183251	-0.209852	0.265517	0.104433	-0.4133	-0.191133	-0.200985	-0.0152709	0.0133005	-0.366995	-0.280788	-0.124631	-0.262069	0.138916	0.0428571	-0.0128079	-0.0147783	-0.0133005	-0.391133	-0.151232	0.00640394	-0.0768473	-0.198522	-0.363547	0.0871921	-0.156158	-0.0147783	0.0788177	0.00197044	-0.0935961	0.12266	-0.268473	0.0182266	-0.392118	-0.158621	-0.234483	0.0438424
1300_lincRNA:chrX:50407969	-0.25665	0.0197044	-0.0665025	0.0832512	-0.210345	-0.412315	0.070936	0.20936	0.152217	-0.146798	-0.163547	0.148768	-0.12069	-0.16601	0.186207	-0.00295567	-0.434483	-0.00985222	-0.150246	-0.0103448	0.0428571	-0.421182	-0.433005	-0.120197	-0.206897	0.252217	0.0330049	0.0586207	0.115764	0.0182266	-0.342857	-0.244335	0.118227	-0.0167488	-0.270936	-0.338424	-0.0418719	-0.0522167	0.064532	0.186207	0.0940887	-0.137931	0.218227	-0.319704	-0.136946	-0.292118	0.0251232	-0.251232	0.122167
1144_lincRNA:chr2:181650800	-0.263054	-0.0679803	-0.123153	-0.134975	0.0995074	-0.217734	0.148768	0.223645	0.116256	-0.100493	-0.23202	0.441872	0.271429	-0.00640394	0.0211823	0.0438424	-0.276847	0.10197	0.162562	-0.100985	-0.0162562	-0.08867	-0.247291	0.233498	-0.326601	0.0211823	0.234975	0.124631	-0.0788177	-0.0665025	-0.0423645	-0.0940887	0.158128	0.214778	0.139901	-0.0714286	0.0364532	-0.224138	0.0103448	0.226601	0.0640394	-0.1	0.260591	-0.01133	0.0931034	0.0147783	0.161576	0.0566502	0.171429
1068_lincRNA:chr16:3111550	-0.26798	-0.0650246	-0.0487685	-0.205419	0.126601	-0.104926	0.163054	0.105911	0.164532	-0.0738916	-0.261084	0.489655	0.218227	0.00935961	0.044335	-0.00197044	-0.248276	0.0187192	0.141872	-0.0482759	0.0866995	-0.00935961	-0.313793	0.217241	-0.261084	-0.0231527	0.218719	-0.0399015	-0.0960591	-0.155172	-0.0773399	-0.0807882	0.152217	0.206404	0.0512315	0.00492611	0.091133	-0.189163	0.0275862	0.127586	0.0300493	-0.0615764	0.224138	0.01133	-0.0137931	0.0231527	0.046798	0.172414	0.151724
1103_lincRNA:chr18:3003075	-0.312315	-0.219212	-0.0842365	-0.261576	-0.0147783	-0.148768	0.0881773	-0.0472906	0.037931	-0.178325	-0.403941	0.359606	0.164039	-0.0423645	0.00246305	-0.0842365	-0.291626	-0.104926	-0.0334975	-0.17734	-0.0566502	-0.0714286	-0.37931	0.131527	-0.2867	-0.0901478	0.141379	-0.0812808	-0.204926	-0.164532	-0.115764	-0.228079	0.0812808	0.0546798	0.0458128	0.00837438	0.00689655	-0.253695	-0.172414	-0.0492611	-0.130542	-0.157143	0.0788177	-0.0394089	-0.0576355	-0.168966	0.0157635	0.117241	0.0817734
1067_lincRNA:chr16:3111550	-0.203448	-0.0931034	-0.00788177	-0.208867	0.0231527	-0.129557	0.137438	0.0349754	0.135961	-0.13202	-0.285222	0.408867	0.0935961	-0.026601	-0.00394089	0.0625616	-0.135468	-0.0635468	-0.0320197	-0.08867	0.00492611	0.0330049	-0.212315	0.126108	-0.174877	-0.0940887	0.135961	-0.0729064	-0.140887	-0.161576	-0.0955665	-0.149754	0.119212	0.100493	0.082266	0.0817734	0.0433498	-0.181773	-0.12266	0.0349754	-0.0275862	-0.15468	0.0418719	0.055665	-0.0753695	-0.0157635	-0.0665025	0.0881773	0.103448
1003_lincRNA:chr11:59189157	-0.229557	-0.0793103	0.0975369	-0.162069	0.3133	-0.0935961	0.263547	0.171429	0.127586	-0.12266	-0.352217	0.117241	0.203448	0.0866995	0.0842365	-0.207389	-0.147783	0.0428571	0.192118	0.182266	0.318719	0.0881773	-0.288177	0.0482759	-0.234975	0.16798	0.296552	-0.110837	-0.292611	-0.00640394	-0.210837	-0.0133005	0.160099	0.0310345	-0.146305	-0.141872	0.0566502	-0.15665	0.228079	0.211823	0.0665025	0.215764	0.0916256	-0.0812808	-0.0600985	0.0206897	0.135961	0.129557	0.197044
1150_lincRNA:chr2:33661335	-0.497537	-0.276355	-0.0674877	-0.435468	-0.526601	-0.263054	-0.475862	-0.235961	-0.176847	-0.0512315	-0.103941	-0.465025	-0.371429	-0.413793	-0.300985	-0.360099	-0.106897	-0.368473	-0.436453	-0.221182	-0.320197	-0.427586	-0.369458	-0.31133	-0.316256	-0.125123	-0.253202	-0.206897	-0.106897	-0.364532	-0.377833	-0.36798	-0.412808	-0.289163	-0.418719	-0.346305	-0.494581	-0.333498	-0.185222	-0.258621	-0.336946	-0.148276	-0.176355	-0.329064	-0.549754	-0.471921	-0.14335	-0.271921	-0.249754
1151_lincRNA:chr2:33661335	-0.553202	-0.332512	-0.0807882	-0.435961	-0.494089	-0.322167	-0.40936	-0.212315	-0.148768	-0.0325123	-0.147291	-0.372414	-0.324138	-0.4	-0.262069	-0.347783	-0.197044	-0.36798	-0.402463	-0.205911	-0.302463	-0.42069	-0.376355	-0.270443	-0.406404	-0.133005	-0.184729	-0.235961	-0.116749	-0.401478	-0.395074	-0.247783	-0.434975	-0.160591	-0.418227	-0.35468	-0.43399	-0.400985	-0.140887	-0.227586	-0.403448	-0.105911	-0.141379	-0.325123	-0.490148	-0.448276	-0.175862	-0.231527	-0.268966
1149_lincRNA:chr2:33661335	-0.423153	-0.332512	0.026601	-0.433005	-0.393103	-0.161084	-0.424631	-0.141872	-0.0773399	-0.0275862	-0.0640394	-0.308374	-0.217734	-0.261576	-0.234975	-0.3867	-0.157143	-0.32069	-0.260099	-0.121675	-0.166995	-0.356158	-0.412315	-0.142857	-0.295074	-0.0778325	-0.0817734	-0.266995	-0.0413793	-0.294581	-0.285222	-0.320197	-0.364039	-0.0970443	-0.40197	-0.285714	-0.376847	-0.297044	-0.0655172	-0.17931	-0.280296	-0.0197044	-0.0295567	-0.199015	-0.458128	-0.342857	-0.0955665	-0.128571	-0.225123
1219_lincRNA:chr6:120670699	-0.503941	-0.278325	-0.0719212	-0.357143	-0.402956	-0.23202	-0.396059	-0.280296	-0.171429	-0.159606	-0.204926	-0.340394	-0.236453	-0.339409	-0.246798	-0.265517	-0.212808	-0.437438	-0.537438	-0.248768	-0.378818	-0.493103	-0.331034	-0.191133	-0.347291	-0.0862069	-0.221675	-0.0492611	-0.281773	-0.260591	-0.460099	-0.403941	-0.403941	-0.300985	-0.24532	-0.317241	-0.265517	-0.363054	-0.259113	-0.260099	-0.461576	-0.0921182	-0.162562	-0.347783	-0.303448	-0.637931	0.0044335	-0.169951	-0.289655
1218_lincRNA:chr6:120670699	-0.568966	-0.485222	-0.166502	-0.347291	-0.431527	-0.331034	-0.458128	-0.491133	-0.469951	-0.199507	-0.266995	-0.469951	-0.273399	-0.389655	-0.330049	-0.514778	-0.321675	-0.299507	-0.483744	-0.2867	-0.338424	-0.56601	-0.376355	-0.431034	-0.354187	-0.12069	-0.313793	-0.406897	-0.326601	-0.449261	-0.225616	-0.24532	-0.472906	-0.304926	-0.33202	-0.460591	-0.176847	-0.371921	-0.130049	-0.512808	-0.537931	-0.0788177	-0.459113	-0.371921	-0.318227	-0.552217	-0.0871921	-0.153202	-0.385222
1181_lincRNA:chr4:123361002	-0.187192	-0.163054	0.148276	-0.242365	-0.276355	-0.0719212	-0.184236	-0.215271	-0.147783	0.0128079	-0.0891626	-0.268966	-0.0896552	-0.2133	0.026601	-0.176847	0.0310345	-0.270443	-0.30936	-0.0502463	-0.0684729	-0.272414	-0.102956	-0.141379	0.0408867	-0.121182	-0.219212	-0.139901	-0.331034	-0.229557	-0.103448	-0.337438	-0.079803	-0.340887	-0.110837	-0.194581	-0.0527094	-0.00394089	-0.0940887	-0.239409	-0.153202	-0.046798	-0.213793	-0.258128	-0.24335	-0.335961	-0.0704433	-0.0960591	-0.101478
1118_lincRNA:chr18:5119300	-0.416749	-0.215764	0.029064	-0.455172	-0.229557	-0.226601	-0.262562	-0.144335	-0.163054	-0.0147783	-0.161576	-0.29803	-0.215764	-0.324631	-0.123645	-0.224138	-0.0482759	-0.338424	-0.395567	-0.173892	-0.194581	-0.418227	-0.163054	-0.229557	-0.257143	-0.0527094	-0.0655172	-0.0812808	-0.298522	-0.192611	-0.262562	-0.462069	-0.297044	-0.352217	-0.0995074	-0.383251	-0.114286	-0.3	-0.251232	-0.153695	-0.315271	-0.046798	-0.147783	-0.318719	-0.200985	-0.540887	0.0315271	-0.117241	-0.161084
1113_lincRNA:chr18:5119300	-0.433498	-0.263547	-0.0167488	-0.334975	-0.1	-0.264039	-0.151724	-0.0940887	-0.127094	-0.134975	-0.270443	-0.01133	-0.00837438	-0.265517	-0.0374384	-0.165517	-0.22266	-0.27931	-0.195074	-0.0940887	-0.079803	-0.364039	-0.225616	-0.100985	-0.367488	0.0192118	0.0965517	-0.14335	-0.299015	-0.0187192	-0.132512	-0.46601	-0.168966	-0.0753695	-0.0674877	-0.438916	0.0921182	-0.347291	-0.0497537	-0.104926	-0.174384	-0.00344828	0.0605911	-0.264532	-0.0157635	-0.384729	0.091133	-0.037931	-0.133005
1120_lincRNA:chr18:5119300	-0.368966	-0.253202	0.121675	-0.415271	-0.15468	-0.249261	-0.107389	-0.00985222	-0.0571429	-0.0157635	-0.183744	-0.082266	-0.00394089	-0.335961	0.0517241	-0.262562	-0.23399	-0.353695	-0.235468	-0.112315	-0.0310345	-0.418227	-0.266995	-0.105419	-0.214286	-0.0339901	0.0891626	-0.220197	-0.26798	-0.0916256	-0.146305	-0.540394	-0.143842	-0.199015	-0.245813	-0.315271	-0.0610837	-0.19064	-0.0842365	-0.0433498	-0.103941	-0.0995074	0.0216749	-0.270936	-0.25665	-0.441872	-0.035468	-0.0123153	-0.118719
1115_lincRNA:chr18:5119300	-0.327094	-0.164039	0.144335	-0.263054	0.00394089	-0.323645	-0.00147783	-0.0123153	-0.0985222	0.0192118	-0.18867	0.0650246	0.106404	-0.161576	-0.0192118	-0.0108374	-0.16798	-0.270443	-0.184729	-0.180296	-0.0369458	-0.314286	-0.115271	-0.037931	-0.341872	0.0748768	0.145813	-0.0408867	-0.300493	-0.109852	0.0133005	-0.327586	-0.0990148	-0.0788177	-0.00394089	-0.242857	-0.0315271	-0.348276	-0.0763547	-0.0300493	-0.0950739	0.0231527	-0.0394089	-0.155172	-0.0231527	-0.316256	0.0418719	0.0374384	-0.158128
1114_lincRNA:chr18:5119300	-0.389163	-0.318227	0.139901	-0.399015	0.0280788	-0.224631	-0.127586	-0.00985222	-0.0566502	-0.129064	-0.208867	-0.0152709	-0.0325123	-0.105419	-0.0152709	-0.285222	-0.182759	-0.1867	-0.266995	-0.0236453	0.0206897	-0.4	-0.219212	-0.170443	-0.29064	0.130049	0.116256	-0.125123	-0.280296	-0.0507389	-0.177833	-0.448276	-0.212808	-0.251232	-0.117734	-0.369458	0.123645	-0.280296	-0.0891626	-0.0315271	-0.139409	0.206404	-0.0812808	-0.189655	-0.0211823	-0.475369	0.0566502	0.0369458	-0.053202
1121_lincRNA:chr18:5119300	-0.32069	-0.237931	0.0206897	-0.485714	-0.151724	-0.20936	-0.162562	-0.0724138	-0.10936	-0.044335	-0.22266	-0.172414	-0.0635468	-0.358621	-0.0960591	-0.31133	-0.114778	-0.129064	-0.263547	-0.102463	0.00985222	-0.430049	-0.160591	-0.161084	-0.132512	0.14335	0.138916	-0.2	-0.32069	-0.193103	-0.269458	-0.400985	-0.241872	-0.246305	-0.203941	-0.379803	0.0167488	-0.175369	-0.12069	-0.107882	-0.306897	-0.0699507	-0.194089	-0.202463	-0.134483	-0.59064	0.0403941	0.0374384	-0.0236453
1116_lincRNA:chr18:5119300	-0.346798	-0.257143	-0.00788177	-0.503448	-0.144828	-0.221182	-0.193103	-0.0866995	-0.106404	-0.0665025	-0.225616	-0.183744	-0.0778325	-0.337438	-0.117734	-0.328571	-0.109852	-0.132512	-0.264532	-0.0674877	0.00591133	-0.433498	-0.144335	-0.181281	-0.166995	0.140887	0.125123	-0.2	-0.332512	-0.225123	-0.277833	-0.379803	-0.279803	-0.237931	-0.22069	-0.401478	0.0172414	-0.210345	-0.102463	-0.117734	-0.323645	-0.0231527	-0.222167	-0.194581	-0.120197	-0.593596	0.0103448	0.020197	-0.0280788
1122_lincRNA:chr18:5162836	-0.350246	-0.27931	0.0344828	-0.493596	-0.124138	-0.19064	-0.194581	-0.11133	-0.142365	-0.0901478	-0.228571	-0.208374	-0.00197044	-0.351232	-0.147783	-0.35468	-0.159606	-0.151724	-0.281773	-0.14532	-0.0812808	-0.441872	-0.169458	-0.136946	-0.185714	0.0847291	0.128571	-0.213793	-0.313793	-0.178325	-0.280296	-0.344828	-0.28867	-0.280296	-0.129064	-0.380296	0.0157635	-0.227094	-0.139901	-0.146798	-0.382759	-0.0280788	-0.225616	-0.149754	-0.0945813	-0.629557	0.08867	0.119212	-0.0832512
1124_lincRNA:chr18:5162836	-0.351232	-0.291133	0.044335	-0.49803	-0.102956	-0.195074	-0.195074	-0.103941	-0.135468	-0.0980296	-0.229064	-0.196552	-0.0103448	-0.326108	-0.157143	-0.344335	-0.156158	-0.140887	-0.268966	-0.147291	-0.0536946	-0.421675	-0.164039	-0.135468	-0.195074	0.104433	0.139901	-0.203941	-0.321182	-0.180788	-0.279803	-0.333005	-0.295074	-0.264039	-0.125616	-0.382266	0.0320197	-0.24532	-0.146798	-0.137931	-0.376847	-0.000985222	-0.215764	-0.158128	-0.0729064	-0.620197	0.0862069	0.112808	-0.0871921
1123_lincRNA:chr18:5162836	-0.339901	-0.292611	0.0448276	-0.485714	-0.0837438	-0.183744	-0.192611	-0.0881773	-0.115764	-0.136453	-0.231527	-0.169951	-0.0246305	-0.320197	-0.136946	-0.344335	-0.185222	-0.114778	-0.265517	-0.133005	-0.029064	-0.427586	-0.191626	-0.145813	-0.167488	0.108374	0.110345	-0.209852	-0.305419	-0.155665	-0.294089	-0.347291	-0.272906	-0.279803	-0.12266	-0.390148	0.0921182	-0.209852	-0.142365	-0.12266	-0.34335	0.00788177	-0.192611	-0.17931	-0.0512315	-0.618719	0.0842365	0.105419	-0.0724138
1119_lincRNA:chr18:5119300	-0.466502	-0.402956	-0.0684729	-0.538916	-0.114778	-0.221675	-0.229557	-0.254187	-0.228571	-0.197044	-0.346798	-0.144828	-0.124138	-0.299507	-0.2	-0.452709	-0.231034	-0.185222	-0.280788	-0.22069	-0.000985222	-0.407882	-0.295567	-0.217734	-0.206897	0.00295567	0.0753695	-0.314286	-0.434975	-0.303448	-0.231527	-0.464532	-0.278818	-0.27931	-0.195074	-0.417734	0.130049	-0.273892	-0.241872	-0.269951	-0.387192	-0.0842365	-0.236946	-0.33202	-0.150739	-0.599015	0.020197	0.0344828	-0.1133
1117_lincRNA:chr18:5119300	-0.449754	-0.389655	-0.0438424	-0.555172	-0.140394	-0.191626	-0.228571	-0.268966	-0.226601	-0.184236	-0.336453	-0.148276	-0.135468	-0.327586	-0.196059	-0.432512	-0.200985	-0.214286	-0.285714	-0.229557	-0.0044335	-0.393596	-0.306404	-0.193103	-0.169458	-0.0310345	0.0714286	-0.336946	-0.427094	-0.297537	-0.226108	-0.47734	-0.262562	-0.276355	-0.179803	-0.4	0.110837	-0.248276	-0.24335	-0.282759	-0.39064	-0.111823	-0.224631	-0.324138	-0.173892	-0.590148	0.0275862	0.0369458	-0.119212
1146_lincRNA:chr2:25774411	-0.426108	-0.305419	0.0492611	-0.442857	-0.123645	-0.263547	-0.312808	-0.15665	-0.0965517	-0.079803	-0.109852	-0.225123	-0.135468	-0.189163	-0.289163	-0.336946	-0.134483	-0.206404	-0.319212	-0.0896552	-0.0147783	-0.406897	-0.235961	-0.255172	-0.269951	0.157143	0.0197044	-0.212315	-0.118227	-0.228079	-0.155665	-0.304433	-0.356158	-0.134975	-0.332512	-0.362562	-0.131527	-0.316256	-0.0315271	-0.196059	-0.281773	0.174877	-0.17734	-0.199015	-0.230049	-0.507882	-0.0512315	0.0305419	-0.210837
948_lincRNA:chr1:188535096	-0.432512	-0.29803	-0.0768473	-0.489163	0.0167488	-0.193103	-0.25665	-0.178325	-0.0704433	-0.0891626	-0.228079	-0.157635	-0.0669951	-0.0935961	-0.26798	-0.338424	-0.0448276	-0.139901	-0.146305	0.0640394	0.117241	-0.215764	-0.16601	-0.280788	-0.31133	0.203448	0.0408867	-0.223153	-0.21133	-0.263054	-0.118227	-0.242857	-0.307389	-0.0206897	-0.337931	-0.324138	-0.0236453	-0.364532	0.0507389	-0.203941	-0.231034	0.280296	-0.157635	-0.155665	-0.165517	-0.374384	-0.114778	0.0940887	-0.10936
1002_lincRNA:chr11:18367482	-0.414286	-0.325123	-0.0738916	-0.528079	-0.136946	-0.216749	-0.358128	-0.14335	-0.0541872	-0.137438	-0.128571	-0.196552	-0.126108	-0.194089	-0.295567	-0.434483	-0.0743842	-0.12069	-0.165025	-0.00591133	0.0561576	-0.326108	-0.179803	-0.267488	-0.221182	0.130542	0.0261084	-0.25665	-0.145813	-0.2867	-0.162562	-0.350246	-0.339901	-0.0576355	-0.424631	-0.374384	-0.0926108	-0.267488	0.0320197	-0.181773	-0.2	0.190148	-0.117241	-0.183744	-0.26798	-0.445813	-0.118227	0.0315271	-0.118227
1168_lincRNA:chr3:50320320	-0.386207	-0.440394	0.0251232	-0.599507	-0.427094	-0.217734	-0.53399	-0.165025	-0.0862069	-0.244335	-0.00738916	-0.353695	-0.338916	-0.384236	-0.460099	-0.361084	0.0374384	-0.367488	-0.561576	-0.297537	-0.426108	-0.390148	-0.13202	-0.135468	-0.142857	-0.370443	-0.151724	-0.110345	-0.138424	-0.133005	-0.199507	-0.586207	-0.478325	-0.361576	-0.253695	-0.266995	-0.400985	-0.228571	-0.355172	-0.1867	-0.339901	-0.0945813	-0.175369	-0.233498	-0.370936	-0.580788	-0.126601	-0.274877	-0.265025
1180_lincRNA:chr4:115639749	-0.386207	-0.407389	-0.0714286	-0.368966	-0.397044	-0.360591	-0.283744	-0.144828	-0.295567	-0.103448	-0.170936	-0.353695	-0.193596	-0.293596	-0.374877	-0.293103	-0.062069	-0.224631	-0.434975	-0.542365	-0.490148	-0.350739	-0.0674877	-0.0793103	-0.289655	-0.304926	-0.0793103	0.0926108	-0.414286	-0.292118	-0.223645	-0.330542	-0.370936	-0.262069	-0.0640394	-0.223645	-0.375369	-0.334975	-0.437438	-0.126601	-0.492611	-0.164532	-0.192611	-0.375862	-0.233498	-0.482759	0.118719	-0.266995	-0.287192
1017_lincRNA:chr13:28477490	-0.0699507	-0.185222	0.0640394	-0.120197	-0.39803	-0.285714	-0.269951	-0.0847291	-0.182266	-0.198522	-0.0571429	-0.317734	-0.126601	-0.350246	-0.106404	-0.0630542	-0.0399015	-0.153202	-0.369458	-0.205911	-0.178325	-0.443842	-0.0364532	-0.215764	-0.00246305	0.192118	-0.0965517	0.00788177	-0.101478	0.101478	-0.134975	-0.450246	-0.179803	-0.318719	-0.178325	-0.32069	-0.221182	-0.0600985	-0.151724	-0.165517	-0.0753695	-0.0940887	-0.183251	-0.162069	-0.0669951	-0.599507	0.000492611	-0.24532	-0.121675
1018_lincRNA:chr13:28477490	-0.257635	-0.395567	-0.0413793	-0.250246	-0.422167	-0.395567	-0.422167	-0.0931034	-0.151232	-0.271429	-0.110837	-0.339409	-0.172414	-0.250246	-0.306897	-0.263547	-0.0226601	-0.112808	-0.384236	-0.134483	-0.224631	-0.408374	0.0448276	-0.2	-0.193103	-0.020197	-0.0891626	0.00591133	-0.236453	-0.108374	-0.175862	-0.405911	-0.360099	-0.261576	-0.260591	-0.450246	-0.202463	-0.238424	-0.148768	-0.165025	-0.227094	0.0625616	-0.263547	-0.245813	-0.112315	-0.541872	-0.130049	-0.376355	-0.166502
1281_lincRNA:chrX:123306246	0.23399	0.0226601	0.044335	0.0182266	0.406404	0.317734	0.0507389	0.237931	0.267488	0.202463	0.150246	0.271921	0.170443	0.462562	0.0315271	0.310837	0.280788	0.223153	0.0660099	0.336946	0.238916	0.264039	0.167488	0.24335	0.123645	0.287192	-0.0256158	0.469458	0.0906404	0.32069	0.297044	0.0463054	0.0684729	0.272414	0.142857	0.345813	0.22266	0.136946	0.0985222	0.246798	0.166995	0.408374	0.270443	0.1	0.405911	0.263547	0.0704433	0.0458128	0.179803
979_lincRNA:chr10:9322308	0.5	0.244828	0.427586	0.275369	0.492118	0.378818	0.334975	0.260099	0.152217	0.266995	0.203941	0.168473	0.399015	0.537931	0.258128	0.219704	0.212808	0.410345	0.384236	0.0522167	0.302463	0.4	0.219704	0.271921	0.2867	0.348276	0.153695	0.285714	-0.0192118	0.247291	0.274877	0.305911	0.373399	0.174384	0.415271	0.393103	0.288177	0.290148	0.162562	0.261576	0.239409	0.37734	0.299507	0.25665	0.378818	0.439901	0.464532	0.504926	0.145813
1131_lincRNA:chr18:73870981	0.602956	0.196552	0.163054	0.441872	0.24335	0.230049	0.174384	0.342365	0.026601	0.105419	0.251232	0.189655	0.0418719	0.455665	0.1	0.279803	0.17734	0.641872	0.176355	0.00394089	0.215764	0.119704	0.202956	0.14335	0.423153	0.404926	-0.000492611	0.406897	0.181773	0.373399	0.310345	0.100493	0.271921	0.149261	0.340394	0.269458	0.296552	0.436453	0.0802956	0.311823	0.281281	0.228571	0.148276	0.103941	0.478325	0.393103	0.46798	-0.0359606	0.133005
1050_lincRNA:chr14:77258025	0.475862	0.126601	0.292611	0.284729	0.519704	0.336453	0.357635	0.369951	0.147783	0.395567	0.290148	0.316749	0.387192	0.36601	0.134483	0.217734	0.0384236	0.43202	0.258128	0.128571	0.439901	0.0985222	0.00541872	0.502463	0.409852	0.383744	0.361084	0.2	0.149261	0.319704	0.415271	0.313793	0.27931	0.340887	0.206404	0.335468	0.368473	0.461576	0.260591	0.365517	0.103941	0.123153	0.232512	0.196059	0.413793	0.353202	0.408867	0.303941	0.17734
1259_lincRNA:chr8:18895366	0.416256	0.114286	0.294581	0.482759	0.236453	0.218227	0.238916	0.115764	-0.14335	0.15468	0.0211823	-0.0167488	0.128571	0.450246	0.228079	0.0571429	-0.0945813	0.183251	0.218719	-0.158621	0.251232	0.226601	-0.122167	-0.0300493	0.189163	0.270443	-0.0325123	0.100493	0.156158	0.305911	0.257143	-0.000985222	0.295074	-0.0965517	0.142857	0.340394	0.082266	0.194089	-0.122167	0.046798	0.331527	0.130049	0.107882	-0.0157635	0.0655172	0.33202	0.249754	0.112808	-0.107389
1066_lincRNA:chr15:97495641	0.284729	0.122167	0.255172	0.103448	0.326601	0.358128	-0.0325123	0.203448	0.181281	0.184236	0.388177	0.172906	0.136453	0.555665	-0.0743842	0.270443	0.308867	0.304926	-0.0453202	0.0108374	-0.0665025	0.217734	0.227586	0.284729	0.161576	0.153695	-0.0374384	0.59803	0.251232	0.270443	0.271921	0.156158	0.0428571	-0.0320197	0.490148	0.410837	0.0369458	0.131527	-0.177833	0.206404	0.108374	0.338424	0.142365	0.255172	0.395074	0.200985	0.325616	0.164532	0.125616
1143_lincRNA:chr2:173105462	0.206897	0.0665025	0.0935961	0.184729	0.359113	0.253202	0.0315271	0.110345	-0.0448276	0.0211823	0.172906	0.0315271	0.20936	0.341379	-0.00344828	0.0891626	0.118227	0.102956	0.142857	0.129064	-0.00197044	0.129064	0.115271	0.115271	0.0315271	0.0527094	-0.0359606	0.245813	0.196552	0.440394	0.386207	0.0418719	0.0551724	0.0108374	0.244828	0.183251	0.0147783	0.0778325	0.152217	0.122167	0.263547	0.404433	0.108867	0.174877	0.323645	0.24532	0.25665	0.0753695	-0.0497537
984_lincRNA:chr11:102983499	0.428079	0.302956	0.176355	0.360099	0.379803	0.432512	0.423645	0.269951	0.251724	0.171429	0.0788177	0.560591	0.360591	0.425123	0.519212	0.380788	0.240887	0.142857	0.251232	0.441872	0.309852	0.2133	0.12069	0.364532	0.331034	0.248768	0.289163	0.267488	0.1867	0.558128	0.264039	-0.133498	0.504926	0.149754	0.432512	0.296059	0.507389	0.393103	0.164532	0.261084	0.426108	0.170443	0.328079	0.389163	0.414778	0.304926	0.274877	0.257635	0.441379
1184_lincRNA:chr4:128727332	0.16601	0.00689655	0.0315271	0.206404	0.216256	0.349754	-0.0394089	-0.118719	-0.207882	-0.117241	0.0369458	0.0965517	-0.0502463	0.343842	0.0669951	0.0310345	-0.0482759	0.189163	0.0940887	0.029064	0.227586	0.037931	-0.197044	-0.0605911	0.293103	0.175862	-0.321675	0.035468	-0.0044335	0.204433	0.266502	-0.175369	0.20197	0.0802956	0.22266	0.135468	0.439901	0.263547	0.0876847	-0.102463	0.232512	0.229557	0.137931	-0.200493	0.250739	0.300985	0.400493	0.00492611	-0.126601
1241_lincRNA:chr7:13533925	0.333005	0.304926	0.130542	0.189163	0.302463	0.515271	0.0438424	0.269458	0.276847	0.0738916	0.421182	0.264039	0.127586	0.333005	0.175369	0.218227	0.17734	0.295567	0.272414	0.33399	0.357143	0.144828	-0.0162562	0.299015	0.520197	0.235961	-0.121675	0.314286	0.310345	0.324631	0.150739	0.00788177	0.332512	0.214286	0.155665	0.269458	0.33399	0.548276	0.29803	0.310345	0.49064	0.237931	0.463547	0.0389163	0.214778	0.356158	0.331527	0.0901478	0.228571
1136_lincRNA:chr19:4210704	0.273892	0.116256	-0.0231527	0.268473	0.0330049	0.171429	-0.000492611	0.0512315	-0.278818	0.203941	0.16601	-0.148768	-0.0738916	0.218719	-0.167488	0.141379	0.295074	0.425123	-0.0950739	-0.203941	-0.046798	0.0433498	0.284236	0.0226601	0.288177	0.208374	-0.0896552	0.47931	0.0413793	0.244828	0.215764	0.0108374	0.0394089	-0.0674877	0.374877	0.120197	0.112315	0.217241	-0.218227	0.0399015	-0.0507389	0.0576355	-0.0679803	-0.180788	0.290148	0.103448	0.514778	-0.152709	-0.0339901
1169_lincRNA:chr3:52002170	0.158621	0.104926	0.0773399	0.357635	0.104433	-0.0256158	0.0827586	0.177833	-0.00541872	0.148276	0.100493	0.0280788	0.00197044	0.202956	-0.0285714	0.169458	-0.0591133	0.220197	-0.183744	-0.126601	-0.035468	-0.127094	-0.0640394	0.153695	0.0546798	0.13202	-0.0270936	0.434483	0.100985	0.268966	0.129064	-0.00788177	0.100985	-0.147291	0.155172	0.0206897	0.0487685	0.151724	-0.115271	0.180296	-0.00394089	-0.000985222	0.082266	-0.218719	0.212315	0.00197044	0.283744	-0.196552	0.0216749
1055_lincRNA:chr15:102932714	0.313793	-0.0246305	0.0995074	0.0477833	0.0763547	0.27734	-0.105419	0.184236	-0.104926	0.242365	0.372414	-0.235961	-0.304926	0.353695	0.0413793	-0.278325	0.337931	0.329064	0.0778325	0.19064	0.200493	-0.0394089	0.182266	-0.14532	0.399015	0.127094	-0.00689655	0.0423645	0.0842365	0.0906404	0.239409	-0.172906	-0.0586207	-0.00640394	-0.0640394	0.0339901	0.149261	0.391626	0.0955665	0.176355	0.125616	0.29803	-0.00935961	-0.0546798	0.00197044	0.329557	0.294581	-0.158621	0.044335
1211_lincRNA:chr5:52584616	0.447291	0.164039	0.175862	0.414286	0.0871921	0.0596059	0.055665	0.443842	0.264532	0.124631	0.36798	0.163547	-0.00492611	0.38867	0.144335	0.202956	0.0315271	0.546305	0.123153	0.0566502	0.160099	0.102463	0.164532	0.0990148	0.264039	0.30936	-0.0221675	0.446305	0.436946	0.336946	0.16798	0.130542	0.183251	0.0472906	0.0758621	0.172906	0.0901478	0.351232	0.00640394	0.369951	0.383744	0.161576	0.285222	0.026601	0.25468	0.267488	0.0975369	-0.138424	0.195567
1207_lincRNA:chr5:109156118	0.216749	0.0192118	0.0251232	0.126601	0.364039	0.169458	-0.044335	0.260591	0.225616	-0.0669951	0.358128	0.242365	-0.01133	0.450739	-0.228571	0.107882	0.160099	0.509852	0.136453	0.0325123	0.0699507	0.195567	0.120197	0.266995	0.149754	0.0758621	0.0773399	0.361084	0.204433	0.0369458	0.154187	0.361576	0.0270936	0.0738916	0.277833	0.175369	0.187685	0.158128	-0.0433498	0.302463	0.103941	0.177833	0.0857143	0.227094	0.370936	0.296059	0.158621	-0.000985222	0.268473
960_lincRNA:chr1:69531191	0.507389	0.16601	0.225123	0.30197	0.312315	0.346798	0.0955665	0.306897	0.0157635	0.0990148	0.272906	0.182266	0.160591	0.524631	-0.0453202	0.252709	0.270443	0.528571	0.209852	0.0192118	0.15665	0.190148	0.168473	0.313793	0.345813	0.254187	0.0871921	0.432512	0.250246	0.454187	0.415764	0.0561576	0.246305	0.176847	0.518719	0.275369	0.188177	0.321182	0.0793103	0.275862	0.240887	0.346305	0.197044	0.191133	0.487192	0.426108	0.62069	0.037931	0.0669951
999_lincRNA:chr11:119797116	0.426108	0.0881773	0.143842	0.180788	0.306404	0.0221675	0.0862069	0.491133	0.16798	0.0458128	0.448768	0.168473	0.0832512	0.468966	-0.11133	0.0586207	0.141379	0.597044	0.356158	-0.0827586	0.135468	0.0778325	0.264532	0.24532	0.24335	0.165517	0.292611	0.327586	0.339409	0.0940887	0.314778	0.283744	0.113793	0.219212	0.297044	0.142365	0.062069	0.246305	0.0561576	0.462069	0.219704	0.283251	0.164039	0.294581	0.353202	0.337931	0.35468	0.0517241	0.149261
1206_lincRNA:chr5:106982442	0.319212	0.170936	0.10197	0.268966	0.262562	0.194089	-0.00197044	0.0674877	0.126108	-0.0783251	0.236946	0.270936	0.091133	0.375369	0.00689655	0.350246	0.173399	0.106897	0.103448	0.0630542	0.162069	0.0133005	0.00344828	0.259606	0.195074	0.371921	0.162562	0.294089	0.0990148	0.284729	0.281281	-0.133005	0.215271	0.163547	0.260099	0.0891626	0.233498	0.162562	0.0655172	0.091133	0.219212	0.107389	0.248768	0.259113	0.403448	0.105911	0.314286	0.0832512	0.172414
968_lincRNA:chr1:85156338	0.259113	0.0586207	-0.0665025	0.382759	0.115271	0.191133	0.15468	0.000985222	0.0339901	-0.197537	0.0802956	0.329064	0.178818	0.0600985	0.15468	0.147291	0.000985222	0.241872	0.169951	0.168966	0.100985	0.0458128	0.0866995	0.364039	0.289655	0.0197044	0.289655	0.00738916	0.0231527	0.336453	0.112808	0.131527	0.254187	0.129557	0.30197	-0.103941	0.52069	0.33202	0.156158	0.0374384	0.0630542	-0.187685	0.106404	0.228571	0.464532	0.108374	0.223153	0.0413793	0.325123
1271_lincRNA:chr9:41213456	0.415271	0.289655	-0.0384236	0.542365	0.339901	0.193596	0.350246	0.117241	0.0389163	-0.116256	-0.082266	0.374384	0.206897	0.430049	0.124631	0.539901	0.153202	0.253695	0.141872	0.0650246	0.12266	0.324631	0.254187	0.326601	0.170936	0.239901	0.145813	0.52266	-0.0827586	0.447783	0.17931	0.117734	0.35468	0.161084	0.524138	0.29064	0.323645	0.140394	-0.0546798	0.175369	0.184729	0.0418719	0.0891626	0.156158	0.614286	0.283251	0.359606	-0.0729064	0.183251
1130_lincRNA:chr18:69957420	0.465025	0.00492611	0.0837438	0.240887	0.233498	0.286207	0.062069	0.149261	-0.0753695	0.144828	0.324631	-0.0275862	-0.01133	0.455665	0.0482759	0.0817734	0.37931	0.391133	0.0684729	0.0551724	0.203448	0.136946	0.386207	0.0669951	0.52069	0.2867	0.055665	0.359113	-0.0423645	0.258621	0.36601	-0.0669951	0.139901	0.070936	0.250739	0.237931	0.366995	0.43399	-0.101478	0.137438	0.13202	0.157143	0.0413793	0.0315271	0.355172	0.231527	0.357635	-0.0103448	0.15665
1237_lincRNA:chr7:131819366	0.382759	-0.0916256	0.064532	0.152709	0.214286	0.208374	-0.0743842	0.0837438	-0.118227	0.134975	0.292118	-0.0187192	0.0492611	0.416256	-0.206404	0.0965517	0.261084	0.381773	0.0147783	-0.152709	0.121675	0.0812808	0.267488	0.15468	0.383251	0.26798	0.00295567	0.387192	-0.035468	0.219704	0.495567	-0.0827586	0.0334975	0.208374	0.204433	0.247291	0.223153	0.294581	-0.0980296	0.064532	0.00591133	0.174384	0.109852	-0.0650246	0.361084	0.195567	0.406897	0.00738916	-0.0650246
1001_lincRNA:chr11:120046656	0.501478	0.0507389	0.0990148	0.108867	0.0605911	0.283251	-0.070936	0.18867	-0.0906404	0.141379	0.362562	-0.0320197	-0.0394089	0.345813	-0.108867	0.138916	0.376355	0.373892	0.124631	-0.0403941	0.195074	0.0433498	0.308867	0.146305	0.562069	0.180788	-0.0433498	0.325616	0.185222	0.181773	0.399015	-0.104433	0.0832512	0.163547	0.265517	0.255665	0.135468	0.421182	-0.0477833	0.134975	0.162562	0.253202	0.0403941	0.0325123	0.273892	0.205911	0.368966	-0.121182	-0.0561576
1283_lincRNA:chrX:133315875	0.302463	0.151232	-0.0665025	0.265025	-0.119212	0.126108	0.0743842	0.179803	0.0906404	0.0157635	0.155172	0.13202	-0.0650246	0.0226601	0.222167	0.189163	0.0394089	0.106897	0.245813	-0.0251232	0.0206897	0.184236	0.23202	0.112808	0.217241	-0.073399	-0.0448276	0.180788	0.151724	0.27734	0.00640394	-0.0522167	0.127094	0.27734	0.0261084	0.136453	0.12266	0.248276	0.0285714	0.204926	0.273892	-0.0359606	0.436946	-0.102463	0.115271	0.269458	0.0610837	-0.154187	-0.044335
1049_lincRNA:chr14:73746324	0.234975	-0.127586	-0.0300493	0.139901	0.0182266	0.0970443	-0.22266	0.0758621	0.0275862	-0.128079	0.174877	0.0660099	-0.0315271	0.155172	-0.194089	0.0773399	0.0591133	0.383251	-0.0931034	-0.0044335	0.0216749	-0.0571429	0.10936	0.111823	0.241872	0.164532	-0.183744	0.272906	0.0187192	0.270443	0.221182	-0.119704	-0.0315271	0.142857	0.0261084	-0.000492611	0.263547	0.261576	0.0832512	0.0610837	0.0453202	0.153695	0.161576	-0.139409	0.342857	0.0699507	0.193596	-0.162562	-0.0261084
1041_lincRNA:chr14:33923944	0.397537	0.029064	0.219212	0.117734	0.266995	0.365517	0.205419	0.16798	0.210837	0.0684729	0.0990148	0.353202	0.113793	0.225123	0.181281	-0.111823	-0.0428571	0.386207	0.178818	0.13202	0.484729	0.020197	-0.0763547	0.370443	0.536946	0.209852	0.410345	-0.105419	0.0261084	0.263547	0.0871921	-0.10197	0.236946	0.19803	0.0364532	0.0551724	0.651232	0.554187	0.140887	0.171921	-0.017734	0.0349754	0.275862	0.0231527	0.264039	0.0807882	0.356158	0.300985	0.210837
1205_lincRNA:chr5:106982442	0.462562	0.224138	0.298522	0.193103	0.183251	0.505419	0.121182	-0.0133005	0.141872	0.106897	0.220197	0.0699507	-0.0325123	0.227586	0.157635	0.079803	0.386207	0.134483	0.158128	0.260591	0.250739	0.339409	0.107882	0.164532	0.440394	0.124631	0.204433	-0.170443	0.0763547	0.227586	0.0783251	0.0891626	0.197537	0.0103448	0.12069	0.239901	0.219212	0.378325	0.146305	0.0137931	0.135961	0.01133	0.0251232	0.431527	0.0596059	0.346798	0.134975	0.266995	0.246305
1249_lincRNA:chr7:50545068	0.39803	0.307389	0.0236453	0.274877	-0.020197	0.397044	0.10197	-0.0330049	-0.178325	0.292118	0.0600985	-0.181773	0.0339901	0.187192	0.091133	0.253695	0.419704	0.165517	0.0507389	0.0453202	0.113793	0.250739	0.201478	0.0187192	0.436946	0.204433	-0.132512	0.303448	0.141379	0.324631	0.206404	-0.1	0.276847	-0.0433498	0.344828	0.275369	0.0571429	0.324631	-0.128571	-0.0906404	0.108867	-0.020197	0.017734	-0.0305419	0.0876847	0.193596	0.36798	-0.0118227	0.0487685
1089_lincRNA:chr17:3004525	0.134975	0.0950739	-0.0960591	0.128571	-0.0665025	0.34335	-0.124631	-0.206404	-0.0527094	0.0650246	0.064532	-0.0231527	0.100493	0.143842	-0.251724	0.0541872	0.144828	0.0270936	-0.135961	-0.158621	-0.271921	0.195074	0.055665	0.330049	0.220197	-0.381773	-0.146798	0.231527	0.0694581	0.0724138	0.17734	-0.0167488	0.0719212	-0.055665	0.357143	0.291133	-0.0133005	0.16798	-0.276847	-0.20197	-0.24532	-0.258621	-0.0142857	0.000492611	0.0044335	0.131034	0.221182	0.0482759	-0.079803
1000_lincRNA:chr11:120041124	0.282759	0.0123153	0.035468	0.0773399	-0.0640394	0.388177	-0.0423645	-0.19064	-0.0546798	0.164532	-0.104926	-0.0123153	-0.079803	0.265517	0.174877	-0.159113	0.0699507	0.0945813	0.117734	0.2	0.381281	0.259606	-0.13202	-0.165517	0.342365	0.143842	-0.22266	-0.180788	0.155172	0.225123	0.350246	-0.348276	0.154187	0.141379	-0.321675	0.278818	0.0438424	0.326108	0.135961	-0.265517	0.237438	0.185222	0.142365	-0.206404	-0.184729	0.295074	-0.0581281	0.0137931	-0.1133
976_lincRNA:chr10:81684904	0.255172	-0.0423645	0.13399	-0.115764	0.0862069	0.525123	-0.0221675	-0.112808	0.12069	0.127586	0.0162562	0.215764	0.224138	0.247291	0.0305419	-0.132512	0.25665	0.141379	0.0270936	0.126601	0.0512315	0.334975	0.108374	0.286207	0.340394	-0.260591	-0.00640394	0.0251232	0.0778325	0.226108	0.321182	-0.185222	0.114286	-0.0783251	0.137438	0.396552	0.110345	0.323153	-0.0871921	-0.14532	0.0453202	0.106404	0.0625616	0.171429	0.0216749	0.14532	0.00147783	0.283744	0.132512
975_lincRNA:chr10:81684904	0.406897	0.0561576	0.125616	-0.159113	0.0935961	0.521182	-0.00541872	-0.00246305	0.150246	0.216749	0.107389	0.0906404	0.168966	0.324138	0.0995074	-0.00788177	0.494581	0.0783251	0.102463	0.200493	0.15665	0.355665	0.254187	0.216256	0.461576	-0.0541872	0.0758621	0.161084	0.0950739	0.290148	0.420197	-0.368473	0.179803	-0.0167488	0.128079	0.435961	-0.00344828	0.371429	-0.120197	-0.0625616	0.166502	0.127094	0.125616	0.231527	0.0231527	0.141872	0.0477833	0.208867	0.2133
1030_lincRNA:chr13:83867711	0.244335	0.169458	0.008867	0.0640394	0.141379	0.299507	0.0655172	0.0325123	-0.168473	0.471429	0.113793	-0.137438	-0.139901	0.358128	0.0226601	0.160099	0.548276	0.249754	-0.0546798	0.128079	0.230049	0.195074	0.287192	-0.12069	0.312315	0.270443	-0.157143	0.428571	-0.0103448	0.111823	0.324138	-0.122167	0.091133	-0.0881773	0.185222	0.253695	0.0729064	0.218719	-0.154187	0.0152709	0.100493	0.244828	-0.0965517	-0.195074	0.0995074	0.21133	0.219704	-0.154187	0.100493
1301_lincRNA:chrX:69100279	0.0586207	-0.0399015	-0.20936	-0.12069	0.196059	0.226601	-0.079803	-0.000492611	-0.132512	0.245813	0.126108	0.0428571	0.0142857	0.207389	-0.173892	-0.0339901	0.303941	0.383251	0.224631	0.21133	0.206404	0.184729	0.333498	-0.0615764	0.10197	0.189655	0.0152709	0.0857143	0.162562	0.0729064	0.360099	0.169951	-0.134975	0.416256	0.0955665	0.0517241	0.249261	0.0418719	0.208867	-0.0182266	-0.0162562	0.413793	0.0418719	0.00640394	0.271921	0.294089	0.163547	0.0950739	-0.0423645
1189_lincRNA:chr4:141100989	0.231034	-0.131034	-0.000492611	-0.353202	0.261576	0.2867	-0.0778325	0.00246305	-0.0349754	0.151724	0.251232	-0.0857143	-0.0536946	0.230542	-0.15468	-0.202463	0.429064	0.167488	0.10936	0.12069	0.173399	0.053202	0.436453	0.0625616	0.381281	-0.0689655	0.159113	-0.0334975	-0.153202	-0.20197	0.254187	0.0448276	-0.206404	0.0931034	0.123645	0.136946	0.282266	0.221675	-0.0270936	0.0300493	-0.220197	0.333005	-0.217734	0.197044	0.21133	0.020197	0.0876847	0.199015	0.0133005
1009_lincRNA:chr12:21380896	0.0773399	0.139409	-0.252217	0.144828	0.159113	0.206897	-0.0650246	-0.140394	-0.189655	0.211823	0.0640394	-0.0517241	-0.23399	0.434483	-0.129064	0.100985	0.425616	0.186207	0.0162562	0.194089	0.0403941	0.115271	0.202956	-0.129064	-0.00985222	0.137931	-0.12069	0.304433	0.0231527	-0.0596059	0.231034	0.0945813	-0.070936	0.0655172	0.212315	0.0463054	0.109852	-0.0448276	0.008867	-0.079803	-0.0802956	0.374877	-0.158128	0.00147783	0.235961	0.255172	0.195074	-0.163547	0.0522167
1004_lincRNA:chr11:59189157	0.263547	0.226108	0.0866995	0.316749	0.310837	0.285222	0.268473	0.174384	-0.117734	0.42266	0.064532	0.0783251	0.189163	0.21133	0.0630542	0.150739	0.00197044	0.449754	0.0714286	0.0817734	0.319212	0.0108374	-0.0522167	0.180788	0.246798	0.436946	0.104926	0.247291	0.183744	0.260099	0.170936	0.3	0.157635	0.0669951	0.217241	0.176355	0.262069	0.283251	0.109852	0.152709	-0.0231527	0.0975369	-0.0374384	-0.070936	0.30197	0.173892	0.436453	0.107882	0.0738916
1257_lincRNA:chr8:122945743	0.0970443	0.0921182	-0.187685	0.141872	0.0576355	0.219212	0.0719212	0.151232	0.164039	0.121182	0.118227	0.148276	-0.0679803	0.118719	0.105419	-0.00246305	0.0482759	0.230049	0.25665	0.357143	0.216749	0.0793103	0.000985222	0.0916256	0.0916256	0.190148	0.178818	-0.0300493	0.366995	0.0768473	-0.226108	0.35665	-0.0330049	0.39803	-0.0679803	-0.0206897	0.283251	0.144335	0.266995	0.175862	-0.0507389	0.220197	0.212808	0.161084	0.133498	0.170443	0.0541872	0.070936	0.168966
1023_lincRNA:chr13:56286339	0.212315	0.266995	-0.0507389	0.234975	0.369458	0.339409	0.16798	-0.0157635	-0.199507	0.400985	-0.0605911	0.0507389	0.139409	0.473399	-0.0857143	0.289163	0.238916	0.27734	0.133498	0.131034	0.335961	0.280788	0.0261084	0.0522167	0.118227	0.42069	-0.044335	0.334483	0.12266	0.196552	0.444335	0.110345	0.193103	0.230542	0.318227	0.333005	0.112808	0.0389163	0.0408867	-0.0487685	0.0561576	0.236453	-0.0512315	-0.0640394	0.253202	0.421182	0.402463	0.0438424	-0.0625616
1142_lincRNA:chr2:157361470	0.0729064	0.0226601	-0.165025	0.0394089	0.194581	0.189655	-0.0660099	-0.171429	-0.387192	0.310345	-0.0596059	-0.116749	0.0492611	0.432512	-0.318719	-0.00689655	0.239409	0.265517	0.0182266	-0.131034	0.12069	0.164532	0.17931	-0.0108374	0.0630542	0.124138	-0.101478	0.339409	-0.12266	-0.0610837	0.542857	-0.070936	-0.0256158	0.0768473	0.263547	0.221182	0.00197044	-0.0576355	-0.191626	-0.201478	-0.130542	0.170936	-0.235961	-0.252709	0.162562	0.265025	0.352217	-0.0935961	-0.21133
1038_lincRNA:chr14:27930334	0.356158	0.155172	0.393103	0.222167	0.400985	0.373399	0.128079	0.237438	0.144828	0.159606	0.163547	0.13399	0.197044	0.675862	0.0300493	0.0719212	0.128079	0.42266	0.255172	0.0630542	0.315271	0.386207	0.0522167	0.215764	0.172414	0.250739	0.0330049	0.350739	0.216749	0.28867	0.239409	0.191626	0.2	0.0862069	0.284236	0.360099	0.0802956	0.163547	0.0674877	0.215764	0.257143	0.575862	0.225616	0.055665	0.256158	0.417734	0.406404	0.206897	-0.0261084
1239_lincRNA:chr7:134620707	0.263054	0.302956	-0.0423645	0.359606	0.118227	0.300493	0.0753695	0.0660099	-0.0605911	0.297537	0.193103	-0.1	0.210837	0.218227	0.000985222	0.178818	0.259606	0.103448	0.336946	0.105911	0.0394089	0.3133	0.248768	0.192611	0.0325123	0.123645	0.0502463	0.254187	0.142365	0.0921182	0.0669951	0.366995	0.0596059	0.173399	0.128079	0.255172	-0.123645	0.0310345	0.127586	0.0940887	0.144335	0.105911	0.0773399	0.23202	0.0600985	0.372906	0.141872	0.0773399	0.000985222
1045_lincRNA:chr14:65433420	0.349261	0.351724	0.0413793	0.287192	0.344828	0.317241	0.311823	0.290148	0.122167	0.191626	0.176355	0.255172	0.314286	0.232512	0.37931	0.270936	0.188177	0.290148	0.597044	0.347783	0.465025	0.2867	0.210345	0.293596	0.305911	0.191133	0.0704433	0.245813	-0.0197044	0.197537	0.220197	0.210345	0.417734	0.276355	0.165025	0.138916	0.316256	0.371921	0.431034	0.350739	0.547291	0.231034	0.370443	0.0226601	0.316256	0.484236	0.203941	0.029064	0.270443
1280_lincRNA:chr9:96664617	0.272414	0.0635468	-0.0463054	0.154187	0.197537	0.156158	-0.119212	0.000985222	0.0133005	0.0566502	0.184236	-0.0600985	-0.116749	0.478325	-0.235468	0.18867	0.334975	0.143842	0.0763547	-0.0724138	0.0270936	0.221182	0.25468	0.133498	0.113793	-0.0123153	-0.104926	0.400493	-0.115271	-0.0876847	0.225616	0.0699507	-0.0152709	0.105911	0.241872	0.174877	0.111823	0.0280788	-0.152217	0.053202	-0.0699507	0.249754	0.0591133	-0.0236453	0.25665	0.257635	0.161576	-0.119212	-0.0778325
1034_lincRNA:chr13:98571741	0.424631	0.362069	-0.00689655	0.436453	0.355665	0.378818	0.185222	0.212315	0.102956	-0.0325123	0.073399	0.249261	0.117241	0.438916	0.0527094	0.326108	0.112808	0.353695	0.197537	0.195074	0.270443	0.273892	0.0403941	0.263547	0.336946	0.191626	-0.0881773	0.441379	0.166995	0.439901	0.22266	0.00837438	0.349754	0.0763547	0.291626	0.330542	0.215271	0.352709	0.101478	0.244335	0.387685	0.138916	0.161576	-0.0044335	0.348768	0.421675	0.350246	-0.145813	0.123645
1078_lincRNA:chr16:50715231	0.526108	0.34532	0.137438	0.314286	0.365517	0.569951	0.212808	0.202463	0.149754	0.163054	0.15468	0.248768	0.133005	0.516256	0.0871921	0.416749	0.419704	0.368473	0.22266	0.212315	0.217241	0.456158	0.19064	0.34532	0.387192	0.221182	0.0674877	0.442857	0.244335	0.496059	0.223153	0.127094	0.328079	0.184236	0.55468	0.434483	0.274877	0.330049	0.0167488	0.216749	0.206404	0.255172	0.249754	0.263547	0.446798	0.465517	0.47931	0.128571	0.205419
1204_lincRNA:chr5:106125123	0.416256	0.236453	0.179803	0.235468	-0.0295567	0.270936	0.035468	0.221675	0.035468	0.287685	0.34532	-0.0270936	-0.0970443	0.387685	0.0975369	0.00295567	0.142365	0.416749	0.184729	-0.0719212	0.035468	0.124631	0.171921	0.14335	0.318719	-0.0157635	-0.070936	0.27931	0.257143	0.00394089	0.137931	0.202463	0.0876847	0.0837438	0.204433	0.283251	-0.0847291	0.338916	0.01133	0.22266	0.0891626	0.20936	0.123645	-0.00394089	0.0788177	0.396059	0.353202	-0.046798	-0.0527094
1202_lincRNA:chr5:106121842	0.328079	0.245813	0.115271	0.255172	-0.0586207	0.267488	0.0615764	0.149261	-0.0369458	0.246305	0.308374	-0.0807882	-0.175862	0.284729	0.0399015	0.0950739	0.220197	0.287192	-0.0275862	-0.0669951	-0.0935961	0.0807882	0.166502	0.149261	0.327094	-0.0596059	-0.0738916	0.335468	0.180788	0.062069	0.0438424	0.176355	0.0689655	-0.0241379	0.305911	0.274384	-0.0950739	0.312808	-0.107882	0.183251	-0.0325123	0.0187192	-0.0206897	-0.00394089	0.0793103	0.302463	0.4	-0.157143	0.000492611
1203_lincRNA:chr5:106121842	0.366502	0.415271	0.187192	0.218227	0.0753695	0.384236	0.157143	0.170936	0.0605911	0.355172	0.352709	-0.0650246	-0.110837	0.301478	0.162069	0.1867	0.230542	0.136453	0.123153	-0.0236453	0.073399	0.199507	0.141379	0.157635	0.403941	-0.0152709	-0.0906404	0.2867	0.187685	-0.0118227	0.0128079	0.192118	0.182266	0.0428571	0.285714	0.413793	-0.0507389	0.349754	-0.0827586	0.219212	0.0935961	0	0.118227	0.00492611	-0.0330049	0.386207	0.351724	0.0211823	-0.0305419
1031_lincRNA:chr13:94182877	0.425616	0.137438	-0.0935961	0.393103	0.0300493	0.196059	-0.0576355	-0.117241	-0.136946	0.0546798	0.0689655	-0.0536946	0.0394089	0.436453	-0.0492611	0.17931	0.12069	0.117734	0.0965517	-0.116749	0.00738916	0.148768	0.160099	0.037931	0.149261	0.318719	-0.0246305	0.299015	0.0428571	0.196552	0.335468	-0.11133	0.0660099	0.212808	0.0916256	0.303448	-0.0458128	0.0852217	-0.0970443	-0.139901	0.0236453	0.053202	0.062069	0.107882	0.227586	0.196059	0.252709	0.00788177	-0.141872
1015_lincRNA:chr13:12915483	0.163054	-0.01133	-0.0517241	0.0866995	0.335961	0.138424	-0.124138	0.122167	-0.0408867	-0.184729	0.34335	0.115764	0.082266	0.297044	-0.294089	0.21133	0.224631	0.331527	0.0339901	0.0157635	-0.141872	0.0660099	0.317241	0.208374	0.140887	-0.0487685	-0.127094	0.407882	0.0384236	0.200985	0.404433	0.192118	-0.0275862	0.0857143	0.457635	0.128079	0.147783	0.108867	0.0699507	0.180296	0.140887	0.24532	-0.0394089	0.176847	0.536946	0.268473	0.302956	-0.109852	0.0270936
1245_lincRNA:chr7:4827340	0.43399	-0.0142857	0.0615764	0.285222	0.30936	0.223153	0.0546798	0.169458	-0.128571	0.0674877	0.147291	0.0571429	0.082266	0.511823	-0.107882	0.121182	0.244828	0.549754	0.055665	-0.0546798	0.185222	0.149261	0.216256	0.0926108	0.34532	0.341872	-0.0374384	0.463054	-0.0044335	0.314286	0.438424	-0.0280788	0.151232	-0.0108374	0.294581	0.272414	0.237931	0.301478	-0.112808	0.134975	0.175369	0.242857	-0.035468	-0.0147783	0.439409	0.24532	0.393103	-0.082266	0.105419
1141_lincRNA:chr2:157361470	0.202956	-0.142857	0.196552	0.129064	0.0689655	0.0384236	-0.188177	0.0507389	-0.0305419	0.104433	0.295074	-0.0315271	-0.0738916	0.385714	-0.175369	-0.0743842	0.0827586	0.197044	-0.130049	-0.1867	-0.0280788	0.091133	0.237931	-0.0206897	0.0684729	0.037931	-0.0635468	0.263547	0.107882	0.0679803	0.344335	-0.0566502	-0.186207	-0.1867	-0.0458128	0.240887	-0.123153	0.0295567	-0.295567	0	0.137438	0.144828	-0.124138	-0.00492611	0.0551724	0.0985222	-0.121675	-0.117734	-0.124138
967_lincRNA:chr1:85150625	0.129557	-0.0581281	-0.146798	0.272906	-0.10197	0.00295567	-0.152217	-0.142857	-0.403448	0.0689655	-0.0157635	-0.20197	-0.0492611	0.176847	-0.304926	0.08867	0.0694581	0.186207	-0.181281	-0.311823	-0.118719	-0.0871921	0.0591133	-0.0211823	0.0842365	0.161084	-0.144828	0.359113	0.0408867	0.242365	0.357143	-0.197537	-0.0344828	0.0103448	0.214286	0.017734	-0.0334975	0.0147783	-0.240394	-0.199015	-0.145813	-0.00788177	-0.0827586	-0.29803	0.208867	-0.0157635	0.408867	-0.262069	-0.266995
1079_lincRNA:chr16:64796849	0.0325123	-0.29064	0.0931034	-0.0216749	-0.0541872	0.176355	-0.256158	-0.19064	-0.161084	0.0906404	0.139901	-0.0458128	-0.0044335	0.313793	-0.23202	-0.062069	0.20936	-0.117734	-0.192118	-0.182266	-0.273892	0.130049	0.174384	0.186207	-0.0433498	-0.269951	-0.0226601	0.197044	-0.0970443	0.164532	0.421182	-0.244335	-0.199015	0.0773399	0.176355	0.189655	-0.0945813	-0.0970443	-0.246305	-0.188177	-0.17931	0.121182	0.0650246	-0.0231527	0.0965517	0.156158	0.155172	-0.0566502	-0.255172
1160_lincRNA:chr3:137736327	0.165517	-0.184729	0.0275862	0.0162562	0.34532	0.134975	-0.0665025	0.0536946	0.00344828	0.112808	0.0862069	0.0960591	0.0669951	0.456158	-0.153695	0.0783251	0.0241379	0.161576	-0.0763547	0.0394089	0.19803	0.0236453	-0.0216749	0.118227	0.123645	0.230049	-0.070936	0.257143	-0.0975369	0.159113	0.510837	-0.156158	-0.00935961	0.261084	0.0241379	0.233498	0.221182	0.110345	0.0157635	0.0403941	-0.0418719	0.244335	0.114778	-0.147783	0.305419	0.212808	0.18867	-0.0187192	-0.121675
1284_lincRNA:chrX:137024354	0.289163	0	0.0581281	0.308867	0.107389	0.10197	-0.0463054	0.130049	-0.0482759	-0.0778325	0.0453202	0.142857	0.173892	0.2867	-0.119704	0.268473	0.0527094	0.310837	0.091133	-0.0147783	0.0384236	0.0738916	0.0418719	0.239409	0.0763547	0.1867	-0.0285714	0.330542	0.161084	0.503941	0.397044	-0.0852217	0.153202	0.254187	0.310345	0.0325123	0.131527	0.100985	0.150246	0.0802956	0.15665	0.263054	0.257143	-0.01133	0.457635	0.253202	0.415271	-0.125616	-0.1
955_lincRNA:chr1:63264155	0.162069	0.308374	0.218719	0.235961	0.38867	0.317241	0.229557	0.251724	0.227094	0.106404	0.216256	0.37931	0.311823	0.137438	0.214286	0.374384	0.0403941	0.208374	0.15468	0.327094	0.106897	0.133498	0.0192118	0.345813	0.106897	0.0866995	0.111823	0.198522	0.440394	0.5867	0.20197	0.266502	0.281281	0.117241	0.507389	0.0581281	0.330542	0.208374	0.320197	0.258621	0.285222	0.227094	0.324138	0.262562	0.466995	0.272906	0.331034	0.241872	0.199015
1046_lincRNA:chr14:65720392	0.277833	0.186207	0.195567	0.238424	0.279803	0.397044	0.164039	0.227094	0.235961	0.14335	0.259113	0.400493	0.374877	0.36798	0.119704	0.316749	0.216256	0.281281	0.0581281	0.161084	-0.0773399	0.284236	0.323645	0.497044	0.185714	-0.0280788	0.109852	0.517734	0.210345	0.475862	0.213793	0.188177	0.189163	0.112808	0.544828	0.365517	0.230049	0.233005	0.0123153	0.250246	0.160591	0.205419	0.26601	0.285714	0.460099	0.265025	0.325616	0.223153	0.20197
1279_lincRNA:chr9:96664617	-0.0458128	0.283744	0.149261	0.0369458	0.361084	0.444828	0.247291	-0.0871921	-0.00295567	0.331034	-0.0399015	0.123645	0.224631	-0.0182266	0.169951	0.212808	0.0536946	-0.0866995	0.159113	0.257635	0.194089	0.297044	-0.159606	0.114778	-0.0738916	0.142857	0.0463054	-0.109852	0.266995	0.271921	-0.0137931	0.420197	0.0847291	0.0566502	0.221182	0.199015	0.101478	-0.0576355	0.219212	-0.0433498	0.0561576	0.174384	0.0881773	0.195074	0.110837	0.197537	0.110345	0.40936	0.0231527
965_lincRNA:chr1:82892851	0.255665	0.452217	0.12069	0.278818	0.391133	0.492611	0.342857	0.169458	0.141872	0.512808	0.091133	0.166502	0.29064	0.325123	0.0945813	0.406897	0.310837	0.191133	0.204926	0.30936	0.207389	0.506897	0.103941	0.311823	0.101478	0.207389	0.137931	0.317241	0.396552	0.381281	0.171429	0.461576	0.251232	0.219212	0.389163	0.459113	0.00295567	0.103941	0.130542	0.169458	0.101478	0.148276	0.144828	0.274384	0.170936	0.493103	0.262069	0.269951	0.151724
932_lincRNA:chr1:137689555	0.214286	0.189163	-0.0108374	0.353695	0.272906	0.141872	0.281281	0.0985222	-0.231034	0.343842	-0.0704433	0.0408867	0.229064	0.240394	-0.0182266	0.253695	0.123153	0.416256	0.00295567	-0.0182266	0.0906404	0.0832512	0.146305	0.15468	0.0591133	0.358621	0.109852	0.397537	-0.0428571	0.222167	0.208374	0.303448	0.138424	0.0216749	0.422167	0.158128	0.181281	0.0684729	-0.026601	0.0876847	-0.131034	0.0522167	-0.181773	-0.00246305	0.414286	0.175369	0.464532	0.0359606	0.082266
1287_lincRNA:chrX:150159252	0.459113	0.240887	0.254187	0.3	0.0876847	0.371921	0.352217	0.194581	-0.000985222	0.523153	0.0221675	0.0714286	0.329064	0.15468	0.517734	0.0152709	-0.0438424	0.307389	0.308374	0.159606	0.465517	0.181281	-0.055665	0.0679803	0.446798	0.320197	-0.0330049	0.0231527	0.247783	0.362562	0.321675	-0.0231527	0.412315	0.073399	-0.105419	0.356158	0.113793	0.54335	0.226601	0.0881773	0.392611	0.0852217	0.266995	-0.139901	-0.0438424	0.292611	0.142365	0.225616	0.0778325
1286_lincRNA:chrX:150159252	0.275369	0.104926	0.124138	0.248768	0.170936	0.338424	0.250739	0.166502	0.0719212	0.312315	0.111823	0.216256	0.235961	0.266995	0.407389	0.0837438	-0.0527094	0.164532	0.163054	0.230049	0.322167	0.161576	-0.0344828	0.163054	0.353202	0.100493	-0.135468	0.197537	0.18867	0.334483	0.339409	-0.0157635	0.30197	0.0965517	-0.046798	0.385222	0.151724	0.453695	0.153202	0.142857	0.396552	0.125616	0.262562	-0.173399	0.0807882	0.3	0.0305419	0.00689655	0.0980296
1288_lincRNA:chrX:150159252	0.547291	0.285222	0.170936	0.447783	0.230542	0.414286	0.434483	0.187192	0.137931	0.437931	0.113793	0.282266	0.338916	0.298522	0.512315	0.228079	0.112808	0.303448	0.271429	0.260099	0.44335	0.339409	0.159113	0.208374	0.497044	0.30936	0.0615764	0.227094	0.222167	0.427094	0.353695	0.12266	0.43202	0.0960591	-0.0251232	0.498522	0.220197	0.574877	0.14335	0.145813	0.440394	0.0403941	0.228571	0.0541872	0.15468	0.3133	-0.0216749	0.187192	0.284236
972_lincRNA:chr10:3227840	0.19064	0.0157635	-0.0871921	0.334483	0.166995	0.0310345	0.00935961	0.212315	0.0576355	-0.00344828	0.0463054	0.0280788	-0.029064	0.414286	-0.029064	-0.0108374	-0.0871921	0.335468	0.153202	0.0600985	0.160591	0.0847291	0.046798	0.035468	-0.0330049	0.218719	0.0231527	0.326108	0.171921	0.138916	-0.0305419	0.174877	-0.0310345	0.0640394	-0.0152709	0.0344828	0.139409	0.0261084	-0.0359606	0.202463	0.0753695	0.303448	0.0940887	-0.0965517	0.24532	0.135468	0.0891626	-0.174877	0.00640394
1077_lincRNA:chr16:4867322	0.403448	0.296552	0.102956	0.393596	0.176355	0.238424	0.0596059	0.41133	0.345813	0.155665	0.297044	0.162069	0.164039	0.502463	0.146798	0.169458	0.162562	0.526601	0.426108	0.370443	0.25468	0.335468	0.152217	0.147291	0.109852	0.348768	0.00147783	0.375369	0.520197	0.356158	0.146305	0.302463	0.227094	0.333005	0.00591133	0.196059	-0.0310345	0.239901	0.40936	0.36798	0.474877	0.502463	0.436946	0.20936	0.197044	0.529557	0.149261	0.0315271	0.206404
1282_lincRNA:chrX:12619140	0.433498	0.353695	-0.0413793	0.363054	0.184236	0.200985	0.144335	0.273892	0.0842365	0.123645	0.13202	0.0788177	0.104433	0.309852	0.0931034	0.347783	0.23202	0.411823	0.295074	0.188177	0.335468	0.204926	0.267488	0.0517241	0.250739	0.57734	0.082266	0.465517	0.364532	0.421675	0.0857143	0.127094	0.193596	0.204433	0.150739	0.153202	0.112315	0.209852	0.109852	0.228079	0.338916	0.319704	0.20197	0.0871921	0.370936	0.133498	0.258128	-0.0394089	0.141379
1043_lincRNA:chr14:55671783	0.225616	-0.0876847	0.134483	0.203448	0.195074	0.250739	-0.169458	0.0280788	0.073399	-0.0482759	0.230049	-0.195567	0.046798	0.381281	0.00246305	-0.16601	0.0975369	0.15665	0.0896552	0.227586	0.164039	0.153695	0.0330049	-0.0600985	0.148768	0.187685	-0.202463	0.135961	0.100985	0.229064	0.147291	0.0551724	-0.029064	-0.128079	-0.233498	0.116749	0.0211823	0.204433	0.158621	0.0216749	0.273892	0.426108	0.082266	0.0216749	0.0669951	0.127094	-0.0704433	0.00394089	0.0438424
1179_lincRNA:chr3:85806420	0.100493	-0.133005	0.166502	0.0536946	0.142857	0.304433	-0.0847291	-0.0738916	0.0261084	-0.121675	0.12069	-0.0152709	-0.174384	0.165025	-0.079803	-0.149261	0.0566502	-0.0123153	-0.00541872	-0.0325123	0.0615764	0.258621	0.0162562	0.00640394	0.149261	-0.165517	-0.0364532	-0.121675	0.091133	0.195074	-0.0990148	0.0295567	-0.124631	-0.091133	-0.00147783	0.13399	0.247783	0.0901478	-0.161084	-0.0334975	0.0280788	0.169951	0.0945813	-0.000985222	0	0.112808	-0.0300493	0.0916256	-0.131034
1086_lincRNA:chr17:29183003	0.300493	0.0408867	0.241872	0.43399	0.0108374	0.225616	0.0364532	-0.0330049	0.0256158	-0.00985222	-0.0152709	-0.0487685	0.107882	0.328571	0.197044	-0.0453202	0.0103448	0.0753695	0.121675	0.0862069	0.0482759	0.328079	0.0704433	-0.00394089	0.00738916	0.0635468	-0.0605911	0.0394089	0.0832512	0.34335	0.0270936	0.044335	0.0921182	-0.108374	-0.0605911	0.180788	-0.01133	0.0719212	0.0453202	-0.0630542	0.238424	0.250246	0.107389	0.100985	0.0167488	0.24532	-0.0359606	0.0719212	-0.053202
1163_lincRNA:chr3:19793699	0.228079	-0.0423645	-0.0640394	0.182266	-0.0418719	0.342857	-0.0492611	-0.161576	-0.159606	0.102956	0.0891626	-0.105419	-0.0640394	0.08867	0.0157635	-0.263547	0.0891626	0.178818	0.0157635	0.200985	0.113793	0.0463054	0.0566502	-0.116256	0.35665	0.046798	-0.0310345	-0.288177	0.217241	0.158621	0.124631	0.0172414	-0.0374384	0.0773399	-0.116749	0.104433	0.274384	0.339901	0.131527	-0.209852	-0.0674877	0.0487685	-0.14335	0.115271	-0.0640394	0.162069	0.0512315	0.150739	-0.0418719
1035_lincRNA:chr14:21437920	0.195074	0.22266	0.205419	0.321182	0.146305	0.368966	0.149754	-0.00985222	-0.091133	0.352217	-0.0793103	-0.0596059	0.222167	0.252217	0.103448	0.0522167	0.275862	0.127094	0.0980296	0.175862	0.129557	0.383744	0.0674877	0.0241379	0.00689655	0.149261	0.0236453	0.144335	0.214778	0.468966	0.176847	-0.00344828	0.187192	-0.165517	0.155665	0.189163	-0.026601	0.0448276	0.0339901	-0.0729064	0.223153	0.236946	0.0566502	0.0729064	-0.0394089	0.286207	0.173892	0.167488	0.0448276
1173_lincRNA:chr3:65463150	0.396059	0.0857143	0.172906	0.205419	0.176355	0.200985	-0.0541872	0.369458	0.172906	0.0522167	0.358621	0.0359606	0.142365	0.237931	-0.0251232	0.053202	0.196552	0.382759	0.250739	0.242857	0.100493	0.0940887	0.211823	0.196552	0.218719	0.0714286	0.091133	0.151724	0.432512	0.462562	0.30197	0.0842365	0.079803	0.136946	0.149261	0.0123153	0.0935961	0.289163	0.30936	0.30197	0.312808	0.368473	0.239901	0.268966	0.268473	0.327586	0.203941	0.0108374	0.0743842
1138_lincRNA:chr2:143988645	0.0103448	-0.106897	-0.169951	0.161084	0.272414	-0.0669951	0.100985	0.00197044	-0.197044	-0.00541872	-0.118719	0.0133005	0.0512315	0.268473	-0.157143	-0.0591133	0.0866995	0.271429	0.129557	0.0581281	0.194089	0.0896552	0.213793	0.00246305	-0.108374	0.186207	0.329557	0.130049	-0.0536946	0.0640394	0.129557	0.224138	-0.082266	0.000492611	0.186207	-0.178325	0.27734	-0.159606	-0.0990148	-0.00935961	-0.138424	0.210345	-0.25665	0.0246305	0.372906	-0.0152709	0.108374	-0.0753695	0.0980296
1094_lincRNA:chr17:56687541	0.348768	0.235961	0.100985	0.311823	0.30936	0.275369	0.0847291	0.211823	0.141379	0.196552	0.224631	0.183251	0.198522	0.48867	0.00295567	0.157635	0.382759	0.444828	0.352217	0.408374	0.326108	0.240887	0.204433	0.278818	0.162562	0.254187	0.213793	0.265025	0.226108	0.306897	0.402956	0.181773	0.238424	0.281281	0.203448	0.000492611	0.184236	0.228571	0.457635	0.209852	0.271429	0.496059	0.204433	0.233498	0.346305	0.478325	0.326108	0.0423645	0.240887
1285_lincRNA:chrX:150158481	0.312808	0.020197	0.162069	0.20197	0.25468	0.246798	0.214778	0.277833	0.218719	0.0615764	-0.0384236	0.219212	0.203941	0.40197	0.161576	-0.0689655	-0.00147783	0.375862	0.30197	0.185222	0.321182	0.335468	0.00689655	0.241379	0.156158	0.0906404	0.287192	0.107389	0.262069	0.407882	0.120197	0.0748768	0.225616	0.106897	0.111823	0.142857	0.223645	0.218227	0.0507389	0.215764	0.171921	0.269458	0.272906	0.0817734	0.205911	0.265025	0.16601	0.133498	0.1867
992_lincRNA:chr11:116562925	0.333498	0.219212	-0.128571	0.340887	-0.0413793	0.2133	0.0679803	0.235961	0.105419	0	0.0719212	0.258621	0.0275862	0.159113	0.114286	0.227586	-0.0147783	0.246305	0.166502	0.0157635	0.0413793	0.0600985	0.0665025	0.227094	0.226108	0.0502463	-0.0320197	0.352709	0.344335	0.385714	-0.0128079	-0.110345	0.16798	0.192118	0.177833	0.168473	0.187192	0.273399	-0.0310345	0.22266	0.221182	0.0546798	0.35665	-0.046798	0.232512	0.148768	0.23399	-0.149754	0.00837438
952_lincRNA:chr1:52507332	0.214778	0.134483	0.0182266	0.145813	0.327094	0.17734	0.175369	0.371921	0.296059	-0.0896552	0.307389	0.434483	0.264532	0.289163	0.00837438	0.0985222	0.044335	0.497044	0.403941	0.206897	0.130049	0.22266	0.308867	0.414286	0.168473	0.0374384	0.386207	0.206897	0.341379	0.266502	0.0945813	0.43202	0.130049	0.453695	0.350739	0.08867	0.321675	0.207389	0.282759	0.405419	0.167488	0.261576	0.308374	0.356158	0.459606	0.345813	0.323645	0.228571	0.224138
951_lincRNA:chr1:52507332	0.22266	0.126108	0.0320197	0.160099	0.316749	0.210837	0.170936	0.362562	0.27931	-0.0694581	0.328079	0.430542	0.259113	0.291626	0.0246305	0.115271	0.0527094	0.470443	0.399507	0.180296	0.0975369	0.241872	0.29064	0.425123	0.181773	-0.0270936	0.326601	0.227094	0.379803	0.308867	0.13399	0.422167	0.144335	0.434975	0.37931	0.121182	0.306404	0.230049	0.262069	0.398522	0.197044	0.275862	0.356158	0.324138	0.455172	0.369951	0.325616	0.212808	0.197537
953_lincRNA:chr1:52507374	0.25665	0.0857143	-0.174384	-0.0344828	0.0182266	0.310345	-0.0241379	0.139409	0.091133	-0.0463054	0.191626	0.144828	0.0852217	0.0546798	0.0128079	-0.046798	0.161084	0.328571	0.204433	0.130542	0.053202	0.0344828	0.316749	0.292118	0.409852	-0.0906404	0.162562	0.207389	0.19803	0.24532	0.0428571	-0.0157635	0.0285714	0.173892	0.240394	0.0300493	0.297537	0.37931	0.0300493	0.151232	-0.00788177	0.0891626	0.180788	0.0679803	0.334483	-0.0251232	0.292611	0.0359606	0.151232
1022_lincRNA:chr13:48620882	0.331527	-0.0536946	0.266502	0.225123	0.0753695	0.169951	0.00295567	0.250739	0.0172414	0.0748768	0.337931	0.0285714	0.0665025	0.225123	0.0487685	-0.0714286	0.029064	0.340394	0.0832512	0.0940887	0.171429	-0.00837438	0.206897	0.209852	0.383251	-0.0295567	0.00738916	0.107389	0.116256	0.275862	0.278325	0.0453202	0.0477833	0.106404	0.053202	0.073399	0.213793	0.416749	0.210345	0.226601	0.196552	0.247783	0.0955665	-0.0827586	0.197537	0.285222	0.230049	-0.120197	-0.0945813
1262_lincRNA:chr8:48476637	0.139901	-0.19064	0.296059	0.125123	0.0142857	0.286207	-0.0729064	-0.265025	-0.240887	0.119212	-0.0236453	-0.0482759	-0.0359606	0.246305	0.00738916	-0.19064	-0.0995074	0.0128079	-0.0320197	-0.1867	0.170936	0.247291	-0.102956	-0.0940887	0.159113	-0.0719212	-0.262562	-0.182266	-0.0108374	0.187685	0.368473	-0.157635	-0.0236453	-0.00541872	-0.141379	0.287685	0.0586207	0.12069	-0.0576355	-0.298522	0.121182	0.214778	0.0571429	-0.310837	-0.112315	0.278818	0.0152709	0.0699507	-0.431034
1044_lincRNA:chr14:65431652	0.440394	0.10936	0.0862069	0.439901	0.0714286	0.289655	0.145813	-0.0182266	-0.205419	0.0985222	-0.0251232	0.0940887	0.1867	0.278818	0.0802956	0.0817734	0.0832512	0.374877	0.196552	-0.0901478	0.226108	0.295567	0.0605911	0.114286	0.381281	0.126108	-0.0768473	0.134975	0.035468	0.354187	0.460099	-0.117241	0.355665	0.00295567	0.158621	0.300985	0.138916	0.369951	-0.017734	-0.0832512	0.334483	-0.079803	0.0472906	-0.0906404	0.125123	0.40197	0.247291	-0.0413793	0.0133005
1164_lincRNA:chr3:34643323	0.171921	0.000985222	0.314286	0.163547	0.318227	0.332512	0.207389	0.224138	0.114286	0.22069	0.0901478	0.299507	0.219704	0.422167	0.17931	-0.0231527	0.17734	0.24335	0.135468	0.283251	0.32266	0.248768	0.0724138	0.265025	0.159606	0.0610837	0.192611	0.185714	0.118227	0.417241	0.257635	-0.0477833	0.187192	0.0285714	0.13399	0.17734	0.265025	0.227094	0.146305	0.218227	0.310345	0.427094	0.202463	0.0123153	0.164039	0.320197	0.20197	0.082266	0.151724
1254_lincRNA:chr8:108098325	0.13202	-0.0566502	0.110345	0.128571	0.276847	0.226601	-0.0325123	0.0665025	-0.0699507	0.0453202	0.0995074	-0.0472906	0.0965517	0.242365	-0.0310345	-0.214778	0.0507389	0.228079	0.0610837	0.202956	0.297044	0.062069	0.134975	-0.0551724	0.20197	0.201478	-0.0206897	0.0339901	-0.0364532	0.287685	0.201478	-0.150739	-0.0162562	-0.0241379	-0.140887	0.026601	0.322167	0.215764	0.170443	0.0502463	0.225123	0.329557	0.0137931	-0.147783	0.0817734	0.157143	0.135961	0.0497537	-0.0743842
1263_lincRNA:chr8:57977383	0.0945813	0.126108	0.114778	0.232512	0.242365	0.250246	0.307882	0.0990148	-0.125616	0.0960591	-0.0261084	0.242365	0.148768	0.037931	0.150739	0.203941	-0.0591133	0.139901	0.0571429	-0.0610837	0.103941	0.139409	-0.0256158	0.297537	0.174877	-0.0950739	0.163054	0.138916	0.0940887	0.374384	0.0729064	0.135468	0.225616	-0.116749	0.537931	0.0985222	0.361576	0.159113	-0.186207	0.114778	0.0660099	-0.172414	0.0364532	-0.0674877	0.327094	0.142365	0.348276	0.00147783	0.0812808
937_lincRNA:chr1:175654606	0.46601	0.423645	0.165517	0.252709	0.376847	0.469458	0.196059	0.3133	0.135468	0.16601	0.274877	0.123645	0.277833	0.121675	0.0497537	0.3	0.399015	0.44532	0.338916	0.438916	0.381773	0.235961	0.279803	0.33202	0.47931	0.245813	0.0881773	0.2	0.223645	0.420197	0.165517	0.288177	0.290148	0.118719	0.314286	0.13399	0.308374	0.470443	0.46798	0.324631	0.372906	0.281281	0.0743842	0.280296	0.35468	0.384729	0.346798	0.104926	0.242365
983_lincRNA:chr10:96096995	0.296552	0.298522	0.0876847	0.0477833	0.164039	0.433498	-0.0231527	0.25665	0.14335	0.338424	0.32266	0.0413793	0.0256158	0.342365	-0.053202	0.0704433	0.389655	0.440394	0.218227	0.263054	0.255665	0.191626	0.139901	0.274877	0.310345	0.163547	0.0413793	0.377833	0.287192	0.11133	0.139901	0.162069	0.0862069	0.0551724	0.15665	0.204433	-0.0566502	0.30936	0.153695	0.266995	0.189163	0.295074	0.0985222	0.0812808	0.12266	0.32266	0.302956	-0.0640394	0.217241
1096_lincRNA:chr17:6602100	-0.0576355	-0.206897	-0.0270936	-0.344335	0.353695	0.300985	-0.251232	-0.0334975	0.1	-0.114286	0.160099	-0.0857143	0.0408867	0.0980296	-0.43399	-0.19064	0.0960591	0.173892	0.0527094	-0.0197044	0.136453	0.262069	0.0591133	0.0990148	0.137438	-0.0714286	-0.2	0.0699507	-0.0837438	-0.147291	-0.0477833	0.259113	-0.261084	-0.0399015	-0.110837	0.233498	0.118719	0.0359606	-0.0935961	0.026601	-0.0551724	0.229064	-0.0330049	-0.0576355	0.0472906	-0.00837438	-0.139901	0.163054	-0.0596059
1091_lincRNA:chr17:34003823	0.0660099	-0.325123	0.203941	-0.0551724	-0.0679803	0.108867	-0.319704	-0.08867	-0.0684729	0.000492611	0.247291	-0.129064	-0.0325123	0.114778	-0.313793	-0.151232	0.170443	-0.0187192	-0.199015	-0.105419	-0.117241	-0.0226601	0.1867	0.0901478	0.0635468	-0.082266	0.037931	0.0133005	0.123645	0.187192	0.170443	-0.091133	-0.326601	-0.00295567	-0.0241379	-0.00295567	0.0241379	-0.0162562	-0.115764	-0.132512	-0.155172	0.291133	-0.0206897	0.0719212	0.0650246	-0.125123	0.00344828	0.0408867	-0.258621
962_lincRNA:chr1:71984564	0.290148	0.0369458	0.204433	-0.267488	0.0123153	0.362069	-0.0147783	0.23399	0.183251	0.182759	0.196059	-0.0044335	0.0669951	0.113793	0.0945813	-0.0285714	0.384236	0.0522167	0.103941	0.106897	0.104926	0.105911	0.27734	0.268473	0.319212	0.020197	0.271921	0.229064	0.158621	0.271921	-0.0408867	-0.210345	-0.055665	-0.0295567	0.145813	0.176847	-0.0394089	0.224631	-0.144335	0.208867	0.026601	0.270443	0.185222	0.188177	0.115764	-0.164039	0.193596	0.118227	0.128079
1139_lincRNA:chr2:150072436	0.180296	-0.0679803	-0.116256	0.00492611	0.0881773	0.107389	-0.151232	0.234975	0.27734	0.0921182	0.270936	0.14532	0.189655	0.399015	-0.008867	-0.136946	0.0793103	0.475369	0.170936	0.174877	0.144828	0.0275862	0.285222	0.138424	0.143842	0.346798	0.135961	0.432512	0.205419	0.0773399	0.116256	0.0236453	-0.0576355	0.231034	-0.123153	0.079803	0.157143	0.199015	0.0349754	0.183251	0.0748768	0.322167	0.281773	0.0600985	0.253202	-0.062069	0.0492611	0.140887	0.260099
1297_lincRNA:chrX:45814752	0.30936	-0.00689655	0.296059	0.172906	0.35468	0.281281	0.138424	0.285222	0.140887	0.0768473	0.0842365	0.169951	0.223645	0.608374	0.137438	-0.210837	0.0665025	0.482266	0.339901	0.220197	0.45665	0.218719	-0.00591133	0.145813	0.218719	0.287192	0.212315	0.137438	0.145813	0.253695	0.21133	-0.00492611	0.230542	0.0482759	0.0566502	0.129557	0.260591	0.268966	0.176355	0.229557	0.315271	0.549754	0.193596	0.0625616	0.175369	0.3	0.308374	0.191133	0.173892
1277_lincRNA:chr9:67414463	0.0940887	0.0862069	0.159606	0.0906404	0.456158	0.299015	0.113793	0.0137931	0.10936	0.1	-0.0216749	0.108867	0.194581	0.50936	0.0571429	0.118227	0.244335	0.105419	0.266502	0.332512	0.349754	0.454187	0.170443	0.00492611	-0.0940887	0.318719	0.0650246	0.16798	0.0640394	0.205911	0.105419	0.252217	0.0487685	0.159606	0.126601	0.189655	0.199507	-0.139409	0.169458	0.0280788	0.199507	0.663547	0.116256	0.169951	0.258128	0.26601	0.0448276	0.27931	0.0325123
993_lincRNA:chr11:117835849	0.152217	0.0492611	0.168966	0.0871921	0.593596	0.280296	0.126108	0.254187	0.17931	0.148768	0.0492611	0.199015	0.239409	0.556158	-0.0182266	0.0566502	0.127586	0.406404	0.169951	0.398522	0.440887	0.250739	0.0743842	0.115764	0.0236453	0.427094	0.112315	0.300493	0.163054	0.360591	0.244335	0.187685	0.0655172	0.132512	0.112315	0.149261	0.303941	0.0610837	0.251232	0.237438	0.203941	0.671429	0.106404	0.0635468	0.397537	0.259606	0.210345	0.173892	0.125123
1242_lincRNA:chr7:26054813	0.472906	0.345813	0.6133	0.249754	0.369951	0.398522	0.188177	0.330542	0.341872	0.321675	0.443842	0.108374	0.249754	0.3	0.261084	0.172414	0.330542	0.314286	0.0896552	0.33202	0.283251	0.251232	0.336453	0.16601	0.375862	0.297044	0.119704	0.178325	0.278325	0.400985	0.117241	0.216256	0.2	-0.208867	0.170443	0.260099	0.21133	0.404433	0.214286	0.291626	0.410837	0.357143	0.0901478	0.385222	0.151724	0.230049	0.0817734	0.397537	0.243842
1192_lincRNA:chr4:33375464	0.280296	0.182266	0.505419	0.144335	0.465517	0.300985	0.249754	0.319212	0.2	0.318227	0.213793	0.255172	0.397044	0.424631	0.0783251	0.214286	0.264532	0.306897	0.238916	0.161084	0.393596	0.305911	0.164039	0.296059	0.148768	0.404433	0.331527	0.278818	0.297537	0.475862	0.283251	0.143842	0.236453	0.148276	0.306897	0.210345	0.196059	0.130542	0.179803	0.264532	0.315271	0.542365	0.308867	0.225616	0.27734	0.234975	0.368966	0.420197	0.0980296
1056_lincRNA:chr15:10718080	0.279803	0.0300493	-0.128079	0.36601	0.126601	0.189655	0.0768473	-0.0773399	-0.160591	-0.226108	-0.0704433	0.117734	-0.0605911	0.153695	-0.0172414	0.151724	-0.0128079	0.150246	0.136946	0.0280788	0.270936	0.0334975	-0.0955665	0.147783	0.342857	0.195074	0.124138	-0.0561576	-0.105419	0.268966	0.12069	-0.143842	0.241379	0.26798	0.219212	-0.0719212	0.568473	0.265025	0.0586207	-0.0586207	-0.00935961	-0.160099	0.108867	-0.0699507	0.336453	0.207882	0.406897	-0.104926	0.000492611
1167_lincRNA:chr3:41327493	0.317241	0.381773	0.172414	0.284729	0.448768	0.482759	0.352709	0.170936	-0.0182266	0.562562	0.0561576	0.108374	0.261576	0.396552	0.079803	0.293103	0.170936	0.253202	0.191133	0.162562	0.405419	0.353695	-0.0940887	0.253695	0.257143	0.342857	0.113793	0.267488	0.329557	0.358621	0.359113	0.23202	0.32266	0.155172	0.3133	0.46798	0.0719212	0.233498	0.0541872	0.131034	0.138424	0.0876847	0.0985222	0.0359606	0.128571	0.466995	0.405911	0.205419	0.0472906
961_lincRNA:chr1:69566918	0.257143	0.064532	-0.0133005	0.173399	0.286207	0.22266	-0.0477833	0.212808	0.105419	-0.0339901	0.194089	0.125123	0.178818	0.57931	-0.115764	0.0970443	0.304433	0.462069	0.429557	0.194581	0.120197	0.370443	0.294089	0.16798	0.0123153	0.153695	0.0625616	0.368473	0.238424	0.220197	0.281281	0.249261	0.104926	0.337931	0.34532	0.108867	0.12266	0.0108374	0.207882	0.199015	0.238424	0.602956	0.271921	0.245813	0.409852	0.462069	0.323153	0.0827586	0.0985222
1080_lincRNA:chr16:7947710	0.227586	0.194581	0.073399	0.217241	0.473399	0.139901	0.19803	0.23399	0.238424	-0.0551724	0.102463	0.259113	0.36601	0.416749	0.0285714	0.282759	0.350739	0.307882	0.438916	0.436946	0.248768	0.43202	0.423645	0.220197	-0.0635468	0.242365	0.305419	0.275862	0.191133	0.377833	0.233498	0.404433	0.182266	0.285714	0.325616	0.0162562	0.195567	-0.0517241	0.396059	0.244828	0.328079	0.61133	0.16798	0.458621	0.513793	0.333005	0.114286	0.212315	0.269951
1191_lincRNA:chr4:33367670	0.276355	0.226601	0.197044	0.319212	0.482759	0.349754	0.0995074	0.230049	0.220197	0.171429	0.207882	0.176355	0.314286	0.52069	-0.0665025	0.207882	0.260591	0.363547	0.315271	0.388177	0.291133	0.436453	0.129557	0.29064	0.00640394	0.297537	0.16798	0.289655	0.321675	0.420197	0.305419	0.372414	0.164532	0.214286	0.187192	0.206404	0.0665025	0.0635468	0.357635	0.223645	0.316749	0.47931	0.196552	0.330542	0.307882	0.515271	0.196059	0.178818	0.174384
1132_lincRNA:chr18:78188082	0.131527	0.0763547	-0.191626	0.115764	0.278818	0.153695	0.000492611	0.189163	0.0527094	0.0699507	0.0147783	0.0738916	0.159113	0.443842	-0.0581281	0.0325123	0.163547	0.463054	0.385714	0.343842	0.233498	0.23202	0.20197	0.0635468	-0.0768473	0.285714	0.0906404	0.292611	0.2133	0.182759	0.195567	0.270936	0.0325123	0.362069	0.183744	-0.0325123	0.174877	-0.0384236	0.296059	0.163054	0.091133	0.559606	0.158621	0.0906404	0.4133	0.33399	0.260591	0.0118227	0.112315
1013_lincRNA:chr12:88154776	0.168473	0.164039	0.0655172	0.319704	0.317734	0.221182	0.0487685	0.12266	0.138916	-0.0256158	0.114286	0.152217	0.177833	0.457143	-0.00985222	0.159113	0.105911	0.307389	0.39064	0.261576	0.15665	0.440394	0.131527	0.0926108	-0.11133	0.102463	-0.0857143	0.185222	0.28867	0.199015	0.128079	0.478325	0.112315	0.246305	0.191133	0.152709	0.0896552	-0.055665	0.321182	0.138424	0.317734	0.555665	0.205419	0.216749	0.269458	0.521675	0.0655172	0.112808	0.00935961
1220_lincRNA:chr6:122725638	0.205419	0.0748768	0.0108374	0.202463	0.3	0.239409	-0.00935961	0.170936	0.079803	-0.017734	0.106897	0.121675	0.146305	0.26601	-0.118719	0.153202	0.0950739	0.305419	0.19064	0.252217	0.112315	0.252217	0.103448	0.152709	-0.0044335	0.173399	0.0512315	0.16798	0.329064	0.495567	0.249261	0.199015	0.0137931	0.251724	0.170936	0.0960591	0.106897	0.035468	0.268473	0.152217	0.18867	0.347291	0.170936	0.196059	0.365025	0.362562	0.2	0.0221675	-0.0044335
974_lincRNA:chr10:6081900	0.200493	0.375369	0.0408867	0.248276	0.27734	0.289163	0.115271	0.207882	0.1867	0.312808	0.150739	0.140394	0.211823	0.394089	-0.00246305	0.182759	0.106897	0.274384	0.266502	0.275369	0.204433	0.267488	0.115271	0.317734	0.0428571	0.0650246	0.0650246	0.305419	0.214778	0.0729064	0.153695	0.323153	0.153695	0.246305	0.221675	0.208374	0.0463054	0.0940887	0.239901	0.220197	0.0931034	0.22069	0.140394	0.0773399	0.149261	0.486207	0.237438	0.0615764	0.0256158
1175_lincRNA:chr3:78982395	0.228079	0.19803	0.155665	0.276847	0.165517	0.184729	0.035468	0.0773399	0.161576	0.127586	0.14335	0.192118	0.0384236	0.572414	0.0394089	0.313793	0.126108	0.08867	0.123153	0.0182266	0.08867	0.404926	0.154187	0.0778325	-0.0128079	0.0876847	-0.153695	0.378818	0.235961	0.0714286	0.201478	0.144335	0.123153	0.142857	0.227094	0.429557	-0.0586207	-0.0635468	-0.138424	0.055665	0.263054	0.284729	0.161084	0.0906404	0.107389	0.410837	-0.0251232	0.0137931	-0.0990148
1026_lincRNA:chr13:67802775	0.0926108	0.181281	-0.16798	0.137438	0.233498	0.183251	0.134975	-0.164039	-0.237931	0.258128	-0.0743842	-0.163054	0.121675	0.303448	0.174877	0.144828	0.445813	0.0280788	0.262069	0.38867	0.281281	0.293596	0.406404	-0.182759	-0.00689655	0.321182	-0.0418719	0.218719	-0.245813	0.000492611	0.278818	0.159606	0.0768473	0.0640394	0.0783251	0.0605911	0.0596059	-0.0714286	0.202463	-0.129064	0.176355	0.387192	-0.202463	0.0295567	0.231527	0.219704	0	-0.0403941	0.134483
1250_lincRNA:chr7:66570691	0.316256	0.202463	0.149261	0.285714	0.258128	0.212315	0.193596	-0.136946	-0.17931	0.163547	-0.0413793	-0.0251232	0.13399	0.416749	0.046798	0.234483	0.216749	0.248276	0.276355	0.000985222	0.273892	0.351232	0.121675	0.0108374	0.157635	0.264532	0.00985222	0.0527094	-0.0389163	0.0502463	0.377833	0.289163	0.284236	0.204433	0.409852	0.158128	0.195567	0.055665	0.124631	-0.159606	0.0123153	0.264532	-0.0305419	0.0862069	0.306404	0.404433	0.364039	0.227586	-0.0679803
1198_lincRNA:chr4:88583425	0.31133	0.390148	0.242857	0.502463	0.5	0.46798	0.461576	0.215764	0.174384	0.340394	0.121182	0.44532	0.448768	0.508374	0.400985	0.348768	0.0985222	0.236453	0.545813	0.388177	0.404433	0.527094	0.0206897	0.35665	0.0975369	0.184236	0.155172	0.14532	0.320197	0.357635	0.283744	0.489655	0.476847	0.363547	0.369458	0.383251	0.31133	0.196059	0.408867	0.237931	0.468966	0.349261	0.382759	0.303448	0.275369	0.738424	0.235961	0.362069	0.189163
1253_lincRNA:chr8:105795290	0.334975	0.130542	-0.0463054	0.286207	0.247291	0.229557	0.0935961	0.112808	-0.00689655	0.0906404	0.109852	0.160591	0.126108	0.192118	-0.0305419	0.0995074	-0.0576355	0.130542	0.12266	-0.0561576	0.145813	-0.0743842	-0.0940887	0.353695	0.258128	0.0940887	0.2	0.160099	0.0487685	0.285714	0.279803	-0.150246	0.15468	0.161576	0.109852	0.114286	0.260591	0.302956	0.037931	0.14335	0.00689655	-0.113793	0.218719	-0.00788177	0.255172	0.139901	0.368473	0.0236453	-0.0118227
977_lincRNA:chr10:83181374	0.349261	0.20936	-0.0477833	0.32266	0.212808	0.27931	0.199507	0.249261	0.276847	0.117241	0.171429	0.30936	0.0399015	0.265517	0.124631	0.179803	0.175369	0.378325	0.211823	0.200493	0.393103	0.135961	0.0123153	0.355665	0.416256	0.322167	0.261084	0.301478	0.0625616	0.177833	-0.0694581	0.0630542	0.3	0.225123	0.0137931	0.1	0.463054	0.458621	0.0837438	0.304926	0.130049	-0.055665	0.359113	0.00197044	0.221182	0.157635	0.227094	0.0206897	0.426108
1011_lincRNA:chr12:70602812	0.0921182	0.184729	0.159606	0.163547	0.445813	0.314286	0.238424	0.190148	0.112808	0.108867	0.0945813	0.221675	0.551724	0.134975	0.101478	0.280788	0.00147783	0.147783	0.33202	0.224631	0.143842	0.326108	0.176355	0.358128	-0.0423645	0.140394	0.079803	0.265025	0.223645	0.452217	0.0960591	0.511823	0.118719	0.244335	0.331034	0.226108	0.147783	0.0044335	0.328571	0.22266	0.243842	0.431034	0.271429	0.206404	0.430542	0.215271	0.219704	0.346305	-0.00935961
1170_lincRNA:chr3:52002170	0.0837438	0.202463	0.196059	0.198522	0.273399	0.271429	0.0768473	0.152217	0.0743842	0.0581281	0.208374	0.158621	0.244335	0.169458	-0.0280788	0.270443	-0.0182266	0.153202	0.0650246	0.0615764	0.01133	0.0960591	0.0517241	0.358128	0.0541872	0.0236453	-0.0172414	0.352709	0.292118	0.40936	0.0640394	0.3133	0.0684729	0.0985222	0.434483	0.102463	0.142857	0.0817734	0.149261	0.194089	0.091133	0.330049	0.23399	0.0108374	0.40197	0.127094	0.412808	0.106404	-0.108867
1008_lincRNA:chr12:15735906	0.368966	0.258128	0.0935961	0.294581	0.155665	0.406404	0.079803	0.146798	0.0699507	0.346798	0.233005	0.137438	0.214286	0.404926	-0.00689655	0.331527	0.23202	0.34335	0.265025	0.102463	0.180296	0.402956	0.16601	0.263054	0.222167	0.176847	-0.152217	0.421182	0.447783	0.292118	0.327586	0.357635	0.161084	0.333005	0.234975	0.470443	-0.0738916	0.209852	0.144828	0.116749	0.247291	0.372906	0.262069	0.0704433	0.22069	0.459113	0.202956	0.0665025	-0.0729064
1040_lincRNA:chr14:33923944	0.162069	0.2133	0.0837438	0.256158	0.328079	0.451232	0.176847	0.0817734	0.0655172	0.12266	0.155172	0.266995	0.205911	0.317241	0.0482759	0.219212	-0.0610837	0.150246	0.214778	0.0546798	0.119212	0.215271	-0.163054	0.427586	0.163054	0.0492611	0.037931	0.227586	0.235961	0.322167	0.121675	0.28867	0.203941	0.375862	0.35665	0.30936	0.221182	0.203941	0.189655	0.16798	0.0389163	0.173892	0.401478	0.0211823	0.305419	0.393596	0.535961	0.213793	-0.0694581
971_lincRNA:chr10:120116843	0.205911	0.258621	-0.107882	0.169458	0.230049	0.253695	0.25468	0.255665	0.34532	-0.0704433	0.00935961	0.525123	0.304433	0.13202	0.0862069	0.363547	-0.0197044	0.341872	0.510345	0.127586	0.168966	0.403941	-0.0206897	0.513793	0.0827586	-0.00640394	0.184729	0.233498	0.346798	0.325123	0.0137931	0.40197	0.337438	0.580296	0.319212	0.181281	0.202956	0.161084	0.307389	0.314286	0.196059	0.141872	0.627094	0.165025	0.39803	0.378818	0.268966	0.191133	0.203448
1190_lincRNA:chr4:146965675	0.450246	0.117734	0.208374	0.123153	0.0995074	0.448768	0.0837438	0.0453202	-0.0650246	0.429064	0.149261	-0.0310345	0.140887	0.425123	-0.0044335	-0.0458128	0.288177	0.42266	0.23399	-0.0714286	0.119212	0.434483	0.179803	0.207389	0.361084	-0.147291	-0.114778	0.151724	0.110837	0.0256158	0.464532	0.191626	0.178818	0.0674877	0.241872	0.503941	-0.0881773	0.338424	-0.0246305	-0.000985222	0.053202	0.172414	0.0192118	0.029064	0.00541872	0.562069	0.237438	0.146798	-0.0600985
1266_lincRNA:chr8:71891610	0.44532	0.429064	-0.0472906	0.268966	-0.0418719	0.444828	0.176847	0.0655172	0.153695	0.142365	-0.0591133	0.0921182	0.151232	0.053202	0.152217	0.132512	0.150739	0.355665	0.370443	0.0413793	0.269951	0.437438	0.00738916	0.183744	0.414778	0.210837	0.0236453	0.141379	0.288177	0.324138	-0.0758621	0.0221675	0.383744	0.158128	0.0118227	0.306897	0.0246305	0.412315	0.0635468	0.0369458	0.240887	-0.123645	0.382759	0.00541872	-0.0527094	0.229557	0.223153	0.199507	0.187685
1083_lincRNA:chr17:21177225	-0.0157635	0.102463	-0.108374	0.14532	0.229064	0.246305	0.0729064	-0.0630542	-0.158621	0.179803	-0.16601	-0.0334975	0.136453	0.202956	-0.0280788	0.0684729	-0.008867	0.199507	0.0507389	0.152709	0.0394089	0.180788	0.0157635	0.0684729	-0.143842	0.0866995	-0.123645	0.237438	0.00197044	0.235468	0.0980296	0.26601	-0.0320197	0.082266	0.231034	0.0743842	0.0995074	-0.0871921	0.13202	-0.0285714	-0.131527	0.302956	-0.0162562	-0.165025	0.318227	0.213793	0.29803	-0.0044335	-0.112315
1199_lincRNA:chr4:88583425	0.273399	0.210345	0.176847	0.203448	0.347783	0.474384	0.270936	0.243842	0.350739	0.131527	0.167488	0.236453	0.131034	0.450246	0.329557	0.105911	0.327094	0.302463	0.397537	0.365025	0.384236	0.594581	0.1	0.220197	0.276847	0.175862	0.0857143	0.269458	0.0581281	0.202956	-0.105911	0.276355	0.355172	0.082266	0.0763547	0.347291	0.238424	0.32266	0.119212	0.317241	0.428571	0.247291	0.403448	0.142857	0.0862069	0.453695	0.062069	0.185222	0.495074
1200_lincRNA:chr4:88583425	0.478325	0.0970443	0.191133	0.274384	0.268473	0.354187	0.107389	0.340887	0.0847291	0.175862	0.371921	0.0945813	0.0665025	0.346305	0.00935961	0.1	0.2133	0.548768	0.158128	0.0280788	0.283744	0.225616	0.20197	0.223645	0.522167	0.264532	0.0305419	0.373892	0.217734	0.388177	0.249261	0.108867	0.177833	0.0724138	0.133498	0.334483	0.225616	0.511823	-0.000985222	0.327586	0.312808	0.13399	0.207882	-0.017734	0.257143	0.326108	0.314778	-0.0192118	0.158621
1171_lincRNA:chr3:52002170	0.475862	0.131034	0.352217	0.308867	0.259606	0.336453	0.0802956	0.375862	0.255172	0.226601	0.448768	0.104926	0.110345	0.427094	0.0275862	0.189655	0.173892	0.332512	0.0182266	0.0847291	0.106897	0.106404	0.0985222	0.405419	0.365517	0.147783	0.102463	0.42266	0.340887	0.433498	0.208374	0.170936	0.118719	0.0655172	0.214286	0.3133	0.0852217	0.418227	0.0566502	0.374384	0.134975	0.258621	0.269951	0.157143	0.29064	0.247783	0.341379	0.0477833	0.0940887
1060_lincRNA:chr15:36300306	0.449754	0.209852	0.205419	0.46601	0.271429	0.255665	0.329064	0.250246	0.227586	0.130542	0.133498	0.257143	0.0541872	0.503448	0.380788	0.273399	0.0699507	0.181773	0.145813	0.141872	0.182266	0.326108	-0.0128079	0.175862	0.249261	0.139409	0.0275862	0.305911	0.162562	0.417241	0.250739	0.0310345	0.395074	0.0669951	0.14532	0.408867	0.110345	0.348276	0.0133005	0.269951	0.368473	0.0591133	0.329064	0.0896552	0.196552	0.458128	0.136946	-0.0118227	0.237931
1302_lincRNA:chrX:98989930	0.545813	0.330542	0.298522	0.589655	0.491133	0.416256	0.439901	0.271429	0.12266	0.181773	0.122167	0.334975	0.329557	0.445813	0.428079	0.223153	0.000985222	0.515271	0.313793	0.27931	0.491133	0.251724	-0.0128079	0.208374	0.431527	0.47734	0.0807882	0.182266	0.112808	0.449754	0.235961	0.229064	0.509852	0.0206897	0.208867	0.322167	0.500493	0.539409	0.296059	0.268473	0.477833	0.166995	0.178818	0.15665	0.373399	0.451232	0.323645	0.259606	0.327586
1020_lincRNA:chr13:3497296	0.460591	0.124631	0.102463	0.390148	0.364039	0.293103	0.239409	0.389163	0.169458	0.138916	0.165517	0.246305	0.211823	0.464039	0.305419	0.00344828	0.0364532	0.650246	0.335468	0.375862	0.431527	0.138916	0.127094	0.2133	0.352217	0.349261	0.144335	0.257143	0.104433	0.344335	0.207389	0.182266	0.287192	0.107882	0.0975369	0.110837	0.471921	0.48867	0.304433	0.371429	0.327586	0.3	0.180788	0.062069	0.432512	0.387685	0.26798	0.0197044	0.364532
1231_lincRNA:chr6:52046805	0.197044	-0.110345	0.177833	0.227586	0.212808	-0.0162562	-0.0650246	0.107882	0.0669951	-0.223153	0.105911	0.166995	0.164039	0.451724	-0.119704	-0.0812808	-0.229557	0.320197	0.129557	-0.191626	0.147783	-0.0133005	-0.122167	0.252709	0.0842365	0.0980296	0.143842	0.188177	0.0325123	0.115764	0.2867	-0.0576355	0.146798	-0.00689655	0.16601	-0.0251232	0.181773	0.106404	-0.0724138	0.0684729	0.1	0.130049	0.147291	-0.0463054	0.296552	0.0743842	0.282759	0.0231527	-0.00640394
1230_lincRNA:chr6:52046805	0.311823	-0.146305	-0.0197044	0.261084	0.100985	0.026601	-0.190148	0.0837438	-0.133005	-0.171921	0.146798	0.0428571	0.00689655	0.446798	-0.255665	0.0211823	-0.0270936	0.374384	0.0197044	-0.160099	0.0551724	-0.123645	0.0162562	0.135961	0.205911	0.180788	-0.0561576	0.309852	0.0596059	0.25665	0.47931	-0.241379	0.0502463	0.190148	0.183251	0.0133005	0.1867	0.19064	0.000492611	0.0344828	0.0527094	0.236946	0.111823	-0.125616	0.4	0.163547	0.443842	-0.205911	-0.172414
998_lincRNA:chr11:119794849	0.450246	0.0935961	0.0536946	0.112315	0.149261	0.0625616	0.0793103	0.476355	0.333498	0.0502463	0.546305	0.257143	0.0236453	0.360099	0.0635468	0.0694581	0.149261	0.474384	0.356158	-0.0384236	0.0640394	0.0561576	0.35665	0.305419	0.355172	0.0167488	0.327094	0.304433	0.419704	-0.0216749	0.126601	0.32069	0.0783251	0.218719	0.244828	0.183251	0.129064	0.353695	-0.070936	0.463547	0.158621	0.126108	0.244335	0.39064	0.314778	0.161576	0.11133	0.0980296	0.293103
1229_lincRNA:chr6:39205913	0.252217	0.140394	0.128571	0.224138	0.336453	0.210837	0.167488	0.123645	0.155665	0.0497537	0.10936	0.36601	0.289655	0.449261	0.0123153	0.221182	0.247291	0.252709	0.163054	0.127586	0.017734	0.340394	0.316256	0.300493	0.0231527	-0.00197044	0.15665	0.36798	0.121675	0.383744	0.403448	0.103448	0.172906	0.16601	0.332512	0.265517	0.0866995	0.070936	0.130542	0.155172	0.235961	0.383744	0.19064	0.262562	0.37931	0.33399	0.2	0.171429	0.114286
1129_lincRNA:chr18:63455560	0.313793	0.0551724	-0.0694581	0.330542	0.219212	0.0945813	0.00147783	0.117241	-0.0423645	-0.020197	0.0965517	0.176355	0.214286	0.587685	-0.0507389	0.17734	0.0862069	0.260591	0.106897	-0.00591133	-0.0137931	0.0497537	0.184729	0.235468	0.0394089	0.176847	0.0793103	0.539901	0.0738916	0.284729	0.487685	-0.117241	0.126108	0.0960591	0.328571	0.203941	0.0128079	0.0566502	-0.0768473	0.0921182	0.152217	0.236453	0.0482759	0.125123	0.462562	0.187192	0.327094	-0.122167	0.044335
1053_lincRNA:chr14:78957377	0.290148	0.176847	-0.171429	0.218227	0.352217	0.10197	0.130049	0.198522	0.249754	-0.293103	0.0625616	0.434975	0.16601	0.430542	-0.00147783	0.239409	0.0940887	0.534975	0.4	0.191626	0.195074	0.258621	0.294089	0.280788	0.119704	0.154187	0.162069	0.374877	0.0640394	0.136453	0.12266	0.322167	0.208374	0.310345	0.355665	0.0413793	0.372414	0.137931	0.203941	0.261576	0.190148	0.347783	0.189655	0.224138	0.649754	0.24335	0.218719	0.0349754	0.29803
986_lincRNA:chr11:112898724	0.577833	0.281281	0.0310345	0.439901	0.19064	0.299507	0.277833	0.258128	0.00591133	0.220197	0.263054	0.321182	0.0679803	0.484729	0.160591	0.245813	0.250739	0.607882	0.477833	-0.0133005	0.439901	0.278325	0.20197	0.280296	0.53399	0.386207	0.269458	0.323645	0.204433	0.234975	0.393596	0.0921182	0.427586	0.452217	0.282759	0.270443	0.325616	0.494089	0.106404	0.255665	0.33202	0.0689655	0.357143	0.0428571	0.348276	0.525616	0.522167	0.020197	0.222167
988_lincRNA:chr11:112898724	0.313793	0.149754	0.0591133	0.245813	0.0108374	0.303448	-0.0753695	0.026601	-0.0665025	0.171921	0.283744	0.0384236	-0.0684729	0.336453	-0.062069	0.0137931	0.247783	0.325123	0.119212	-0.123645	0.0916256	0.235961	0.142857	0.055665	0.320197	0.110345	-0.035468	0.246305	0.211823	0.114286	0.269951	-0.0955665	0.126601	-0.0571429	0.120197	0.285714	-0.00246305	0.262069	-0.214286	-0.00541872	0.272906	-0.0763547	0.0783251	0.0246305	-0.0261084	0.309852	0.173399	-0.0339901	0.0871921
1296_lincRNA:chrX:20388085	0.0541872	0.165025	-0.0901478	0.199015	0.261084	0.344335	0.238424	-0.0650246	-0.257143	0.28867	-0.162069	0.0128079	0.150739	0.0551724	0.0665025	0.164039	-0.0172414	0.0103448	-0.00591133	0.126108	0.29064	0.140394	-0.147291	0.0847291	0.221182	0.124138	-0.120197	0.119704	0.035468	0.317734	0.236453	-0.0192118	0.2	-0.00541872	0.15665	0.253695	0.208374	0.189163	-0.0256158	-0.070936	0.0802956	-0.12069	-0.0729064	-0.297537	0.0827586	0.19803	0.22069	-0.0802956	-0.0748768
1256_lincRNA:chr8:122945743	0.0773399	0.201478	-0.125616	0.334483	0.222167	0.22069	0.139901	0.129064	0.0310345	0.229557	-0.0211823	0.0714286	0.105911	0.171429	0.0507389	0.197044	-0.0108374	0.292118	-0.0216749	0.308867	0.197537	0.112808	0.0142857	0.0985222	0.0320197	0.312315	-0.115271	0.37734	0.151232	0.290148	-0.0561576	0.308374	0.0389163	0.0458128	0.0162562	0.130049	0.180296	0.123153	0.144828	0.152217	0.055665	0.155172	0.000985222	-0.162069	0.250739	0.146798	0.0960591	-0.139409	0.11133
966_lincRNA:chr1:82892851	0.0891626	0.350739	-0.0926108	0.271429	0.073399	0.304433	0.044335	0.0866995	0.0167488	0.0315271	0.00935961	0.0399015	-0.0172414	0.0157635	-0.0152709	0.342857	0.0896552	0.0866995	0.0261084	0.227094	0.0384236	0.157143	-0.055665	0.20197	0.0891626	-0.0364532	-0.228079	0.293596	0.21133	0.270443	-0.150246	0.198522	0.123153	-0.0497537	0.294089	0.0995074	0.0453202	0.100985	0.0783251	0.13202	0.144335	-0.008867	0.017734	-0.0724138	0.166995	0.241379	0.180296	-0.29064	0.029064
1085_lincRNA:chr17:21177225	0.275862	0.321675	0.070936	0.47734	0.151724	0.232512	0.224631	0.0334975	-0.0935961	0.180296	-0.0211823	0.0236453	0.0679803	0.137931	0.0995074	0.290148	-0.12069	0.23399	0.112315	-0.0738916	0.0773399	0.20936	-0.0847291	0.113793	0.12266	0.035468	-0.244335	0.15468	0.137931	0.134483	0.00935961	0.425616	0.214286	-0.0123153	0.299015	0.250246	0.139409	0.164039	0.0334975	0.0517241	0.0487685	-0.0261084	0.00591133	-0.104433	0.183744	0.358621	0.215764	-0.00738916	-0.134483
1084_lincRNA:chr17:21177225	0.151232	0.403448	-0.0492611	0.409852	0.217241	0.310837	0.34335	0.0374384	-0.00541872	0.163547	-0.0857143	0.30197	0.136453	0.0187192	0.149261	0.378325	-0.115271	0.323645	0.204926	0.0463054	0.200985	0.298522	-0.195074	0.182266	0.143842	0.168473	-0.0610837	0.107389	0.339409	0.307389	-0.0182266	0.44335	0.358128	0.158621	0.359113	0.208374	0.279803	0.194089	0.112808	0.0605911	0.139409	-0.153695	0.194581	-0.0399015	0.235961	0.355172	0.281773	0.13202	0.112808
964_lincRNA:chr1:82892851	0.244828	0.300493	-0.0241379	0.197537	0.303941	0.385714	0.228079	0.3133	0.357635	-0.0261084	0.115271	0.396552	0.1	0.173892	0.289163	0.307389	0.037931	0.328079	0.312315	0.353202	0.297537	0.274877	-0.0684729	0.322167	0.251724	0.189655	0.116749	0.243842	0.306404	0.342857	-0.17734	0.268966	0.312808	0.110837	0.287685	0.149261	0.387192	0.310837	0.104926	0.354187	0.304433	-0.01133	0.361084	0.181281	0.373892	0.242857	0.144335	0.0487685	0.473892
1269_lincRNA:chr9:13349094	0.0502463	0.236453	-0.154187	0.243842	0.123645	0.378818	0.117734	-0.102956	-0.206404	0.00295567	-0.0566502	-0.0226601	-0.172906	-0.0738916	0.0536946	0.147291	0.0985222	0.046798	0.0256158	0.252709	0.253202	0.100985	-0.136453	0.0275862	0.293596	0.0812808	-0.0916256	-0.0295567	0.0487685	0.303448	-0.10197	0.035468	0.150246	-0.0167488	0.170443	-0.0310345	0.35468	0.246305	0.10197	-0.0310345	0.0842365	-0.144828	-0.0507389	-0.201478	0.127094	0.207389	0.2867	-0.234483	0.0600985
1270_lincRNA:chr9:13349094	-0.01133	0.199015	-0.146798	0.124631	-0.00738916	0.392118	-0.0502463	-0.189655	-0.209852	0.0743842	0.108867	-0.0758621	-0.261084	-0.155665	0.00394089	0.0896552	0.0896552	-0.126108	-0.1133	0.180788	0.0635468	-0.0635468	-0.161576	-0.00295567	0.29064	-0.10197	-0.223645	-0.0990148	0.172414	0.152217	-0.073399	-0.0118227	-0.00295567	-0.0965517	0.12266	0.0044335	0.233498	0.241872	0.0270936	-0.12069	0.00394089	-0.182759	-0.10197	-0.142857	-0.0118227	0.0990148	0.150246	-0.202956	-0.0541872
1028_lincRNA:chr13:78566508	0.114286	0.0906404	-0.100493	0.168966	-0.229557	0.236453	-0.0995074	-0.103941	-0.131034	0.164039	-0.00935961	-0.148768	-0.27931	-0.0630542	-0.0142857	-0.0295567	0.0955665	0.0418719	-0.124631	0.026601	0.046798	-0.00935961	-0.0931034	-0.00295567	0.189163	0.0561576	-0.0463054	0.044335	0.131034	0.296552	-0.0541872	-0.243842	-0.0418719	0.0344828	-0.121182	-0.0600985	0.037931	0.197537	-0.0334975	-0.0940887	-0.105419	-0.114778	0.14335	-0.305911	-0.0684729	0.0389163	0.221182	-0.252217	-0.0891626
1268_lincRNA:chr9:121846340	0.295074	0.160591	0.0270936	0.431034	0.127094	0.218227	-0.0502463	-0.017734	-0.0965517	-0.0270936	0.122167	-0.0650246	0.0458128	0.249261	0.035468	0.140394	-0.103448	0.206897	0.183744	0.0674877	0.19803	0.186207	-0.0433498	-0.0458128	0.175862	0.16601	-0.399015	0.146798	0.191626	0.256158	0.282759	0.14335	0.134483	0.0216749	-0.0674877	0.21133	-0.00295567	0.214286	0.202956	-0.0295567	0.411823	0.1867	0.0748768	-0.158621	0.140394	0.363547	0.00985222	-0.179803	-0.178325
997_lincRNA:chr11:117835849	0.100985	0.234483	-0.0980296	0.317734	0.273892	0.187685	0.091133	0.0995074	-0.147783	0.127094	0.136946	0.0270936	0.0133005	0.151232	-0.0729064	0.198522	0.0418719	0.32266	0.0714286	0.127586	0.044335	0.0162562	0.0591133	0.0507389	0.0403941	0.181281	-0.0832512	0.253695	0.252217	0.287192	0.128571	0.346798	0.026601	0.0871921	0.312808	0.00837438	0.19803	0.0906404	0.196059	0.142365	0.0566502	0.213793	-0.0182266	-0.0206897	0.373892	0.263547	0.380296	-0.0748768	-0.0300493
995_lincRNA:chr11:117835849	0.0325123	0.225616	0.0044335	0.241379	0.463547	0.256158	0.185714	0.0921182	-0.062069	0.160099	0.0344828	0.0758621	0.117734	0.293596	-0.0566502	0.163547	0.008867	0.295074	0.115271	0.162562	0.183251	0.227586	-0.00492611	0.0743842	-0.0384236	0.250739	-0.0344828	0.270936	0.146798	0.295074	0.130542	0.385714	0.070936	0.113793	0.246798	0.156158	0.15665	0.0044335	0.188177	0.153695	0.0921182	0.296059	0.0408867	-0.0679803	0.317734	0.346798	0.361084	0.0665025	-0.0211823
994_lincRNA:chr11:117835849	0.100985	0.212808	-0.00837438	0.241379	0.421675	0.316749	0.182266	0.118719	-0.0748768	0.274877	0.157635	0.064532	0.265025	0.207389	-0.0231527	0.137931	0.0463054	0.391133	0.161576	0.163054	0.193596	0.195567	0.0891626	0.129557	0.121675	0.303941	-0.0527094	0.292118	0.17931	0.278818	0.200493	0.446798	0.0995074	0.148768	0.2	0.229064	0.187192	0.172414	0.234483	0.155172	0.134975	0.216749	0.0605911	-0.0256158	0.299015	0.310837	0.334483	0.175369	0.0527094
996_lincRNA:chr11:117835849	0.046798	0.0970443	-0.00295567	0.150739	0.38867	0.215271	0.0788177	0.12266	-0.0950739	0.242365	0.235961	0.0147783	0.162069	0.181773	-0.0108374	0.0162562	0.0778325	0.342857	0.107389	0.271429	0.11133	0.0236453	0.15468	0.0866995	0.0305419	0.18867	0.008867	0.172414	0.0704433	0.17734	0.259606	0.404433	-0.0453202	0.073399	0.152709	0.0320197	0.187685	0.12069	0.328079	0.174384	0.0758621	0.265025	-0.0832512	0.0650246	0.344828	0.298522	0.247783	0.0581281	0.0921182
982_lincRNA:chr10:96096995	0.195074	0.180296	-0.124631	0.149754	0.0044335	0.281281	0.0285714	-0.064532	-0.202463	0.376847	0.0408867	-0.187192	-0.0615764	0.12069	-0.146798	-0.0167488	0.200493	0.261576	0.0522167	0.00492611	0.0729064	0.19803	0.114286	0.0458128	0.164532	0.0536946	-0.0428571	0.126108	0.0945813	-0.0389163	0.12266	0.272414	-0.0650246	0.0334975	0.0251232	0.248768	-0.153695	0.125123	-0.037931	-0.0596059	-0.158128	-0.0527094	-0.229064	-0.0536946	-0.0339901	0.264039	0.140394	-0.0935961	-0.0576355
981_lincRNA:chr10:96082444	0.320197	0.458128	0.0714286	0.339901	0.14532	0.331527	0.126108	0.0935961	-0.0374384	0.298522	0.218719	-0.0458128	0.142365	0.0768473	-0.0694581	0.381773	0.304926	0.235961	0.137931	0.118719	0.105419	0.252217	0.194581	0.247291	0.226601	0.165025	-0.0206897	0.319704	0.283251	0.24532	0.130049	0.406897	0.14335	-0.0118227	0.291626	0.242857	-0.141872	0.187192	0.127094	0.107882	0.16798	0.00640394	-0.0896552	0.171429	0.172906	0.283251	0.217734	-0.0482759	0.064532
947_lincRNA:chr1:182808654	0.448276	0.215271	-0.0418719	0.37734	0.194089	0.257635	0.191133	0.320197	0.147291	0.186207	0.240394	0.20197	0.143842	0.440887	0.106404	0.136946	0.209852	0.571429	0.36601	0.120197	0.169951	0.352709	0.291626	0.233005	0.261576	0.263547	0.146798	0.417734	0.186207	0.252217	0.208374	0.263547	0.223645	0.332512	0.111823	0.341872	0.0719212	0.327586	0.140887	0.336946	0.273892	0.131034	0.284729	0.15665	0.265025	0.505911	0.275862	0.0206897	0.264039
945_lincRNA:chr1:182808654	0.502463	0.248768	-0.00591133	0.433498	0.178818	0.312808	0.216256	0.284729	0.146305	0.184236	0.207389	0.196059	0.193103	0.433005	0.118227	0.158621	0.169951	0.526601	0.402463	0.0837438	0.174877	0.406404	0.213793	0.273892	0.292118	0.230542	0.141872	0.347291	0.246798	0.274877	0.203941	0.289163	0.283744	0.333005	0.140887	0.403448	0.0522167	0.347291	0.123645	0.283251	0.269458	0.0684729	0.300493	0.207882	0.216256	0.534483	0.274877	0.0901478	0.226108
1161_lincRNA:chr3:19211659	0.294581	0.199507	-0.160099	0.358621	0.0665025	0.146798	0.0704433	0.0610837	0.00591133	0.0399015	-0.0123153	0.1	-0.205911	0.296059	0.0660099	0.26601	0.0536946	0.34335	0.0591133	0.0403941	0.177833	0.164039	-0.0251232	0.0305419	0.163547	0.26798	-0.11133	0.354187	0.0793103	0.176355	0.0714286	0.0738916	0.151232	0.062069	0.0970443	0.133005	0.119212	0.181281	-0.079803	0.08867	0.0975369	-0.0399015	0.0866995	-0.172906	0.297044	0.239409	0.152217	-0.323153	0.147783
1162_lincRNA:chr3:19211659	0.378818	0.0842365	0.037931	0.326601	0.00197044	0.238916	-0.0674877	-0.0325123	-0.0241379	0.184236	0.142857	0.0246305	-0.112808	0.377833	-0.0862069	0.170936	0.0600985	0.336946	-0.044335	-0.210345	0.0305419	0.197537	0.0295567	0.104433	0.247291	0.08867	-0.256158	0.355665	0.159113	0.116256	0.261576	0.08867	0.0581281	0.0433498	0.115764	0.340394	0.0325123	0.238916	-0.202956	-0.046798	-0.0192118	0.0502463	0.116256	-0.182759	0.182266	0.242857	0.144828	-0.107882	-0.118719
944_lincRNA:chr1:175705225	0.473399	0.363054	-0.0285714	0.340394	0.304433	0.386207	0.191626	0.253202	-0.00246305	0.195074	0.268473	0.00837438	0.204926	0.181773	0.137931	0.0596059	0.272906	0.525616	0.470936	0.405911	0.419212	0.154187	0.241872	0.17734	0.503448	0.270936	0.118227	0.0689655	0.141872	0.207882	0.234975	0.27931	0.307389	0.156158	0.14532	0.0596059	0.339901	0.534483	0.465025	0.25468	0.336946	0.116749	0.0152709	0.19803	0.255172	0.462069	0.324138	0.0586207	0.293596
938_lincRNA:chr1:175660642	0.404926	0.418227	-0.079803	0.218227	0.259606	0.341872	0.16601	0.175862	-0.0507389	0.15468	0.260591	0.117241	0.169458	-0.0108374	0.00985222	0.316749	0.282759	0.397044	0.334975	0.229557	0.27734	0.110345	0.266995	0.254187	0.487192	0.148276	0.029064	0.150246	0.173892	0.208867	0.301478	0.261084	0.260591	0.165025	0.331527	0.125123	0.24532	0.443842	0.328571	0.198522	0.287192	-0.0359606	-0.035468	0.17734	0.349261	0.352217	0.304433	-0.0211823	0.173892
940_lincRNA:chr1:175705225	0.422167	0.4	-0.0655172	0.263054	0.305911	0.312315	0.206404	0.322167	0.0142857	0.128079	0.256158	0.126108	0.17734	0.0394089	0.0660099	0.246798	0.1867	0.538424	0.406404	0.299507	0.399507	0.0630542	0.171429	0.259113	0.504433	0.274877	0.0783251	0.173399	0.209852	0.25665	0.217241	0.285714	0.307882	0.194089	0.253202	0.0512315	0.3133	0.512808	0.417734	0.335468	0.34335	0.0339901	0.0517241	0.107389	0.37734	0.36601	0.377833	-0.0615764	0.252709
936_lincRNA:chr1:175654606	0.382759	0.360591	-0.117241	0.263054	0.331034	0.298522	0.212808	0.279803	-0.0339901	0.0630542	0.165517	0.128571	0.212808	0.0325123	0.0103448	0.233005	0.185714	0.545813	0.435961	0.2867	0.391133	0.120197	0.196059	0.265517	0.441379	0.257143	0.112315	0.157635	0.136453	0.272906	0.203941	0.304433	0.294581	0.223153	0.28867	0.0182266	0.350246	0.436453	0.412808	0.299507	0.302956	0.0438424	0.0275862	0.104433	0.421182	0.375862	0.4	-0.0561576	0.23399
935_lincRNA:chr1:175654606	0.408867	0.382759	-0.123153	0.291133	0.352217	0.307882	0.228571	0.291626	-0.0192118	0.0788177	0.166502	0.144335	0.236453	0.0743842	0.0413793	0.246305	0.198522	0.564039	0.468966	0.325616	0.414778	0.130049	0.20197	0.26798	0.441379	0.290148	0.124138	0.171921	0.147291	0.280788	0.231527	0.30936	0.324631	0.238916	0.296059	0.0211823	0.364532	0.446798	0.442365	0.306897	0.327586	0.0689655	0.0408867	0.133005	0.442857	0.40197	0.403941	-0.0413793	0.266502
939_lincRNA:chr1:175705225	0.438424	0.368966	-0.0842365	0.358621	0.371921	0.323153	0.240394	0.219704	-0.0704433	0.0448276	0.150739	0.115764	0.253695	0.157143	0.070936	0.293103	0.221675	0.506897	0.423645	0.302956	0.382759	0.181773	0.271921	0.245813	0.455665	0.272906	0.0403941	0.222167	0.0182266	0.27931	0.278818	0.296552	0.346305	0.207882	0.357143	0.0916256	0.394581	0.436453	0.398522	0.247291	0.333498	0.0921182	-0.00985222	0.110345	0.485714	0.437931	0.409852	-0.0492611	0.209852
942_lincRNA:chr1:175705225	0.409852	0.386207	-0.0596059	0.286207	0.359113	0.362562	0.204926	0.229557	-0.0561576	0.1	0.192611	0.130049	0.260591	0.116256	0.0517241	0.269458	0.237438	0.502463	0.422167	0.309852	0.378818	0.137438	0.20197	0.255172	0.463054	0.253695	0.0118227	0.19803	0.124138	0.284236	0.310345	0.265517	0.340887	0.189655	0.336946	0.0926108	0.33399	0.459606	0.439901	0.249261	0.369458	0.133498	0.0275862	0.121675	0.426108	0.418719	0.416256	-0.0123153	0.208867
941_lincRNA:chr1:175705225	0.401478	0.360591	0.00985222	0.16798	0.453695	0.427094	0.222167	0.28867	0.0817734	0.140394	0.265025	0.212808	0.30197	0.110837	0.0945813	0.209852	0.255665	0.46601	0.458621	0.457143	0.465025	0.140394	0.217734	0.337931	0.497537	0.207389	0.141379	0.0852217	0.159113	0.272414	0.303448	0.299507	0.304926	0.23202	0.281281	0.0866995	0.421182	0.504433	0.529557	0.315271	0.361084	0.185714	0.055665	0.239901	0.418719	0.419212	0.326108	0.103941	0.27931
943_lincRNA:chr1:175705225	0.512808	0.353202	-0.1133	0.280788	0.392611	0.34335	0.207389	0.333498	0.0561576	0.00837438	0.240394	0.229064	0.224631	0.185714	0.0359606	0.234975	0.240394	0.620197	0.516256	0.330049	0.431527	0.135961	0.25468	0.317734	0.535961	0.280788	0.152709	0.185222	0.131034	0.258621	0.285222	0.257143	0.342857	0.320197	0.306897	0.0802956	0.446305	0.53202	0.45665	0.358621	0.355665	0.128571	0.1	0.219704	0.500985	0.450246	0.426601	0.000985222	0.295567
985_lincRNA:chr11:112898724	0.387192	0.307389	0.0527094	0.259113	0.250246	0.451724	0.205419	0.208867	0.203941	0.291626	0.283744	0.389163	0.219704	0.502463	0.139901	0.278818	0.344828	0.276847	0.39803	0.179803	0.334975	0.397044	0.158621	0.35665	0.37931	0.231034	0.158128	0.393103	0.344828	0.306897	0.366502	0.00985222	0.371921	0.462562	0.186207	0.455665	0.133005	0.36601	0.150246	0.225123	0.415764	0.236946	0.507882	0.150246	0.143842	0.488177	0.312315	0.184729	0.197537
987_lincRNA:chr11:112898724	0.387192	0.295074	0.073399	0.233498	0.23399	0.376355	0.198522	0.238916	0.177833	0.268966	0.342365	0.341872	0.213793	0.383251	0.136946	0.1867	0.25665	0.317241	0.500493	0.104926	0.341872	0.331527	0.131527	0.289163	0.39803	0.200985	0.162562	0.211823	0.373399	0.228571	0.375862	0.0600985	0.376355	0.515764	0.118719	0.36798	0.156158	0.403448	0.258128	0.246798	0.448768	0.202956	0.553695	0.155172	0.0724138	0.528079	0.316749	0.269458	0.136453
989_lincRNA:chr11:112905201	0.449261	0.255172	0.0862069	0.355665	0.283251	0.366995	0.176847	0.267488	0.103448	0.275369	0.296552	0.268473	0.257143	0.548768	0.0206897	0.202956	0.3133	0.513793	0.467488	0.0669951	0.364532	0.426108	0.20936	0.305911	0.362562	0.317734	0.170443	0.419212	0.347783	0.311823	0.43399	0.134483	0.361084	0.394089	0.217734	0.381281	0.124138	0.347783	0.130542	0.239901	0.430542	0.26601	0.419212	0.113793	0.204433	0.540887	0.381281	0.152217	0.173399
991_lincRNA:chr11:112905201	0.463054	0.27931	0.141872	0.364039	0.228571	0.408374	0.184729	0.19803	0.100493	0.287685	0.293596	0.245813	0.235961	0.514286	0.1	0.192118	0.263547	0.419212	0.475862	0.0118227	0.362069	0.458621	0.12069	0.244335	0.39064	0.310837	0.0965517	0.318719	0.379803	0.286207	0.406404	0.108867	0.399015	0.372906	0.148768	0.459113	0.0665025	0.371429	0.109852	0.166995	0.478818	0.207389	0.467488	0.113793	0.0807882	0.547291	0.32266	0.23202	0.127586
990_lincRNA:chr11:112905201	0.434975	0.264039	0.0881773	0.38867	0.282266	0.363054	0.223645	0.225616	0.062069	0.246305	0.291133	0.268966	0.242857	0.480788	0.0655172	0.225123	0.265517	0.426601	0.448768	0.037931	0.358621	0.385714	0.140394	0.27931	0.395074	0.315271	0.159113	0.337438	0.341379	0.310345	0.407882	0.134975	0.396552	0.381281	0.212808	0.390148	0.151724	0.373892	0.129064	0.210345	0.440887	0.17734	0.404926	0.125123	0.169951	0.515764	0.37734	0.177833	0.162069
946_lincRNA:chr1:182808654	0.465517	0.237438	-0.0729064	0.405419	0.163054	0.327586	0.176847	0.247783	0.131034	0.152217	0.227586	0.168966	0.142365	0.380296	0.126108	0.133005	0.158128	0.505419	0.361576	0.102956	0.161084	0.359606	0.230049	0.23399	0.329557	0.225616	0.0674877	0.35665	0.17931	0.24335	0.154187	0.259606	0.244335	0.316256	0.0817734	0.3867	0.102463	0.3867	0.125616	0.272906	0.261084	0.0334975	0.294581	0.13399	0.215271	0.487685	0.250739	0.0502463	0.230049
[truncated: 1,271 more columns]
