# Supplementary material for: Co-Expression Network Analysis of Fbxw7-Associated LncRNAs Reveals Their Functions in Radiation-Induced Thymic Lymphoma
Source: Insights Cancer Res. Author manuscript; Available in PMC 2016 Jun 29. (PMC4926873)
Supplement: TableS4 [file NIHMS784637-supplement-TableS4.xlsx]

## Sheet: HH_HW_lncRNA_DOWN_table.csv
Table S4. Spearman rank correlations of transcript levels between lncRNA and downregulated coding genes in Fbxw7+/-p53+/- and p53+/- thymic lymphomas.
	1904_Trap1a	484_D10Bwg1379e	884_Khdc1a	857_Iltifb	1864_Tmem136	240_AY761185	841_Idi2	424_Clvs1	835_Iapp	2104_A_55_P2045976	225_Atcay	1656_Reg3b	856_Iltifb	715_Gm4814	491_D430041D05Rik	1827_Syt16	35_2010016I18Rik	853_Il10	1985_Vwce	514_Defa-rs4	1821_Susd4	1523_Pde7a	488_D330045A20Rik	1303_Lipg	576_Elavl4	1787_Spin2	1925_Ttll2	269_BC051070	119_9930023K05Rik	1722_Sidt1	513_Defa-rs1	914_Lama1	1473_Nrg2	1704_Scn2b	1524_Pde7a	1978_Vmn2r89	625_Fbxl21	738_Gm806	1783_Spata3	737_Gm7849	545_Dpcr1	693_Gm12522	730_Gm6213	648_Frmpd1	1561_Plcl1	769_Grip1	794_Hes5	1486_Olfr1097	903_Klk1b16
1097_lincRNA:chr17:6806500	0.369458	0.50936	0.483744	0.258621	0.280296	0.368473	0.269951	0.460591	0.24532	0.54335	0.525616	0.191133	0.146798	0.497044	0.389655	0.15468	0.467488	0.200985	0.207882	0.137438	0.0295567	0.438424	-0.0137931	-0.155172	0.384729	0.478325	0.197537	0.5	-0.0960591	0.391133	0.0926108	-0.13399	0.252217	0.231034	0.61133	0.42266	0.0512315	0.24335	0.423153	0.139409	0.32266	-0.14532	0.175369	0.0453202	0.241379	0.287192	0.503941	0.442857	0.17734
1255_lincRNA:chr8:113968152	0.365517	0.450739	0.260099	0.205911	0.39803	0.380296	0.270936	0.20197	0.231034	0.461576	0.396552	0.191133	0.141872	0.304433	0.323645	0.217734	0.260099	0.221675	0.10197	0.223645	0.0330049	0.434483	0.306897	-0.257143	0.266995	0.362069	0.0251232	0.29064	0.0896552	0.300493	0.0926108	0.122167	0.145813	0.19803	0.42069	0.318227	0.157635	0.174877	0.15468	0.141379	0.0955665	-0.144828	0.195567	-0.0142857	0.261084	0.262562	0.208374	0.221675	0.0871921
1166_lincRNA:chr3:40966969	0.341872	0.524631	0.454187	0.181281	0.416749	0.382266	0.276847	0.384729	0.221675	0.351232	0.364039	0.113793	0.044335	0.372414	0.46601	0.192118	0.442857	0.228571	0.219212	0.159606	0.0768473	0.346798	0.183744	-0.0295567	0.329557	0.273892	0.0862069	0.503448	0.0236453	0.34335	0.115764	0.123153	0.286207	0.306404	0.391133	0.451232	-0.0221675	0.192118	0.225616	0.116749	0.303941	-0.0655172	0.0857143	-0.0359606	0.472906	0.115764	0.269458	0.307882	0.0921182
1267_lincRNA:chr8:74473445	0.324138	0.544335	0.266502	0.484236	0.339409	0.386207	0.466995	0.306897	0.43202	0.31133	0.523153	0.419212	0.266995	0.462562	0.521675	0.489655	0.280296	0.334975	0.44532	0.240394	0.5	0.382759	0.1867	0.0980296	0.438424	0.437931	0.202463	0.430542	0.0995074	0.575862	0.35665	0.130542	0.628079	0.483744	0.61133	0.233498	0.407882	0.357143	0.405419	0.269951	0.595567	-0.0226601	0.492118	-0.128571	0.272414	0.295567	0.25665	0.460099	0.436453
970_lincRNA:chr1:88396166	0.440887	0.174877	0.197537	0.117241	0.164039	0.329064	0.163547	-0.126601	0.271429	0.113793	0.138424	0.216256	-0.0256158	0.0044335	0.227586	-0.0152709	-0.136453	0.151232	-0.0512315	0.306404	-0.122167	0.294581	0.429064	-0.119212	0.0586207	0.175862	-0.203941	-0.0172414	0.13399	-0.0197044	0.280788	0.316256	0.0763547	0.141872	0.179803	0.216256	0.079803	0.0374384	-0.122167	0.160591	0.123153	-0.0364532	0.272906	-0.190148	0.178818	-0.0275862	-0.1	-0.0586207	0.106404
1010_lincRNA:chr12:70213282	0.298522	0.236946	-0.0738916	0.150739	0.171429	0.20936	0.282759	-0.0137931	0.269458	0.362069	0.359606	0.312315	0.188177	0.25468	0.302463	-0.0674877	0.161576	0.262562	0.0339901	0.187685	0.174384	0.128571	0.0945813	0.132512	0.110837	0.204926	-0.0940887	0.125123	0.0187192	0.403448	0.01133	-0.008867	0.314286	0.25665	0.236946	-0.0433498	0.0876847	0.139901	0.0985222	-0.0182266	0.141379	-0.123153	0.10197	-0.118227	0.203941	0.0118227	-0.0842365	-0.0256158	0.0660099
1090_lincRNA:chr17:3198868	0.538424	0.373399	0.139901	0.261084	0.323645	0.119704	0.440394	0.200493	0.151232	0.197044	0.429064	0.314286	0.144828	0.382759	0.230542	-0.0142857	0.286207	0.331527	0.3133	0.196059	0.347291	0.479803	0.363547	0.389163	0.328571	0.241379	0.203448	0.280296	0.204433	0.300985	0.0862069	0.29803	0.470443	0.25665	0.329064	0.184729	0.131527	0.227094	0.244335	0.0472906	0.229064	0.25665	0.123153	0.193596	0.352217	0.274384	0.16798	0.252217	0.242857
1222_lincRNA:chr6:131272447	0.378325	0.344828	0.0694581	0.156158	0.230542	0.293103	0.453202	0.0960591	0.366502	0.19803	0.197044	0.369458	0.253695	0.0802956	0.262069	0.0640394	0.0133005	0.246798	0.017734	0.31133	0.153202	0.180296	0.319704	0.176847	0.0241379	0.0472906	0.0384236	0.082266	0.208374	0.0472906	0.276847	0.247291	0.166502	0.350246	0.0881773	0.291626	0.123153	0.197537	0.204433	0.17931	0.312315	0.180788	0.193103	0.0748768	0.210345	0.172906	0.01133	0.0788177	0.436453
1240_lincRNA:chr7:134779841	0.525123	0.528079	0.296059	0.246305	0.181281	0.6133	0.439409	0.0172414	0.639901	0.170936	0.335468	0.583251	0.0901478	0.222167	0.288177	0.263547	0.116256	0.0896552	0.380296	0.332512	0.242857	0.240887	0.263054	0.144335	0.104433	0.237438	0.0472906	0.135961	0.37734	0.150246	0.532512	0.42266	0.348276	0.452709	0.303448	0.073399	0.30197	0.0876847	0.20197	0.415271	0.529064	0.140887	0.482266	-0.0817734	0.242365	0.210837	-0.0783251	0.0625616	0.573399
1215_lincRNA:chr5:92556322	0.261084	0.402956	0.341379	-0.00837438	0.431527	0.394581	0.238424	0.0802956	0.358128	0.255665	0.477833	0.297537	-0.0330049	0.346305	0.352709	0.127586	0.144335	0.0891626	0.202463	0.362562	0.0261084	0.304926	0.417734	-0.106404	0.0980296	0.320197	-0.0438424	0.16601	0.15468	0.168966	0.346305	0.250739	0.233498	0.159606	0.419704	0.282266	0.137931	0.318227	0.193103	0.243842	0.284729	0.0625616	0.369458	-0.108374	0.144828	0.12069	0.146305	0.0817734	0.237931
978_lincRNA:chr10:83980790	0.157143	0.248276	0.130049	-0.0246305	0.236453	0.194089	0.0719212	0.00985222	0.153202	0.141872	0.127586	0.159606	-0.0768473	0.00147783	0.0679803	-0.1	0.053202	0.0118227	0.0325123	0.149261	-0.15468	0.179803	0.318719	0.0527094	0.00197044	0.151724	-0.164532	-0.0128079	-0.0295567	-0.0394089	0.0896552	0.122167	0.00985222	0.0689655	0.282266	0.158621	-0.261576	0.195074	0.16601	-0.0280788	0.266502	0.218227	0.344828	-0.318719	-0.064532	-0.0857143	0.0660099	-0.00492611	0.121182
1298_lincRNA:chrX:50400250	0.418227	0.357635	0.0970443	0.105911	0.402463	0.319704	0.118719	-0.0807882	0.19064	0.225123	0.328079	0.226108	-0.0418719	0.110345	0.339409	0.260099	-0.136453	0.109852	0.207882	0.204433	0.138424	0.327586	0.273892	0.0576355	0.0103448	0.380788	-0.204433	-0.0610837	-0.0305419	0.19064	0.0995074	0.0807882	0.194581	0.257143	0.451232	0.294089	0.0990148	0.347783	0.0945813	-0.0133005	0.355172	0.291626	0.374384	-0.386207	0.08867	0.0428571	-0.0330049	-0.11133	0.00935961
1128_lincRNA:chr18:61781410	0.257635	0.460099	0.2	0.0236453	0.363054	0.507882	0.453202	0.1133	0.439901	0.316749	0.124631	0.476847	-0.0916256	0.0364532	0.0980296	0.365025	0.181281	0.233498	0.187192	0.506404	0.168473	0.301478	0.394089	0.173399	0.163054	0.314778	0.19064	0.181773	0.438424	0.220197	0.391133	0.468966	0.155172	0.136946	0.236946	0.165025	0.164039	0.125123	0.235468	0.515271	0.273399	0.0477833	0.268473	0.169951	0.258128	0.253695	0.16798	0.044335	0.504433
1223_lincRNA:chr6:134838675	0.366995	0.440887	0.280788	0.180788	0.131527	0.271921	0.405419	0.263547	0.20936	0.484729	0.284729	0.273399	0.194089	0.292611	0.23399	0.0108374	0.300493	0.337438	0.119212	0.303941	-0.0295567	0.103448	0.103941	0.0788177	0.346305	0.3133	0.195074	0.23399	0.0438424	0.240887	0.185714	0.00147783	0.190148	0.256158	0.262562	0.305419	0.0359606	0.142365	0.421675	0.217241	0.333005	0.0246305	0.116256	0.170936	0.274877	0.189655	0.453695	0.338424	0.298522
1187_lincRNA:chr4:135138014	0.327094	0.376355	0.207882	0.401478	0.207389	0.432512	0.33399	0.101478	0.363054	0.235961	0.244335	0.340887	0.370443	0.274384	0.277833	0.126108	0.270443	0.336453	0.227586	0.324138	0.0044335	0.418719	0.343842	0.186207	0.381281	0.482759	0.172414	0.182759	0.289163	0.26798	0.272414	0.257143	0.182266	0.321182	0.389655	0.231034	0.0758621	0.0827586	0.253695	0.305911	0.242365	0.0852217	0.312315	-0.0339901	0.317241	0.385714	0.255172	0.39064	0.294089
1059_lincRNA:chr15:33980641	0.183251	0.403448	0.029064	0.107389	0.391626	0.129064	-0.0226601	0.0413793	-0.00394089	0.218227	0.137438	0.0665025	0.0300493	0.108374	0.23399	0.313793	-0.0507389	0.00689655	0.282266	0.0477833	0.140394	0.172414	0.0428571	0.0477833	0.0975369	0.284236	0.000985222	-0.00591133	-0.143842	0.272414	-0.0561576	-0.115271	0.226108	0.300493	0.251232	0.209852	-0.0960591	0.326601	0.0487685	-0.135468	0.284236	0.190148	0.0349754	-0.412808	0.248276	0.245813	-0.0206897	-0.0320197	-0.13399
969_lincRNA:chr1:88187397	0.13399	0.197044	-0.0576355	0.195567	0.467488	0.00640394	-0.0197044	-0.117241	-0.105911	0.238424	0.0817734	-0.100493	0.148276	0.101478	0.0793103	0.363054	-0.126108	0.0458128	0.26798	0.0561576	0.142365	0.187685	0.213793	-0.0655172	-0.0482759	0.144335	-0.125616	-0.112315	0.0610837	0.0832512	-0.0581281	0.1	0.0901478	0.187685	0.172906	0.272414	0.0211823	0.163054	-0.0665025	-0.0753695	0.332512	0.448276	0.14335	-0.284729	0.210345	0.233498	-0.27931	-0.0960591	-0.191626
1007_lincRNA:chr11:97505439	0.314778	0.270936	0.255665	0.225616	0.406404	0.199507	0.275862	0.303941	0.145813	0.331527	0.133498	0.181773	0.0788177	0.179803	0.0522167	0.230049	-0.00394089	0.253202	0.153202	0.301478	0.215271	0.404433	0.329557	0.0325123	0.104433	0.229557	0.124631	0.108867	0.129064	0.101478	0.231034	0.15665	0.140887	0.0950739	0.3133	0.359606	0.0945813	0.383744	0.250739	0.203448	0.307882	0.195074	0.311823	0.0891626	0.20197	0.357143	0.0591133	0.0965517	0.269458
1154_lincRNA:chr2:60581618	0.180296	0.465025	0.082266	0.046798	0.480788	0.287192	0.223645	0.102956	0.249261	0.507389	0.151724	0.24335	-0.000492611	0.244335	0.0916256	0.403448	0.0758621	0.00738916	0.196059	0.246305	0.190148	0.107389	0.119704	-0.00394089	-0.0541872	0.100493	-0.00147783	0.0669951	0.0857143	0.0940887	0.229557	0.110345	0.0689655	0.234975	0.191626	0.25468	0.158128	0.382759	0.198522	0.166502	0.442857	0.324631	0.173892	-0.0847291	0.241379	0.325123	0.0295567	-0.0669951	0.342365
1069_lincRNA:chr16:40470294	0.220197	0.536946	0.293103	0.0167488	0.514778	0.224138	0.337438	0.30936	0.176355	0.507882	0.318227	0.159606	0.0187192	0.281281	0.122167	0.507882	0.25665	0.0428571	0.348768	0.238424	0.231034	0.309852	0.196552	-0.0817734	0.0206897	0.188177	0.142365	0.355172	0.260591	0.111823	0.194581	0.249261	0.127094	0.191133	0.315271	0.412808	0.131527	0.308374	0.300985	0.28867	0.461084	0.327094	0.141379	0.213793	0.278818	0.340394	0.102463	0.0866995	0.2867
1073_lincRNA:chr16:4585697	0.287685	0.599015	0.237438	0.121675	0.458128	0.268966	0.2867	0.199507	0.180788	0.418227	0.489163	0.225616	0.23399	0.426601	0.298522	0.46601	0.179803	0.118227	0.493596	0.2133	0.294089	0.0630542	0.104433	-0.0866995	0.170936	0.334975	0.195074	0.161084	0.267488	0.269951	0.205911	0.143842	0.336946	0.352709	0.209852	0.364039	0.204433	0.23202	0.368473	0.221182	0.546305	0.179803	0.0660099	0.0965517	0.374877	0.4867	0.194581	0.172414	0.23399
1014_lincRNA:chr12:88154776	0.14532	0.248276	0.19803	0.155665	0.459113	0.353202	0.396059	0.137438	0.17931	0.274877	0.134483	0.262562	0.0945813	0.157635	0.295567	0.384729	0.0650246	0.306404	0.14532	0.459606	0.227586	0.203941	0.241872	0.0847291	0.115764	0.134483	0.402956	0.117241	0.147783	0.307389	0.247291	0.155665	0.238424	0.279803	0.19803	0.187685	0.341379	0.260099	0.283744	0.308867	0.287192	0.0551724	0.268966	0.155172	0.319212	0.443842	0.178818	0.053202	0.325123
1088_lincRNA:chr17:29183003	0.398522	0.430542	0.412315	0.109852	0.426108	0.458128	0.0778325	0.193103	0.253202	0.222167	0.409852	0.160099	-0.0280788	0.368966	0.430049	0.247291	0.138916	0.00541872	0.296552	0.155172	0.0724138	0.19803	-0.0418719	0.0581281	-0.0384236	0.261084	0.0325123	0.138424	-0.0197044	0.0724138	0.183744	0.0285714	0.160591	0.380296	0.322167	0.414778	0.207389	0.258621	0.339901	0.0793103	0.465025	0.196552	0.286207	-0.131527	0.308374	0.300985	0.224631	-0.0576355	0.178818
1087_lincRNA:chr17:29183003	0.192611	0.293596	0.1867	0.00689655	0.274877	0.209852	-0.0187192	0.0152709	0.0591133	0.174877	0.276355	-0.008867	0.0310345	0.2867	0.236946	0.204926	0.150739	-0.0758621	0.341379	0.00591133	-0.00541872	-0.0463054	-0.166502	0.0576355	-0.117241	0.0699507	0.0123153	-0.00394089	0.0206897	-0.035468	0.01133	-0.0147783	0.00344828	0.26798	0.106404	0.310345	0.164532	0.091133	0.24532	-0.0349754	0.418227	0.460591	0.0837438	-0.0950739	0.210345	0.230049	0.0847291	-0.0729064	0.0507389
1106_lincRNA:chr18:35973241	0.220197	0.127586	0.266995	0.161084	0.159606	0.482266	0.141872	-0.145813	0.218227	0.139901	-0.0182266	0.138916	0.0906404	0.115764	0.267488	0.177833	-0.1133	0.0965517	0.0906404	0.32266	-0.115764	-0.0832512	0.100985	0.08867	-0.140394	0.035468	0.00147783	-0.203448	0.0438424	-0.0778325	0.338916	0.0783251	-0.0940887	0.356158	0.046798	0.149261	0.319212	0.1133	0.130542	0.258128	0.297044	0.386207	0.395567	-0.0108374	0.225616	0.141379	0.0714286	-0.109852	0.20197
1054_lincRNA:chr15:102920547	0.362069	0.673892	0.164532	-0.0773399	0.269951	0.366502	0.226108	0.0428571	0.337438	0.18867	0.178818	0.217241	-0.106404	-0.0330049	0.239409	0.351232	0.0852217	-0.026601	0.32069	0.183744	-0.0103448	0.188177	0.480788	-0.104433	0.00935961	0.241379	-0.207882	0.165025	0.28867	0.0581281	0.378325	0.327094	0.0591133	0.196552	0.137931	0.35468	0.0950739	0.179803	0.0448276	0.301478	0.100493	0.171921	0.189655	-0.105911	0.278818	0.00640394	0.0463054	0.000492611	0.207389
1210_lincRNA:chr5:118919606	0.450739	0.561576	0.0704433	0.035468	0.105419	0.526108	0.320197	-0.0256158	0.576355	0.108374	-0.0182266	0.536946	-0.104926	-0.0773399	0.0605911	0.283251	0.046798	0.0433498	0.22069	0.338424	0.0413793	0.324138	0.367488	0.206897	0.073399	0.281281	-0.082266	0.0433498	0.453202	0.00295567	0.486207	0.509852	-0.0270936	0.251724	0.178818	0.21133	0.221182	0.115271	0.0492611	0.457143	0.0615764	0.192118	0.329557	-0.0935961	0.281281	0.163054	-0.10936	-0.0546798	0.436946
1186_lincRNA:chr4:132897264	0.408374	0.441872	0.466502	-0.0192118	0.360099	0.558128	0.403448	0.250739	0.391133	0.0960591	0.404926	0.336453	-0.0477833	0.210837	0.366502	0.262069	0.32069	0.15665	0.282266	0.307389	0.114778	0.382759	0.350739	0.154187	0.0921182	0.329557	0.195567	0.342365	0.418719	0.0694581	0.347291	0.441872	0.119212	0.187192	0.379803	0.437438	0.126108	0.12069	0.420197	0.425616	0.357635	0.139409	0.352709	0.231034	0.260099	0.218719	0.32266	0.149261	0.445813
1042_lincRNA:chr14:52864224	0.221675	0.302956	0.297537	0.0743842	0.20197	0.431527	0.30197	0.0418719	0.341379	-0.0275862	0.17734	0.290148	-0.0231527	0.128079	0.294089	0.105911	0.17734	0.196552	0.270443	0.254187	0.0842365	0.168473	0.437438	0.198522	0.193103	0.28867	0.0748768	0.116256	0.158128	0.190148	0.380788	0.195074	0.245813	0.150246	0.334483	0.037931	0.0512315	0.142365	0.173399	0.319212	0.263054	0.115271	0.500493	-0.165517	0.0970443	0.0566502	0.142365	0.200493	0.376847
1196_lincRNA:chr4:44181997	0.249261	0.166502	0.141379	0.00246305	0.420197	0.411823	0.376355	-0.0256158	0.373399	0.0935961	0.289655	0.330049	0.0300493	0.22266	0.161576	0.34335	0.0605911	0.23202	0.14532	0.387192	0.368473	0.33202	0.378325	0.193103	0.149261	0.334975	0.0167488	0.130049	0.500493	0.0512315	0.214286	0.49803	0.108374	0.118719	0.342857	0.0502463	0.175862	0.201478	-0.0384236	0.358128	0.216256	0.10936	0.164039	0.08867	0.0817734	0.0719212	-0.191626	-0.0137931	0.22266
1176_lincRNA:chr3:79069438	0.27931	0.402956	0.2	0.0522167	0.418719	0.169951	0.17734	0.0847291	0.0748768	0.227586	0.226108	0.0866995	0.0738916	0.218227	0.0931034	0.167488	0.14335	-0.00147783	0.363054	0.0950739	0.0916256	0.141379	0.274877	0.183744	-0.0975369	0.157635	-0.000985222	0.037931	0.192118	-0.0310345	0.172414	0.206897	0.125123	0.185222	0.168473	0.383744	-0.0980296	0.136946	0.294089	0.139409	0.494089	0.585714	0.260099	0.0418719	0.250246	0.268473	0.0931034	0.0221675	0.227094
1178_lincRNA:chr3:79069438	0.275862	0.441379	0.201478	-0.0157635	0.377833	0.241872	0.198522	0.133005	0.179803	0.384729	0.191626	0.181773	-0.0167488	0.190148	0.118227	0.10197	0.166502	0.0349754	0.194089	0.19803	-0.0226601	0.199015	0.290148	0.0704433	-0.0581281	0.146798	-0.114286	0.108374	0.116256	0.0270936	0.183744	0.194089	0.0241379	0.168473	0.258128	0.378818	-0.125616	0.29803	0.25665	0.114778	0.372906	0.415764	0.265025	-0.0783251	0.257143	0.112315	0.0334975	-0.0221675	0.182759
1177_lincRNA:chr3:79069438	0.266502	0.465517	0.10936	-0.0477833	0.349261	0.12069	0.189655	0.118719	0.0896552	0.375369	0.180788	0.0625616	0.00541872	0.141872	0.0783251	0.199015	0.125123	0.0596059	0.320197	0.114778	0.106897	0.0369458	0.0965517	0.0773399	-0.115764	0.0862069	-0.115271	0.0197044	0.104926	0.079803	0.0408867	0.055665	0.0729064	0.184236	0.08867	0.387685	0.0497537	0.154187	0.156158	0.0714286	0.3	0.539901	0.0793103	0.0448276	0.240887	0.0857143	-0.151232	-0.105419	0.0344828
1208_lincRNA:chr5:110502650	0.302463	0.296552	0.278818	0.224631	0.104433	0.395567	0.276847	0.376355	0.515764	0.00837438	0.358128	0.423153	0.164532	0.242857	0.427094	0.0226601	0.148276	0.293596	0.139901	0.306404	0.214286	0.511823	0.138916	0.248276	0.27931	0.43399	0.164039	0.324631	0.121675	0.374384	0.291133	0.0517241	0.323645	0.255172	0.427094	0.218719	0.148276	0.415271	0.221182	0.202463	0.00837438	-0.266995	0.153202	-0.0256158	0.196059	0.1867	0.129557	0.233498	0.255172
1064_lincRNA:chr15:79673592	0.13399	0.224631	0.0901478	0.173399	0.33202	0.175862	0.276355	0.119704	0.185714	0.225123	0.262562	0.0610837	0.281773	0.215764	0.297537	0.164039	0.155665	0.207882	0.0369458	0.152217	0.166995	0.269458	0.201478	-0.046798	0.0916256	0.0866995	0.00246305	0.216256	0.105911	0.208374	0.0142857	0.0926108	0.156158	0.227094	0.162069	0.274384	0.149261	0.0995074	-0.0463054	0.0719212	0.0640394	0.0916256	-0.0364532	0.112315	0.185222	0.102463	-0.0778325	0.171921	0.0339901
1233_lincRNA:chr6:86477309	0.062069	0.289655	0.384236	-0.01133	0.173892	0.50197	0.246798	0.194089	0.536453	0.239901	0.227094	0.416749	0.0231527	0.197044	0.124138	-0.000492611	0.17734	0.0640394	0.0600985	0.421182	-0.0807882	0.174384	0.163547	0.0433498	-0.0615764	0.202956	0.00541872	0.0743842	0.269951	0.064532	0.437438	0.273892	0.0221675	0.100985	0.240394	0.312808	0.0541872	0.130049	0.328079	0.433005	0.308374	0.133498	0.380296	0.158621	0.0660099	0.0916256	0.109852	0.0699507	0.442857
1029_lincRNA:chr13:83867711	-0.0128079	0.166995	-0.00985222	-0.25665	0.21133	0.182266	-0.029064	-0.156158	0.127094	0.120197	0.00591133	0.0453202	-0.0423645	0.00492611	-0.0275862	0.00985222	0.0679803	-0.158621	-0.158621	-0.0211823	-0.217241	-0.0206897	0.124631	-0.100985	-0.25468	0.0566502	-0.346798	-0.164039	0.118227	-0.232512	0.0162562	0.194089	-0.312315	-0.0679803	0.00197044	0.42069	-0.148768	-0.234483	-0.0497537	0.123153	0.0901478	0.357635	0.174384	-0.0758621	-0.00689655	0.0246305	-0.107389	-0.0866995	0.102956
963_lincRNA:chr1:71984564	0.358128	0.21133	0.171921	-0.115764	0.312808	0.35468	0.104926	-0.176355	0.180788	-0.106404	0.327586	0.180788	-0.0275862	-0.00689655	0.273892	0.128571	-0.123645	0.0221675	0.127586	0.178818	-0.0172414	0.254187	0.425616	-0.0157635	-0.0931034	0.328079	-0.151724	-0.129557	0.306404	-0.0965517	0.146798	0.373399	0.00935961	0.0788177	0.229064	0.371429	-0.00394089	-0.026601	0.0566502	0.161576	0.204433	0.223645	0.302956	-0.101478	0.0236453	0.0655172	-0.01133	-0.100493	0.0674877
1153_lincRNA:chr2:36112819	0.35665	0.20936	0.269951	-0.215271	0.431034	0.425616	0.142857	-0.0758621	0.247783	0.102956	0.262562	0.199015	-0.1133	0.0374384	0.0783251	0.208374	-0.208374	-0.12069	-0.144828	0.220197	0.026601	0.252709	0.391133	-0.231527	-0.285714	0.193103	-0.264039	-0.128079	0.355665	-0.342857	0.231034	0.483251	-0.17734	-0.0157635	0.1	0.48867	0.0359606	-0.0522167	-0.0369458	0.316749	0.178818	0.158621	0.219704	0.230542	-0.000985222	0.113793	-0.0305419	-0.218227	0.222167
1152_lincRNA:chr2:36112429	0.187192	0.0497537	-0.0285714	-0.202956	0.139901	0.154187	0.117734	-0.0753695	-0.0305419	0.166502	0.0852217	0.0635468	-0.0364532	-0.127586	0.00394089	-0.105419	-0.137931	0.0694581	-0.277833	0.0349754	0.0285714	-0.044335	0.261576	-0.0192118	-0.231527	0.0896552	-0.296059	-0.180788	0.0600985	-0.0221675	-0.091133	0.0689655	-0.0955665	-0.130542	-0.117734	0.102463	-0.18867	-0.106897	-0.035468	0.0374384	-0.123645	0	-0.0216749	0.310837	-0.0408867	-0.165025	0.0827586	-0.195567	-0.0157635
1209_lincRNA:chr5:113594167	0.315271	0.487685	0.0369458	0.055665	0.0482759	0.476355	0.43399	0.0551724	0.449754	0.256158	0.203448	0.531034	0.174384	0.044335	0.16601	0.118227	0.254187	0.183744	0.121182	0.293596	0.0448276	0.355665	0.406897	0.22069	0.150739	0.397044	-0.0157635	0.188177	0.379803	0.245813	0.225616	0.328571	0.017734	0.269458	0.317734	-0.0596059	0.0591133	0.163547	0.200493	0.342365	-0.108867	0.0300493	0.312315	0.128079	0.172906	0.114778	0.0960591	0.115271	0.280788
1037_lincRNA:chr14:26093652	0.226601	0.415271	0.178818	0.137438	0.000492611	0.304433	0.123645	0.0871921	0.4	0.142857	0.202956	0.268966	0.0334975	0.133005	0.194581	-0.0157635	0.280296	0.0857143	0.208867	0.0842365	-0.0832512	0.294581	0.0694581	0.0689655	0.251232	0.376847	-0.0625616	0.172414	-0.0280788	0.27931	0.159606	-0.0438424	0.204926	0.142365	0.33202	0.102463	0.0339901	-0.0507389	-0.00344828	0.145813	0.062069	0.00935961	0.208374	-0.278818	0.053202	0.0896552	0.0561576	0.258128	0.209852
1105_lincRNA:chr18:3003075	0.307882	0.0793103	0.115271	0.118719	0.00394089	0.0862069	0.304926	0.0152709	0.191626	0.0566502	0.0339901	0.192611	-0.0477833	-0.00541872	0.00788177	-0.0216749	0.111823	0.135961	0.118719	0.155665	0.0581281	0.297537	0.178818	0.0842365	0.138424	-0.0773399	0.196059	0.160099	0.122167	0.0310345	0.166995	0.194089	0.148768	0.0226601	0.172906	0.0605911	0.124138	-0.0211823	-0.0182266	0.125616	0.199015	0.186207	0.130542	0.000985222	0.035468	0.0699507	-0.131527	0.129064	0.319704
1104_lincRNA:chr18:3003075	0.284236	0.0684729	0.130542	0.0921182	-0.0344828	0.128571	0.322167	0.0522167	0.251232	0.103941	0.029064	0.25468	-0.0778325	-0.000492611	-0.0300493	-0.0256158	0.15468	0.152217	0.08867	0.202463	0.0512315	0.314778	0.105419	0.107882	0.162562	-0.035468	0.229064	0.190148	0.150246	0.053202	0.170443	0.196059	0.115271	-0.01133	0.208867	0.0364532	0.121675	-0.0206897	0.0152709	0.174877	0.193596	0.127586	0.111823	0.0374384	0.0118227	0.0689655	-0.116749	0.127094	0.358621
1032_lincRNA:chr13:98221098	0.180788	0.319212	0.110345	0.249261	0.386207	0.131034	0.202463	0.337438	0.114286	0.553695	0.323153	0.0591133	0.123153	0.411823	0.197044	0.13202	0.419212	0.264039	0.0995074	0.0482759	0.17734	0.276847	-0.017734	0.107882	0.107389	0.244335	-0.0896552	0.335961	-0.125123	0.310837	-0.0827586	-0.106404	0.159113	0.169951	0.422167	0.29064	0.14532	0.208867	0.353202	-0.0103448	0.271429	0.134975	0.310837	-0.00837438	0.211823	0.164039	0.176355	0.136946	0.109852
1135_lincRNA:chr19:4207767	0.149261	-0.0428571	0.263547	0.168966	0.235468	0.138916	0.170936	0.219212	-0.0275862	0.108867	0.19803	-0.0187192	0.0596059	0.319704	0.285222	-0.188177	0.286207	0.430542	-0.01133	0.110837	0.10197	0.0748768	0.0600985	0.336453	0.285714	0.200985	0.0586207	0.169951	-0.140394	0.229064	-0.0960591	-0.0660099	0.217241	0.0694581	0.307882	0.1867	-0.149261	0.101478	0.270443	-0.0655172	0.309852	0.0527094	0.191626	-0.0408867	0.161084	-0.102463	0.248276	0.229557	0.00394089
1158_lincRNA:chr2:77152807	0.314286	0.232512	0.413793	0.327586	0.245813	0.208374	0.144335	0.327586	0.0295567	0.00591133	0.308374	0.0541872	0.091133	0.266502	0.374384	0.0832512	0.329064	0.274877	0.375369	0.0522167	0.170936	0.475369	0.115271	0.370443	0.341872	0.410837	0.23399	0.39064	0.0418719	0.362069	-0.00394089	0.112315	0.410837	0.237931	0.466502	0.310837	-0.188177	0.111823	0.315764	0.0226601	0.404926	0.127586	0.174877	-0.0310345	0.362562	0.153202	0.301478	0.333498	-0.00788177
1157_lincRNA:chr2:75496518	-0.0334975	0.200493	-0.0517241	-0.170443	0.224138	-0.0724138	0.0719212	0.185714	-0.0871921	0.238424	-0.161576	-0.0256158	-0.1867	-0.0738916	-0.0827586	0.0541872	0.356158	0.130542	-0.0660099	0.00295567	-0.0807882	0.142365	-0.0147783	0.12266	0.0970443	-0.0802956	-0.008867	0.230542	0.00492611	0.055665	-0.278325	0.161576	-0.136453	-0.044335	0.0280788	0.273892	-0.207389	-0.0704433	0.0344828	-0.11133	0.0630542	0.177833	-0.0970443	-0.124631	0.254187	0.0610837	-0.107389	-0.000985222	-0.00591133
1244_lincRNA:chr7:37480456	0.265517	0.571429	0.268966	0.258621	0.480296	0.350246	0.368966	0.404433	0.33202	0.497537	0.339901	0.219704	0.185714	0.461576	0.323153	0.462069	0.437438	0.283744	0.340394	0.224631	0.350246	0.255172	-0.0714286	0.106897	0.283251	0.194089	0.134483	0.436453	0.175369	0.312315	0.0660099	0.171921	0.252709	0.457635	0.312808	0.370443	0.296059	0.259606	0.251724	0.14335	0.472414	0.181281	0.0339901	0.0221675	0.462562	0.317241	-0.01133	0.210345	0.231527
934_lincRNA:chr1:162965309	0.340887	0.35665	-0.246798	-0.053202	-0.000985222	0.110837	0.324631	-0.0596059	0.354187	0.178818	0.0344828	0.490148	-0.0364532	-0.0665025	-0.12266	0.141872	0.121182	0.079803	0.185222	0.211823	0.21133	0.286207	0.0699507	0.33202	0.0827586	0.176355	0.0778325	0.109852	0.382759	0.139901	0.0866995	0.32266	0.118227	0.159606	0.0763547	-0.157143	0.162069	-0.00394089	-0.0566502	0.205911	-0.0487685	0.0615764	-0.0275862	-0.00738916	0.196059	0.260591	-0.354187	-0.170443	0.27734
1226_lincRNA:chr6:23105525	0.227094	0.447783	0.115764	0.255665	0.381773	0.121675	0.270936	0.32266	0.180296	0.308867	0.464039	0.217734	0.266502	0.54335	0.203448	0.273892	0.438424	0.26798	0.42266	0.0980296	0.361576	0.350739	0.0586207	0.383251	0.245813	0.425616	0.0665025	0.307882	0.250739	0.263054	0.0275862	0.220197	0.274877	0.296552	0.407882	0.359606	0.231034	0.221675	0.440887	0.128571	0.37931	0.411823	0.251232	0.144335	0.328571	0.407882	0.202463	0.290148	0.219212
1265_lincRNA:chr8:67349275	0.275862	0.168966	0.210837	0.298522	0.319704	0.10936	0.196059	0.276355	0.0423645	0.202956	0.341379	0.113793	0.249261	0.413793	0.137931	0.201478	0.125616	0.203448	0.296552	0.0295567	0.408867	0.303941	0.0477833	0.330542	0.0206897	0.228571	0.0221675	0.117241	0.139409	0.0931034	0.0123153	0.150246	0.210345	0.231527	0.327586	0.312315	0.103448	0.276355	0.366502	0.0236453	0.510837	0.522167	0.292118	0.205911	0.196059	0.294581	0.0743842	0.146305	0.173892
1133_lincRNA:chr18:79286360	0.0837438	0.3133	0.044335	0.0960591	0.428571	0.26601	0.23399	0.00394089	0.302956	0.329557	0.376847	0.360591	0.182759	0.380296	0.0541872	0.4133	0.0226601	0.0773399	0.300493	0.284729	0.360591	0.262562	0.263054	0.0837438	-0.0147783	0.404926	-0.116749	-0.0512315	0.40197	0.160591	0.253202	0.372414	0.135468	0.151232	0.408374	0.263054	0.227094	0.304926	0.238424	0.325616	0.414286	0.455172	0.426108	0.0758621	0.0724138	0.274877	-0.116749	0.0374384	0.22266
958_lincRNA:chr1:64686823	0.203448	0.308867	-0.115764	0.107389	0.258128	0.0896552	0.258621	0.0615764	0.158128	0.337931	0.224138	0.22266	0.171921	0.136946	0.0472906	0.169951	0.0221675	0.130542	0.133005	0.0330049	0.369458	-0.0413793	0.0221675	0.160099	-0.0330049	0.0778325	-0.107882	-0.0285714	0.0315271	0.157635	-0.0216749	-0.0162562	0.237438	0.205419	0.0748768	0.0463054	0.0320197	0.140394	0.160099	-0.0399015	0.428079	0.250739	0.0901478	-0.0344828	0.01133	0.108867	-0.0852217	-0.0211823	0.268473
1074_lincRNA:chr16:4585697	0.371921	0.446305	0.508374	0.355172	0.159113	0.521182	0.562069	0.457635	0.484236	0.651724	0.558621	0.495567	0.39064	0.538916	0.296059	0.225616	0.352709	0.383744	0.328079	0.49064	0.228571	0.227094	0.0162562	0.00197044	0.290148	0.430542	0.355172	0.381773	0.317241	0.382266	0.399015	0.100985	0.310345	0.37734	0.478818	0.169951	0.276847	0.340887	0.66798	0.471921	0.576355	-0.0916256	0.331527	0.414778	0.269951	0.368966	0.344828	0.329064	0.476355
1125_lincRNA:chr18:5567150	0.49064	0.496059	0.152709	0.182266	0.420197	0.338424	0.308867	0.157635	0.278325	0.388177	0.575369	0.33399	0.107882	0.535468	0.237438	0.35665	0.205419	0.153695	0.419212	0.121182	0.467488	0.281281	0.0802956	0.225616	0.12069	0.435468	-0.0137931	0.123645	0.195567	0.216749	0.133498	0.137438	0.285714	0.277833	0.434483	0.233005	0.3867	0.316749	0.348768	0.150246	0.418227	0.374877	0.283251	0.127094	0.178818	0.347783	0.196059	0.091133	0.310837
1075_lincRNA:chr16:4592919	0.394581	0.663054	0.204926	0.1867	0.519704	0.336946	0.38867	0.196059	0.297537	0.533005	0.472906	0.305419	0.195074	0.475369	0.269951	0.430049	0.262562	0.202463	0.513793	0.269458	0.383251	0.115271	0.20197	0.116256	0.136453	0.312808	0.0492611	0.204433	0.3133	0.305419	0.261084	0.240394	0.385714	0.392611	0.228571	0.283744	0.246305	0.275369	0.33202	0.256158	0.576355	0.318227	0.158128	0.106897	0.460099	0.389655	0.0881773	0.0926108	0.326601
1072_lincRNA:chr16:4585697	0.435961	0.674877	0.315764	0.231034	0.56601	0.353695	0.400493	0.281281	0.328571	0.553202	0.59064	0.310837	0.215764	0.607882	0.344828	0.425616	0.292118	0.226108	0.572906	0.317241	0.415764	0.187685	0.14335	0.123153	0.192118	0.393596	0.152217	0.268966	0.268966	0.355172	0.299507	0.160099	0.478818	0.420197	0.321675	0.334975	0.30936	0.35468	0.38867	0.279803	0.615271	0.27931	0.144828	0.144335	0.474384	0.476847	0.170936	0.148276	0.341872
1071_lincRNA:chr16:4585697	0.345813	0.534975	0.260591	0.110345	0.49064	0.218227	0.251232	0.234975	0.158621	0.428571	0.482266	0.138916	0.190148	0.507882	0.234975	0.312315	0.225616	0.159113	0.439901	0.172906	0.321675	0.0665025	0.0783251	0.0817734	0.125123	0.312808	0.0748768	0.162562	0.229557	0.194581	0.142857	0.114286	0.333498	0.273399	0.12069	0.354187	0.152709	0.189655	0.257635	0.169458	0.481773	0.271429	-0.0689655	0.206897	0.408374	0.419212	0.171921	0.117734	0.214778
1076_lincRNA:chr16:4592919	0.398522	0.495567	0.252709	0.155172	0.510837	0.276355	0.336946	0.24335	0.217734	0.50936	0.503941	0.20197	0.24532	0.573399	0.229064	0.294581	0.272906	0.187685	0.352709	0.204926	0.33202	0.134975	0.0837438	0.0788177	0.119212	0.331034	0.137438	0.200985	0.248768	0.179803	0.183251	0.107389	0.291626	0.264039	0.197537	0.360099	0.203448	0.183744	0.320197	0.243842	0.481773	0.216749	0.0167488	0.275862	0.39803	0.522167	0.218227	0.141379	0.333498
956_lincRNA:chr1:64686823	0.252709	0.166502	0.00492611	0.0182266	0.0827586	0.017734	0.238424	0.15468	0.11133	0.291626	0.259606	0.242365	-0.0206897	0.223153	0.062069	-0.183251	0.284236	0.149261	-0.00541872	0.0251232	0.128079	0.21133	-0.0359606	0.248768	0.0901478	0.044335	-0.0167488	0.195074	-0.0729064	0.176847	-0.118227	0.0206897	0.164532	0.0684729	0.271429	0.08867	-0.0463054	0.125616	0.231527	-0.123645	0.214286	0.175862	0.104433	0.017734	0.0507389	-0.0147783	0.0517241	0.0719212	0.17931
957_lincRNA:chr1:64686823	0.248768	0.185714	0.01133	-0.0044335	0.0152709	0.0635468	0.163547	0.114286	0.140887	0.321182	0.178325	0.234975	-0.0453202	0.179803	-0.037931	-0.241379	0.286207	0.138424	0.000492611	0.0541872	-0.0285714	0.230542	0.0216749	0.3	0.123153	0.185714	-0.12069	0.138424	-0.070936	0.0866995	-0.10197	-0.0147783	0.00837438	0.008867	0.330542	-0.0103448	-0.171921	0.1867	0.191133	-0.102463	0.128571	0.230049	0.139901	-0.0985222	-0.026601	-0.070936	0.0788177	0.0640394	0.139409
1216_lincRNA:chr6:108157117	0.0551724	0.149754	-0.0369458	0.0211823	0.152709	0.300493	0.27931	0.01133	0.283251	0.473399	0.191626	0.344828	0.134483	0.163547	0.0408867	0.19064	0.0724138	0.296552	-0.0389163	0.372414	0.116749	0.00591133	0.00738916	0.000492611	0.179803	0.278325	0.00788177	-0.0280788	0.202463	0.19803	0.0536946	0.0926108	-0.0566502	0.0596059	0.251724	0.0241379	0.126108	0.232512	0.213793	0.172906	0.265025	-0.00591133	0.073399	0.00197044	-0.0408867	0.0492611	0.0374384	0.0438424	0.200985
931_lincRNA:chr1:137482591	0.123645	0.0807882	0.055665	-0.0137931	0.212808	0.0472906	0.0330049	0.210345	-0.0344828	0.266995	0.105911	-0.0044335	0.0527094	0.119212	-0.00295567	-0.138916	0.221675	0.187192	-0.115764	0.000492611	-0.0418719	0.172414	-0.0394089	0.156158	0.120197	0.251724	0.0172414	0.10197	-0.0630542	0.0650246	-0.228571	-0.115764	-0.0596059	-0.114778	0.165517	0.271921	-0.364532	0.0270936	0.179803	-0.107882	0.143842	0.0108374	-0.136453	-0.0137931	0.0655172	0.15665	0.225616	0.108867	0.0428571
973_lincRNA:chr10:6081900	0.299507	0.137438	-0.00246305	0.0167488	0.174877	-0.079803	0.0315271	0.12266	-0.0423645	0.0211823	0.213793	0.0596059	-0.0906404	0.106897	0.0551724	-0.0635468	0.0862069	0.196552	0.142365	-0.00985222	0.131034	0.291133	0.113793	0.296059	0.126601	0.218719	-0.107882	0.0463054	0.0251232	0.0438424	-0.143842	0.13202	0.12069	-0.0339901	0.219704	0.30197	-0.044335	0.141379	0.155665	-0.176847	0.168473	0.292118	0.0758621	-0.119704	0.0817734	0.0458128	0.0536946	0.0325123	0.00689655
1174_lincRNA:chr3:65729664	0.127094	0.264532	0.237438	-0.0325123	0.220197	0.308867	0.21133	0.235468	0.191133	0.411823	0.136453	0.195074	-0.01133	0.192611	-0.0719212	0.139901	0.248768	0.22069	0.106404	0.281773	0.0285714	0.149261	0.119212	0.115764	0.0793103	0.237931	-0.0980296	0.0758621	0.360591	0.0192118	0.0719212	0.349261	-0.192611	-0.0251232	0.214286	0.376355	-0.0285714	0.165025	0.312808	0.242365	0.250739	0.373892	0.10936	0.296059	0.158128	-0.0280788	0.0921182	0.0694581	0.115764
1195_lincRNA:chr4:44181997	0.070936	0.30936	0.0280788	0.173399	0.241872	0.0812808	0.0793103	0.110345	0.124631	0.41133	0.285714	0.113793	0.205419	0.331527	-0.0423645	0.165025	0.15468	0.119212	0.311823	0.0975369	0.1867	0.115764	0.0133005	0.138424	0.079803	0.27734	-0.155172	-0.0221675	0.173892	0.173892	-0.00738916	0.0931034	0.0980296	0.0871921	0.194089	0.238424	0.0310345	0.200985	0.190148	0.0251232	0.34532	0.511823	0	0.0950739	0.0832512	0.100493	0.0364532	0.141379	0.0384236
933_lincRNA:chr1:162965309	0.0876847	0.340394	-0.170443	0.0857143	0.0788177	0.117241	0.346798	0.0802956	0.283251	0.250739	0.160099	0.457635	0.155172	0.113793	0	0.248768	0.272906	0.248768	0.190148	0.221675	0.283251	0.360591	0.105911	0.335468	0.237931	0.31133	0.0517241	0.185714	0.362562	0.351232	-0.0123153	0.364532	0.155172	0.199015	0.273892	-0.00591133	0.196059	0.0748768	0.130049	0.193596	0.0448276	0.202463	0.144335	0.0950739	0.17931	0.225616	-0.144335	0.139901	0.195567
1092_lincRNA:chr17:35080914	0.0635468	0.112315	0.0192118	-0.0300493	0.119704	0.200985	0.294089	0.166502	0.212315	-0.0842365	-0.0866995	0.315271	0.00492611	0.0694581	-0.020197	-0.00246305	0.334483	0.26798	-0.0408867	0.142365	0.212315	0.276847	0.130542	0.514286	0.275862	0.174384	0.180296	0.186207	0.30197	0.131527	-0.0275862	0.367488	0.0487685	0.0487685	0.109852	0.0295567	-0.102956	-0.1	0.0226601	0.203448	-0.0591133	0.0497537	0.0300493	0.141872	0.233498	0.200985	-0.0571429	0.180296	0.266502
1165_lincRNA:chr3:36280098	0.191626	0.131034	-0.161084	-0.159113	-0.00689655	0.158621	0.0152709	-0.29803	0.157143	0.221182	0.062069	0.324631	-0.123153	-0.134975	-0.150246	0.0334975	-0.237931	-0.0635468	-0.0344828	0.121675	0.0315271	0.00837438	0.020197	0.0128079	-0.0945813	0.318719	-0.242857	-0.315271	0.073399	0.0866995	-0.00591133	0.0423645	0.0280788	-0.064532	0.0965517	-0.147291	-0.132512	-0.0995074	-0.137438	0.0837438	0.108374	0.0325123	0.0802956	-0.17734	-0.155665	-0.0103448	-0.209852	-0.268473	0.0374384
1145_lincRNA:chr2:22753100	0.194581	0.391133	-0.0724138	-0.0783251	0.349261	0.31133	0.339901	-0.0985222	0.345813	0.0699507	0.225123	0.524138	-0.0827586	0.134975	0.0418719	0.529557	0.055665	0.00738916	0.318719	0.355172	0.372414	0.416256	0.25468	0.291133	0.0758621	0.337931	0.247291	0.0359606	0.52069	0.154187	0.265025	0.542857	0.145813	0.172906	0.259606	0.100493	0.45665	0.159606	0.10936	0.426601	0.0827586	0.325616	0.192118	0.207882	0.167488	0.486207	0.0152709	-0.0374384	0.396059
1290_lincRNA:chrX:165758353	0.536453	0.574384	0.302463	0.438916	0.444828	0.44335	0.494581	0.331527	0.430542	0.1	0.394089	0.500985	0.135961	0.376355	0.468966	0.466502	0.27931	0.37931	0.598522	0.373399	0.527094	0.696552	0.336946	0.625616	0.343842	0.540394	0.308867	0.415271	0.340394	0.470443	0.382759	0.416749	0.567488	0.551724	0.626108	0.338424	0.373399	0.438424	0.439409	0.363547	0.45468	0.334975	0.540394	0.0137931	0.542857	0.459113	0.148276	0.241872	0.392118
1183_lincRNA:chr4:128727331	0.252709	0.350246	0.197537	0.137438	0.320197	0.278325	0.399015	0.368966	0.324138	0.119212	0.49803	0.446305	0.135468	0.403448	0.325616	0.172414	0.397537	0.280788	0.265025	0.266502	0.407389	0.610345	0.139409	0.431527	0.363547	0.537931	0.443842	0.455665	0.250739	0.491133	0.112315	0.175369	0.452709	0.191626	0.499507	0.146798	0.136946	0.278818	0.365517	0.259113	0.0847291	-0.128571	0.0729064	0.277833	0.263547	0.487685	0.376355	0.318719	0.337438
1289_lincRNA:chrX:165758353	0.204926	0.508867	0.175369	-0.0428571	0.117734	0.183251	0.20936	0.384729	0.255665	0.13202	0.202956	0.293596	-0.181281	0.103941	0.275369	0.280296	0.289163	0.224138	0.340887	0.196059	0.229064	0.246305	-0.0669951	0.3133	0.319704	0.294581	0.178325	0.389655	0.0571429	0.37734	0.0768473	0.0669951	0.291133	0.217734	0.228571	0.157143	0.165517	0.347783	0.229557	0.0778325	0.125123	-0.0448276	-0.0842365	-0.0763547	0.314286	0.131527	0.193103	0.123645	0.199015
1224_lincRNA:chr6:134879009	0.118719	0.203448	0.107389	-0.203941	0.0689655	0.167488	-0.055665	0.0916256	0.164532	0.0482759	-0.0133005	0.0655172	-0.242857	-0.131527	0.10197	-0.203941	0.112315	0.0605911	-0.0817734	0.130049	-0.307882	0.0945813	0.0931034	0.0906404	0.0305419	0.0852217	-0.144828	0.0581281	-0.132512	-0.0536946	-0.0211823	-0.0527094	-0.131527	-0.0413793	0.0507389	0.108374	-0.215271	0.149754	-0.00147783	-0.120197	-0.064532	-0.0458128	-0.0438424	-0.348768	0.0108374	-0.12069	0.0896552	-0.0990148	0.0610837
1185_lincRNA:chr4:131903928	0.34532	0.544335	0.30197	0.216256	0.201478	0.38867	0.407882	0.4	0.392118	0.261084	0.0891626	0.380788	0.130049	0.159113	0.239409	0.172414	0.372906	0.361576	0.300493	0.39803	0.0704433	0.402956	0.0931034	0.412315	0.325123	0.27931	0.305911	0.341872	0.238916	0.275862	0.202956	0.231527	0.168966	0.418227	0.257635	0.337931	0.124138	0.236453	0.315271	0.267488	0.208867	0.214286	0.105419	0.079803	0.494089	0.345813	0.1	0.223645	0.307882
1221_lincRNA:chr6:128397450	0.234975	0.439901	0.337438	0.0788177	0.162562	0.373399	0.300493	0.397537	0.240887	0.137931	-0.00295567	0.0876847	-0.0536946	0.0807882	0.242857	0.046798	0.407389	0.34532	0.0842365	0.157635	-0.0157635	0.0502463	0.225616	0.316256	0.2133	0.0901478	-0.0448276	0.307882	0.00837438	0.0423645	0.150739	0.0955665	-0.00837438	0.225123	0.0566502	0.19064	0.103941	0.134483	0.253202	0.158621	0.0399015	0.12069	0.219704	0.0985222	0.274877	-0.0640394	0.365517	0.216256	0.329557
1217_lincRNA:chr6:115468025	0.153202	0.505419	0.135468	0.0551724	0.101478	0.297537	0.208374	0.281773	0.45665	0.255665	0.266502	0.357143	0.0428571	0.170443	0.324631	0.0714286	0.357143	0.229064	0.17734	0.311823	-0.0783251	0.237438	0.00837438	0.183744	0.289163	0.318719	0.0187192	0.343842	0.115764	0.280296	0.180788	0.124631	0.125123	0.291133	0.306404	0.309852	0.0847291	0.291626	0.318227	0.118719	0.174877	-0.0679803	0.0704433	-0.23399	0.264532	0.046798	0.181773	0.180296	0.216749
1095_lincRNA:chr17:64063362	0.337931	0.518227	0.141872	-0.0724138	0.19064	0.358621	0.296552	0.237931	0.480788	0.18867	0.317734	0.451232	-0.196552	0.160099	0.291133	0.141872	0.270936	0.199507	0.194581	0.322167	0.139409	0.32266	0.153695	0.303448	0.33202	0.405419	0.0881773	0.353695	0.150246	0.267488	0.269951	0.16798	0.23202	0.125616	0.348276	0.192611	0.0807882	0.403448	0.229557	0.189163	0.154187	-0.127586	-0.0334975	-0.145813	0.186207	0.053202	0.337931	0.140394	0.409852
1294_lincRNA:chrX:165792277	0.30936	0.464532	0.158621	0.0536946	0.13202	0.491626	0.4133	0.157635	0.617241	0.162562	0.330542	0.639901	-0.0522167	0.139901	0.324631	0.25468	0.112808	0.258128	0.314286	0.534975	0.256158	0.369951	0.229064	0.3867	0.265025	0.449261	0.197044	0.242365	0.314286	0.386207	0.451724	0.263054	0.321675	0.26601	0.400493	0.0157635	0.272906	0.526108	0.278325	0.367488	0.199015	-0.0339901	0.162069	-0.0285714	0.172906	0.115271	0.197044	0.0793103	0.464039
1291_lincRNA:chrX:165792277	0.36798	0.575369	0.196552	-0.0108374	0.213793	0.4133	0.328571	0.235468	0.524138	0.265517	0.449754	0.557143	-0.13202	0.209852	0.331034	0.274384	0.177833	0.166502	0.392118	0.433005	0.238424	0.367488	0.127094	0.246798	0.272906	0.458621	0.181773	0.320197	0.242365	0.392611	0.342365	0.195567	0.352709	0.247291	0.436946	0.130049	0.194089	0.548768	0.33202	0.240887	0.276355	-0.0763547	0.0482759	-0.1	0.213793	0.135468	0.230049	0.0502463	0.352217
1292_lincRNA:chrX:165792277	0.296059	0.576847	0.208374	-0.0965517	0.212808	0.371429	0.273399	0.270936	0.498522	0.244335	0.395567	0.484729	-0.20936	0.163054	0.302463	0.239409	0.238916	0.132512	0.334975	0.381281	0.152217	0.357635	0.133005	0.183251	0.275369	0.446798	0.155172	0.372414	0.188177	0.362562	0.316749	0.150739	0.302463	0.145813	0.406404	0.15665	0.115764	0.482266	0.279803	0.236946	0.197044	-0.163054	0.0103448	-0.147783	0.190148	0.122167	0.261084	0.0719212	0.356158
1295_lincRNA:chrX:165792277	0.358621	0.561084	0.175862	-0.0251232	0.192611	0.368966	0.268473	0.230049	0.493103	0.243842	0.431527	0.514778	-0.176355	0.194089	0.290148	0.254187	0.189655	0.133005	0.391626	0.370936	0.220197	0.380788	0.0876847	0.229064	0.301478	0.46601	0.165025	0.327094	0.200493	0.379803	0.28867	0.15665	0.341872	0.193103	0.440394	0.108374	0.148276	0.519704	0.27734	0.186207	0.245813	-0.103448	-0.0118227	-0.163547	0.175862	0.119212	0.223645	0.0600985	0.315271
1293_lincRNA:chrX:165792277	0.367488	0.567488	0.223153	0.0596059	0.218719	0.397537	0.342365	0.262562	0.498522	0.287685	0.464532	0.541872	-0.102463	0.255172	0.324631	0.32266	0.186207	0.200985	0.451724	0.452217	0.273399	0.391133	0.0970443	0.259113	0.331034	0.460591	0.25468	0.33399	0.226108	0.406404	0.332512	0.173892	0.37734	0.277833	0.470936	0.0960591	0.271921	0.600493	0.361084	0.226601	0.317241	-0.0231527	0.0512315	-0.0783251	0.200985	0.182759	0.270936	0.10197	0.359606
1228_lincRNA:chr6:31267612	0.328571	0.501478	0.0285714	0.101478	0.0655172	0.141872	0.0753695	-0.00591133	0.22069	0.307882	0.236946	0.183251	0.0472906	0.164532	0.0374384	-0.0581281	0.0768473	0.0315271	0.353695	0.0472906	0.0315271	0.00935961	0.133498	0.137438	0.00541872	0.242365	-0.334483	-0.108374	0.0270936	0.196059	0.130049	-0.020197	0.211823	0.169951	0.0773399	0.114286	0.0330049	0.10197	0.0527094	0.0142857	0.122167	0.402463	0.105419	-0.0812808	0.131527	-0.0901478	-0.0502463	-0.0123153	0.01133
1099_lincRNA:chr17:74595885	0.0738916	0.133498	-0.0275862	0.128079	0.0665025	0.0133005	0.0349754	0.0773399	-0.0492611	-0.2133	-0.0231527	-0.112808	0.0738916	0.0600985	0.172414	0.200493	0.207389	0.229557	0.294089	-0.144828	0.246305	0.0433498	-0.0221675	0.423153	0.143842	0.119212	-0.0916256	0.0862069	0.142365	0.144828	-0.152709	0.141872	0.0916256	0.179803	-0.00837438	0.190148	0.161084	-0.134975	-0.035468	-0.0231527	-0.0206897	0.372414	0.0044335	0.0142857	0.2867	-0.044335	-0.130049	0.116256	-0.162069
1273_lincRNA:chr9:43921700	0.28867	0.258621	0.485714	0.181281	0.188177	0.359113	0.251724	0.490148	0.418719	0.0783251	0.430542	0.299507	0.0660099	0.49064	0.271921	0.0344828	0.341872	0.373892	0.23399	0.3	0.289655	0.465025	0.0197044	0.369951	0.350739	0.495074	0.0852217	0.358621	0.243842	0.248276	0.1867	0.217734	0.282266	0.151724	0.410837	0.296059	0.224631	0.237438	0.227094	0.278818	0.109852	-0.00935961	0.116256	0.274877	0.244828	0.145813	0.148768	0.280296	0.197044
1275_lincRNA:chr9:43926204	0.260099	0.237931	0.49803	0.218719	0.0906404	0.291133	0.163054	0.509852	0.318227	0.0128079	0.286207	0.195567	0.000492611	0.346798	0.259606	0.0172414	0.351724	0.387685	0.275862	0.233498	0.176355	0.475862	-0.0147783	0.396059	0.378325	0.443842	0.0674877	0.380296	0.134975	0.251232	0.107389	0.162562	0.239901	0.161576	0.416256	0.280296	0.148276	0.22069	0.212315	0.172414	0.104926	0.0492611	0.161084	0.10936	0.258128	0.0512315	0.109852	0.283251	0.0817734
1272_lincRNA:chr9:43921700	0.283251	0.343842	0.486207	0.17931	0.113793	0.266995	0.231527	0.618719	0.282266	0.117241	0.422167	0.167488	0.102463	0.447291	0.365517	-0.00738916	0.49803	0.4	0.252709	0.131527	0.208867	0.366502	-0.0463054	0.271921	0.400493	0.362069	0.0625616	0.510837	0.15468	0.31133	0.0349754	0.145813	0.257635	0.204433	0.351724	0.400985	0.0970443	0.211823	0.331527	0.1	0.123153	-0.0679803	0.0182266	0.219212	0.369458	0.0295567	0.202956	0.368966	0.0635468
1274_lincRNA:chr9:43921700	0.293596	0.246305	0.471429	0.150739	0.185222	0.406404	0.181773	0.393596	0.427586	0.0945813	0.410837	0.295567	-0.00246305	0.454187	0.247291	0.0724138	0.288177	0.302463	0.225616	0.278325	0.240394	0.482266	-0.00591133	0.330049	0.294581	0.547783	0.0157635	0.286207	0.176355	0.218719	0.167488	0.153202	0.222167	0.12266	0.465025	0.215764	0.242857	0.221182	0.147783	0.26798	0.091133	0.0231527	0.184729	0.158621	0.151724	0.146798	0.115271	0.204926	0.179803
1016_lincRNA:chr13:21264306	0.0679803	0.218227	0.303448	0.110837	0.258621	0.277833	0.106897	0.0275862	0.294581	0.23202	0.0364532	0.0862069	-0.129064	0.161084	0.171429	0.280296	-0.00591133	0.0684729	0.177833	0.37931	-0.0581281	0.155172	0.163054	-0.0926108	0.00640394	0.064532	-0.0477833	0.0684729	0.0275862	0.046798	0.420197	0.136946	0.0640394	0.138424	0.199015	0.281773	0.371921	0.240887	-0.0236453	0.30936	0.255665	0.275862	0.290148	-0.110837	0.169458	0.0295567	-0.0389163	0.00147783	0.194089
1258_lincRNA:chr8:123901815	0.108867	0.0921182	-0.00935961	0.0339901	0.25468	0.116749	0.127094	-0.0453202	0.170936	0.335961	-0.0187192	0.142857	-0.252709	0.0689655	-0.082266	0.14532	0.0497537	0.0970443	0.000492611	0.19064	0.146305	0.157143	0.0881773	0.0507389	0.0246305	-0.0384236	-0.146305	0.0423645	0.0172414	0.112808	0.08867	0.185714	0.0832512	-0.0788177	0.15665	0.0773399	0.112808	0.108867	-0.109852	0.0605911	0.277833	0.218227	0.0876847	-0.138424	0.0610837	-0.0995074	-0.178325	-0.10197	0.18867
1140_lincRNA:chr2:156654675	0.196059	0.551232	0.0566502	-0.035468	0.448276	0.216256	0.315271	0.141872	0.153695	0.548276	0.182266	0.194089	-0.000492611	0.129557	0.121675	0.458128	0.145813	0.134975	0.146305	0.240887	0.202463	0.194581	0.238424	-0.104926	0.0133005	0.117241	-0.14532	0.172414	0.184236	0.204926	0.0339901	0.268473	0.0536946	0.236946	0.143842	0.302956	0.218227	0.224138	0.0472906	0.155172	0.16601	0.287192	0.0714286	0.12069	0.309852	0.128571	-0.105911	-0.0463054	0.0817734
980_lincRNA:chr10:94133769	0.10936	0.515764	0.178325	-0.0566502	0.571429	0.203448	0.260099	0.226108	0.141872	0.423153	0.26798	0.109852	-0.0536946	0.206404	0.258128	0.612808	0.237438	0.189163	0.32069	0.317734	0.21133	0.272414	0.225123	-0.146305	0.199015	0.33202	0.131527	0.34532	0.32069	0.328571	0.156158	0.304926	0.179803	0.108374	0.275862	0.571429	0.161576	0.2133	0.168473	0.319704	0.317734	0.0689655	-0.0270936	0.0458128	0.443842	0.292611	0.0635468	0.102956	0.0812808
1172_lincRNA:chr3:60292527	0.202956	0.396552	0.220197	0.153695	0.292118	0.281773	0.235468	0.0926108	0.185714	0.053202	0.147291	0.232512	0.0788177	0.112315	0.402956	0.180296	0.126108	0.277833	0.275862	0.283251	0.0753695	0.246798	0.359606	0.33399	0.173892	0.30197	-0.0743842	0.131527	0.110345	0.284236	0.182759	0.296059	0.276847	0.42266	0.329064	0.306897	-0.008867	0.229557	0.200985	0.139409	0.330049	0.340887	0.449754	-0.236946	0.391626	0.00147783	-0.017734	0.112808	0.0211823
1182_lincRNA:chr4:126710640	0.357143	0.2	0.350739	0.29064	0.1133	0.414778	0.512808	0.336946	0.404926	0.240394	0.164039	0.39803	0.155172	0.326601	0.0714286	0.055665	0.337931	0.487192	0.252217	0.448768	0.2867	0.317241	0.205419	0.516749	0.408374	0.284236	0.259113	0.317241	0.426601	0.155172	0.276355	0.36798	0.159113	0.218227	0.356158	-0.0334975	0.0807882	0.333498	0.312315	0.350739	0.320197	0.16601	0.162562	0.29064	0.255172	0.0571429	0.0773399	0.259113	0.371921
1005_lincRNA:chr11:69106907	0.318227	0.325123	0.370443	0.2133	0.168966	0.375862	0.333498	0.282759	0.265025	0.241872	0.195567	0.360591	0.0330049	0.235961	0.150739	0.112808	0.230049	0.27734	0.27931	0.341379	0.102463	0.283744	0.18867	0.365517	0.205911	0.241872	0.141379	0.187192	0.177833	0.0921182	0.238424	0.288177	0.114286	0.308374	0.418719	0.138424	0.0768473	0.384236	0.500985	0.189655	0.484236	0.36798	0.486207	0.0399015	0.196552	0.116749	0.231034	0.159113	0.341379
954_lincRNA:chr1:63163023	0.599015	0.42266	0.263054	0.197044	0.0955665	0.127586	0.318719	0.296059	0.116749	0.155172	0.241379	0.255665	-0.0842365	0.258128	0.0827586	-0.0852217	0.357143	0.234483	0.385714	0.0374384	0.225123	0.326601	0.12266	0.504926	0.291626	0.207882	0.121675	0.287192	0.0502463	0.15468	0.0512315	0.159113	0.357143	0.234483	0.293596	0.0679803	0.0147783	0.127586	0.303448	0.00689655	0.294581	0.320197	0.22069	0.0748768	0.297537	0.130049	0.181773	0.171429	0.265025
1238_lincRNA:chr7:134595900	0.357143	0.231034	0.434975	0.328571	0.160099	0.236946	0.37734	0.452709	0.115764	0.140394	0.267488	0.191626	0.0788177	0.38867	0.34335	0.0344828	0.384729	0.534483	0.190148	0.224631	0.276355	0.41133	0.190148	0.523645	0.49803	0.407882	0.153695	0.45468	-0.0320197	0.320197	0.0546798	0.104926	0.360099	0.304433	0.494581	0.0330049	0.103941	0.324631	0.322167	0.11133	0.204926	0.055665	0.345813	0.142857	0.304926	0.0433498	0.374384	0.386207	0.159113
1232_lincRNA:chr6:82573600	0.413793	0.173892	-0.0940887	0.364532	0.0349754	0.199015	0.337931	0.01133	0.253202	0.00788177	0.241379	0.399015	0.151724	0.0763547	0.293596	0.0610837	-0.0339901	0.319212	0.0630542	0.115271	0.365025	0.335961	0.167488	0.406897	0.247783	0.25468	-0.0108374	0.0724138	-0.0827586	0.283251	0.0453202	0.046798	0.364532	0.378325	0.410837	-0.133498	0.272906	0.265025	0.170443	-0.0689655	0.176355	0.0453202	0.436946	-0.214286	-0.0433498	-0.0103448	0.0714286	0.127586	0.235961
1134_lincRNA:chr18:84735774	0.313793	-0.00837438	0.142857	0.359606	0.0773399	0.157635	0.218227	0.0862069	0.103941	0.287192	0.176847	0.113793	0.114286	0.323153	0.186207	-0.0280788	0.0384236	0.290148	-0.0448276	0.0896552	0.23202	0.206404	0.0394089	0.251232	0.110837	0.183744	-0.104926	0.0852217	-0.245813	0.193103	0.0783251	-0.170936	0.22069	0.165025	0.330542	-0.0635468	0.243842	0.223645	0.0802956	0.0211823	0.182759	0.146305	0.336946	0.0699507	0.0399015	-0.0152709	0.174877	0.127094	0.169458
1036_lincRNA:chr14:21621875	0.300985	0.150246	-0.1867	0.338424	0.0581281	0.117734	0.376847	-0.136946	0.0586207	0.336946	0.0995074	0.264532	0.264532	0.0359606	0.141379	0.223645	-0.0783251	0.400493	0.0748768	0.275862	0.253202	0.149754	0.169458	0.0995074	0.234483	0.0679803	0.0310345	-0.0512315	0.0768473	0.321182	-0.0783251	0.13202	0.182266	0.37931	0.151724	-0.213793	0.43399	0.175369	-0.008867	-0.037931	0.0502463	0.161576	0.152709	0.0256158	0.135468	0.0334975	-0.162069	0.020197	-0.0403941
1127_lincRNA:chr18:6144775	0.293596	0.0497537	-0.225616	-0.175862	0.0438424	0.0950739	0.121675	-0.442857	-0.000492611	0.137931	-0.00788177	0.0591133	-0.173399	-0.215764	-0.0399015	0.176355	-0.306404	-0.10936	-0.110345	0.0369458	0.0300493	-0.0142857	0.217734	-0.118227	-0.213793	-0.0684729	-0.225123	-0.237438	-0.0256158	-0.172414	-0.0182266	0.0128079	-0.151232	-0.0315271	-0.0778325	-0.25665	0.247291	0.000492611	-0.373399	-0.0118227	-0.153695	0.217241	-0.0576355	0.00246305	-0.217734	-0.127094	-0.108374	-0.30197	0.062069
1102_lincRNA:chr17:95255725	0.52069	0.273399	0.237438	-0.0399015	0.311823	0.517734	0.311823	-0.0817734	0.210345	0.164039	0.295074	0.19803	-0.0812808	0.141379	0.365025	0.195074	-0.00246305	0.17931	0.0985222	0.249261	0.137931	0.104433	0.305419	0.114286	-0.0108374	0.223645	-0.0280788	-0.000985222	0.152217	0.0438424	0.183251	0.150246	0.0482759	0.179803	0.158128	0.126108	0.252217	0.153202	0.0689655	0.202463	0.116256	0.149754	0.131034	0.16601	0.172414	0.017734	0.227586	-0.105419	0.195074
1227_lincRNA:chr6:23105525	0.0576355	0.203448	-0.100985	0.148768	0.323645	0.210837	0.466995	0.0640394	0.292611	0.339901	0.305911	0.328079	0.280788	0.213793	0.292118	0.264039	0.119704	0.411823	0.0492611	0.331034	0.44532	0.181773	0.285714	0.22266	0.134975	0.193103	-0.0566502	0.187685	0.188177	0.42266	0.0472906	0.162562	0.292118	0.270936	0.281281	-0.0935961	0.226601	0.347291	0.0729064	0.127094	0.183251	0.0684729	0.173399	0.0586207	0.0955665	-0.0241379	-0.156158	0.0729064	0.172906
1052_lincRNA:chr14:78214602	0.36798	0.170443	0.0147783	0.232512	0.184729	0.30197	0.384236	0.0211823	0.260591	0.306897	0.303448	0.235961	0.140887	0.292611	0.280296	0.0586207	0.152709	0.333005	0.0527094	0.238424	0.244335	0.115271	0.141872	0.180296	0.164532	0.0261084	0.0295567	0.127094	0.044335	0.187685	0.0802956	0.0428571	0.149754	0.261084	0.185714	-0.102463	0.431527	0.299015	0.123645	0.00344828	0.0960591	0.0891626	0.079803	0.106404	0.1	-0.0182266	0.134975	0.0581281	0.236453
1126_lincRNA:chr18:6144775	0.116256	0.111823	-0.0349754	-0.0187192	0.0315271	0.232512	0.25665	-0.0123153	0.268966	0.405419	0.127586	0.323153	-0.0926108	0.0940887	0.0142857	0.0783251	0.0221675	0.0783251	-0.0581281	0.247291	0.0995074	0.0965517	0.0285714	0.0344828	-0.0172414	0.0955665	0.026601	0.0256158	-0.0778325	0.183251	0.168966	-0.13399	-0.000985222	-0.0216749	0.274877	-0.175369	0.236946	0.360591	0.145813	0.139409	0.0536946	0.0389163	0.182759	0.0522167	-0.172906	-0.026601	0.149754	-0.0492611	0.319212
1214_lincRNA:chr5:74487385	0.306897	0.264532	0.0817734	0.220197	0.187192	0.395074	0.597537	0.137931	0.460591	0.318227	0.30936	0.460099	0.27734	0.336453	0.197044	0.0497537	0.350739	0.434975	0.1	0.400493	0.240394	0.263547	0.316256	0.39803	0.227586	0.275862	0.192611	0.224138	0.323645	0.216256	0.300493	0.222167	0.159606	0.206897	0.317734	0.00394089	0.339901	0.19803	0.352709	0.385714	0.160591	0.154187	0.339901	0.315764	0.120197	0.238916	0.25665	0.260099	0.585222
1033_lincRNA:chr13:98270713	0.306897	0.22266	0.335468	0.173399	0.27931	0.460099	0.176847	0.173892	0.312315	0.0463054	0.314286	0.263054	-0.00246305	0.25665	0.241872	0.173399	0.166502	0.337931	0.180788	0.335468	0.121675	0.496552	0.353202	0.239901	0.272906	0.672906	0.0389163	0.14335	0.259606	0.205419	0.24532	0.247291	0.149754	0.0394089	0.445813	0.145813	0.257635	0.115764	0.187192	0.381773	-0.0305419	-0.0945813	0.426108	0.102956	0.143842	0.28867	0.33202	0.158621	0.212315
1057_lincRNA:chr15:32167516	0.271429	0.137438	0.162562	-0.179803	0.151724	0.499507	0.174384	-0.164039	0.546798	0.0719212	0.237931	0.542365	-0.233498	0.0950739	-0.151724	-0.0044335	0	-0.104926	0.0325123	0.350739	0.0364532	0.358621	0.361084	0.140887	-0.125123	0.434483	-0.118227	-0.0955665	0.494581	-0.111823	0.442857	0.492611	-0.026601	-0.202956	0.307882	-0.0541872	0.0187192	-0.0463054	0.0384236	0.532512	0.0931034	0.0192118	0.413793	0.118227	-0.148768	0.150246	-0.0206897	-0.185222	0.497537
1058_lincRNA:chr15:32167516	0.314286	0.182759	0.241379	-0.0817734	0.162562	0.515764	0.270936	-0.0630542	0.508867	0.17734	0.371921	0.510837	-0.136453	0.230542	-0.0236453	0.0364532	0.108374	0.0931034	0.121182	0.421675	0.0940887	0.330542	0.37734	0.163054	0.0453202	0.536946	-0.055665	0.0137931	0.507389	0.0349754	0.427586	0.454187	0.0660099	-0.139409	0.370443	-0.0546798	0.132512	0.0344828	0.164532	0.550246	0.11133	-0.0339901	0.389655	0.244828	-0.0630542	0.113793	0.158621	-0.0497537	0.440887
1082_lincRNA:chr17:15111725	0.19064	0.196059	0.187192	0.183744	0.274877	0.206404	0.13202	0.203941	0.174384	0.323153	0.106404	0.0724138	0.247291	0.373399	0.0714286	-0.121182	0.244335	0.148276	0.0448276	0.181281	-0.046798	0.237438	0.123153	0.313793	-0.0221675	0.218719	0.0142857	0.102463	0.0916256	0.0261084	0.156158	0.00344828	-0.0251232	0.126601	0.101478	0.299507	-0.0812808	0.178325	0.175862	0.175369	0.0640394	0.305419	0.020197	0.251724	0.362069	0.341379	0.198522	0.0980296	0.173892
1261_lincRNA:chr8:37582187	0.362069	0.266995	0.357143	0.195567	0.38867	0.137931	0.0522167	0.368966	0.0694581	0.0827586	0.421182	0.0197044	0.115764	0.463054	0.383251	-0.121675	0.152709	0.291133	0.163054	0.0950739	0.176355	0.283744	0.0748768	0.361084	0.156158	0.446305	-0.0857143	0.140394	-0.110345	0.200493	0.0211823	-0.0665025	0.356158	0.219704	0.280788	0.530542	-0.0344828	0.225616	0.268966	-0.0285714	0.202463	0.134975	0.128571	0.0586207	0.349754	0.167488	0.280788	0.142857	-0.0536946
949_lincRNA:chr1:42759171	0.300493	0.0536946	0.122167	0.22069	0.345813	0.144828	0.200493	0.199015	0.0369458	0.148768	0.268473	0.0842365	0.160099	0.215271	0.266502	-0.2133	0.116256	0.436453	-0.164532	0.161576	0.109852	0.381281	0.368473	0.369951	0.155665	0.335961	-0.126108	0.110837	-0.111823	0.152217	-0.0921182	0.017734	0.17734	0.0871921	0.315271	0.193103	-0.123153	0.225123	0.201478	-0.0975369	0.0724138	0.0433498	0.270443	0.0197044	0.0985222	0.0482759	0.316256	0.136946	0.0832512
1039_lincRNA:chr14:28231577	0.0152709	0.137438	0.0773399	0.184729	0.184236	0.0891626	-0.0364532	0.143842	0.035468	0.192611	0.178325	0.0975369	0.0699507	0.290148	0.0940887	0.0349754	0.25468	0.223153	0.17734	0.183744	-0.0118227	0.268473	-0.0847291	0.33399	0.298522	0.425616	0.155665	0.107882	0.0270936	0.273399	-0.0679803	0.0216749	0.123645	0.0758621	0.26798	0.164039	0.0044335	0.144335	0.261084	0.00591133	0.127586	0.109852	-0.0256158	-0.0241379	0.229557	0.282266	0.378325	0.18867	-0.0197044
1159_lincRNA:chr3:127170996	0.219704	0.187685	0.151724	-0.146798	0.106404	0.310345	0.157635	0.150739	0.359606	0.00394089	0.140887	0.32069	-0.218719	0.0758621	0.208374	-0.0630542	0.107882	0.159113	-0.0399015	0.324138	0.0123153	0.272414	0.0871921	0.312808	0.244828	0.304433	0.159606	0.202956	0.0152709	0.10936	0.171921	0.00689655	0.0802956	0.01133	0.216256	-0.029064	-0.0147783	0.371921	0.0236453	0.111823	-0.10936	-0.26601	-0.168473	-0.110345	0.0571429	0.0502463	0.273892	0.0187192	0.271429
1212_lincRNA:chr5:52998788	0.306404	0.355172	0.062069	-0.216749	0.146305	0.268473	0.178325	0.037931	0.29803	0.159113	0.116749	0.328079	-0.270443	-0.1133	0.0970443	0.00935961	0.0103448	0.182759	0.0862069	0.358621	-0.0251232	0.198522	0.359113	0.135961	0.0975369	0.300985	-0.108374	0.046798	0.23399	0.170936	0.217734	0.249261	0.0817734	-0.0768473	0.0950739	0.137438	-0.0596059	0.223645	0.0236453	0.187685	-0.0512315	-0.091133	-0.0315271	-0.079803	0.174384	-0.0714286	0.0438424	-0.143842	0.158621
1063_lincRNA:chr15:77164450	0.166502	0.348276	0.153202	-0.0162562	0.0788177	0.223645	0.260591	0.357635	0.2867	0.0527094	-0.00738916	0.218227	-0.19064	-0.0581281	0.235468	0.0374384	0.352709	0.317734	0.0561576	0.203941	0.0600985	0.147783	0.0448276	0.396552	0.26601	0.0610837	0.108374	0.398522	0.0310345	0.205419	0.0891626	0.135961	0.15468	0.149754	0.0492611	0.151724	0.0216749	0.144335	0.192611	0.0684729	0.0940887	-0.12069	-0.0576355	-0.0630542	0.288177	-0.0600985	0.239901	0.124138	0.337931
1101_lincRNA:chr17:84470764	0.488177	0.251724	0.257143	0.176847	0.334483	0.713793	0.387685	-0.0783251	0.515271	0.112315	0.36798	0.516256	0.0625616	0.265517	0.367488	0.220197	-0.0906404	0.226108	0.0438424	0.487685	0.229064	0.34335	0.476355	0.19803	0.0862069	0.397044	-0.0384236	-0.0359606	0.382266	0.0724138	0.469951	0.470443	0.108867	0.287192	0.361084	0.150246	0.365517	0.321675	0.183251	0.41133	0.182759	0.0704433	0.423645	0.169951	0.155665	0.0926108	0.244335	-0.00295567	0.378818
1247_lincRNA:chr7:4827340	0.331034	0.143842	0.277833	0.138424	0.356158	0.323645	0.152217	0.0241379	0.154187	0.191133	0.194581	0.174877	-0.0655172	0.0640394	0.260099	0.300493	-0.225616	0.122167	0.00788177	0.430049	-0.0216749	0.453202	0.411823	-0.139409	0.0152709	0.309852	0.0778325	0.0640394	0.0866995	-0.00492611	0.347291	0.22069	0.0384236	0.13202	0.366995	0.281773	0.258128	0.39803	0.153695	0.260099	0.165025	-0.0438424	0.378325	-0.0147783	0.136453	0.249754	0.265517	-0.0694581	0.162069
1236_lincRNA:chr7:118248833	0.326601	0.148768	0.0261084	0.240887	0.0369458	0.161576	-0.0157635	-0.176355	0.0374384	-0.280296	0.0985222	0.135468	0.0724138	0.00985222	0.336946	0.0576355	-0.0876847	0.193596	0.270443	0.138424	-0.0359606	0.427094	0.321182	0.418227	0.249261	0.511823	-0.0108374	-0.0566502	0.0389163	0.199015	0.0743842	0.142365	0.19803	0.299507	0.331034	0.0364532	0.116749	0.128571	-0.0315271	0.0206897	-0.137931	0.191626	0.318719	-0.312808	0.238424	0.136453	0.108867	0.0753695	-0.197537
1024_lincRNA:chr13:62734450	0.323153	-0.106897	-0.0561576	0.0773399	-0.0522167	0.169951	-0.0182266	-0.199507	0.0773399	-0.0118227	0.142857	0.204926	0.0221675	-0.00147783	0.0211823	-0.289655	-0.17734	0.132512	-0.0576355	0.0980296	0.00738916	0.268966	0.173399	0.294089	0.0325123	0.397537	-0.119704	-0.231034	-0.0256158	0.138916	-0.0625616	-0.0832512	0.0852217	-0.0773399	0.207882	-0.259606	-0.168473	0.0857143	-0.0995074	-0.0729064	-0.171921	-0.0364532	0.0591133	-0.0807882	-0.114286	-0.0137931	0.0374384	-0.126601	-0.0906404
1065_lincRNA:chr15:82037381	0.131034	-0.131034	-0.122167	0.0211823	0.0399015	-0.240887	-0.128079	-0.029064	-0.287192	0.0931034	-0.171429	-0.203448	-0.0408867	-0.10197	-0.0891626	-0.248276	-0.0270936	0.12069	-0.0507389	-0.0665025	-0.0960591	0.062069	-0.159606	0.178818	-0.0605911	0.0172414	0.01133	-0.1	-0.20197	0.142365	-0.32069	-0.247783	0.0517241	-0.0763547	-0.0812808	0.111823	-0.24335	-0.185222	-0.130542	-0.212808	-0.130542	0.0630542	-0.20197	-0.0694581	0.224631	0.0561576	-0.254187	-0.22266	-0.392611
1100_lincRNA:chr17:8088950	0.216749	0.0871921	-0.0605911	0.153695	-0.029064	-0.079803	0.0482759	-0.0502463	-0.246798	-0.026601	-0.121182	-0.0990148	0.142857	-0.258128	0.268473	-0.124631	-0.0389163	0.290148	-0.0665025	-0.0226601	-0.189163	0.091133	0.124138	0.195074	0.155172	0.0906404	-0.0758621	-0.0128079	-0.247783	0.174877	-0.296059	-0.0950739	0.0817734	0.291626	0.0576355	0.175369	-0.262069	-0.0940887	-0.0044335	-0.280788	0.0216749	0.121675	0.0812808	-0.30936	0.229064	-0.138424	-0.0192118	0.055665	-0.346305
1148_lincRNA:chr2:31001736	0.183744	0.344828	0.497044	0.293596	0.525616	0.464039	0.327586	0.45468	0.293596	0.160099	0.255172	0.170443	0.211823	0.459606	0.584729	0.365517	0.223153	0.326601	0.245813	0.392118	0.253695	0.30936	0.182266	0.303941	0.0980296	0.282266	0.283251	0.351724	0.0906404	0.274877	0.410837	0.102956	0.266995	0.483251	0.353695	0.535468	0.32069	0.491133	0.466502	0.372414	0.352709	0.150246	0.414778	0.178818	0.57734	0.428571	0.322167	0.19064	0.292118
1021_lincRNA:chr13:48620882	0.149261	0.301478	0.212808	-0.0044335	0.341872	0.259113	0.0778325	0.091133	0.229557	-0.00197044	0.160099	0.0857143	-0.124138	0.104433	0.283251	0.278818	0.0802956	0.020197	0.15665	0.0970443	0.130542	0.172414	0.0724138	0.22266	-0.104433	0.137931	-0.079803	0.118227	-0.029064	-0.00147783	0.164039	0.0931034	0.15665	0.199507	0.0931034	0.264039	0.233498	0.0463054	0.0295567	0.132512	0.281773	0.278325	0.214778	-0.08867	0.144828	0.203448	0.133498	-0.0359606	0.339409
1110_lincRNA:chr18:38738876	0.105911	0.0640394	-0.00246305	-0.0369458	0.281281	0.01133	-0.166502	-0.22266	-0.157635	0.158621	0.0546798	-0.136453	-0.0916256	0.0384236	0.0655172	0.251232	-0.279803	-0.0413793	0.174877	0.0674877	0.0320197	-0.00985222	0.00197044	0.0384236	-0.25665	0.280788	-0.153695	-0.30197	-0.172414	0.0576355	-0.0118227	-0.236946	0.0669951	0.0197044	0.0305419	0.0704433	0.181281	0.0369458	-0.125616	0.0418719	0.0773399	0.338916	0.140394	-0.0931034	0.0625616	0.242365	-0.029064	-0.315764	-0.161084
1264_lincRNA:chr8:60132300	0.494581	0.13202	0.314286	0.264039	0.287192	0.146305	0.158621	0.148768	-0.120197	0.202463	0.248768	-0.0788177	0.133498	0.379803	0.332512	-0.0916256	0.181281	0.262562	0.183744	-0.00788177	0.138424	0.0704433	0.0522167	0.300985	0.0211823	0.146305	0.0123153	0.119704	-0.106897	0.144335	-0.0221675	-0.0650246	0.291133	0.291626	0.150739	0.257635	-0.0241379	-0.00541872	0.248276	-0.0320197	0.363054	0.237438	0.223153	0.123153	0.481773	0.161576	0.150246	0.0044335	-0.0463054
1147_lincRNA:chr2:27394711	0.336453	0.360591	0.252709	0.216749	0.209852	0.0862069	0.217241	0.421182	0.0147783	0.319212	0.158621	-0.0315271	0.147783	0.339901	0.376355	-0.0665025	0.484236	0.319704	0.0852217	-0.0172414	0.0167488	0.205419	-0.121182	0.357143	0.160099	0.1133	0.0561576	0.423153	-0.247291	0.242365	-0.121675	-0.186207	0.189655	0.372906	0.166502	0.384729	0.044335	0.0635468	0.268473	-0.0783251	0.144335	0.173399	0.0704433	0.0665025	0.542365	0.228571	0.242365	0.197044	0.0655172
1234_lincRNA:chr7:111526943	0.302463	0.535468	0.203448	0.288177	0.205419	0.0778325	0.259113	0.512808	0.134483	0.307389	0.276847	0.121675	0.12069	0.308374	0.378325	0.228571	0.378325	0.359606	0.348276	0.0453202	0.27931	0.200985	-0.0793103	0.224138	0.363054	0.200493	0.134975	0.453695	-0.155172	0.40936	0.00689655	-0.134483	0.405911	0.393103	0.25468	0.269458	0.229557	0.334975	0.354187	-0.0773399	0.316256	0.0236453	0.08867	-0.122167	0.412808	0.253695	0.243842	0.30197	0.205419
1235_lincRNA:chr7:111526943	0.281281	0.550739	0.176355	0.290148	0.185714	0.0807882	0.271429	0.504926	0.158128	0.358128	0.259606	0.124631	0.13202	0.29064	0.354187	0.249754	0.370443	0.364532	0.353695	0.0541872	0.280788	0.142365	-0.0906404	0.189655	0.325616	0.173399	0.0896552	0.428079	-0.130542	0.419704	0.035468	-0.13399	0.385222	0.382266	0.221182	0.294089	0.264532	0.319212	0.368473	-0.0458128	0.332512	0.0507389	0.102956	-0.0970443	0.408867	0.211823	0.207389	0.283251	0.215764
1225_lincRNA:chr6:146495766	0.01133	0.214778	0.203941	0.317734	0.0842365	0.139409	0.13202	0.571921	0.200493	0.322167	0.00197044	0.0413793	0.229557	0.247291	0.129064	0.00935961	0.373892	0.35468	0.044335	0.0453202	0.148768	0.0729064	-0.291133	0.350739	0.0842365	0.0334975	-0.055665	0.295074	-0.0990148	0.207389	-0.0507389	-0.131527	0.0487685	0.266502	0.0817734	0.302956	0.0541872	0.187192	0.352709	-0.0251232	0.25468	0.155665	0.0995074	0.1	0.315271	0.0773399	0.0472906	0.172414	0.160591
1112_lincRNA:chr18:46961860	0.328079	0.362069	0.423645	0.0837438	0.174384	0.174384	0.17931	0.563054	0.146305	0.303448	0.165517	0.0231527	-0.0837438	0.272906	0.188177	-0.0231527	0.436453	0.333498	0.12266	0.0862069	0.0108374	0.266995	-0.0906404	0.22069	0.274877	0.304433	0.0517241	0.408374	-0.158128	0.139901	-0.00344828	-0.170936	0.0896552	0.0768473	0.311823	0.396059	0.008867	0.166502	0.291626	0.0694581	0.147783	0.0216749	0.114286	0.026601	0.255172	0.136946	0.276847	0.231034	0.182266
1070_lincRNA:chr16:44717531	0.423153	0.3867	0.425616	0.0477833	0.170443	0.130049	0.0394089	0.412315	0.0581281	0.145813	0.468966	-0.0522167	-0.112315	0.27931	0.327586	-0.0995074	0.378325	0.132512	0.15468	-0.145813	-0.0226601	0.233005	-0.104926	0.0551724	0.153695	0.305419	-0.108867	0.342857	-0.218227	0.0881773	-0.104926	-0.135468	0.223645	0.0729064	0.283251	0.523645	-0.00591133	-0.0975369	0.32069	-0.100493	0.259113	0.0187192	0.117241	0.0187192	0.114778	0.0206897	0.465025	0.230542	0.105419
1276_lincRNA:chr9:43926204	0.198522	0.107389	0.505419	0.115271	0.053202	0.335961	0.141379	0.446305	0.352709	0.08867	0.3133	0.261084	-0.0231527	0.393103	0.217241	-0.0931034	0.261576	0.295567	0.0881773	0.302956	0.121182	0.372414	-0.138424	0.274384	0.295074	0.358128	0.105419	0.294581	0.08867	0.196552	0.114778	0.0975369	0.168966	0.106897	0.362069	0.185714	0.112808	0.255665	0.1867	0.165517	0.0866995	-0.10197	0.0310345	0.195074	0.162069	0.0246305	0.125616	0.188177	0.0950739
1197_lincRNA:chr4:59306575	0.43202	0.627094	0.441872	0.0980296	0.0862069	0.426108	0.315271	0.498522	0.457143	0.0891626	0.437438	0.389655	-0.0330049	0.353202	0.294581	0.0635468	0.581773	0.25665	0.430049	0.137438	0.176847	0.381281	-0.008867	0.35665	0.502463	0.481773	0.228079	0.481281	0.231034	0.314286	0.157635	0.183744	0.328571	0.219212	0.360099	0.269458	0.103448	0.0827586	0.352217	0.219212	0.165025	-0.0438424	0.00246305	0.121182	0.288177	0.208374	0.402463	0.427586	0.378325
1213_lincRNA:chr5:54053328	0.1133	0.473399	0.148276	-0.112808	0.244828	0.168473	0.0300493	0.278818	0.264039	0.262562	0.166502	0.0940887	-0.134975	0.223645	0.0945813	-0.008867	0.414286	0.0596059	0.0812808	0.000492611	-0.0807882	0.222167	0.0300493	0.14335	0.15665	0.391626	-0.197537	0.245813	-0.0778325	0.135961	0.0438424	-0.0852217	0.0221675	-0.062069	0.25665	0.416256	-0.13202	0.0399015	0.0857143	0.108867	0.0133005	0.0896552	0.0433498	-0.172414	0.133498	0.107882	0.22069	0.192611	0.198522
1108_lincRNA:chr18:35976163	0.36601	0.360591	0.26798	0.0985222	0.307882	0.224138	0.17931	0.17734	0.143842	0.148768	0.136453	0.137931	-0.169951	0.251232	0.0704433	0.0773399	0.372906	0.226108	0.29064	0.149754	0.0463054	0.414778	0.305419	0.389655	0.25665	0.402956	-0.0487685	0.234483	0.153695	0.0793103	0.123645	0.297044	0.117241	0.0660099	0.404433	0.266502	0.0236453	0.0605911	0.175369	0.206897	0.171921	0.353695	0.394089	-0.064532	0.293596	0.14335	0.154187	0.143842	0.16798
1155_lincRNA:chr2:72818943	0.158621	0.537931	0.50936	0.104926	0.512315	0.287685	0.123645	0.520197	0.200493	0.169458	0.285714	0.107882	-0.079803	0.330049	0.347291	0.305911	0.333498	0.181773	0.317241	0.193103	0.138916	0.380788	0.163054	0.143842	0.231527	0.387685	0.0384236	0.395567	0.0197044	0.215764	0.173892	0.180788	0.278818	0.268473	0.412808	0.569458	0.0103448	0.299015	0.347291	0.172414	0.392611	0.127586	0.342365	-0.116256	0.390148	0.257635	0.252709	0.228571	0.162562
1156_lincRNA:chr2:72818943	0.23202	0.462562	0.387685	-0.0433498	0.481281	0.285714	-0.0359606	0.262562	0.173399	0.237931	0.302956	0.0817734	-0.213793	0.297537	0.251232	0.172414	0.210837	0.0295567	0.162069	0.125616	-0.00837438	0.318719	0.0536946	0.0448276	0.136453	0.385222	-0.108374	0.186207	-0.103448	0.0965517	0.0527094	0.0610837	0.153202	0.100985	0.306897	0.495074	-0.0487685	0.168966	0.105419	0.0305419	0.30936	0.141872	0.0807882	-0.211823	0.238424	0.230542	0.281281	0.0837438	0.129557
1193_lincRNA:chr4:3746945	0.435468	0.32069	0.418227	0.270443	0.157635	0.327586	0.152217	0.27734	0.158621	0.156158	0.461576	0.238916	0.0852217	0.440887	0.430542	0.0738916	0.235961	0.297537	0.46601	0.264532	0.08867	0.346305	-0.0758621	0.378325	0.326108	0.481281	0.275369	0.191133	0.0128079	0.319704	0.0990148	-0.0123153	0.291133	0.372414	0.513793	0.283251	0.20936	0.413793	0.513793	0.0280788	0.370936	0.26601	0.23202	-0.0246305	0.321675	0.248768	0.396552	0.20197	0.0270936
1194_lincRNA:chr4:3756167	0.147783	0.379803	0.430542	0.248276	0.36601	0.387685	0.185714	0.433498	0.256158	0.263547	0.413793	0.229064	0.132512	0.410345	0.494089	0.423645	0.293596	0.337438	0.385222	0.354187	0.196059	0.29803	-0.164039	0.0699507	0.357635	0.483744	0.402463	0.353695	0.0783251	0.469458	0.141872	-0.000492611	0.337438	0.378818	0.474877	0.39803	0.313793	0.316256	0.500493	0.210345	0.448768	-0.149754	0.220197	-0.0773399	0.39803	0.475862	0.294089	0.23202	0.130542
1048_lincRNA:chr14:73729977	0.204926	0.227094	0.150739	0.256158	0.272906	0.250739	0.153202	0.257143	0.181281	0.33202	0.428079	0.134975	0.168473	0.4867	0.280788	0.0827586	0.260099	0.353695	0.266502	0.203941	0.244828	0.1867	0.00147783	0.287685	0.237931	0.362069	0.026601	0.15665	-0.0044335	0.326601	0.00147783	-0.117734	0.191626	0.193103	0.353695	0.029064	0.285222	0.478818	0.33202	-0.0369458	0.135961	0.130049	0.0926108	0.0522167	0.144335	0.119704	0.303941	0.137438	0.0492611
1047_lincRNA:chr14:73729977	0.274384	0.372906	0.170936	0.330049	0.287685	0.326601	0.22266	0.23399	0.246798	0.3	0.405911	0.208374	0.17931	0.460591	0.357635	0.264532	0.278818	0.363054	0.437931	0.236453	0.292611	0.244335	0.0931034	0.348768	0.280296	0.413793	0.0364532	0.212315	0.0758621	0.364532	0.108867	0.00147783	0.250246	0.359113	0.437438	0.0152709	0.384729	0.517734	0.359606	0.0507389	0.231034	0.236946	0.285222	-0.0674877	0.250739	0.169458	0.234975	0.15468	0.10197
1098_lincRNA:chr17:6830756	0.119212	0.254187	0.172414	0.362069	0.426108	0.272414	0.320197	0.4	0.30197	0.283744	0.373892	0.287192	0.299507	0.638916	0.197537	0.142857	0.44335	0.359113	0.323645	0.270443	0.412808	0.338916	0.064532	0.570936	0.244828	0.319212	0.253695	0.289655	0.224631	0.2867	0.158621	0.147291	0.256158	0.288177	0.408867	0.153695	0.261576	0.481773	0.530542	0.169458	0.329557	0.320197	0.267488	0.227094	0.306897	0.428571	0.296059	0.269458	0.362069
1025_lincRNA:chr13:64381475	0.515764	0.19803	0.483251	0.190148	0.268473	0.473892	0.0960591	0.137438	0.242365	0.231527	0.346798	0.189655	-0.170443	0.257143	0.158128	0.274877	0.00541872	0.0182266	0.210837	0.139901	0.162069	0.388177	0.0630542	-0.10936	0.055665	0.402463	0.0305419	0.136453	0.0719212	0.017734	0.245813	0.112808	0.150739	0.0576355	0.47734	0.159113	0.171921	0.106404	0.182759	0.242857	0.435961	-0.062069	0.403448	-0.0221675	0.0428571	0.231527	0.193103	-0.0251232	0.261084
1107_lincRNA:chr18:35973241	0.393103	0.234483	0.352217	0.102956	0.27931	0.32069	0.104926	0.0541872	0.0433498	0.451232	0.19803	-0.0256158	-0.0339901	0.205911	0.237438	0.0793103	0.0596059	0.143842	0.0955665	0.164039	-0.111823	-0.0197044	0.0192118	-0.111823	-0.070936	0.144828	-0.173892	0.00344828	-0.103448	0.0216749	0.0694581	-0.0576355	-0.00541872	0.203448	0.23202	0.349754	0.037931	0.0689655	0.214778	0.0600985	0.440394	0.238424	0.303448	-0.0763547	0.228079	-0.0576355	0.0561576	-0.124138	-0.0492611
1019_lincRNA:chr13:34027900	0.453202	0.27931	0.128571	-0.0615764	0.0812808	0.170443	-0.0394089	-0.180788	0.0197044	-0.0275862	0.0748768	0.106897	-0.105419	-0.147783	-0.0448276	-0.0862069	-0.199507	-0.0748768	0.260099	0.0743842	-0.150246	0.150246	0.355665	0.0453202	-0.145813	0.253202	-0.228079	-0.289163	0.178325	-0.105911	0.091133	0.209852	0.0236453	0.0561576	0.0246305	0.106897	-0.160591	-0.0935961	-0.0566502	0.0571429	0.0142857	0.32266	0.232512	-0.101478	0.103448	0.0389163	-0.182759	-0.25665	-0.13399
1093_lincRNA:chr17:45525567	0.336946	0.292611	0.36601	-0.0187192	0.195567	0.283251	0.123153	0.187192	0.0275862	0.171921	0.0714286	-0.026601	-0.0285714	-0.000492611	0.203448	-0.00689655	0.127586	0.218719	0.0980296	0.181773	-0.191626	0.0674877	0.16798	-0.140887	0.107389	0.15665	0.0935961	0.0586207	0.0571429	0.0783251	0.0448276	0.0167488	0.00394089	0.0724138	-0.00591133	0.362562	-0.0374384	-0.104433	0.0995074	0.125616	0.020197	-0.064532	0.00788177	0.0773399	0.321182	0.156158	0.114286	0.0256158	-0.0330049
1109_lincRNA:chr18:36449530	0.211823	0.179803	0.221675	0.0517241	0.383251	0.261084	-0.0142857	0.0719212	-0.0596059	0.246798	0.239901	0.0118227	0.0221675	0.157143	0.353695	0.216256	-0.0955665	0.0783251	-0.00541872	0.1	0.0320197	0.150739	0.0211823	-0.189655	-0.0270936	0.271429	0.0167488	-0.0285714	-0.236453	0.202463	-0.0832512	-0.197537	0.106404	0.209852	0.250246	0.211823	0.0669951	0.19064	0.115764	-0.0669951	0.156158	-0.107882	0.202463	-0.163547	0.169458	0.294581	0.155665	-0.101478	-0.121182
1251_lincRNA:chr7:89433125	0.382759	0.301478	0.274384	0.160099	0.304926	0.168473	0.168966	0.243842	0.112808	0.330542	0.449261	0.0748768	0.106897	0.375369	0.281281	0.0300493	0.139901	0.199507	0.161576	0.0527094	0.218719	0.339409	0.133498	-0.0684729	0.163547	0.334483	-0.0714286	0.197537	-0.147291	0.307882	-0.0394089	-0.183744	0.326108	0.126108	0.362562	0.126601	0.0866995	0.236946	0.0044335	-0.0463054	0.0753695	-0.0295567	0.0871921	-0.00640394	0.110345	0.152217	0.0334975	0.131527	-0.0221675
1061_lincRNA:chr15:66682293	0.176847	-0.126601	0.0103448	-0.252217	0.216256	0.0497537	-0.173399	-0.0546798	0.0261084	0.0463054	0.102463	-0.0581281	-0.302956	0.0320197	-0.0871921	-0.333498	-0.144828	-0.0270936	-0.230049	0.0275862	-0.0374384	0.0133005	-0.0438424	0.106404	-0.253202	0.0699507	-0.240887	-0.242365	-0.218227	-0.146798	-0.138916	-0.24335	-0.0576355	-0.3	-0.0842365	-0.0172414	-0.0871921	0.0162562	-0.194089	-0.163054	-0.185714	-0.0497537	-0.16798	-0.0300493	-0.192611	-0.0502463	-0.026601	-0.392118	-0.020197
1278_lincRNA:chr9:96635508	0.34335	0.263547	0.0566502	-0.0926108	0.181281	0.225616	0.138424	-0.0231527	0.30936	0.0300493	0.430542	0.296552	-0.152217	0.240887	0.265517	-0.0586207	0.170443	0.0399015	0.0684729	0.129557	0.0876847	0.40936	0.124138	0.223153	0.14532	0.384729	-0.0147783	0.165025	-0.0167488	0.174384	0.055665	0.0216749	0.227586	0.0423645	0.336453	0.0182266	0.197044	0.123153	-0.0482759	0.0472906	-0.146305	-0.0625616	0.0167488	-0.0729064	-0.0187192	0.12069	0.214778	0.029064	0.189163
1243_lincRNA:chr7:26212709	0.0142857	-0.176355	-0.0192118	0.0137931	0.208867	0.245813	0.119212	-0.228571	0.108867	0.183744	0.035468	0.149754	0.123645	0.0256158	0.008867	0.141379	-0.147783	0.170443	-0.134975	0.420197	-0.00541872	0.255172	0.19803	0.0669951	-0.0541872	0.275862	0.104926	-0.119704	0.276847	0.0630542	0.0487685	0.179803	-0.112808	-0.0241379	0.101478	-0.157143	0.114778	0.044335	-0.160099	0.268966	-0.129064	-0.035468	-0.0270936	0.216256	0.0502463	0.240394	-0.0778325	-0.190148	-0.0280788
1062_lincRNA:chr15:73455424	0.13202	-0.0704433	0.158621	-0.212315	0.465025	0.303448	0.0418719	-0.206404	0.240394	-0.0802956	0.0546798	0.176847	-0.292118	0.0448276	0.0364532	0.200493	-0.273892	-0.0285714	-0.0699507	0.462562	0.0674877	0.277833	0.359113	0.0246305	-0.200985	0.208374	0.062069	-0.152709	0.294581	-0.159113	0.369458	0.358128	0.0182266	-0.137931	0.0285714	0.0802956	0.261084	0.0527094	-0.245813	0.427586	-0.0591133	-0.0793103	0.135961	0.0881773	0.100985	0.351232	-0.117734	-0.382759	0.237438
1081_lincRNA:chr16:90008636	0.253695	0.00295567	0.305419	0.0630542	0.424631	0.104926	-0.116256	0.0571429	-0.136946	-0.0857143	0.246305	-0.166502	-0.0995074	0.272906	0.246305	0.0403941	-0.0921182	0.0118227	0.10197	-0.0187192	0.116749	0.214286	-0.00837438	0.0773399	0.0655172	0.204926	0.140394	-0.0591133	-0.269951	-0.0192118	-0.0896552	-0.204926	0.202463	0.0310345	0.188177	0.262562	0.00344828	0.135961	-0.0438424	-0.158128	0.197537	0.15468	-0.0625616	-0.100493	0.0374384	0.271429	0.261084	0.0339901	-0.0522167
1188_lincRNA:chr4:138653689	0.239409	0.16798	0.107882	0.0448276	0.35468	0.149261	0.070936	-0.0935961	0.037931	0.442857	0.353202	0.0492611	0.044335	0.37734	0.0965517	0.270443	0.00935961	-0.0241379	0.303448	0.192118	0.138916	0.0571429	-0.15665	-0.124138	-0.0684729	0.210837	0.221675	-0.0551724	0.0453202	0.171429	0.0586207	-0.156158	0.170936	0.082266	0.144335	0.0827586	0.321675	0.0955665	0.0724138	0.129557	0.275862	0.17734	-0.100985	0.135468	0.161576	0.462069	0.0448276	-0.152217	0.0423645
1027_lincRNA:chr13:67932042	0.16798	0.183744	0.202463	-0.0399015	0.272906	0.182759	-0.0330049	0.14532	0.174877	0.327586	0.264532	0.0625616	-0.115764	0.322167	0.116749	-0.0586207	0.203448	0.0945813	0.0394089	0.0729064	0.0502463	0.200493	-0.10197	0.00689655	0.044335	0.342365	-0.165517	0.0935961	-0.0995074	0.274877	-0.0374384	-0.147291	0.169951	-0.0975369	0.226601	0.236453	-0.0394089	-0.0197044	-0.0758621	0.055665	0.0497537	-0.064532	-0.0428571	-0.0630542	0.165517	0.110837	-0.0512315	-0.0389163	-0.0364532
1252_lincRNA:chr7:91558475	0.405419	0.020197	0.107389	0.223153	0.0773399	0.154187	0.104926	-0.0374384	0.0413793	0.195567	0.372414	0.0477833	0.192118	0.370443	0.273399	-0.110345	0.107389	0.258621	0.102463	0.020197	0.137438	0.0881773	-0.129064	0.162069	0.195074	0.337931	0.0133005	0.0256158	-0.103448	0.232512	-0.121182	-0.224631	0.252217	0.155665	0.236453	-0.0389163	0.109852	-0.0408867	0.0246305	-0.073399	0.139901	-0.0482759	-0.0256158	-0.0137931	0.119212	0.110837	0.0945813	0.0694581	-0.0807882
1246_lincRNA:chr7:4827340	0.328079	0.182759	0.246798	0.0625616	0.223153	0.452217	0.237438	-0.0763547	0.291133	0.130542	0.0197044	0.198522	-0.131034	-0.008867	0.153202	0.273399	-0.182266	0.0940887	-0.0369458	0.43399	-0.0679803	0.207882	0.414778	-0.0896552	-0.0285714	0.149261	0.00246305	-0.0374384	0.171921	-0.164532	0.474877	0.266995	-0.118719	0.116749	0.131034	0.151724	0.439409	0.214778	0.0221675	0.42069	-0.0167488	0.0428571	0.346798	0.143842	0.0807882	0.101478	0.237931	-0.091133	0.32069
1248_lincRNA:chr7:4827340	0.389655	0.0817734	0.204926	-0.0320197	0.0807882	0.456158	0.156158	-0.238424	0.294089	0.020197	-0.0448276	0.250739	-0.251232	-0.148768	0.0211823	0.0975369	-0.280788	-0.0320197	-0.119212	0.392611	-0.191626	0.275369	0.485714	-0.0768473	-0.0743842	0.173399	-0.0527094	-0.140887	0.163547	-0.269951	0.462069	0.284236	-0.189163	-0.0241379	0.128571	-0.0581281	0.260591	0.137438	-0.133005	0.384729	-0.147783	-0.0123153	0.320197	0.0640394	-0.0763547	0.026601	0.2	-0.178325	0.313793
1111_lincRNA:chr18:46961860	0.286207	0.15468	0.266995	0.136453	0.279803	0.22069	0.30936	0.35665	0.0847291	0.608867	0.359113	0.0940887	0.0852217	0.41133	0.135468	0.221675	0.259113	0.439901	0.0916256	0.279803	0.249261	0.227094	0.0256158	0.053202	0.174384	0.405419	0.0684729	0.280296	0.118719	0.268966	0.0305419	-0.0428571	0.0625616	-0.0344828	0.361576	0.2	0.25468	0.295074	0.354187	0.235468	0.193596	-0.0231527	0.105911	0.410837	0.197537	0.190148	0.303941	0.10197	0.137438
1051_lincRNA:chr14:78214602	0.229557	0.208374	0.302463	0.159113	0.414778	0.300985	0.278818	0.422167	0.162069	0.168966	0.199015	0.0453202	-0.0384236	0.342857	0.42266	0.236946	0.306404	0.427094	0.0768473	0.176355	0.312315	0.150739	0.0600985	0.266502	0.22266	0.0763547	0.0665025	0.365025	-0.0423645	0.16798	0.0679803	0.0615764	0.141872	0.234483	0.266995	0.332512	0.293103	0.38867	0.305419	0.0315271	0.295567	0.0438424	0.202956	-0.00738916	0.33202	0.0536946	0.226108	0.141379	0.237931
959_lincRNA:chr1:64686823	0.43202	0.172414	0.139409	-0.0635468	0.103941	0.253695	0.0502463	0.0128079	0.2	0.0403941	0.300493	0.284729	-0.271429	-0.0492611	0.162562	-0.0738916	-0.15468	0.106897	0.0679803	0.136946	0.137931	0.318227	0.154187	0.208374	0.0600985	0.39803	-0.221182	-0.0359606	-0.100985	0.154187	-0.0206897	-0.00985222	0.218227	0.00246305	0.394089	-0.0541872	-0.144828	0.296552	0.0142857	-0.116749	0.144828	-0.0305419	0.174384	-0.30197	-0.176355	-0.238424	0.00394089	-0.177833	0.000985222
950_lincRNA:chr1:42759171	0.447291	0.278818	0.143842	0.118719	0.119212	0.252217	0.223645	-0.0655172	0.0699507	0.0812808	0.20197	0.124138	0.082266	-0.0128079	0.375369	-0.062069	0.0197044	0.265517	0.0975369	0.151232	-0.0768473	0.321675	0.453695	0.149754	0.173399	0.375862	-0.12266	0.0576355	-0.100985	0.236453	0.0123153	-0.0389163	0.176355	0.241872	0.348276	0.0108374	-0.0591133	0.151232	-0.0325123	-0.00689655	-0.0866995	0.0965517	0.303448	-0.204926	0.114286	-0.0891626	0.0876847	0.0788177	-0.116749
1012_lincRNA:chr12:74135916	0.539409	0.00394089	0.23202	0.351232	0.13399	0.212808	0.235961	0.130049	0.0684729	-0.106897	0.281281	0.165517	0.162069	0.187192	0.30936	-0.134483	0.0261084	0.451232	0.110837	0.173399	0.228571	0.47734	0.229557	0.40936	0.373399	0.348768	0.163054	0.101478	0.0699507	0.202956	-0.0576355	0.140394	0.319704	0.203448	0.341379	0.105419	0.0187192	0.142365	0.0881773	-0.0758621	0.114286	0.0295567	0.0901478	0.0261084	0.180788	0.0871921	0.123153	0.200985	-0.0211823
1006_lincRNA:chr11:69185658	0.173399	-0.138916	-0.108867	0.091133	0.0448276	0.132512	-0.000985222	-0.318227	0.0778325	0.251724	0.1133	0.148276	0.0945813	0.10936	-0.079803	-0.0832512	-0.173399	0.0566502	-0.118227	0.1867	-0.0665025	0.156158	-0.0216749	-0.0044335	0.0142857	0.232512	-0.0295567	-0.285222	0.017734	0.035468	-0.0472906	-0.0472906	-0.0650246	-0.0812808	0.142365	-0.0689655	0.0536946	-0.0295567	-0.153695	0.00788177	0.0310345	0.127094	-0.0832512	-0.0133005	-0.129064	0.134975	-0.0172414	-0.0773399	-0.017734
1260_lincRNA:chr8:35652473	0.36798	0.461084	0.4	0.102463	0.296059	0.22266	0.174384	0.332512	0.233498	0.254187	0.208374	0.109852	-0.0876847	0.261576	0.252217	0.216749	0.192118	0.170443	0.372414	0.259606	0.0985222	0.128571	-0.0044335	0.0640394	0.238916	0.193103	0.199015	0.302463	0.105419	0.153695	0.295567	0.08867	0.308867	0.21133	0.10936	0.435468	0.0847291	0.205419	0.191133	0.195567	0.447291	0.00837438	-0.118719	-0.044335	0.47734	0.255172	0.149261	0.106897	0.239901
1201_lincRNA:chr5:105032961	0.516749	0.227094	0.187192	0.160099	0.0477833	0.108867	-0.0216749	-0.00246305	0.0280788	0.08867	0.250739	0	-0.0403941	0.181773	0.233498	-0.0783251	-0.000985222	0.0413793	0.358621	0.0103448	0.00246305	0.176847	0.00640394	0.139901	0.0891626	0.225123	0.0472906	0.0399015	-0.104433	0.166995	0.0768473	-0.182759	0.276355	0.138424	0.12266	0.0729064	0.0403941	0.154187	-0.00640394	-0.0945813	0.0935961	0.114778	-0.136946	-0.110837	0.265025	0.112808	0.122167	-0.0384236	-0.0871921
1137_lincRNA:chr2:136327645	0.166502	0.0137931	-0.0128079	0.17931	-0.0216749	0.314286	0.136946	-0.28867	0.4133	0.199015	0.0866995	0.307389	-0.00788177	0.126601	-0.0832512	0.105419	-0.020197	-0.00246305	0.133498	0.258128	0.0364532	0.19803	0.169458	0.154187	-0.0817734	0.271429	-0.148768	-0.0837438	0.257143	0.0320197	0.406404	0.201478	0.0241379	-0.0246305	0.265517	-0.201478	0.283251	-0.0157635	-0.0512315	0.40936	0.150246	0.210837	0.400493	-0.00246305	-0.08867	0.0251232	-0.0793103	-0.0871921	0.333498
1299_lincRNA:chrX:50407969	0.29803	0.191133	0.0827586	0.0221675	0.272414	0.12266	0.0438424	-0.11133	0.0807882	0.307882	0.216749	-0.0226601	0.0369458	0.00295567	0.108374	0.164532	-0.307389	0.020197	0.201478	0.186207	0.0463054	-0.0665025	0.155172	-0.251724	-0.232512	0.0901478	-0.230542	-0.212808	0.0660099	-0.00344828	0.157635	-0.0458128	0.0827586	0.0660099	0.0418719	0.295567	0.0438424	0.187685	-0.00246305	0.0399015	0.364039	0.24532	0.0482759	-0.116749	0.0221675	-0.0842365	-0.255172	-0.275369	-0.0926108
1300_lincRNA:chrX:50407969	0.408374	0.238424	0.252709	0.157635	0.264039	0.400985	0.199015	-0.0463054	0.260099	0.286207	0.346305	0.180788	0.0945813	0.170936	0.344335	0.234483	-0.169458	0.231527	0.292118	0.380296	0.0955665	0.17734	0.348276	-0.0581281	-0.000492611	0.335961	-0.132512	-0.053202	0.199507	0.169951	0.327586	0.119212	0.133005	0.180788	0.325123	0.233005	0.190148	0.425616	0.133005	0.196059	0.345813	0.219704	0.259606	-0.0896552	0.154187	-0.0423645	-0.0315271	-0.082266	0.026601
1144_lincRNA:chr2:181650800	0.2867	0.0625616	0.110345	-0.0625616	-0.0635468	0.355665	0.232512	-0.0270936	0.316256	0.214778	0.191626	0.453695	-0.073399	-0.10936	-0.00541872	-0.0625616	-0.0591133	0.112315	-0.111823	0.337931	-0.0600985	0.244335	0.0743842	-0.0571429	0.062069	0.146305	0.0655172	-0.0226601	0.225123	0.0275862	0.0600985	0.257143	-0.0719212	0.00197044	0.251724	-0.0551724	-0.0428571	0.11133	0.162562	0.0862069	0.190148	-0.130049	0.0965517	0.00640394	-0.16798	-0.0650246	-0.0172414	-0.0945813	0.214286
1068_lincRNA:chr16:3111550	0.255665	0.0591133	0.0729064	0.0103448	-0.0044335	0.247783	0.172414	-0.0162562	0.236453	0.171429	0.229064	0.37931	-0.00147783	-0.0965517	-0.00541872	0.0389163	-0.132512	0.0773399	0.0315271	0.268966	0.0630542	0.212808	-0.00246305	-0.0334975	0.00738916	0.133498	0.1133	-0.0615764	0.241872	0.0596059	0.0359606	0.230049	0.046798	0.035468	0.197044	0.0320197	-0.0403941	0.100493	0.202956	0.0369458	0.356158	-0.0221675	0.0359606	0.00935961	-0.13202	0.0339901	-0.0576355	-0.104926	0.182266
1103_lincRNA:chr18:3003075	0.313793	0.21133	0.236946	-0.00541872	0.137438	0.361084	0.229557	0.0901478	0.3133	0.221675	0.35665	0.407389	-0.0768473	0.029064	0.0817734	0.127586	-0.00147783	0.142857	0.169951	0.372414	0.121182	0.266995	0.0364532	0.01133	0.100493	0.266502	0.184729	0.0527094	0.308374	0.156158	0.111823	0.283744	0.174384	0.0561576	0.235961	0.0842365	0.0650246	0.10197	0.243842	0.161576	0.375862	-0.0640394	0.0147783	0.112808	-0.0152709	0.116256	0.0763547	-0.0635468	0.245813
1067_lincRNA:chr16:3111550	0.243842	0.115271	0.146305	-0.0857143	0.117241	0.248276	0.195567	-0.00344828	0.197537	0.0881773	0.150739	0.308374	-0.138916	-0.0871921	-0.0674877	0.144335	-0.0103448	0.0699507	0.0916256	0.256158	0.0857143	0.239409	0.0541872	0.0551724	0.070936	0.12266	0.166502	0	0.340887	-0.0448276	0.0325123	0.393596	0.0162562	-0.0295567	0.135961	0.128571	-0.0226601	-0.0571429	0.107882	0.136453	0.361576	0.128571	-0.026601	0.0926108	-0.0536946	0.104926	-0.0280788	-0.0472906	0.261084
1003_lincRNA:chr11:59189157	0.114778	-0.168473	0.175369	0.0995074	0.230049	0.200985	0.117241	0.238916	0.1133	0.205419	0.329557	0.112315	0.165517	0.283251	0.173892	0.017734	-0.0625616	0.327094	-0.100493	0.295567	0.250246	0.234975	-0.0394089	0.134483	0.0527094	0.330049	0.149261	0.044335	0.15468	0.187192	0.0206897	-0.0251232	0.0625616	-0.109852	0.204433	0.270443	0.035468	0.333498	0.249261	0.103941	0.131034	-0.151232	-0.187685	0.385222	0.0571429	0.145813	0.25665	0.0280788	0.044335
1150_lincRNA:chr2:33661335	0.316256	0.52266	0.275862	0.285222	0.322167	0.324631	0.229064	0.254187	0.240887	0.4	0.413793	0.161576	0.221675	0.488177	0.441379	0.371429	0.264532	0.249754	0.449261	0.245813	0.150246	0.130049	-0.0487685	0.18867	0.149261	0.281773	0.0689655	0.205419	0.0812808	0.227094	0.209852	0.0413793	0.17931	0.487192	0.284236	0.457143	0.474384	0.388177	0.455172	0.130542	0.460099	0.449261	0.205911	0.0527094	0.435468	0.314778	0.323645	0.180788	0.200493
1151_lincRNA:chr2:33661335	0.330049	0.539409	0.257635	0.233498	0.344828	0.318719	0.282266	0.235468	0.268473	0.463054	0.395567	0.197044	0.203941	0.438916	0.416749	0.384729	0.215764	0.212315	0.413793	0.281281	0.175862	0.0748768	-0.0719212	0.110837	0.0802956	0.171429	0.0955665	0.196059	0.106897	0.226108	0.23399	0.062069	0.208867	0.491626	0.199015	0.478325	0.452217	0.355172	0.4133	0.149754	0.525616	0.417734	0.116256	0.0901478	0.458621	0.31133	0.214286	0.106897	0.242857
1149_lincRNA:chr2:33661335	0.273892	0.448276	0.146305	0.114286	0.269458	0.174877	0.0837438	0.127094	0.104433	0.382759	0.375369	0.114286	0.091133	0.361084	0.338424	0.317734	0.114286	0.0788177	0.339901	0.146798	0.0891626	0.0413793	-0.186207	0.0162562	0.0561576	0.201478	0.0507389	0.0847291	-0.0285714	0.192611	0.0655172	-0.0546798	0.158128	0.370443	0.162069	0.407389	0.368473	0.277833	0.315271	-0.008867	0.381773	0.310345	-0.000492611	-0.0211823	0.345813	0.304926	0.239901	0.0246305	0.0630542
1219_lincRNA:chr6:120670699	0.429557	0.568966	0.294089	0.225616	0.406897	0.274384	0.196552	0.279803	0.157635	0.482266	0.523153	0.070936	0.223645	0.528079	0.374877	0.243842	0.340394	0.149754	0.447291	0.0674877	0.170936	0.0753695	-0.0610837	0.0551724	0.0546798	0.253202	0.0162562	0.228571	0.0862069	0.215764	0.0945813	-0.0133005	0.255172	0.383251	0.189655	0.491133	0.24532	0.161576	0.427586	0.062069	0.497537	0.323153	0.0704433	0.134483	0.46601	0.355172	0.27931	0.118719	0.153202
1218_lincRNA:chr6:120670699	0.319704	0.55468	0.288177	0.344335	0.5	0.371429	0.237931	0.268473	0.34335	0.457143	0.475862	0.230049	0.207389	0.524138	0.394089	0.394581	0.205911	0.184236	0.40936	0.238424	0.333498	0.256158	0.0857143	0.169458	0.0320197	0.353202	-0.0512315	0.220197	0.0743842	0.324138	0.287192	0.0689655	0.394089	0.446305	0.305419	0.341872	0.407389	0.331034	0.320197	0.2133	0.483744	0.297044	0.317734	0.0704433	0.414778	0.395074	0.207882	0.08867	0.304926
1181_lincRNA:chr4:123361002	0.037931	0.342365	0.0236453	0.272414	0.36798	0.0935961	0.158621	0.133498	0.0699507	0.557635	0.303448	0	0.267488	0.437931	0.130049	0.524138	0.25665	0.186207	0.305911	0.0625616	0.312808	0.104926	-0.1	-0.0807882	0.178325	0.217734	-0.0965517	0.19803	0.124138	0.265025	-0.079803	0.070936	0.114286	0.252709	0.259606	0.244335	0.326108	0.163054	0.105911	0.0502463	0.39803	0.353695	0.00689655	0.0448276	0.231527	0.195074	-0.0344828	0.195074	-0.0182266
1118_lincRNA:chr18:5119300	0.140394	0.314286	-0.0871921	0.046798	0.385714	0.110345	0.161576	0.0142857	0.111823	0.444335	0.36798	0.0689655	0.171921	0.397044	0.145813	0.33399	0.193596	0.0374384	0.179803	0.0359606	0.222167	0.0743842	-0.0832512	0.000492611	-0.0576355	0.146798	-0.0955665	0.0684729	0.0729064	0.0753695	-0.070936	-0.0123153	-0.0133005	0.202956	0.215764	0.263054	0.356158	0.18867	0.166995	0.0103448	0.23399	0.406897	0.0492611	0.0665025	0.0926108	0.242857	0.0241379	-0.00689655	0.0896552
1113_lincRNA:chr18:5119300	0.219704	0.202956	-0.145813	-0.0310345	0.324631	0.119704	0.155172	-0.112808	0.155172	0.374384	0.378325	0.22266	0.131034	0.26601	0.0724138	0.22266	-0.01133	-0.00738916	0.0330049	0.115764	0.204433	0.189163	-0.035468	-0.079803	-0.091133	0.185714	-0.104433	-0.0581281	0.124138	0.0418719	-0.105911	0.0768473	-0.00541872	0.15468	0.248276	0.14335	0.25665	0.146798	0.0339901	-0.0142857	0.157143	0.218719	0.0458128	-0.00788177	-0.0310345	0.236453	-0.189655	-0.155665	0.0310345
1120_lincRNA:chr18:5119300	0.248276	0.258621	-0.0945813	0.0576355	0.352709	0.139409	0.197044	0.0315271	0.134483	0.448768	0.357143	0.205419	0.115764	0.294089	0.0906404	0.414286	0.0512315	0.12069	0.196552	0.152709	0.336453	0.260099	-0.064532	0.0172414	-0.0251232	0.253695	-0.0541872	0.0428571	0.212315	0.159606	-0.08867	0.127586	0.0108374	0.171429	0.322167	0.244828	0.362069	0.275369	0.154187	0.0448276	0.23202	0.325123	0.0689655	0.0758621	0.114286	0.25665	-0.173892	-0.122167	0.00689655
1115_lincRNA:chr18:5119300	0.226601	0.157143	0.0334975	-0.0487685	0.310837	0.133005	0.0847291	0.044335	0.0817734	0.395074	0.270443	0.116749	0.0270936	0.169951	-0.0334975	0.257635	-0.00985222	-0.0497537	0.0482759	0.0630542	0.159113	0.2133	-0.170936	-0.144828	-0.164532	0.126108	-0.029064	-0.0206897	0.0980296	-0.0497537	-0.150246	0.0334975	-0.0995074	0.0541872	0.226601	0.263547	0.124138	0.0862069	0.0921182	-0.0103448	0.289163	0.250246	0.01133	0.0596059	-0.037931	0.26798	-0.197537	-0.189655	0.0389163
1114_lincRNA:chr18:5119300	0.174384	0.111823	-0.125123	-0.046798	0.473399	0.0364532	-0.000492611	-0.0655172	-0.00147783	0.388177	0.34335	0.008867	0.0192118	0.275369	0.00492611	0.196552	-0.055665	-0.0226601	0.0270936	0.0103448	0.248768	0.115271	-0.0674877	-0.0615764	-0.211823	0.167488	-0.156158	-0.13399	-0.0182266	0.0231527	-0.174384	-0.0955665	0.0211823	-0.0408867	0.136946	0.203941	0.177833	0.118719	0.017734	-0.0975369	0.19064	0.247291	-0.0394089	0.0295567	-0.0492611	0.276847	-0.0660099	-0.240887	0.0137931
1121_lincRNA:chr18:5119300	0.351232	0.334975	0.134483	0.135961	0.555665	0.344828	0.234975	0.0650246	0.248276	0.483744	0.534483	0.260591	0.0940887	0.523153	0.155172	0.475862	0.0246305	0.0586207	0.289163	0.253202	0.414778	0.263054	0.0610837	0.0512315	-0.0807882	0.362069	0	0.00837438	0.248276	0.0724138	0.193596	0.171921	0.118719	0.190148	0.375862	0.3133	0.477833	0.376355	0.321182	0.235961	0.442365	0.39803	0.238916	0.252217	0.114286	0.416749	0.183251	-0.0788177	0.289655
1116_lincRNA:chr18:5119300	0.360099	0.324138	0.129557	0.155172	0.561084	0.306404	0.223645	0.0591133	0.2	0.491626	0.531527	0.214286	0.108867	0.521675	0.160591	0.451232	0.0147783	0.0596059	0.27931	0.223153	0.403448	0.239409	0.0546798	0.0389163	-0.0940887	0.327586	-0.008867	-0.00344828	0.201478	0.0660099	0.165025	0.135961	0.133498	0.196059	0.346305	0.331527	0.466995	0.351724	0.315764	0.195074	0.456158	0.421675	0.223153	0.257635	0.120197	0.40936	0.199015	-0.0743842	0.266502
1122_lincRNA:chr18:5162836	0.367488	0.349754	0.12069	0.0965517	0.51133	0.337931	0.198522	0.0655172	0.270443	0.471921	0.533005	0.262069	0.0394089	0.515764	0.130049	0.376847	0.0778325	0.00492611	0.250246	0.184236	0.37931	0.242857	0.0142857	0.0591133	-0.0985222	0.366995	-0.0197044	0.0300493	0.1867	0.0881773	0.180296	0.0955665	0.151724	0.135961	0.326601	0.247291	0.428571	0.269951	0.275862	0.226601	0.35665	0.275862	0.189655	0.248276	0.103448	0.426601	0.223645	-0.0970443	0.325616
1124_lincRNA:chr18:5162836	0.349261	0.344335	0.100493	0.0610837	0.526108	0.311823	0.175862	0.0487685	0.242857	0.471429	0.519704	0.237931	0.0270936	0.498522	0.108867	0.374384	0.0527094	-0.0280788	0.227094	0.168966	0.362562	0.219704	0.0044335	0.0206897	-0.120197	0.339409	-0.0206897	0.00295567	0.168966	0.0586207	0.157143	0.0773399	0.127586	0.115271	0.293103	0.261084	0.40936	0.262562	0.249754	0.202463	0.340887	0.278325	0.142857	0.24335	0.0842365	0.434975	0.216749	-0.115271	0.308867
1123_lincRNA:chr18:5162836	0.327586	0.333498	0.0344828	0.044335	0.533498	0.294089	0.160099	-0.00935961	0.236453	0.441872	0.495074	0.232512	0.0147783	0.460099	0.0935961	0.372906	0.029064	-0.0418719	0.204433	0.148276	0.365025	0.213793	0.046798	0.0123153	-0.119704	0.331527	-0.0610837	-0.0280788	0.167488	0.0591133	0.138424	0.0891626	0.12266	0.091133	0.277833	0.226108	0.391133	0.242857	0.186207	0.178818	0.298522	0.26798	0.13202	0.185714	0.0536946	0.404433	0.178818	-0.128079	0.290148
1119_lincRNA:chr18:5119300	0.258128	0.336453	-0.0226601	0.0995074	0.503448	0.225616	0.158621	0.0137931	0.226108	0.43399	0.5133	0.273399	0.12069	0.42266	0.070936	0.395567	-0.0182266	-0.00640394	0.280788	0.191133	0.40197	0.301478	0.0768473	0.0635468	-0.107389	0.364532	-0.0522167	-0.0472906	0.224138	0.131034	0.0931034	0.129557	0.151724	0.140887	0.323153	0.199507	0.363547	0.362562	0.217734	0.125123	0.30197	0.372906	0.133005	0.172906	0.0275862	0.403448	0.0827586	-0.10936	0.203448
1117_lincRNA:chr18:5119300	0.239409	0.363054	-0.0103448	0.112808	0.503448	0.234975	0.169458	0.0334975	0.241379	0.440887	0.531034	0.287192	0.141872	0.447783	0.0921182	0.440394	0.0044335	0.008867	0.321675	0.204433	0.421675	0.299015	0.053202	0.0674877	-0.0724138	0.395074	-0.029064	-0.026601	0.246305	0.165025	0.103941	0.138424	0.170443	0.167488	0.346305	0.221675	0.387685	0.372906	0.243842	0.148276	0.33202	0.380296	0.135468	0.171921	0.0477833	0.419212	0.0881773	-0.0743842	0.202956
1146_lincRNA:chr2:25774411	0.337438	0.3	0.175369	0.234975	0.487192	0.193596	0.0615764	0.0615764	0.0665025	0.330542	0.473399	0.0275862	0.195567	0.504433	0.265025	0.378818	-0.0310345	0.00344828	0.414778	0.0724138	0.32069	0.204926	-0.0128079	0.0320197	-0.13399	0.29064	0.0359606	-0.0418719	0.0251232	0.128079	0.128079	-0.0980296	0.228571	0.256158	0.250739	0.348768	0.410837	0.309852	0.22069	0.0714286	0.388177	0.472414	0.158128	0.130049	0.225616	0.510837	0.147783	-0.0399015	0.104433
948_lincRNA:chr1:188535096	0.287192	0.137438	0.079803	0.261576	0.450739	0.125616	0.112808	-0.00394089	-0.00344828	0.22266	0.455665	0.0216749	0.269951	0.452709	0.255172	0.336453	-0.0950739	0.0517241	0.288177	0.0655172	0.386207	0.20197	-0.00147783	0.0679803	-0.103448	0.173399	0.106404	-0.073399	0.0408867	0.0866995	0.0221675	-0.0384236	0.222167	0.266502	0.192118	0.248276	0.431527	0.273892	0.170443	-0.0147783	0.341379	0.446305	0.0724138	0.218227	0.131034	0.456158	0.139901	-0.00788177	0.0827586
1002_lincRNA:chr11:18367482	0.358621	0.227586	0.0871921	0.354187	0.405419	0.169458	0.133498	0.0182266	0.0320197	0.296552	0.448768	0.100493	0.297537	0.485714	0.244335	0.362069	-0.073399	0.1133	0.406404	0.121182	0.384729	0.257143	0.0399015	0.158128	-0.0320197	0.293596	0.0940887	-0.079803	0.0738916	0.168966	0.0837438	-0.0211823	0.242857	0.331034	0.284236	0.208374	0.46601	0.382266	0.256158	0.0251232	0.349754	0.520197	0.192118	0.177833	0.207882	0.4867	0.162562	0.0147783	0.0729064
1168_lincRNA:chr3:50320320	0.160099	0.3867	0.141872	0.243842	0.260591	0.165025	0.140887	0.226108	0.137438	0.335961	0.247783	0.127094	0.185714	0.490148	0.13202	0.212315	0.393596	0.222167	0.455172	0.165517	0.127586	0.2	-0.0970443	0.304433	0.22266	0.321675	0.185222	0.133005	0.140887	0.273892	0.0704433	0.0261084	0.130049	0.252709	0.255172	0.30197	0.357143	0.188177	0.348276	0.149261	0.185222	0.465517	0.130542	0.131527	0.392611	0.457635	0.194581	0.212808	0.103941
1180_lincRNA:chr4:115639749	0.105419	0.396059	0.31133	0.154187	0.203448	0.368473	0.293103	0.474877	0.339409	0.54532	0.204433	0.2867	0.199507	0.458621	0.0990148	0.0866995	0.53399	0.272414	0.23202	0.327586	0.0605911	0.156158	-0.183744	0.266502	0.184729	0.217734	0.265517	0.326108	0.230049	0.278818	0.129557	0.0610837	0.0137931	0.24532	0.207882	0.250246	0.1133	0.269951	0.485222	0.262069	0.230049	0.156158	-0.0103448	0.339901	0.438916	0.35665	0.213793	0.180788	0.262562
1017_lincRNA:chr13:28477490	0.35468	0.386207	0.433498	0.187192	0.478818	0.423153	0.0935961	0.178818	0.192611	0.336453	0.384236	0.0773399	0	0.516749	0.233498	0.375862	0.107389	0.150739	0.393596	0.25665	0.192118	0.213793	0.108867	0.0206897	0.125616	0.485222	-0.00985222	0.0408867	0.100493	0.106897	0.246798	0.0399015	0.142365	0.199015	0.353202	0.278325	0.410837	0.2867	0.19064	0.27931	0.255665	0.252217	0.294089	0.0975369	0.254187	0.353202	0.238424	0.0399015	0.0985222
1018_lincRNA:chr13:28477490	0.262069	0.310837	0.239409	0.216749	0.371429	0.19803	0.0630542	0.107389	0.0704433	0.50197	0.218227	0.0226601	0.0669951	0.5	0.020197	0.182759	0.19064	0.110837	0.270443	0.180296	0.0615764	0.162562	-0.0566502	0.0522167	0.135961	0.241379	0.00246305	0.00591133	0.000985222	0.0773399	0.0502463	-0.01133	0.0507389	0.170936	0.205419	0.241379	0.26798	0.180296	0.0876847	0.0847291	0.242857	0.442857	0.0285714	0.106404	0.284236	0.338916	0.129064	0.0743842	0.0305419
1281_lincRNA:chrX:123306246	-0.319212	-0.234975	-0.140394	-0.135961	0.0724138	-0.201478	-0.106404	-0.181281	-0.294089	-0.156158	-0.0980296	-0.275369	0.037931	-0.0655172	0.0305419	-0.0472906	0.0216749	-0.137438	-0.241872	-0.197537	-0.134483	-0.291133	-0.0876847	-0.422167	0.000985222	-0.471921	0.13202	-0.0551724	-0.126108	-0.107389	-0.281281	-0.00640394	-0.1	-0.0492611	-0.26601	0.0182266	-0.0655172	-0.306897	-0.180296	-0.268966	-0.0334975	-0.162069	-0.255172	-0.108867	-0.0674877	-0.0418719	-0.0990148	0.0669951	-0.191626
979_lincRNA:chr10:9322308	-0.37734	-0.312808	-0.164039	-0.305419	0.00295567	-0.0418719	-0.159113	-0.121182	-0.106897	-0.0635468	-0.14532	-0.118227	-0.0576355	-0.11133	-0.141379	-0.0206897	-0.020197	-0.225616	-0.459113	-0.133005	-0.103448	-0.193596	-0.167488	-0.338424	-0.105419	-0.12069	0.0970443	0.00147783	-0.0384236	-0.136946	-0.18867	-0.118719	-0.257143	-0.285222	-0.205911	-0.262562	-0.240887	-0.259606	-0.234483	-0.00246305	-0.28867	-0.631527	-0.339901	0.0448276	-0.196552	0.0940887	0.0295567	-0.104433	-0.0310345
1131_lincRNA:chr18:73870981	-0.329557	-0.254187	-0.0162562	-0.280296	0.062069	-0.0044335	-0.248768	-0.135468	-0.144828	-0.291626	-0.30197	-0.135961	-0.266502	-0.192611	-0.112315	-0.212808	-0.0246305	-0.20936	-0.374877	-0.0990148	-0.284236	-0.12266	0.119704	-0.127586	-0.0256158	-0.103448	0.017734	-0.0871921	-0.180296	-0.187192	-0.0655172	-0.029064	-0.191626	-0.268966	-0.105419	-0.189655	-0.436453	-0.17734	-0.194581	-0.0576355	-0.233005	-0.406404	0.01133	-0.289655	-0.143842	-0.0394089	0.102463	-0.0630542	-0.0394089
1050_lincRNA:chr14:77258025	-0.379803	-0.226108	0.00394089	-0.321182	0.00246305	0.0349754	-0.299507	-0.0817734	0.0133005	-0.0714286	-0.104433	-0.00738916	-0.230049	-0.102956	-0.131034	0.0226601	-0.201478	-0.401478	-0.281281	-0.0571429	-0.135468	-0.152217	-0.171429	-0.47734	-0.272906	-0.139901	-0.0364532	-0.128079	-0.020197	-0.100493	0.070936	-0.00837438	-0.199015	-0.293103	-0.0862069	0.0403941	-0.231034	-0.0428571	-0.0950739	0.0522167	-0.0359606	-0.421675	-0.0901478	-0.10936	-0.161084	-0.0142857	-0.12069	-0.217734	-0.0566502
1259_lincRNA:chr8:18895366	-0.317241	-0.259606	-0.247783	-0.544335	-0.154187	-0.33202	-0.506897	-0.0965517	-0.315271	-0.466995	-0.360591	-0.316256	-0.516749	-0.452709	-0.219704	-0.330049	-0.103941	-0.366502	-0.383744	-0.395074	-0.293596	-0.129557	-0.161576	-0.0891626	-0.129557	-0.150739	-0.121675	-0.0674877	-0.395074	-0.200493	-0.400985	-0.327094	-0.230542	-0.459113	-0.302463	-0.295074	-0.522167	-0.209852	-0.455172	-0.387685	-0.658621	-0.558128	-0.46601	-0.387685	-0.272414	-0.205419	-0.0453202	-0.289163	-0.337438
1066_lincRNA:chr15:97495641	-0.316256	-0.128571	-0.0428571	-0.271921	-0.110837	-0.184729	-0.283744	-0.0985222	-0.22266	-0.0975369	-0.158621	-0.299015	-0.179803	-0.144335	-0.142857	-0.31133	0.146305	-0.284729	-0.258621	-0.296552	-0.437438	-0.339901	-0.0960591	-0.415764	-0.0704433	-0.276355	-0.00738916	-0.0300493	-0.321675	-0.180788	-0.170443	-0.289655	-0.175369	-0.304433	-0.274877	-0.172906	-0.292118	-0.4	-0.131527	-0.19064	-0.217734	-0.382266	-0.142365	-0.205911	-0.224138	-0.037931	0.20197	0.0334975	-0.0231527
1143_lincRNA:chr2:173105462	-0.259113	-0.388177	-0.137931	-0.0418719	-0.272906	-0.352709	-0.339901	0.0615764	-0.33202	-0.368966	-0.200493	-0.333005	-0.0458128	-0.159113	-0.0231527	-0.560099	0.0571429	-0.0206897	-0.317241	-0.396552	-0.217734	-0.1133	-0.182266	0.0251232	0.0142857	-0.104926	-0.0261084	-0.00935961	-0.514778	0.0921182	-0.369951	-0.519704	0.0349754	-0.246798	-0.126601	-0.262562	-0.363054	-0.25468	-0.136453	-0.389163	-0.508374	-0.516749	-0.0719212	-0.234483	-0.170936	-0.15665	0.0492611	0.029064	-0.351724
984_lincRNA:chr11:102983499	-0.278818	-0.498522	-0.320197	-0.356158	-0.234975	-0.366995	-0.379803	-0.385714	-0.348276	-0.291626	-0.147291	-0.267488	-0.274877	-0.351724	-0.314286	-0.326601	-0.235961	-0.240394	-0.355172	-0.36798	-0.137931	-0.287192	-0.16798	-0.273399	-0.162069	-0.214286	-0.304926	-0.300985	-0.2133	-0.191133	-0.483744	-0.138424	-0.14335	-0.462069	-0.219704	-0.411823	-0.40197	-0.468966	-0.455665	-0.402956	-0.211823	-0.30197	-0.24335	-0.306404	-0.524631	-0.445813	-0.366502	-0.273892	-0.395074
1184_lincRNA:chr4:128727332	-0.223645	0.0241379	-0.323153	-0.0669951	0.146305	-0.271921	-0.163547	-0.121182	-0.294089	-0.268966	0.0152709	-0.194581	0.08867	-0.102956	0.146798	-0.0152709	0.0359606	-0.0684729	-0.114286	-0.385222	0.0753695	0.00788177	0.240887	-0.105911	0.136946	0.0418719	-0.169458	0.0472906	-0.235961	0.180296	-0.369458	-0.105419	0.174877	-0.00394089	-0.00541872	-0.169951	-0.33202	-0.121675	-0.259606	-0.372414	-0.265025	-0.296059	-0.0453202	-0.442857	-0.0571429	-0.0216749	-0.0330049	0.142857	-0.296059
1241_lincRNA:chr7:13533925	-0.176355	-0.073399	-0.27931	0.109852	-0.141379	-0.255665	-0.159113	-0.15468	-0.335468	-0.145813	-0.0241379	-0.240887	0.240887	-0.0694581	0.105911	-0.0339901	-0.0295567	0.0108374	-0.0261084	-0.380788	-0.0172414	-0.180788	0.165025	-0.26798	0.179803	-0.0349754	-0.200985	-0.055665	-0.176355	0.165517	-0.268473	-0.146798	0.035468	-0.00246305	-0.0206897	-0.164532	-0.216749	-0.0522167	-0.117734	-0.350246	-0.162562	-0.176355	0.00344828	-0.342857	-0.0610837	-0.194089	-0.00738916	0.24532	-0.376355
1136_lincRNA:chr19:4210704	-0.280788	-0.00640394	0.0536946	-0.0665025	0.008867	0.0162562	-0.0541872	0.12266	0.035468	-0.0916256	-0.100493	-0.0315271	0.00344828	0.184729	-0.0536946	-0.236946	0.325616	-0.107882	-0.110345	-0.123153	-0.135468	-0.0527094	0.110837	0.0669951	0.104926	-0.055665	0.0334975	0.158128	-0.121182	-0.0384236	0.0512315	-0.0857143	-0.0773399	-0.0778325	0.035468	-0.237931	-0.241872	0.0684729	0.020197	0.00640394	-0.229557	-0.163547	0.103941	-0.0901478	-0.0221675	0.0399015	0.194581	0.217241	0.124138
1169_lincRNA:chr3:52002170	-0.284236	-0.123645	0.037931	-0.100985	-0.104926	0.0197044	-0.271921	-0.0261084	0.0812808	0.00837438	-0.121675	-0.0990148	-0.0655172	-0.00492611	-0.0679803	-0.291133	0.0758621	-0.201478	-0.133005	-0.0448276	-0.380788	-0.103448	-0.0842365	-0.218719	-0.115764	-0.0802956	-0.132512	-0.0334975	-0.152709	-0.0374384	0.0615764	-0.194089	-0.194089	-0.182266	0.00985222	-0.0261084	-0.297044	0.0152709	-0.0576355	-0.0522167	-0.12266	-0.184236	0.00689655	-0.304433	-0.0916256	-0.155172	-0.0921182	-0.0487685	-0.125123
1055_lincRNA:chr15:102932714	-0.555172	-0.35468	-0.438916	-0.123153	0.0044335	-0.490148	-0.275369	-0.0965517	-0.481773	-0.177833	-0.338916	-0.375862	0.0482759	-0.0472906	-0.0679803	-0.171921	0.0433498	-0.0300493	-0.314286	-0.312808	-0.0748768	-0.229557	-0.0522167	0.181773	-0.0955665	-0.220197	-0.124138	-0.0660099	-0.37734	0.0241379	-0.380788	-0.294089	-0.169458	-0.13202	-0.166995	-0.163547	-0.238916	0.0512315	-0.108867	-0.35468	-0.384729	0.0305419	-0.0581281	-0.1867	0.0044335	-0.0802956	0.0103448	-0.0172414	-0.361084
1211_lincRNA:chr5:52584616	-0.260591	-0.202956	-0.173399	-0.266502	-0.13202	-0.104926	-0.258128	-0.344335	-0.119704	-0.163547	-0.418227	-0.162562	-0.296552	-0.325123	-0.221675	-0.207882	-0.172414	-0.257635	-0.289655	-0.0325123	-0.453202	-0.219704	0.164532	-0.305911	-0.0694581	-0.264039	-0.116256	-0.22069	-0.199507	-0.258128	0.0325123	-0.0793103	-0.31133	-0.266995	-0.208867	-0.299507	-0.215271	-0.0871921	-0.380788	-0.0896552	-0.360099	-0.217241	-0.0536946	-0.412808	-0.206404	-0.210837	-0.10936	-0.164532	-0.12069
1207_lincRNA:chr5:109156118	-0.430049	-0.305911	-0.126108	-0.307389	-0.271921	-0.0926108	-0.392118	-0.259606	-0.0783251	-0.1867	-0.382266	-0.134483	-0.240394	-0.380296	-0.329557	-0.430542	-0.194581	-0.343842	-0.451232	-0.0857143	-0.594089	-0.298522	0.0147783	-0.341379	-0.227586	-0.261084	-0.168966	-0.342857	-0.220197	-0.317241	0.0162562	-0.14335	-0.39803	-0.430049	-0.329064	-0.180788	-0.397537	-0.244335	-0.202463	-0.0990148	-0.315271	-0.271429	-0.0876847	-0.224138	-0.387685	-0.218227	0.117734	-0.123645	-0.008867
960_lincRNA:chr1:69531191	-0.340394	-0.239901	-0.0458128	-0.278818	-0.0955665	-0.163547	-0.347291	-0.0847291	-0.241872	-0.26798	-0.18867	-0.195567	-0.233498	-0.0921182	-0.104926	-0.380296	0.101478	-0.24335	-0.331034	-0.269951	-0.351724	-0.124138	-0.0837438	-0.146798	0.0832512	-0.0142857	0.0527094	-0.0334975	-0.381281	-0.055665	-0.230049	-0.298522	-0.105419	-0.319704	-0.0502463	-0.240887	-0.4867	-0.243842	-0.174384	-0.213793	-0.348276	-0.487685	-0.114778	-0.324631	-0.205419	-0.0118227	0.231034	0.0719212	-0.157143
999_lincRNA:chr11:119797116	-0.334483	-0.390148	-0.155665	-0.34532	-0.330049	-0.166995	-0.407882	-0.232512	-0.255172	-0.205419	-0.479803	-0.187192	-0.331527	-0.404433	-0.35468	-0.437438	-0.20936	-0.325616	-0.421675	-0.174384	-0.49803	-0.206404	-0.0857143	-0.131034	-0.224138	-0.142365	-0.0512315	-0.310345	-0.368966	-0.199507	-0.129064	-0.376847	-0.378818	-0.462562	-0.223153	-0.365517	-0.474877	-0.147291	-0.247783	-0.143842	-0.521182	-0.291133	-0.125616	-0.177833	-0.331527	-0.165025	0.0926108	-0.225616	-0.193103
1206_lincRNA:chr5:106982442	-0.174384	-0.239409	0.0605911	-0.274877	-0.0719212	-0.0655172	-0.528571	-0.300985	-0.278325	-0.211823	0.044335	-0.287685	-0.114778	-0.171429	-0.0650246	-0.157143	-0.369458	-0.405911	-0.151232	-0.217241	-0.42069	-0.211823	-0.114778	-0.531527	-0.308374	0.0827586	-0.231527	-0.425123	-0.220197	-0.284729	-0.185222	-0.246305	-0.25665	-0.240394	-0.0965517	0.000985222	-0.283744	-0.259113	-0.169458	-0.2	-0.118227	-0.175862	0.00147783	-0.264039	-0.358621	-0.0487685	-0.00344828	-0.253202	-0.419704
968_lincRNA:chr1:85156338	-0.208867	-0.199507	-0.0423645	-0.182266	-0.220197	0.0103448	-0.269458	-0.261576	0.150739	-0.0162562	-0.0482759	0.129557	-0.157635	-0.134483	-0.329064	-0.273892	-0.330542	-0.248768	-0.23399	0.0975369	-0.240887	-0.123153	0.0881773	-0.314286	-0.165517	0.142365	-0.378818	-0.352217	0.0389163	-0.131527	0.183251	0.046798	-0.10197	-0.339409	-0.0448276	-0.281281	-0.239409	-0.117734	-0.246305	0.128079	-0.160099	-0.320197	0.110345	-0.140394	-0.386207	-0.273892	-0.198522	-0.215764	-0.0827586
1271_lincRNA:chr9:41213456	-0.110837	-0.278818	0.207389	-0.306404	-0.124138	-0.136946	-0.267488	0.0438424	-0.247783	-0.307389	-0.119212	-0.253202	-0.241379	-0.209852	-0.212808	-0.52069	-0.00837438	-0.181773	-0.306897	-0.20197	-0.364532	-0.117734	0.0408867	-0.234483	-0.0108374	-0.0783251	0.0044335	-0.0581281	-0.133498	-0.277833	-0.181773	-0.0817734	-0.129064	-0.428079	-0.177833	-0.0320197	-0.66601	-0.380788	-0.129064	-0.136946	-0.2	-0.443842	-0.2133	-0.00147783	-0.238916	-0.207389	0.120197	0.00295567	-0.185714
1130_lincRNA:chr18:69957420	-0.515764	-0.263547	-0.219704	-0.286207	0.0492611	-0.224138	-0.210837	-0.150739	-0.298522	-0.138916	-0.271921	-0.269951	-0.0571429	-0.0477833	-0.231527	-0.0517241	0.0448276	-0.18867	-0.300493	-0.210345	-0.104926	-0.211823	0.11133	-0.194089	-0.0778325	-0.19803	-0.110837	-0.0847291	-0.0566502	-0.140394	-0.226601	-0.0118227	-0.286207	-0.286207	-0.228571	-0.292118	-0.216256	-0.137438	-0.319704	-0.0837438	-0.463054	-0.150246	-0.15468	0.029064	-0.121675	-0.0472906	-0.0807882	-0.017734	-0.232512
1237_lincRNA:chr7:131819366	-0.393596	-0.0931034	-0.0300493	-0.146798	0.0901478	-0.0349754	-0.15665	-0.0477833	-0.145813	-0.1	-0.13399	-0.0995074	0.0546798	0.0881773	-0.0763547	0.0211823	0.116256	-0.231527	-0.116256	-0.103941	-0.137438	-0.0438424	0.0413793	-0.233005	-0.00492611	-0.0935961	0.140394	0.00394089	0.00344828	-0.0295567	-0.0827586	0.0182266	-0.172906	-0.0581281	-0.0571429	-0.160591	-0.149754	-0.0507389	-0.116256	0.00788177	-0.294089	-0.176847	-0.0374384	-0.0162562	0.044335	0.241379	-0.017734	0.0694581	-0.146798
1001_lincRNA:chr11:120046656	-0.291626	-0.0246305	-0.126601	-0.0970443	-0.00492611	-0.308374	-0.265517	-0.0325123	-0.462562	-0.152217	-0.227586	-0.335468	-0.0891626	-0.00788177	-0.109852	-0.0448276	0.15468	-0.196059	0.020197	-0.426601	-0.0783251	-0.16798	-0.073399	-0.0729064	0.151232	-0.120197	0.0497537	-0.00147783	-0.348768	0.0669951	-0.358128	-0.265517	-0.0152709	-0.0916256	-0.0842365	-0.195567	-0.3133	-0.115764	-0.170443	-0.324631	-0.24335	0.00788177	-0.15665	-0.227586	0.0118227	0.0216749	0.0995074	0.176355	-0.338424
1283_lincRNA:chrX:133315875	-0.139409	-0.107389	-0.374384	-0.111823	-0.306404	-0.313793	0.0285714	-0.109852	-0.224138	-0.223153	-0.393103	-0.0339901	0.0655172	-0.316256	-0.174384	-0.255665	0.0261084	0.00591133	-0.163547	-0.163547	-0.116749	-0.2	0.0206897	0.0935961	0.132512	-0.303941	0.0827586	-0.020197	-0.0241379	-0.0182266	-0.253202	0.00344828	-0.1133	0.0546798	-0.238916	-0.32069	-0.31133	-0.109852	-0.162562	-0.231034	-0.378325	-0.169951	-0.199015	-0.178325	0.0566502	-0.187192	-0.335468	-0.0123153	-0.27734
1049_lincRNA:chr14:73746324	-0.168966	0.026601	-0.008867	0.10197	0.172414	0.132512	-0.026601	-0.148768	0.0679803	0.000985222	-0.0576355	0.0807882	0.14335	0.161576	0.0221675	0.0305419	0.0783251	-0.0773399	-0.0394089	0.0926108	-0.124631	0.0413793	0.184729	-0.166995	0.13399	-0.00197044	0.0817734	-0.0502463	0.0857143	0.0280788	0.108374	0.192118	-0.0162562	0.127586	0.064532	-0.0615764	-0.0285714	-0.0413793	-0.0788177	0.0807882	-0.0157635	-0.0871921	0.168473	-0.217734	0.139409	0.239409	-0.0640394	0.123645	-0.000985222
1041_lincRNA:chr14:33923944	-0.244335	-0.16798	-0.289163	-0.161576	0.112315	-0.148768	-0.297044	-0.326601	-0.0591133	-0.00147783	0.0669951	0.0640394	-0.035468	0.0512315	-0.257143	0.064532	-0.336946	-0.404433	0.0270936	-0.0418719	0.0852217	-0.0458128	-0.00788177	-0.207389	-0.267488	0.13202	-0.0719212	-0.327586	0.130049	0.00541872	0.0724138	0.0182266	0.0241379	-0.241872	0.00689655	-0.139409	-0.197044	0.0847291	-0.110837	0.0295567	0.00788177	-0.0935961	-0.0743842	-0.123153	-0.154187	0.182266	-0.206404	-0.289163	-0.155172
1205_lincRNA:chr5:106982442	-0.376847	-0.351724	-0.0719212	-0.294089	-0.0418719	-0.1867	-0.399507	-0.155172	-0.177833	-0.344335	-0.131034	-0.18867	-0.19803	-0.108867	-0.183251	-0.0793103	-0.236453	-0.261084	-0.238424	-0.105911	-0.160099	-0.224138	-0.166995	-0.0625616	-0.211823	0.0428571	-0.0807882	-0.251232	-0.0438424	-0.309852	-0.029064	-0.0270936	-0.18867	-0.321675	-0.215271	0.0216749	-0.164039	-0.230049	-0.0847291	0.0236453	-0.0995074	-0.201478	-0.0817734	-0.0211823	-0.225616	0.037931	0.13399	-0.173892	-0.070936
1249_lincRNA:chr7:50545068	-0.207389	0.00935961	-0.0236453	-0.0719212	-0.0477833	-0.111823	-0.0330049	-0.008867	-0.13202	-0.261576	0.0334975	-0.158128	-0.020197	0.178818	0.107389	0.0137931	0.311823	-0.0581281	0.062069	-0.271429	0.0536946	-0.0802956	0.0497537	0.0482759	0.301478	-0.00935961	0.0374384	0.236453	-0.107389	0.0349754	-0.135468	-0.0413793	0.0571429	0.00344828	0.0541872	-0.289655	-0.0133005	-0.0507389	-0.160099	-0.104433	-0.249754	-0.110345	-0.0847291	-0.103448	-0.0477833	-0.108867	0.187685	0.331034	-0.0827586
1089_lincRNA:chr17:3004525	-0.132512	0.13202	-0.0152709	0.0433498	-0.40936	-0.112315	-0.0561576	-0.00541872	0.073399	-0.100985	-0.0182266	0.0896552	0.0231527	0.0541872	-0.115271	-0.269458	0.434975	-0.168966	0.17734	-0.19803	-0.272414	0.0428571	-0.0541872	0.0172414	0.296552	0.00788177	0.091133	0.264532	0.0364532	0.122167	0.020197	0.0669951	0.0837438	-0.00837438	0.0630542	-0.297537	-0.208867	-0.262069	0.00197044	-0.00541872	-0.153202	-0.139409	-0.0231527	-0.139409	0.0251232	-0.0551724	0.10936	0.355665	0.0275862
1000_lincRNA:chr11:120041124	-0.0482759	-0.00985222	-0.0669951	0.368966	0.1867	-0.304433	0.0325123	0.0551724	-0.310837	-0.319212	0.172414	-0.133498	0.278325	0.203941	0.358621	0.256158	-0.00344828	0.200985	0.434483	-0.0438424	0.366995	0.224631	0.159606	0.22266	0.373399	0.131034	0.397044	0.202463	-0.0660099	0.399507	-0.0901478	-0.0108374	0.558621	0.362562	0.229557	-0.0960591	0.180296	0.288177	0.0901478	-0.19064	0.0738916	0.00394089	0.0980296	-0.205419	0.284236	0.277833	0.0364532	0.275369	-0.305419
976_lincRNA:chr10:81684904	-0.208374	-0.138424	-0.118719	0.254187	-0.179803	-0.233498	-0.0625616	0.026601	-0.0497537	-0.0866995	0.0251232	0.0714286	0.0950739	0.10936	-0.167488	-0.119704	0.181773	0.0502463	0.205419	-0.0344828	0.0896552	0.0906404	-0.15468	0.144335	0.300493	0.0477833	0.294581	0.103941	0.0108374	0.275369	-0.0748768	-0.00295567	0.314778	-0.0206897	0.105911	-0.387192	0.00738916	-0.0950739	0.0990148	-0.079803	0.0394089	-0.190148	0.026601	-0.0960591	-0.0482759	0.14532	0.0147783	0.207882	-0.0187192
975_lincRNA:chr10:81684904	-0.245813	-0.218227	-0.0935961	0.152217	-0.116256	-0.284236	-0.0738916	-0.0320197	-0.29803	-0.166995	0.0665025	-0.140887	0.108374	0.151724	-0.0413793	0.0497537	0.150246	0.0842365	0.219704	-0.0990148	0.114778	0.020197	-0.141872	0.0689655	0.310345	0.0536946	0.330049	0.0807882	-0.0226601	0.216256	-0.236946	-0.0596059	0.180788	-0.00788177	0.112808	-0.340394	0.166502	-0.0605911	0.053202	-0.126601	-0.114286	-0.0536946	-0.035468	0.0522167	-0.062069	0.107389	0.104433	0.233005	-0.261576
1030_lincRNA:chr13:83867711	-0.473892	-0.193103	-0.146798	0.0492611	0.0965517	-0.294581	-0.0635468	0.0640394	-0.307882	-0.12266	-0.0896552	-0.341872	0.186207	0.165517	0.0507389	0.0261084	0.248768	0.0123153	-0.0566502	-0.275862	0.0753695	-0.181773	-0.0591133	0.000492611	0.108867	-0.331527	0.0699507	0.146798	-0.224631	0.00197044	-0.300985	-0.152709	-0.062069	0.035468	-0.0325123	-0.12069	-0.0369458	0.0921182	-0.017734	-0.307882	-0.0418719	0.166502	-0.0684729	-0.0945813	-0.0773399	-0.0842365	0.0369458	0.285222	-0.161084
1301_lincRNA:chrX:69100279	-0.174877	-0.149261	-0.267488	0.15468	0.0162562	-0.245813	0.126601	-0.122167	-0.166502	-0.223153	-0.0694581	-0.00344828	0.24532	0.100985	0.0477833	-0.0640394	0.00640394	-0.0581281	-0.073399	-0.191133	0.230542	-0.0536946	0.108374	0.127094	0.0418719	-0.336946	0.197537	0.00689655	-0.179803	0.0502463	-0.0832512	-0.0586207	0.207389	0.214778	-0.0507389	-0.344828	0.0837438	0.0625616	-0.0679803	-0.196552	-0.0817734	0.0729064	0.128571	-0.0482759	-0.0428571	0.138916	-0.0679803	0.169458	0.073399
1189_lincRNA:chr4:141100989	-0.392118	-0.249261	-0.376355	-0.020197	0.0246305	-0.472414	-0.185714	-0.0862069	-0.493596	-0.0310345	-0.202463	-0.338916	0.0980296	0.00591133	-0.270936	0.000492611	0.020197	-0.209852	-0.079803	-0.437931	0.173892	-0.257143	-0.246798	0.0403941	-0.201478	-0.314778	0.0566502	-0.12266	-0.227586	0.0231527	-0.392118	-0.264039	-0.0172414	-0.135468	-0.264532	-0.15665	-0.128079	-0.199015	-0.0581281	-0.275862	-0.124631	0.207882	-0.205911	0.19803	-0.0679803	0.103941	-0.020197	-0.0162562	-0.224631
1009_lincRNA:chr12:21380896	-0.425616	-0.391626	-0.13202	0.064532	-0.17931	-0.449754	-0.339901	-0.0522167	-0.452709	-0.292611	-0.156158	-0.489163	0.18867	-0.0743842	0.0408867	-0.472414	-0.00492611	-0.133005	-0.2	-0.438916	-0.248768	-0.380296	-0.223153	0.01133	-0.182759	-0.417734	-0.079803	-0.115764	-0.570936	-0.0847291	-0.368473	-0.505911	0.0142857	-0.00837438	-0.248276	-0.146305	-0.389163	-0.166995	-0.00689655	-0.536946	-0.0118227	0.070936	-0.0512315	-0.234483	-0.208867	-0.25468	0.0738916	0.0847291	-0.32266
1004_lincRNA:chr11:59189157	-0.129557	-0.0044335	0.109852	-0.118719	0.112315	0.0522167	-0.148768	0.0788177	0.0970443	-0.103941	0.0852217	-0.00541872	-0.195074	0.11133	0.0699507	-0.101478	0.008867	-0.282266	-0.102956	-0.144335	-0.00246305	-0.0635468	0.0384236	-0.181281	-0.121675	-0.0995074	-0.079803	0.0827586	-0.192611	-0.0566502	0.191133	-0.0990148	0.0862069	-0.133498	0.0591133	0.0275862	-0.189163	0.147291	0.0551724	-0.0344828	0.100493	-0.278325	0.110345	-0.210345	-0.112808	-0.0615764	0.176355	0.00394089	0.190148
1257_lincRNA:chr8:122945743	-0.0817734	-0.157635	-0.239901	-0.157143	-0.185714	-0.261576	-0.1867	-0.283744	-0.201478	-0.256158	-0.150739	-0.163054	-0.0926108	-0.186207	-0.00738916	-0.298522	-0.278818	-0.256158	-0.121675	-0.26798	-0.0566502	-0.49803	-0.073399	-0.0369458	-0.255172	-0.419212	-0.157143	-0.278818	-0.287192	-0.105911	-0.0251232	-0.234975	0.112315	-0.0344828	-0.444335	-0.181281	-0.200493	-0.121182	-0.201478	-0.288177	-0.0285714	-0.0295567	-0.239901	-0.160099	-0.0729064	-0.291133	-0.0783251	-0.197044	-0.0960591
1023_lincRNA:chr13:56286339	-0.123153	-0.0738916	0.0807882	-0.104433	0.0625616	-0.214286	-0.131034	0.044335	-0.279803	-0.383251	0.130049	-0.248768	-0.0635468	0.0704433	0.222167	-0.106404	0.128079	-0.229557	-0.0433498	-0.382759	-0.0270936	0.0344828	0.0334975	-0.135961	0.0876847	-0.180788	0.14532	0.21133	-0.323153	-0.0748768	-0.196552	-0.143842	0.136946	-0.00492611	0.0729064	0.0142857	-0.210837	-0.0394089	-0.0310345	-0.316256	-0.0231527	-0.128571	-0.0413793	-0.198522	-0.123153	-0.00541872	0.267488	0.261084	-0.070936
1142_lincRNA:chr2:157361470	-0.148768	0.00394089	0.0344828	0.106404	-0.0162562	-0.293103	-0.0541872	0.200985	-0.281281	-0.114778	0.0793103	-0.161084	0.115271	0.174384	0.046798	-0.174384	0.311823	-0.125616	0.062069	-0.318719	-0.0433498	0.199507	-0.00295567	0.0261084	0.184729	-0.117241	0.236453	0.304926	-0.302956	0.0763547	-0.243842	-0.180296	0.134483	0.0758621	0.199507	-0.1133	-0.229064	0.108374	0.142857	-0.316256	-0.0699507	0.029064	0.0477833	-0.0857143	-0.0285714	0.13399	0.259113	0.360099	-0.0950739
1038_lincRNA:chr14:27930334	-0.244335	-0.19803	-0.119704	-0.152217	-0.0374384	-0.393103	-0.354187	0.0305419	-0.412315	-0.15468	-0.114778	-0.385714	-0.0921182	-0.0477833	-0.0699507	-0.34532	0.0684729	-0.210345	-0.19064	-0.377833	-0.233005	-0.15665	-0.180296	-0.18867	0.0655172	-0.102956	0.181281	0.0472906	-0.475862	0.0270936	-0.313793	-0.53202	0.0502463	-0.294581	-0.180296	-0.136453	-0.47734	-0.14335	-0.130542	-0.372906	-0.283251	-0.482759	-0.427586	-0.227094	-0.0807882	0.125123	0.289655	0.0896552	-0.23202
1239_lincRNA:chr7:134620707	-0.115764	-0.247291	-0.0256158	-0.183744	-0.516749	-0.306897	-0.33202	0.116256	-0.299507	-0.296059	-0.310837	-0.264532	-0.171921	-0.260591	-0.174384	-0.5867	0.0438424	-0.234483	-0.357143	-0.452217	-0.39064	-0.338916	-0.409852	-0.0256158	-0.0773399	-0.394581	-0.0679803	-0.000985222	-0.441872	-0.294581	-0.316749	-0.352217	-0.236453	-0.142857	-0.360099	-0.165517	-0.463547	-0.258621	-0.0197044	-0.43399	-0.279803	-0.326108	-0.299507	-0.0916256	-0.135468	-0.311823	0.153695	-0.0246305	-0.19064
1045_lincRNA:chr14:65433420	-0.280296	-0.336946	-0.327586	0.102956	-0.302956	-0.326108	-0.107882	-0.00738916	-0.316749	0.0147783	-0.200985	-0.178818	0.247783	-0.211823	-0.12266	-0.171921	-0.151232	0.0960591	-0.376355	-0.251724	-0.0157635	-0.18867	-0.144335	-0.245813	0.114778	-0.21133	-0.161576	-0.0704433	-0.238916	0.0665025	-0.431034	-0.221675	-0.169458	-0.0546798	-0.0433498	-0.219704	-0.318719	0.0527094	-0.0827586	-0.427586	-0.171921	-0.299507	-0.16798	-0.170443	-0.249261	-0.406897	-0.201478	0.103941	-0.447291
1280_lincRNA:chr9:96664617	-0.542365	-0.311823	-0.324631	-0.258621	-0.2867	-0.462069	-0.466502	-0.239901	-0.503448	-0.193103	-0.406404	-0.486207	0.0394089	-0.273399	-0.269458	-0.360591	0.0502463	-0.427094	-0.329064	-0.505419	-0.525616	-0.419212	-0.396552	-0.305419	-0.171429	-0.489655	-0.0206897	-0.178325	-0.369458	-0.250739	-0.540394	-0.360099	-0.41133	-0.17734	-0.438916	-0.123645	-0.532512	-0.445813	-0.288177	-0.49064	-0.344335	-0.0206897	-0.522167	-0.205911	-0.173399	-0.147291	-0.1	-0.008867	-0.498522
1034_lincRNA:chr13:98571741	-0.112808	-0.243842	-0.00738916	-0.0344828	-0.211823	-0.321675	-0.305419	0.0463054	-0.399015	-0.443842	-0.135468	-0.326108	-0.0935961	-0.175369	-0.0197044	-0.506897	0.0857143	-0.0517241	-0.161084	-0.402956	-0.288177	0.0182266	0.126601	-0.0231527	0.22266	-0.0172414	-0.008867	0.0536946	-0.330049	-0.0251232	-0.291626	-0.2	0.0256158	-0.268966	0.0123153	-0.0541872	-0.622167	-0.181773	-0.0433498	-0.392118	-0.276355	-0.335468	-0.0605911	-0.317241	-0.130542	-0.244828	0.247783	0.25468	-0.339409
1078_lincRNA:chr16:50715231	-0.377833	-0.299507	-0.137931	-0.348768	-0.178325	-0.299507	-0.319704	-0.171429	-0.318719	-0.464039	-0.160591	-0.295567	-0.202956	-0.157143	-0.0901478	-0.400985	0.0980296	-0.282266	-0.309852	-0.393596	-0.301478	-0.317241	-0.102463	-0.167488	0.0783251	-0.217241	0.0635468	-0.0344828	-0.293103	-0.175862	-0.286207	-0.207882	-0.082266	-0.326601	-0.252217	-0.230542	-0.460099	-0.419704	-0.227586	-0.285222	-0.316256	-0.445813	-0.305911	-0.234975	-0.270443	-0.168966	0.210345	0.12266	-0.161084
1204_lincRNA:chr5:106125123	-0.231527	-0.0300493	-0.0935961	0.0192118	-0.187192	-0.325123	-0.125616	0.13202	-0.3133	-0.00492611	-0.260099	-0.236453	0.008867	-0.115764	-0.008867	-0.263054	0.199015	-0.0315271	-0.0586207	-0.23202	-0.252709	-0.224631	-0.0906404	0.029064	0.116749	-0.15665	0.153202	0.19064	-0.389655	0.149754	-0.127094	-0.383744	0.0724138	-0.0147783	-0.0896552	-0.143842	-0.441872	0.00394089	0.156158	-0.224138	-0.0684729	-0.268473	-0.0650246	-0.238916	0.132512	-0.0615764	0.255172	0.158128	-0.141379
1202_lincRNA:chr5:106121842	-0.230049	0.0453202	0.0906404	-0.044335	-0.123645	-0.203448	-0.0605911	0.260099	-0.196059	-0.00788177	-0.170443	-0.219212	-0.0285714	0.000985222	0.0418719	-0.268473	0.347291	0.0408867	-0.0325123	-0.17734	-0.245813	-0.22069	0.0118227	0.0640394	0.142365	-0.0857143	0.0699507	0.281281	-0.258128	0.108374	-0.00689655	-0.241872	0.0502463	-0.0827586	-0.0694581	0.026601	-0.421675	-0.0261084	0.225123	-0.0650246	-0.0236453	-0.211823	0.00541872	-0.0881773	0.176847	-0.118719	0.356158	0.262069	-0.00738916
1203_lincRNA:chr5:106121842	-0.215271	0.0403941	-0.155665	-0.150246	-0.196552	-0.385222	-0.079803	0.139409	-0.4	-0.126601	-0.205419	-0.349754	0.00492611	-0.164532	0.0300493	-0.12266	0.285222	-0.0679803	-0.0394089	-0.449754	-0.150246	-0.283744	-0.0310345	-0.0305419	0.0871921	-0.219212	0.0157635	0.274384	-0.239409	0.0300493	-0.255172	-0.241872	-0.0571429	-0.0783251	-0.179803	0.0182266	-0.428571	-0.130049	0.0876847	-0.249261	-0.149261	-0.138916	-0.199507	-0.091133	0.1133	-0.190148	0.228079	0.236453	-0.17931
1031_lincRNA:chr13:94182877	0.0280788	-0.0985222	0.255665	-0.153202	-0.0778325	-0.147291	-0.297044	0.0246305	-0.39064	-0.392611	-0.0044335	-0.30197	-0.134975	-0.0916256	0.107389	-0.259113	-0.0305419	-0.253202	0.0231527	-0.24335	-0.325616	-0.0566502	-0.0241379	-0.133005	-0.0551724	-0.0187192	0.201478	0.0197044	-0.245813	-0.166502	-0.143842	-0.186207	0.0339901	-0.00197044	-0.106897	-0.053202	-0.321675	-0.20936	0.0374384	-0.178325	-0.196552	-0.291626	-0.0241379	-0.0482759	0.0699507	0.116749	0.26798	-0.0527094	-0.319704
1015_lincRNA:chr13:12915483	-0.280788	-0.184236	-0.00344828	-0.00837438	-0.159113	-0.0852217	-0.127094	0.0448276	-0.135468	-0.140394	-0.251724	-0.135468	0.026601	-0.128571	-0.126601	-0.389655	0.169458	0.0044335	-0.364039	-0.187192	-0.325616	-0.0344828	0.138424	-0.137438	0.102463	-0.0743842	-0.0719212	0.00246305	-0.23399	-0.0226601	-0.135961	-0.12069	-0.143842	-0.214778	-0.0482759	-0.13399	-0.35665	-0.299507	-0.0704433	-0.0866995	-0.33202	-0.321182	0.179803	-0.114778	-0.146798	-0.082266	0.14335	0.23399	-0.0453202
1245_lincRNA:chr7:4827340	-0.398522	-0.25468	0.0399015	-0.18867	0.0655172	-0.0433498	-0.27734	0.00640394	-0.154187	-0.228079	-0.208374	-0.170936	-0.189163	-0.0384236	-0.149754	-0.251232	0.0847291	-0.159113	-0.304433	-0.107389	-0.242857	-0.0216749	0.0812808	-0.12069	0.0418719	-0.073399	0.0423645	-0.0310345	-0.192118	-0.107882	-0.125616	-0.0773399	-0.171921	-0.302956	-0.0576355	-0.216256	-0.341379	-0.0783251	-0.151724	-0.107882	-0.336946	-0.348276	-0.0364532	-0.147291	-0.166502	0.0108374	0.171429	0.0507389	-0.0891626
1141_lincRNA:chr2:157361470	-0.251232	-0.15468	-0.104433	-0.228571	-0.11133	-0.376355	-0.413793	-0.00492611	-0.327586	-0.127586	-0.421675	-0.302463	-0.317241	-0.291133	-0.428571	-0.327094	-0.0477833	-0.326108	-0.177833	-0.223153	-0.448276	-0.0768473	-0.109852	-0.163547	-0.180296	-0.293103	-0.00344828	-0.146798	-0.329064	-0.316749	-0.196552	-0.226601	-0.284729	-0.316256	-0.260099	-0.1	-0.325123	-0.140394	-0.144828	-0.267488	-0.323645	-0.046798	-0.0990148	-0.24335	-0.141872	0.0812808	-0.0453202	-0.197537	-0.166995
967_lincRNA:chr1:85150625	-0.0916256	0.138916	0.19803	-0.00394089	0.0137931	0.029064	-0.121675	0.115271	0.00837438	-0.125616	0.0704433	-0.0300493	-0.0103448	0.238424	0.106897	-0.18867	0.276355	-0.163054	0.136453	-0.116749	-0.171921	0.117734	0.0600985	0	0.162562	0.0896552	0.101478	0.175369	-0.185714	0.0901478	0.0334975	-0.143842	0.102956	0.0778325	0.171429	-0.150739	-0.162562	0.0980296	-0.01133	-0.0566502	-0.206897	-0.104926	0.102463	-0.203941	0.0832512	0.131034	0.139409	0.206897	-0.0802956
1079_lincRNA:chr16:64796849	-0.364532	-0.0428571	-0.108374	-0.147291	-0.153202	-0.342365	-0.176355	0.0871921	-0.19803	0.0384236	-0.14335	-0.114286	0.0566502	0.0325123	-0.183251	-0.268966	0.293596	-0.150246	-0.0832512	-0.137438	-0.308867	-0.112808	-0.335468	-0.129557	0.0591133	-0.197537	0.204433	0.111823	-0.159113	0.0497537	-0.291626	-0.170443	-0.0625616	-0.0172414	-0.160591	-0.115271	-0.2133	-0.250739	-0.0187192	-0.182266	-0.228079	-0.18867	-0.227586	-0.0793103	0.0990148	0.215764	-0.139901	0.0536946	-0.220197
1160_lincRNA:chr3:137736327	-0.306897	-0.0783251	-0.0788177	-0.123645	0.245813	-0.120197	-0.101478	-0.127094	-0.235961	-0.101478	0.00689655	-0.178325	0.0842365	0.0389163	0.130049	0.168473	0.0527094	-0.195074	-0.0832512	-0.111823	-0.0778325	0.0339901	0.0492611	-0.385222	-0.0310345	-0.193596	0.176847	0.0566502	-0.00147783	0.0423645	-0.187685	0.0950739	-0.0472906	0.0374384	-0.0221675	0.143842	-0.0472906	-0.133498	-0.135961	-0.105419	-0.0906404	-0.0931034	-0.0965517	-0.0995074	0.115271	0.224138	-0.129064	0.0546798	-0.254187
1284_lincRNA:chrX:137024354	-0.153202	-0.0837438	0.0492611	-0.0940887	-0.0206897	0.0044335	-0.196059	-0.123645	-0.0394089	-0.157635	-0.0300493	-0.0172414	-0.062069	0.0665025	0.0463054	-0.244828	0.0812808	-0.165025	-0.159606	-0.0600985	-0.287685	0.0349754	-0.055665	-0.200985	0.194089	0.0665025	0.121182	-0.0128079	-0.226601	0.0472906	-0.0995074	-0.142857	0.0241379	-0.0325123	0.0960591	-0.158128	-0.240394	-0.164039	-0.206404	-0.10936	-0.218719	-0.3867	-0.0448276	-0.365517	-0.0487685	0.100985	0.00837438	0.104926	-0.17931
955_lincRNA:chr1:63264155	-0.19064	-0.212315	-0.282759	-0.146798	-0.208374	-0.141379	-0.148768	-0.328079	0.0738916	-0.1867	-0.0359606	-0.00985222	-0.0852217	-0.137438	-0.0699507	-0.270443	-0.108867	-0.202463	-0.297537	-0.215271	-0.136453	-0.160591	0.0497537	-0.305911	-0.0438424	-0.0704433	-0.272906	-0.133498	-0.226108	-0.0275862	-0.00344828	-0.198522	0.020197	-0.258621	-0.00935961	-0.309852	-0.116749	-0.271429	-0.352709	-0.0931034	-0.237438	-0.424138	0.0990148	-0.428079	-0.425123	-0.264532	-0.203448	-0.0118227	0.00985222
1046_lincRNA:chr14:65720392	-0.161084	-0.152709	-0.0768473	-0.113793	-0.271429	-0.184236	-0.0773399	-0.0325123	-0.0512315	-0.00344828	-0.14532	-0.037931	-0.0827586	-0.0876847	-0.290148	-0.447783	0.215271	-0.118227	-0.237931	-0.193596	-0.263054	-0.196552	-0.0630542	-0.236946	0.0965517	-0.218719	0.00935961	0.0605911	-0.110345	-0.0586207	-0.103448	-0.0871921	-0.0226601	-0.282759	-0.162069	-0.336453	-0.359113	-0.406897	-0.112808	-0.0935961	-0.139901	-0.462069	-0.0871921	-0.118719	-0.172906	-0.107882	-0.0507389	0.0940887	0.0684729
1279_lincRNA:chr9:96664617	-0.0605911	-0.0586207	-0.0931034	-0.101478	-0.0689655	-0.140887	-0.0812808	0.0561576	0.0729064	-0.314286	0.165025	-0.037931	-0.0600985	-0.0369458	0.167488	-0.134975	-0.0965517	-0.16601	-0.124138	-0.26798	0.151724	-0.216256	-0.154187	-0.106897	-0.131527	-0.175862	-0.0640394	0.0399015	-0.243842	-0.0507389	0.0399015	-0.24532	0.230049	-0.0472906	-0.134483	0.020197	0.0310345	-0.0748768	0.0231527	-0.159606	0.0438424	-0.387192	-0.0285714	-0.164039	-0.251724	-0.112808	0.0842365	-0.0044335	0.200493
965_lincRNA:chr1:82892851	-0.178818	-0.207389	0.0246305	-0.234483	-0.275369	-0.196059	-0.114286	0.00394089	-0.070936	-0.428571	-0.0502463	-0.146798	-0.195074	-0.0753695	0.0502463	-0.324138	0.126601	-0.232512	-0.199015	-0.307389	-0.160591	-0.231034	-0.147291	-0.113793	0.0315271	-0.341872	0.11133	0.163054	-0.226108	-0.192118	-0.0123153	-0.135961	0.0162562	-0.187192	-0.178818	-0.0896552	-0.175862	-0.235961	-0.0748768	-0.149754	-0.106404	-0.350246	-0.184236	-0.1	-0.204926	-0.216749	0.195074	0.171429	0.139409
932_lincRNA:chr1:137689555	-0.14335	-0.0778325	0.268966	-0.192611	0.082266	0.175862	-0.0517241	0.159606	0.189655	-0.0517241	0.0408867	0.0536946	-0.236946	0.123153	-0.0221675	-0.239901	0.173892	-0.20936	-0.282266	-0.0192118	-0.136453	-0.0206897	-0.0044335	-0.131034	-0.0738916	-0.123645	0.00344828	0.168473	-0.110345	-0.189655	0.166995	0.0123153	-0.0610837	-0.198522	0.0448276	-0.00837438	-0.248768	-0.0197044	0.0625616	0.0837438	0.0694581	-0.347291	0.0773399	-0.0123153	-0.155665	-0.0665025	0.237931	0.0433498	0.324138
1287_lincRNA:chrX:150159252	-0.08867	-0.0251232	-0.10197	0.190148	0.0610837	-0.0448276	0.115271	0.0866995	0.0236453	-0.0650246	0.0522167	0.0876847	0.0433498	0.0955665	0.176355	0.286207	0.0187192	0.13202	0.140887	0.0374384	0.378325	0.133005	0.0615764	0.0231527	0.275862	0.026601	0.178325	0.26601	0.00738916	0.335961	0.0364532	0.037931	0.296552	0.162069	0.246305	-0.292611	0.176847	0.360591	-0.0044335	-0.0369458	0.00640394	-0.333005	0.0783251	-0.216749	0.0862069	-0.0236453	-0.130542	0.0995074	-0.073399
1286_lincRNA:chrX:150159252	-0.180296	-0.0339901	-0.132512	0.217241	-0.0497537	-0.25665	0.0719212	0.165517	-0.172414	-0.0108374	-0.053202	-0.112315	0.152217	-0.0438424	0.112315	0.0738916	0.0842365	0.235961	0.0955665	-0.0881773	0.210345	-0.00295567	0.114778	-0.132512	0.295074	-0.142857	0.0581281	0.24532	-0.0837438	0.396552	-0.139901	-0.0433498	0.279803	0.0788177	0.0719212	-0.16601	-0.0502463	0.183744	-0.017734	-0.2133	-0.037931	-0.291626	-0.00640394	-0.220197	0.118719	-0.207389	-0.226601	0.209852	-0.276355
1288_lincRNA:chrX:150159252	-0.228571	-0.255665	0.00197044	0.106404	-0.115764	-0.143842	-0.0758621	0.0783251	-0.0901478	-0.187192	-0.134483	-0.0896552	-0.0221675	-0.110345	-0.0758621	0.0256158	-0.140394	0.0433498	0.0305419	0.000985222	0.142365	-0.0704433	0.0330049	-0.148276	0.0901478	-0.169458	0.0852217	0.0477833	0.0187192	0.0960591	0.0349754	0.0300493	0.126601	-0.0807882	-0.0246305	-0.282266	-0.0418719	0.14335	-0.0576355	-0.0586207	-0.0216749	-0.337438	0.0192118	-0.103448	-0.0773399	-0.203941	-0.234483	-0.00837438	-0.170443
972_lincRNA:chr10:3227840	-0.181281	-0.264039	-0.237438	-0.293103	-0.230542	-0.420197	-0.463547	-0.194089	-0.404926	-0.241872	-0.360591	-0.400493	-0.288177	-0.33202	-0.244828	-0.615764	-0.155665	-0.374384	-0.333498	-0.402956	-0.460099	-0.348768	-0.14335	-0.161084	-0.221675	-0.433005	-0.146305	-0.239409	-0.533005	-0.237931	-0.299507	-0.460591	-0.169951	-0.326601	-0.442857	-0.192611	-0.569951	-0.192611	-0.318227	-0.5133	-0.409852	-0.217241	-0.447783	-0.315764	-0.176355	-0.295074	0.00640394	-0.228571	-0.351724
1077_lincRNA:chr16:4867322	-0.114778	-0.360099	-0.0729064	0.0458128	-0.288177	-0.202956	-0.215764	-0.202956	-0.285714	-0.283251	-0.260099	-0.253695	0.00147783	-0.165517	0.0714286	-0.402956	-0.143842	-0.0226601	-0.258128	-0.136453	-0.350246	-0.242365	-0.0315271	-0.103448	0.107389	-0.231527	0.103941	-0.114286	-0.40936	-0.0586207	-0.1	-0.337438	-0.0206897	-0.0408867	-0.182759	-0.307882	-0.225123	-0.0926108	-0.182759	-0.288177	-0.237931	-0.362562	-0.123645	-0.312808	-0.0600985	-0.165517	0.135961	0.0522167	-0.236453
1282_lincRNA:chrX:12619140	0.0724138	-0.174384	0.0704433	-0.0807882	-0.0561576	-0.176355	-0.252217	-0.100493	-0.369951	-0.376355	-0.0497537	-0.351232	-0.144828	-0.0300493	0.0413793	-0.304433	-0.156158	-0.200985	-0.0413793	-0.347291	-0.118227	-0.21133	0.0817734	-0.103448	0.000985222	-0.140887	0.020197	-0.152217	-0.40197	-0.192118	-0.119704	-0.362562	0.0453202	-0.126601	-0.138424	-0.203941	-0.233005	-0.0147783	-0.155172	-0.314286	-0.239409	-0.147783	-0.100493	-0.155172	-0.165025	-0.126108	0.246305	0.0187192	-0.228571
1043_lincRNA:chr14:55671783	-0.328079	-0.306404	-0.133005	0.0753695	-0.0891626	-0.28867	-0.41133	-0.0216749	-0.338424	-0.16798	-0.205911	-0.43399	0.0714286	-0.0305419	0	-0.261084	-0.0975369	-0.0197044	-0.202463	-0.237931	-0.205419	-0.238424	-0.135961	-0.157635	-0.0231527	-0.135468	-0.112315	-0.138424	-0.387685	0.044335	-0.229557	-0.415271	-0.0487685	-0.140887	-0.284729	-0.132512	-0.118719	-0.0753695	-0.210345	-0.321182	-0.403448	-0.327094	-0.234483	-0.163547	0.0167488	-0.062069	0.0669951	-0.0162562	-0.425616
1179_lincRNA:chr3:85806420	-0.411823	-0.227094	-0.561576	-0.399015	-0.199507	-0.559113	-0.447291	-0.195074	-0.311823	-0.404926	-0.441379	-0.279803	-0.206404	-0.336453	-0.431527	-0.439901	-0.0743842	-0.378325	-0.284729	-0.466995	-0.189655	-0.339901	-0.205911	0.0842365	-0.214286	-0.344335	-0.136453	-0.263547	-0.247291	-0.216749	-0.355172	-0.275862	-0.172906	-0.385222	-0.581281	-0.238916	-0.446305	-0.34335	-0.409852	-0.384236	-0.595074	-0.183744	-0.541379	-0.228079	-0.162069	-0.0285714	-0.222167	-0.228079	-0.22069
1086_lincRNA:chr17:29183003	-0.173399	-0.299507	-0.111823	-0.182759	-0.193103	-0.356158	-0.4	-0.00492611	-0.264039	-0.258621	-0.294089	-0.289163	-0.230049	-0.194581	-0.23399	-0.490148	-0.0527094	-0.147291	-0.283251	-0.207389	-0.312315	-0.187192	-0.278325	0.0226601	-0.0251232	-0.153202	0.0182266	-0.0753695	-0.341379	-0.169458	-0.254187	-0.328571	-0.0541872	-0.269951	-0.348768	-0.219704	-0.389655	-0.268966	-0.254187	-0.294581	-0.367488	-0.480788	-0.408374	-0.206404	-0.0472906	-0.0330049	-0.01133	-0.189655	-0.253202
1163_lincRNA:chr3:19793699	-0.117241	-0.12266	-0.183744	0.00689655	-0.0389163	-0.243842	-0.156158	-0.129064	-0.126601	-0.402463	-0.13202	-0.0596059	-0.120197	0.00935961	-0.0561576	-0.129557	-0.029064	-0.14532	0.0640394	-0.243842	0.179803	-0.0241379	0.109852	0.339901	-0.0394089	-0.0704433	-0.0714286	-0.026601	-0.10936	0.0310345	0.0270936	0.0241379	0.272414	-0.035468	-0.135468	-0.324631	-0.070936	-0.0921182	-0.207882	-0.0862069	-0.174384	-0.0152709	0.0847291	-0.135468	0.0674877	0.0270936	-0.0586207	-0.0433498	0.008867
1035_lincRNA:chr14:21437920	-0.264039	-0.382759	-0.172906	-0.118227	-0.285714	-0.29803	-0.33202	-0.0256158	-0.0689655	-0.378818	-0.141872	-0.135468	-0.169951	0.0167488	-0.176355	-0.506404	0.106404	-0.172906	-0.257635	-0.288177	-0.153202	-0.0714286	-0.352217	0.202956	0.0536946	-0.163054	0.00541872	0.0157635	-0.353202	-0.162562	-0.238424	-0.310837	-0.0497537	-0.235961	-0.0975369	-0.400985	-0.197537	-0.117734	-0.216256	-0.339409	-0.336453	-0.317241	-0.23202	-0.293103	-0.293103	-0.105911	-0.00295567	-0.00394089	-0.0512315
1173_lincRNA:chr3:65463150	-0.342365	-0.423645	-0.366995	-0.173892	-0.328079	-0.295074	-0.392118	-0.363054	-0.22266	-0.316256	-0.423645	-0.179803	-0.210837	-0.202956	-0.241379	-0.434975	-0.0832512	-0.24532	-0.407882	-0.284729	-0.350739	-0.181281	-0.203448	-0.00591133	-0.00788177	-0.178818	-0.110345	-0.247291	-0.429064	-0.103448	-0.247783	-0.330049	-0.210837	-0.273399	-0.158621	-0.424631	-0.230542	-0.280296	-0.43202	-0.281281	-0.547291	-0.274384	-0.115764	-0.427586	-0.253202	-0.165025	-0.124138	-0.0960591	-0.272414
1138_lincRNA:chr2:143988645	-0.258621	-0.359113	-0.148276	-0.333498	-0.156158	-0.336946	-0.448276	-0.166995	-0.206404	-0.137931	-0.197537	-0.250246	-0.324138	-0.150246	-0.439409	-0.549261	-0.282759	-0.448768	-0.363054	-0.263054	-0.26798	-0.2133	-0.173892	-0.137931	-0.384729	-0.271921	-0.253202	-0.363547	-0.435961	-0.334483	-0.156158	-0.425123	-0.195567	-0.49803	-0.300985	-0.259113	-0.369458	-0.062069	-0.342857	-0.30197	-0.380296	-0.0517241	-0.307882	-0.0359606	-0.491133	-0.240887	-0.0334975	-0.299507	-0.152709
1094_lincRNA:chr17:56687541	-0.403448	-0.551724	-0.0896552	0.115271	-0.289163	-0.296059	-0.449261	-0.195567	-0.287192	-0.133005	-0.131527	-0.286207	0.159606	0.0428571	-0.0940887	-0.424138	-0.208374	-0.166995	-0.278818	-0.20197	-0.323645	-0.197044	-0.34335	-0.180788	-0.0665025	-0.0916256	-0.0487685	-0.26798	-0.471921	-0.0330049	-0.218719	-0.489163	-0.0852217	-0.14532	-0.0103448	-0.24532	-0.302463	-0.0630542	-0.13202	-0.341379	-0.0758621	-0.171921	-0.0566502	-0.3	-0.295074	-0.122167	-0.0128079	0.0315271	-0.393103
1285_lincRNA:chrX:150158481	-0.27734	-0.353202	-0.30936	-0.276355	-0.217734	-0.339409	-0.310837	-0.272414	-0.167488	-0.225616	-0.2	-0.106897	-0.272906	-0.165025	-0.276847	-0.399507	-0.161084	-0.252217	-0.239409	-0.107389	-0.199507	-0.138424	-0.130542	-0.0576355	-0.00640394	-0.124631	0.0669951	-0.183744	-0.247291	-0.0192118	-0.13202	-0.284236	-0.0142857	-0.400985	-0.195074	-0.417734	-0.261576	-0.0714286	-0.361084	-0.208374	-0.463547	-0.391133	-0.429557	-0.199015	-0.273892	-0.135468	-0.0477833	-0.161576	-0.21133
992_lincRNA:chr11:116562925	0.0137931	-0.0935961	-0.265025	-0.133498	-0.36601	-0.339901	-0.236453	-0.187685	-0.303941	-0.362069	-0.27734	-0.142365	-0.1867	-0.310837	-0.173892	-0.548768	0.0418719	-0.207882	-0.053202	-0.423645	-0.263547	-0.210837	-0.0472906	0.0960591	0.106897	-0.263054	-0.026601	-0.0970443	-0.32266	-0.0310345	-0.316749	-0.220197	0.0512315	-0.0985222	-0.195567	-0.3867	-0.560099	-0.247783	-0.194581	-0.477833	-0.282759	-0.179803	-0.197044	-0.465025	-0.0931034	-0.306404	-0.127094	-0.0280788	-0.308374
952_lincRNA:chr1:52507332	0.00985222	-0.225616	-0.132512	-0.0990148	-0.312315	-0.170443	-0.0458128	-0.160591	-0.0990148	-0.103448	-0.197044	0.0492611	-0.0719212	-0.193103	-0.283251	-0.46798	-0.157635	-0.119704	-0.24335	-0.0985222	-0.165025	-0.111823	0.170443	-0.0507389	-0.0502463	-0.0689655	-0.000492611	-0.178818	-0.118719	-0.0492611	0.0763547	-0.153202	0.0241379	-0.305911	-0.155665	-0.380788	-0.36601	-0.15468	-0.133498	0.00344828	-0.287192	-0.330049	-0.00394089	0.037931	-0.189163	-0.079803	0.0349754	-0.0369458	0.0576355
951_lincRNA:chr1:52507332	-0.0827586	-0.240887	-0.204926	-0.0926108	-0.381773	-0.218719	-0.0655172	-0.159113	-0.0985222	-0.130542	-0.255172	0.0364532	-0.0433498	-0.233498	-0.2867	-0.503941	-0.117734	-0.103941	-0.257635	-0.133498	-0.182759	-0.160591	0.119212	-0.0472906	-0.0108374	-0.115764	-0.00492611	-0.161576	-0.160099	0.0162562	0.0231527	-0.208867	0.0305419	-0.293596	-0.1867	-0.455172	-0.38867	-0.173892	-0.174877	-0.0512315	-0.358128	-0.39064	-0.0458128	-0.0433498	-0.199507	-0.136946	-0.0403941	-0.0118227	0.00197044
953_lincRNA:chr1:52507374	0.0206897	-0.00492611	-0.210837	0.196552	-0.228079	-0.263547	0.0364532	-0.0724138	-0.180788	0.00295567	0.0152709	0.00689655	0.152217	0.109852	-0.128079	-0.282759	0.0871921	0.0044335	0.155665	-0.210837	0.0960591	-0.0965517	0.14532	0.115764	0.18867	0.0226601	0.0325123	-0.0167488	-0.138424	0.260591	-0.0226601	-0.2	0.292118	-0.0133005	0.0448276	-0.449261	-0.144335	0.0374384	0.0527094	-0.127094	-0.186207	-0.0773399	0.101478	-0.00738916	-0.029064	-0.0847291	0.0901478	0.189655	-0.121675
1022_lincRNA:chr13:48620882	-0.270936	-0.0625616	-0.238916	0.0157635	-0.0137931	-0.349261	-0.157143	0.0527094	-0.253202	0.118719	-0.305419	-0.164039	0.0044335	0.0206897	-0.236946	-0.137931	0.136946	-0.044335	-0.133498	-0.211823	-0.055665	-0.026601	-0.0310345	-0.0502463	0.133005	-0.0832512	-0.0448276	0.0665025	-0.220197	0.160591	-0.190148	-0.171429	0.000492611	-0.150246	-0.0394089	-0.0926108	-0.342857	-0.0162562	-0.167488	-0.168473	-0.219704	-0.147291	-0.117734	-0.221182	0.154187	0.0561576	-0.164532	0.0990148	-0.23399
1262_lincRNA:chr8:48476637	-0.236453	0.0758621	-0.215764	0.0714286	0.137931	-0.401478	-0.121182	0.215764	-0.201478	-0.170936	-0.11133	-0.0965517	0.102956	0.0246305	-0.0300493	0.0310345	0.127094	-0.046798	0.136946	-0.178818	0.162069	0.152709	-0.0768473	0.104926	0.183251	-0.035468	0.292611	0.214286	-0.135961	0.237438	-0.2	-0.132512	0.295567	0.103448	-0.0285714	-0.0635468	-0.184729	0.0965517	-0.0384236	-0.227094	-0.153695	-0.250739	-0.175862	-0.280296	0.236453	0.405419	-0.175369	0.0975369	-0.166995
1044_lincRNA:chr14:65431652	-0.207882	-0.131034	0.0458128	-0.00246305	-0.127586	-0.0507389	-0.145813	0.107882	0.0142857	-0.273892	-0.139409	0.100985	-0.137438	-0.0541872	-0.144335	-0.16601	0.0763547	-0.0137931	-0.0783251	0.0300493	-0.0935961	0.27734	0.102463	0.1	0.31133	0.171921	0.121675	0.125123	-0.0216749	0.0418719	-0.029064	0.110345	0.017734	-0.125123	0.208867	-0.324631	-0.258621	0.115271	-0.0738916	-0.0394089	-0.270936	-0.379803	0.0881773	-0.257635	-0.112808	0.00689655	0.0339901	0.150246	-0.0763547
1164_lincRNA:chr3:34643323	-0.396059	-0.394089	-0.32069	-0.062069	-0.151724	-0.498522	-0.34532	0.0133005	-0.290148	-0.0305419	-0.210345	-0.233498	-0.020197	-0.0403941	-0.339901	-0.426108	-0.00541872	-0.0763547	-0.252217	-0.275862	-0.0699507	-0.14335	-0.324138	-0.026601	-0.000492611	-0.212315	-0.0507389	-0.110837	-0.342365	0.0591133	-0.404926	-0.373399	-0.0162562	-0.344335	-0.150246	-0.241379	-0.418227	-0.0546798	-0.183744	-0.44532	-0.178325	-0.222167	-0.343842	-0.26601	-0.208867	-0.0866995	-0.246305	-0.046798	-0.293596
1254_lincRNA:chr8:108098325	-0.147783	-0.265025	-0.357143	0.0389163	0.0408867	-0.407882	-0.228079	-0.035468	-0.33202	-0.192118	-0.167488	-0.216256	0.0650246	0.0615764	-0.215764	-0.255665	0.0172414	-0.0940887	-0.18867	-0.385714	0.110837	0.115764	0.0315271	0.166502	-0.0246305	-0.112315	-0.0985222	-0.0512315	-0.199507	-0.0448276	-0.339901	-0.131527	-0.0270936	-0.174877	-0.0640394	-0.182759	-0.254187	-0.00738916	-0.207882	-0.359113	-0.365025	-0.0221675	-0.0980296	-0.128571	-0.0103448	0.134483	-0.148768	-0.00689655	-0.234483
1263_lincRNA:chr8:57977383	-0.275862	-0.00935961	-0.327586	-0.466502	-0.205419	-0.264532	-0.181773	-0.0665025	0.0812808	-0.10197	-0.154187	0.0605911	-0.39064	-0.25468	-0.394581	-0.362562	0.0517241	-0.316256	-0.327586	-0.251232	-0.149261	-0.114778	0.0241379	-0.175862	-0.0334975	-0.121182	-0.328079	-0.0197044	-0.159113	-0.121675	-0.107389	-0.0955665	-0.13202	-0.494089	-0.103941	-0.25468	-0.414286	-0.113793	-0.302956	-0.156158	-0.403941	-0.373892	-0.200493	-0.307882	-0.462562	-0.375862	-0.155172	-0.0655172	0.0650246
937_lincRNA:chr1:175654606	-0.189163	-0.306404	-0.111823	0.0679803	-0.159606	-0.172414	-0.252217	-0.0384236	-0.183744	-0.247291	-0.146798	-0.169951	-0.029064	0.0640394	-0.13399	-0.272906	0.0285714	-0.103448	-0.277833	-0.383744	-0.0216749	-0.0832512	-0.1133	0.0206897	0.132512	-0.035468	-0.148768	-0.0689655	-0.289655	-0.101478	-0.177833	-0.168966	-0.0689655	-0.222167	0.037931	-0.105911	-0.29064	-0.151232	-0.101478	-0.238916	-0.0995074	-0.170936	0.0295567	-0.212315	-0.227586	-0.160099	0.161576	0.227094	-0.0694581
983_lincRNA:chr10:96096995	-0.195074	-0.125123	0.0137931	0.186207	-0.191626	-0.278818	-0.229064	0.125123	-0.299015	-0.00541872	-0.00985222	-0.255665	0.10197	0.121182	0.0522167	-0.292611	0.0965517	-0.0261084	-0.0167488	-0.257143	-0.218227	-0.205419	-0.173892	-0.0773399	0.151232	-0.103941	0.0502463	0.035468	-0.465517	0.0714286	-0.117241	-0.419704	0.0591133	-0.017734	0.0615764	-0.00295567	-0.232512	0.149261	0.292118	-0.351232	0.12069	-0.0630542	0.0551724	-0.236946	-0.0827586	-0.119212	0.439409	0.296059	-0.14335
1096_lincRNA:chr17:6602100	-0.168473	0.046798	-0.22069	0.0605911	-0.0221675	-0.123153	-0.070936	0.0719212	-0.0847291	-0.116749	-0.14335	-0.055665	0.108374	-0.01133	-0.141379	-0.0660099	0.112315	-0.124631	-0.0773399	-0.247291	0.0300493	-0.0837438	-0.000492611	-0.0502463	0.0600985	-0.254187	0.10936	-0.0167488	-0.00197044	-0.0305419	-0.0783251	0.0128079	-0.0655172	-0.0546798	-0.277833	0.0167488	-0.0325123	-0.0724138	0.0231527	-0.153695	-0.229557	-0.0699507	-0.240394	0.105419	0.0438424	0.184236	0.203941	0.2	0.108374
1091_lincRNA:chr17:34003823	-0.252217	-0.0384236	-0.196552	-0.170936	-0.0502463	-0.32069	-0.412808	-0.104433	-0.202956	-0.029064	-0.238424	-0.208867	-0.133498	0.0625616	-0.348276	-0.237931	0.044335	-0.409852	-0.00640394	-0.323153	-0.188177	-0.245813	-0.40936	-0.0768473	-0.174877	-0.226108	-0.00935961	-0.215764	-0.289655	-0.111823	-0.209852	-0.333005	-0.0650246	-0.147783	-0.343842	-0.149754	-0.160099	-0.268966	-0.273892	-0.236453	-0.239409	0.0408867	-0.326601	-0.178325	0.0295567	0.282759	-0.206897	-0.175862	-0.165517
962_lincRNA:chr1:71984564	-0.0871921	-0.0497537	-0.160099	-0.0763547	-0.0492611	-0.366502	-0.172906	0.053202	-0.398522	0.0738916	0.0374384	-0.272906	-0.0571429	0.164532	-0.135961	-0.154187	0.128571	-0.0807882	0.116256	-0.309852	0.0600985	-0.33202	-0.362069	0.0118227	0.0650246	-0.0906404	0.165025	-0.0502463	-0.310837	0.1133	-0.318227	-0.463054	0.103941	-0.135961	-0.152217	-0.140887	-0.0517241	-0.0418719	0.114778	-0.299015	-0.115271	-0.0394089	-0.329557	0.0871921	-0.0216749	0.0586207	0.225616	0.0167488	-0.244828
1139_lincRNA:chr2:150072436	0.0802956	-0.0758621	-0.0369458	0.181773	-0.0497537	-0.0320197	-0.00394089	-0.245813	-0.148768	0.177833	0.0463054	-0.0482759	0.153695	0.102956	-0.0566502	-0.0753695	-0.164532	-0.0975369	0.0891626	0.0399015	-0.0921182	-0.143842	0.172414	-0.29064	-0.0596059	-0.169951	0.0778325	-0.181281	-0.0576355	0.00837438	0.107389	-0.0945813	0.0576355	0.0743842	-0.0857143	-0.39803	0.139901	0.10936	-0.0285714	-0.0586207	-0.044335	-0.0187192	0.0729064	0.0600985	0	0.0852217	0.0423645	-0.0699507	-0.0926108
1297_lincRNA:chrX:45814752	-0.26798	-0.387192	-0.266995	-0.103448	-0.0596059	-0.393103	-0.434975	-0.136946	-0.38867	-0.0719212	-0.128079	-0.298522	-0.122167	-0.0527094	-0.222167	-0.346305	-0.170443	-0.164532	-0.239901	-0.261084	-0.117241	-0.091133	-0.185714	-0.0660099	-0.0428571	-0.01133	-0.0256158	-0.195567	-0.436453	0.0596059	-0.352217	-0.489655	0.0044335	-0.382759	-0.121675	-0.336946	-0.3867	0.0157635	-0.252217	-0.412315	-0.327094	-0.328079	-0.382759	-0.224138	-0.22266	-0.00295567	0.0862069	-0.130049	-0.358128
1277_lincRNA:chr9:67414463	-0.196552	-0.36798	-0.248276	-0.163547	-0.0206897	-0.506897	-0.345813	-0.123153	-0.509852	-0.27931	-0.0935961	-0.50936	-0.00246305	-0.0965517	-0.110837	-0.33202	-0.166502	-0.247783	-0.29064	-0.502956	-0.0458128	-0.335468	-0.281281	-0.207882	-0.172414	-0.391133	0.0275862	-0.177833	-0.471429	-0.205419	-0.474384	-0.506404	0.0103448	-0.242857	-0.450246	-0.134975	-0.273399	-0.31133	-0.331034	-0.526601	-0.251232	-0.229557	-0.565517	-0.0428571	-0.236453	0.0103448	0.0197044	-0.0793103	-0.287685
993_lincRNA:chr11:117835849	-0.2133	-0.370936	-0.183744	-0.0788177	0.1133	-0.349754	-0.310837	-0.14532	-0.358128	-0.215271	-0.0285714	-0.373892	-0.0428571	0.0389163	-0.0423645	-0.307389	-0.12069	-0.224138	-0.285222	-0.355172	-0.0571429	-0.130542	-0.070936	-0.22266	-0.123645	-0.268473	0.0206897	-0.137438	-0.421182	-0.0975369	-0.262069	-0.377833	0.0472906	-0.285714	-0.179803	-0.0625616	-0.230049	-0.132512	-0.237931	-0.389163	-0.179803	-0.230049	-0.262069	-0.16601	-0.20936	0.0497537	0.0891626	-0.0133005	-0.171429
1242_lincRNA:chr7:26054813	-0.29803	-0.404433	-0.291626	-0.206897	-0.0334975	-0.273892	-0.4	-0.256158	-0.205911	-0.129064	-0.315764	-0.310837	-0.231527	-0.112315	-0.42069	-0.131527	-0.137438	-0.335961	-0.364532	-0.338916	-0.146305	-0.221675	-0.191626	-0.204926	-0.258128	-0.204433	-0.228571	-0.238424	-0.201478	-0.410345	-0.160099	-0.1867	-0.340887	-0.462562	-0.246798	-0.183251	-0.150739	-0.326108	-0.352217	-0.131034	-0.201478	-0.157143	-0.118719	-0.2	-0.329557	0.0285714	-0.119212	-0.217734	0.000492611
1192_lincRNA:chr4:33375464	-0.236453	-0.319212	-0.187685	-0.240394	-0.037931	-0.23399	-0.379803	-0.166995	-0.184729	-0.115271	-0.0669951	-0.208867	-0.130049	0.0472906	-0.264039	-0.196552	-0.133005	-0.37931	-0.213793	-0.326108	-0.0586207	-0.161084	-0.34335	-0.249261	-0.171921	-0.115271	0.017734	-0.216749	-0.29064	-0.17734	-0.241872	-0.418719	-0.139901	-0.361576	-0.149261	-0.259113	-0.195074	-0.130542	-0.317241	-0.249261	-0.238424	-0.253695	-0.357143	-0.169458	-0.332512	0.171921	-0.104926	-0.15468	-0.1133
1056_lincRNA:chr15:10718080	-0.215271	-0.0753695	-0.199507	-0.427586	0.0261084	-0.145813	-0.323645	-0.335961	-0.166502	-0.325616	-0.0285714	-0.0704433	-0.189655	-0.12266	-0.126108	-0.0980296	-0.193596	-0.411823	-0.193103	-0.236453	-0.143842	-0.0428571	0.138424	-0.197044	-0.110345	0.091133	-0.266502	-0.236946	0.00344828	-0.190148	-0.166995	0.10936	-0.146305	-0.237438	-0.0960591	-0.0655172	-0.389163	-0.190148	-0.405419	-0.12069	-0.349754	-0.117734	-0.204926	-0.212315	-0.192118	-0.0955665	-0.129557	-0.122167	-0.305911
1167_lincRNA:chr3:41327493	-0.22266	-0.116256	-0.01133	-0.271429	-0.10936	-0.212808	-0.205911	0.0280788	-0.141379	-0.425616	0.0408867	-0.16798	-0.244335	-0.0374384	0.117734	-0.130542	0.0945813	-0.305911	-0.0926108	-0.357635	-0.0679803	-0.0413793	-0.0625616	-0.163547	0.0389163	-0.174384	0.0738916	0.198522	-0.253695	-0.0743842	-0.0812808	-0.147291	0.0374384	-0.197537	0.0182266	-0.0226601	-0.195567	-0.01133	-0.0753695	-0.217734	-0.168966	-0.307882	-0.137931	-0.234483	-0.199507	-0.143842	0.202956	0.159113	-0.0192118
961_lincRNA:chr1:69566918	-0.295567	-0.404433	-0.25468	-0.126601	-0.341379	-0.349754	-0.295074	-0.252709	-0.37931	-0.250739	-0.288177	-0.282759	-0.0044335	-0.18867	-0.148768	-0.561084	-0.0389163	-0.166995	-0.430542	-0.325616	-0.379803	-0.28867	-0.183251	-0.112808	0.062069	-0.272414	0.064532	-0.172414	-0.512808	-0.0743842	-0.390148	-0.47734	-0.105419	-0.2	-0.29803	-0.507389	-0.39064	-0.315764	-0.346305	-0.424631	-0.493103	-0.397044	-0.359606	-0.207882	-0.265517	-0.133005	0.12069	0.0581281	-0.291626
1080_lincRNA:chr16:7947710	-0.197044	-0.613793	-0.091133	-0.0591133	-0.298522	-0.295567	-0.338916	-0.213793	-0.31133	-0.248276	-0.207882	-0.333498	-0.0137931	-0.116749	-0.261084	-0.552217	-0.276355	-0.144828	-0.439901	-0.25468	-0.234975	-0.251724	-0.250739	-0.165025	-0.122167	-0.200985	-0.0270936	-0.339409	-0.421182	-0.225616	-0.265517	-0.488177	-0.123645	-0.375862	-0.278818	-0.351232	-0.270936	-0.328079	-0.366995	-0.27931	-0.351232	-0.308867	-0.297044	0.0236453	-0.428571	-0.15665	-0.0118227	-0.0719212	-0.251724
1191_lincRNA:chr4:33367670	-0.276847	-0.486207	-0.0344828	-0.152217	-0.295074	-0.27931	-0.466995	-0.139409	-0.24335	-0.355665	-0.187685	-0.294089	-0.141872	-0.117734	-0.131034	-0.544828	-0.172414	-0.285222	-0.425616	-0.274384	-0.434975	-0.191133	-0.263547	-0.24532	-0.0960591	-0.212808	-0.0142857	-0.200493	-0.455665	-0.271921	-0.161576	-0.392118	-0.170443	-0.332512	-0.2133	-0.129557	-0.318227	-0.245813	-0.216749	-0.310345	-0.292611	-0.414778	-0.21133	-0.240394	-0.318719	-0.0916256	0.152217	-0.0192118	-0.17734
1132_lincRNA:chr18:78188082	-0.104926	-0.292118	-0.174877	0.0152709	-0.14335	-0.287192	-0.114286	-0.223645	-0.307389	-0.177833	-0.0487685	-0.223153	0.0571429	-0.00394089	0.0738916	-0.408374	-0.079803	-0.108867	-0.285222	-0.24532	-0.15468	-0.196059	-0.0172414	-0.102463	0.044335	-0.276847	0.070936	-0.0802956	-0.483251	0.00246305	-0.207882	-0.393596	0.116749	-0.0310345	-0.136946	-0.337438	-0.16798	-0.0881773	-0.208374	-0.36798	-0.248276	-0.242365	-0.176355	-0.146798	-0.178818	-0.14532	0.181281	0.0965517	-0.182266
1013_lincRNA:chr12:88154776	-0.215271	-0.381773	-0.24335	-0.0950739	-0.361084	-0.402956	-0.337438	-0.163547	-0.33202	-0.367488	-0.368473	-0.330049	-0.0674877	-0.339409	-0.142857	-0.59803	-0.124138	-0.173892	-0.443842	-0.393103	-0.360099	-0.297044	-0.202463	-0.0980296	-0.00591133	-0.373892	-0.0197044	-0.149261	-0.540394	-0.155665	-0.333498	-0.462562	-0.0477833	-0.21133	-0.406897	-0.314286	-0.473892	-0.372906	-0.36601	-0.472414	-0.373399	-0.442365	-0.390148	-0.326601	-0.23399	-0.212315	0.0187192	0.00788177	-0.219212
1220_lincRNA:chr6:122725638	-0.122167	-0.278325	-0.0847291	-0.15468	-0.142857	-0.199015	-0.217241	-0.141379	-0.14532	-0.453695	-0.158621	-0.114778	-0.171921	-0.1	-0.00344828	-0.466502	-0.0497537	-0.174384	-0.324631	-0.197537	-0.252709	-0.0605911	0.0147783	-0.0123153	0.0394089	-0.149261	0.0812808	-0.0832512	-0.334975	-0.137438	-0.0635468	-0.192118	0.0315271	-0.175862	-0.128079	-0.151724	-0.215764	-0.229557	-0.203448	-0.184729	-0.369458	-0.396552	-0.0315271	-0.250246	-0.147291	-0.0108374	0.126108	0.0334975	-0.0408867
974_lincRNA:chr10:6081900	-0.044335	-0.153202	-0.158621	-0.0221675	-0.331527	-0.420197	-0.185714	-0.091133	-0.346798	-0.108374	-0.115271	-0.253202	-0.00788177	-0.120197	-0.0679803	-0.38867	0.0906404	-0.248768	-0.174384	-0.438916	-0.323645	-0.111823	-0.163054	-0.186207	0.0413793	-0.305911	0.0137931	0.107389	-0.386207	-0.116749	-0.253695	-0.26601	-0.0399015	-0.0881773	-0.0625616	-0.0320197	-0.418719	-0.210345	-0.0330049	-0.402956	-0.026601	-0.106404	-0.176355	-0.253202	-0.100493	-0.185222	0.132512	0.17931	-0.178325
1175_lincRNA:chr3:78982395	-0.114778	-0.109852	-0.195074	-0.311823	-0.227094	-0.530049	-0.305419	-0.16601	-0.558621	-0.306897	-0.341872	-0.484236	-0.236946	-0.447783	-0.205419	-0.317734	0.0133005	-0.325123	-0.16601	-0.5133	-0.424631	-0.268473	-0.128079	-0.300493	-0.00541872	-0.474877	0.0674877	-0.0167488	-0.40936	-0.296059	-0.484236	-0.280788	-0.145813	-0.210345	-0.421675	-0.126108	-0.496059	-0.478325	-0.358128	-0.518719	-0.255665	-0.129557	-0.491133	-0.321675	-0.148276	-0.135468	-0.0349754	-0.000985222	-0.314778
1026_lincRNA:chr13:67802775	-0.17931	-0.317241	0.0541872	0.24532	0.0211823	-0.352217	-0.0334975	0.233005	-0.453202	-0.017734	0.0753695	-0.466502	0.325123	0.157635	0.131527	-0.0995074	-0.0231527	0.20197	-0.170936	-0.266995	0.171429	-0.182266	-0.131034	-0.107389	0.0334975	-0.252217	-0.017734	0.0926108	-0.386207	0.00147783	-0.375369	-0.367488	0.08867	0.0758621	-0.0793103	-0.0315271	-0.00197044	0.0748768	0.0502463	-0.381773	0.0147783	-0.0246305	-0.0916256	0.223153	-0.118227	-0.195074	0.126108	0.2133	-0.328571
1250_lincRNA:chr7:66570691	-0.295074	-0.123645	0.00788177	-0.141379	0.0950739	-0.0950739	-0.14335	-0.107882	-0.132512	-0.151724	0.0561576	-0.185222	0.0310345	0.0482759	0.0901478	0.117241	-0.0591133	-0.243842	-0.136946	-0.146305	-0.0172414	-0.0625616	-0.0596059	-0.278325	-0.00541872	0.0280788	0.102956	0.0581281	-0.17734	-0.0330049	-0.0807882	-0.200493	0.0418719	-0.0605911	-0.0152709	-0.137931	-0.108374	-0.108867	-0.251724	-0.0128079	-0.118227	-0.302463	-0.196552	-0.0527094	-0.176847	0.106897	0.121675	0.100493	-0.091133
1198_lincRNA:chr4:88583425	-0.340887	-0.450739	-0.35665	-0.295567	-0.461084	-0.468966	-0.355665	-0.1867	-0.285222	-0.358621	-0.315271	-0.244335	-0.172906	-0.481281	-0.228079	-0.466995	-0.219704	-0.266995	-0.512315	-0.44335	-0.234975	-0.33399	-0.299015	-0.292611	-0.102956	-0.416749	-0.17931	-0.117734	-0.414286	-0.15665	-0.417734	-0.337931	-0.108867	-0.340887	-0.360591	-0.370443	-0.541872	-0.361576	-0.424138	-0.498522	-0.294089	-0.58867	-0.435961	-0.395074	-0.433005	-0.44532	-0.27931	-0.125123	-0.27734
1253_lincRNA:chr8:105795290	-0.241379	-0.266995	-0.164039	-0.224631	-0.310345	-0.208374	-0.464532	-0.162562	-0.189655	-0.311823	-0.124138	-0.0940887	-0.129064	-0.2133	-0.158621	-0.384236	-0.145813	-0.41133	-0.15468	-0.305911	-0.339901	-0.0596059	-0.220197	-0.143842	-0.233498	-0.0369458	-0.116749	-0.203448	-0.177833	-0.0802956	-0.200493	-0.184236	-0.183744	-0.208867	-0.0211823	-0.104926	-0.474384	-0.128571	-0.0389163	-0.268473	-0.285714	-0.239409	-0.0300493	-0.305419	-0.192118	-0.148276	-0.153695	-0.215764	-0.418227
977_lincRNA:chr10:83181374	-0.34335	-0.293596	-0.14532	-0.169951	-0.19803	-0.0364532	-0.343842	-0.302463	-0.0591133	-0.0866995	-0.124631	-0.064532	0.0320197	-0.112808	-0.229064	-0.165517	-0.3133	-0.318227	-0.153695	-0.0502463	-0.251232	-0.333498	-0.0783251	-0.320197	-0.251232	-0.175862	-0.218719	-0.402463	0.0901478	-0.221182	0.00985222	0.0310345	-0.322167	-0.204926	-0.22069	-0.137438	-0.293103	0.0270936	-0.125123	-0.113793	-0.0315271	-0.0118227	-0.19064	-0.115764	-0.236946	-0.247783	-0.19064	-0.191626	-0.252217
1011_lincRNA:chr12:70602812	0.0724138	-0.0704433	-0.0408867	0.0211823	-0.194581	-0.147291	-0.00837438	0.173399	-0.0448276	-0.0866995	-0.00985222	-0.0650246	0.0108374	-0.0044335	-0.0334975	-0.375369	0.0896552	-0.0330049	-0.231527	-0.318227	0.0605911	-0.15665	-0.138916	-0.178325	0.112808	-0.197537	0.046798	0.12069	-0.282759	0.0758621	-0.117734	-0.330049	0.187685	-0.133498	-0.176355	-0.181773	-0.212808	-0.200493	-0.0921182	-0.207389	-0.211823	-0.615271	-0.229064	-0.0147783	-0.0852217	-0.0679803	0.0477833	0.133498	0.055665
1170_lincRNA:chr3:52002170	-0.0305419	0.0802956	-0.0876847	0.00344828	-0.158621	-0.24335	-0.153202	0.0862069	-0.108374	0.00837438	0.0216749	-0.174877	0.0522167	0.064532	-0.00640394	-0.390148	0.184236	-0.164532	-0.0625616	-0.416256	-0.135961	-0.197044	-0.0935961	-0.246305	0.0857143	-0.0842365	-0.0812808	0.103448	-0.392611	0.142365	-0.102956	-0.472414	0.188177	-0.132512	-0.0812808	-0.0807882	-0.371429	-0.177833	-0.0704433	-0.252217	-0.15468	-0.410345	-0.141379	-0.278818	-0.0463054	-0.0517241	0.0793103	0.199507	-0.0684729
1008_lincRNA:chr12:15735906	-0.13202	-0.00295567	0.0527094	0.100493	-0.239409	-0.251232	-0.115764	0.127586	-0.247783	-0.263054	-0.151724	-0.223153	0.0275862	-0.0502463	0.113793	-0.248276	0.176355	-0.0950739	0.0561576	-0.333005	-0.143842	-0.228571	-0.151724	-0.141379	0.281773	-0.319212	0.282266	0.195567	-0.400493	0.129064	-0.128079	-0.328571	0.241872	0.10936	-0.149261	-0.19803	-0.266995	-0.108374	-0.0206897	-0.330049	-0.0403941	-0.347783	-0.185222	-0.30936	0.0783251	-0.0512315	0.147783	0.319212	-0.117241
1040_lincRNA:chr14:33923944	-0.120197	0.0423645	-0.0413793	-0.0748768	-0.20197	-0.188177	-0.102956	0.121675	-0.111823	-0.187192	0.0852217	-0.073399	0.124138	-0.0408867	0.194089	-0.311823	0.123153	-0.1133	-0.0458128	-0.302956	-0.107882	-0.193596	-0.0334975	-0.201478	0.0788177	-0.0502463	0.0684729	0.169458	-0.202463	0.237931	-0.064532	-0.277833	0.246798	-0.0167488	-0.100985	-0.0285714	-0.438424	-0.12069	0.091133	-0.188177	-0.114286	-0.574877	-0.147783	-0.189163	0.0788177	-0.053202	0.124631	0.187192	-0.127094
971_lincRNA:chr10:120116843	-0.00640394	-0.1	-0.0133005	0.0921182	-0.385222	0.0896552	0.100985	-0.1133	0.163054	-0.189655	0.0118227	0.25468	0.184236	-0.130049	0.0940887	-0.285714	-0.119212	0.0251232	-0.0334975	0.117241	-0.106404	-0.141872	0.0142857	-0.120197	0.231527	-0.0172414	0.277833	-0.062069	0.0423645	0.210345	0.173399	-0.0679803	0.207882	0.0852217	-0.0211823	-0.316256	-0.185222	-0.0231527	0.0349754	0.0315271	-0.046798	-0.507389	-0.0926108	-0.112808	-0.101478	-0.139409	0.00541872	0.166995	0.00935961
1190_lincRNA:chr4:146965675	-0.439409	-0.121675	-0.101478	0.091133	-0.219704	-0.231034	-0.0305419	0.171921	-0.08867	-0.105911	-0.247291	0.000492611	0.0275862	-0.0187192	-0.0679803	-0.101478	0.341872	-0.000985222	-0.0674877	-0.0704433	-0.10197	0.0123153	-0.221182	0.116256	0.344335	-0.151232	0.415764	0.349754	-0.166995	0.226601	-0.101478	-0.0985222	0.100493	0.0295567	0.046798	-0.305911	-0.20197	-0.00147783	0.106897	-0.0921182	-0.0906404	-0.374877	-0.113793	-0.165517	0.0655172	0.0778325	0.180788	0.323645	0.0270936
1266_lincRNA:chr8:71891610	0.142857	-0.00985222	0.127586	0.23399	-0.219212	0.14532	0.0945813	0.029064	0.135961	-0.357635	0.160099	0.231527	0.133498	0.156158	0.184729	-0.0753695	0.0270936	0.0807882	0.285222	0.108374	0.104926	0.121675	0.159606	0.27734	0.378325	0.251232	0.36601	0.120197	0.172906	0.129064	0.284236	0.105419	0.265517	0.189163	0.214778	-0.347783	0.0522167	0.275369	0.229557	0.114286	-0.0482759	-0.277833	0.117241	-0.0182266	0.0497537	0.0738916	0.339901	0.26798	0.0945813
1083_lincRNA:chr17:21177225	-0.0527094	-0.00295567	0.0241379	0.137931	0.0280788	-0.163547	0.08867	0.2133	-0.0231527	-0.0674877	0.154187	-0.0674877	0.155665	0.209852	0.246798	-0.330542	0.270936	0.0418719	-0.128079	-0.166502	0.0147783	-0.0423645	0.0044335	-0.008867	0.16798	-0.172414	0.166995	0.324138	-0.304433	0.175369	-0.0044335	-0.241872	0.336946	0.101478	0.0330049	0.00788177	-0.16798	0.00788177	0.158621	-0.177833	0.0236453	-0.408374	-0.0108374	-0.0945813	0.0783251	-0.00788177	0.260591	0.294089	0.106897
1199_lincRNA:chr4:88583425	-0.474877	-0.409852	-0.259606	-0.144335	-0.242365	-0.22266	-0.152217	-0.062069	-0.164532	-0.107882	-0.235468	-0.190148	0.110837	-0.202463	-0.168966	-0.229064	-0.13202	0.0891626	-0.412808	-0.0211823	-0.143842	-0.418719	-0.0812808	-0.202463	0.0339901	-0.278818	-0.0605911	-0.150739	-0.0157635	-0.100493	-0.188177	-0.0970443	-0.26601	-0.278818	-0.404433	-0.246305	-0.201478	-0.0344828	-0.146798	-0.187192	-0.286207	-0.410837	-0.457143	0.0689655	-0.227586	-0.309852	0.0162562	0.0256158	-0.170443
1200_lincRNA:chr4:88583425	-0.392118	-0.17931	-0.127094	-0.181281	-0.0660099	-0.107389	-0.197044	0.0103448	-0.0995074	-0.2133	-0.317734	-0.0807882	-0.131527	-0.08867	-0.203941	-0.1867	0.0512315	-0.126601	-0.248768	-0.101478	-0.165025	-0.111823	0.126601	-0.0827586	0.0729064	-0.135961	0.01133	-0.0359606	-0.062069	-0.0807882	-0.00640394	-0.00295567	-0.210837	-0.270936	-0.135961	-0.208374	-0.275369	0.0551724	-0.118227	-0.0487685	-0.396552	-0.318227	-0.0650246	-0.142365	-0.064532	-0.0280788	0.0600985	0.0665025	-0.0423645
1171_lincRNA:chr3:52002170	-0.444828	-0.224631	-0.0783251	-0.269458	-0.169458	-0.214778	-0.442857	-0.0793103	-0.210345	-0.116749	-0.293596	-0.311823	-0.189655	-0.0995074	-0.156158	-0.318719	0.0546798	-0.315271	-0.228079	-0.258128	-0.431034	-0.375862	-0.25665	-0.330542	-0.115271	-0.217241	-0.0413793	-0.0975369	-0.300493	-0.0566502	-0.0960591	-0.347291	-0.200985	-0.333498	-0.281773	-0.0463054	-0.391626	-0.245813	-0.163547	-0.149754	-0.272414	-0.389163	-0.264532	-0.26798	-0.029064	-0.0802956	0.0162562	-0.064532	-0.244335
1060_lincRNA:chr15:36300306	-0.469458	-0.415764	-0.0891626	-0.301478	-0.178818	-0.204926	-0.249261	-0.0916256	-0.208374	-0.330542	-0.304926	-0.264039	-0.140394	-0.364039	-0.0458128	-0.234483	-0.103448	-0.00837438	-0.335961	0.00541872	-0.339901	-0.224138	0.0118227	-0.228571	-0.0285714	-0.169951	0.0211823	-0.0448276	-0.0650246	-0.0546798	-0.143842	-0.0743842	-0.208374	-0.318227	-0.235961	-0.12069	-0.336946	-0.182759	-0.216749	-0.0783251	-0.367488	-0.513793	-0.226601	-0.166502	-0.131527	-0.298522	-0.136946	-0.103941	-0.341872
1302_lincRNA:chrX:98989930	-0.299015	-0.393103	-0.0935961	-0.218227	0	-0.0571429	-0.332512	-0.126108	-0.0655172	-0.27931	-0.173399	-0.120197	-0.249754	-0.246305	-0.167488	-0.184729	-0.260591	-0.184729	-0.436453	-0.113793	-0.115271	-0.0600985	0.105419	-0.249261	-0.138424	-0.0246305	-0.235468	-0.146798	-0.102956	-0.190148	-0.0482759	0.000985222	-0.151232	-0.417734	-0.0847291	-0.18867	-0.393103	-0.103941	-0.255665	-0.0940887	-0.186207	-0.578818	-0.0137931	-0.282759	-0.327094	-0.212808	-0.0561576	-0.19064	-0.0812808
1020_lincRNA:chr13:3497296	-0.358621	-0.410345	-0.252709	-0.129557	-0.0477833	-0.208867	-0.260099	-0.22069	-0.176847	-0.0546798	-0.246305	-0.142365	-0.149261	-0.170936	-0.212808	-0.287685	-0.21133	-0.128079	-0.47734	-0.0630542	-0.194581	-0.163054	0.0768473	-0.241379	-0.082266	-0.191626	-0.194089	-0.182266	-0.238916	-0.0827586	-0.106404	-0.106404	-0.144828	-0.33399	-0.118227	-0.270936	-0.328571	-0.0162562	-0.244335	-0.196552	-0.227586	-0.4133	-0.0729064	-0.257635	-0.255172	-0.274877	-0.053202	-0.14335	-0.183251
1231_lincRNA:chr6:52046805	-0.146305	-0.0857143	-0.0773399	-0.2133	-0.112808	-0.130049	-0.464532	-0.24532	-0.139409	0.0921182	-0.0458128	-0.112315	-0.198522	-0.152217	-0.268473	-0.236946	-0.24335	-0.395567	-0.121675	-0.0704433	-0.466995	0.0635468	-0.0211823	-0.459606	-0.129064	0.217734	-0.144335	-0.265025	-0.241872	-0.0389163	-0.0753695	-0.316749	-0.169951	-0.36601	0.0325123	-0.189655	-0.363054	-0.0330049	-0.263547	-0.123153	-0.359113	-0.318227	-0.163547	-0.305911	-0.274877	0.0482759	0.0305419	-0.200493	-0.343842
1230_lincRNA:chr6:52046805	-0.197537	-0.0748768	-0.0108374	-0.0916256	0.0137931	-0.128571	-0.349261	-0.155172	-0.271429	-0.133005	-0.0896552	-0.179803	-0.0610837	-0.000985222	-0.0182266	-0.231034	0.0246305	-0.253202	-0.0640394	-0.189163	-0.344828	0.079803	0.0408867	-0.196552	0.062069	0.113793	0.0344828	-0.0852217	-0.298522	0.0901478	-0.201478	-0.230542	-0.0118227	-0.0950739	0.0807882	-0.160591	-0.391626	-0.110345	-0.202956	-0.20936	-0.320197	-0.212315	-0.017734	-0.359113	0.00837438	0.138916	0.044335	0.0305419	-0.398522
998_lincRNA:chr11:119794849	-0.331034	-0.325123	-0.320197	-0.377833	-0.479803	-0.275369	-0.384729	-0.405419	-0.307389	-0.11133	-0.568473	-0.22069	-0.349261	-0.5867	-0.501478	-0.36798	-0.338424	-0.395074	-0.303448	-0.210345	-0.48867	-0.491133	-0.0985222	-0.272414	-0.336946	-0.349754	-0.182266	-0.457143	-0.299507	-0.221675	-0.119212	-0.353202	-0.380788	-0.448768	-0.457143	-0.521182	-0.393103	-0.249754	-0.342365	-0.16798	-0.476847	-0.157635	-0.216749	-0.149754	-0.385714	-0.387685	-0.126108	-0.369458	-0.266995
1229_lincRNA:chr6:39205913	-0.216256	-0.473892	0.0359606	0.123645	-0.308374	-0.244335	-0.216256	0.0674877	-0.187685	-0.200985	-0.180296	-0.149261	0.114778	-0.0793103	-0.221182	-0.559113	0.008867	0.0152709	-0.182266	-0.11133	-0.237931	-0.0236453	-0.207882	0.029064	0.0295567	-0.0817734	0.230542	-0.0665025	-0.221182	0.017734	-0.171921	-0.315271	0.0418719	-0.217734	-0.0527094	-0.3133	-0.402956	-0.231527	0.0192118	-0.16798	-0.139409	-0.367488	-0.0133005	-0.0536946	-0.177833	0.0413793	-0.0640394	0.046798	-0.16798
1129_lincRNA:chr18:63455560	-0.0896552	-0.262069	0.153695	-0.10197	-0.244335	-0.277833	-0.396552	0.00541872	-0.429557	-0.151232	-0.082266	-0.355665	-0.183744	-0.167488	-0.105419	-0.559113	0.000985222	-0.171429	-0.164039	-0.273892	-0.500985	-0.0472906	-0.0995074	-0.265517	0.00197044	-0.0394089	0.0157635	-0.0527094	-0.493103	-0.0334975	-0.322167	-0.433498	-0.0246305	-0.270936	-0.0152709	-0.207389	-0.511823	-0.237931	-0.055665	-0.368473	-0.278325	-0.366995	-0.0413793	-0.216256	-0.200493	-0.16601	0.185222	-0.017734	-0.450739
1053_lincRNA:chr14:78957377	-0.046798	-0.326601	0.0192118	0.102463	-0.19803	-0.129557	-0.165025	-0.175862	-0.234483	-0.105419	-0.0926108	-0.15468	0.0950739	-0.180296	-0.158621	-0.452217	-0.270443	-0.064532	-0.203448	-0.0625616	-0.269951	-0.131527	0.150739	-0.218227	-0.017734	-0.0221675	0.0433498	-0.274384	-0.224631	-0.0408867	-0.0300493	-0.26601	0.0566502	-0.217241	-0.0975369	-0.281773	-0.430049	-0.162069	-0.0640394	-0.131527	-0.100493	-0.306404	-0.00295567	-0.026601	-0.283744	-0.142365	0.162562	0.0310345	-0.183251
986_lincRNA:chr11:112898724	-0.321675	-0.24532	-0.0394089	-0.15468	-0.18867	-0.137438	-0.226601	-0.0940887	-0.217734	-0.223645	-0.171429	-0.0541872	-0.00492611	-0.174877	-0.130049	-0.155665	-0.238424	-0.18867	-0.123153	-0.046798	-0.178818	-0.115271	0.0881773	-0.160591	-0.0133005	0.00394089	0.0660099	-0.170936	-0.104926	-0.0448276	-0.0453202	-0.12069	-0.113793	-0.136453	-0.00492611	-0.341872	-0.411823	0.1867	-0.0448276	-0.110345	-0.205911	-0.257143	-0.00344828	-0.164039	-0.211823	-0.0926108	0.00394089	-0.0261084	-0.266502
988_lincRNA:chr11:112898724	-0.241872	-0.142857	-0.131034	-0.166995	-0.30197	-0.239409	-0.30936	-0.0714286	-0.185222	-0.294581	-0.268966	-0.0842365	-0.181773	-0.249754	-0.276355	-0.306897	-0.0418719	-0.223645	-0.118227	-0.17931	-0.355172	-0.0349754	0.0482759	0.008867	0.0147783	-0.073399	-0.0630542	-0.112315	-0.187685	-0.237438	-0.115271	-0.0778325	-0.236453	-0.193596	-0.0684729	-0.353202	-0.297537	0.0270936	-0.0561576	-0.225616	-0.343842	-0.103941	0.0704433	-0.299507	-0.265025	-0.0891626	0.0985222	-0.0137931	-0.110345
1296_lincRNA:chrX:20388085	-0.0753695	0.106897	-0.0753695	-0.035468	0.0137931	-0.224138	0.026601	0.201478	-0.0753695	-0.278325	0.125123	-0.0610837	-0.0571429	0.0807882	0.137438	-0.0453202	0.249754	-0.0280788	0.0571429	-0.336946	0.229064	0.149261	0.165517	0.017734	0.246798	-0.0935961	-0.0640394	0.335961	-0.0975369	0.142857	-0.136453	0.0640394	0.22069	-0.035468	0.148276	0.0389163	-0.131034	0.115764	-0.0394089	-0.244335	-0.137931	-0.12266	-0.0211823	-0.183744	-0.0280788	-0.20936	0.0147783	0.324138	-0.0512315
1256_lincRNA:chr8:122945743	0.000492611	-0.0206897	0.0985222	0.0699507	0.0211823	-0.0881773	-0.0325123	0.119212	-0.0300493	-0.119212	0.0142857	-0.146305	-0.0216749	0.0891626	0.115271	-0.298522	0.102463	-0.0512315	-0.107882	-0.181773	-0.0714286	-0.144828	0.128571	-0.136946	0.0433498	-0.322167	-0.0768473	0.131527	-0.208374	-0.0763547	0.0940887	-0.0487685	0.133005	-0.0226601	-0.102463	0.118227	-0.19803	0.0231527	0.0413793	-0.191133	0.113793	-0.165517	0.00591133	-0.161576	0.0423645	-0.213793	0.13399	0.173892	0.0960591
966_lincRNA:chr1:82892851	-0.00197044	0.0847291	-0.055665	-0.055665	-0.226108	-0.271429	-0.142365	0.0768473	-0.175369	-0.226108	-0.0704433	-0.218719	-0.133498	-0.0866995	0.0507389	-0.438916	0.25665	-0.0674877	-0.139409	-0.437438	-0.261576	-0.179803	-0.00246305	-0.0477833	0.266502	-0.196552	-0.196552	0.160099	-0.393103	-0.0679803	-0.199507	-0.179803	0.0536946	-0.0990148	-0.0699507	0.128571	-0.426601	-0.212808	-0.0285714	-0.403941	-0.0482759	-0.14532	-0.124138	-0.403941	-0.0901478	-0.415271	0.261576	0.352709	-0.0655172
1085_lincRNA:chr17:21177225	-0.188177	0.0182266	-0.118719	-0.221675	-0.172414	-0.131034	-0.163054	0.00295567	0.0128079	-0.285714	-0.261084	-0.0871921	-0.246305	-0.287192	-0.0463054	-0.275862	0.138424	-0.274384	-0.268473	-0.309852	-0.251232	-0.156158	-0.0423645	-0.10936	0.0403941	-0.272414	-0.0817734	0.171921	-0.237438	-0.121675	-0.0507389	-0.0812808	-0.0394089	-0.137931	-0.182266	-0.0463054	-0.480788	-0.24532	-0.185222	-0.184729	-0.140887	-0.431527	-0.198522	-0.410345	-0.0916256	-0.271921	0.0330049	0.0783251	0.0704433
1084_lincRNA:chr17:21177225	-0.0330049	0.0625616	-0.000985222	-0.1133	-0.153202	0.139901	0.0576355	-0.0748768	0.346305	-0.376355	0.0325123	0.255665	-0.135468	-0.161576	0.105419	-0.157635	-0.0566502	-0.159113	-0.0901478	-0.00344828	-0.029064	-0.0118227	0.293103	-0.0699507	0.0950739	-0.0349754	-0.0615764	0.0793103	0.0408867	-0.0596059	0.343842	0.149754	0.154187	-0.0482759	0.0463054	-0.185714	-0.166502	0.0428571	-0.0812808	0.0921182	-0.0226601	-0.419704	0.15468	-0.342365	-0.250739	-0.250739	0.0522167	0.129557	0.345813
964_lincRNA:chr1:82892851	-0.165025	-0.138916	-0.270936	-0.339901	-0.196552	-0.116749	-0.154187	-0.364039	-0.0359606	-0.22266	-0.0832512	-0.0433498	-0.253695	-0.349754	-0.105419	-0.237438	-0.273892	-0.205419	-0.347291	-0.10197	-0.253202	-0.362069	0.206404	-0.396059	-0.044335	-0.199015	-0.304926	-0.266502	-0.111823	-0.217734	0.0128079	0.00147783	-0.148276	-0.321182	-0.242857	-0.17931	-0.178818	-0.155665	-0.259606	-0.151232	-0.229064	-0.366502	-0.135961	-0.286207	-0.451724	-0.505911	0.0669951	-0.0793103	-0.0261084
1269_lincRNA:chr9:13349094	-0.149754	0.0344828	-0.158128	-0.0876847	-0.00640394	-0.271429	-0.109852	0.0724138	-0.119212	-0.321675	0.0753695	-0.132512	0.00541872	0.0551724	0.103941	-0.208867	0.0665025	-0.0315271	-0.079803	-0.334975	0.0945813	-0.0748768	0.230049	0.0857143	0.122167	0.0103448	-0.314778	0.0655172	-0.173399	0.00394089	-0.0812808	-0.0369458	0.130049	-0.103448	0.0103448	0.115271	-0.269951	0.0857143	-0.0394089	-0.243842	-0.152709	-0.0492611	0.0270936	-0.229557	-0.108867	-0.30197	0.131527	0.260099	-0.0857143
1270_lincRNA:chr9:13349094	-0.156158	0.118719	-0.269951	-0.0320197	-0.126108	-0.3867	-0.184236	0.0152709	-0.197537	-0.314778	-0.00985222	-0.207389	0.00492611	-0.0655172	0.082266	-0.185714	0.0906404	-0.112315	0.0472906	-0.509852	0.046798	-0.188177	0.103448	0.0763547	0.0344828	-0.116256	-0.404433	0.0394089	-0.293596	0.0463054	-0.169458	-0.140887	0.165517	-0.00640394	-0.0650246	0.0724138	-0.250739	-0.046798	-0.037931	-0.375369	-0.079803	0.0980296	0.106897	-0.405419	-0.0871921	-0.355172	-0.00197044	0.204433	-0.155665
1028_lincRNA:chr13:78566508	-0.121182	0.0724138	-0.0418719	0.0827586	0.00689655	-0.155172	-0.0605911	0.0546798	-0.0216749	-0.155665	0.117241	-0.00492611	0.178325	0.267488	0.196552	-0.125123	0.112808	-0.037931	0.203448	-0.0423645	-0.00541872	-0.0684729	0.0118227	0.165517	0.102463	0.0261084	0.0832512	0.0773399	-0.0729064	0.115764	0.108867	-0.0817734	0.194089	0.220197	0.0935961	0.0463054	-0.0315271	0.264532	0.199015	-0.0857143	0.0216749	0.0527094	0.107389	-0.207882	0.18867	0.0724138	0.0561576	0.14335	-0.107882
1268_lincRNA:chr9:121846340	-0.0748768	-0.0300493	-0.0206897	0.137931	-0.104433	-0.260591	-0.22266	0.118227	-0.289163	-0.335468	-0.188177	-0.286207	0.00541872	-0.17734	0.137931	-0.21133	-0.00738916	0.00985222	-0.079803	-0.289655	-0.175862	0.0384236	0.133498	-0.107389	0.236453	-0.0615764	-0.0172414	0.116749	-0.390148	0.0793103	-0.163054	-0.230049	0.130049	0.0413793	-0.0162562	-0.0162562	-0.295567	-0.00394089	-0.103941	-0.339901	-0.271921	-0.369951	0.0246305	-0.431527	0.0615764	-0.116749	0.106897	0.213793	-0.318227
997_lincRNA:chr11:117835849	-0.165517	-0.154187	-0.0768473	-0.0448276	-0.14532	-0.160099	-0.16601	0.0197044	-0.0581281	-0.315764	-0.131034	-0.143842	-0.0433498	-0.0778325	0.0635468	-0.479803	0.0571429	-0.139901	-0.292118	-0.33202	-0.171429	-0.14532	0.0955665	0.0172414	-0.0679803	-0.193596	-0.185222	0.0285714	-0.407389	-0.053202	-0.00935961	-0.292611	0.062069	-0.124631	-0.0748768	-0.111823	-0.377833	-0.0866995	-0.0635468	-0.228079	-0.203448	-0.30197	0.153695	-0.321182	-0.161084	-0.238424	0.112315	0.107389	0.0394089
995_lincRNA:chr11:117835849	-0.110837	-0.149754	0.0216749	-0.0108374	-0.0206897	-0.146798	-0.0536946	0.179803	-0.0635468	-0.292118	0.0211823	-0.139409	0.0605911	0.0310345	0.164039	-0.390148	0.091133	-0.0285714	-0.252217	-0.234975	-0.0566502	-0.0216749	0.158621	-0.0162562	-0.000985222	-0.129557	0.0231527	0.163547	-0.272906	-0.008867	0.0334975	-0.232512	0.126601	-0.127586	-0.0349754	0.0458128	-0.300985	0.0241379	0.0763547	-0.146305	-0.173399	-0.407882	0.0576355	-0.0906404	-0.0650246	-0.0487685	0.258128	0.200985	0.104433
994_lincRNA:chr11:117835849	-0.0753695	-0.062069	0.0778325	0.119704	-0.0369458	0.0428571	0.0842365	0.216749	0.114778	-0.177833	0.0334975	0.0418719	0.114286	0.107389	0.153695	-0.212808	0.125123	0.0359606	-0.178325	-0.119212	0.0817734	0.0226601	0.229557	-0.0374384	0.070936	-0.116256	0.00935961	0.216256	-0.102463	0.055665	0.187685	-0.0408867	0.139901	-0.0147783	0.0384236	-0.0950739	-0.103448	0.127094	0.112315	0.00640394	-0.104433	-0.415271	0.22069	-0.0197044	-0.01133	-0.035468	0.194089	0.24335	0.248276
996_lincRNA:chr11:117835849	-0.222167	-0.21133	-0.0216749	0.0940887	-0.0261084	-0.0778325	-0.0226601	0.148276	0.0251232	-0.026601	-0.0655172	-0.0463054	0.0950739	0.0418719	0.0497537	-0.26601	0.017734	0.0315271	-0.37931	-0.0871921	-0.0463054	-0.0571429	0.0990148	-0.105911	-0.103448	-0.17734	-0.153202	0.0802956	-0.247783	-0.00837438	0.0901478	-0.137931	0.00541872	-0.082266	0.0118227	0.00295567	-0.114778	0.0674877	0.114778	-0.0512315	-0.0522167	-0.329557	0.308374	-0.0674877	-0.101478	-0.115271	0.10197	0.0901478	0.144335
982_lincRNA:chr10:96096995	-0.0862069	0.0261084	0.229064	0.106897	-0.11133	-0.106897	-0.0241379	0.344828	-0.0458128	-0.188177	-0.029064	-0.046798	-0.0428571	0.116256	0.10936	-0.227094	0.221182	-0.0330049	0.0605911	-0.0960591	-0.0802956	-0.0167488	-0.0482759	0.193596	0.119704	-0.142365	0.224138	0.281773	-0.208867	0.00295567	0.162069	-0.0891626	0.165025	0.0852217	0.0413793	0.100493	-0.161576	0.185222	0.37734	-0.0571429	0.130542	-0.08867	0.135961	0.00492611	0.132512	-0.0123153	0.431527	0.26601	0.173892
981_lincRNA:chr10:96082444	-0.044335	-0.0369458	0.285222	0.0453202	-0.253202	-0.0684729	-0.219212	0.260591	-0.0600985	-0.226108	-0.0571429	-0.171429	-0.13399	0.0399015	0.0157635	-0.334483	0.124631	-0.129064	-0.055665	-0.263054	-0.255172	-0.111823	-0.129064	-0.0679803	0.118719	-0.053202	-0.0241379	0.123153	-0.349754	-0.155665	0.0891626	-0.257143	-0.00541872	-0.107882	0.0389163	0.102956	-0.260099	-0.0128079	0.191133	-0.125123	0.0403941	-0.206897	0.128079	-0.169458	-0.124138	-0.180788	0.409852	0.275862	0.0738916
947_lincRNA:chr1:182808654	-0.189163	-0.318719	0.119704	-0.0389163	-0.253695	-0.00738916	-0.0251232	0.0871921	-0.0817734	-0.227586	-0.257635	0.00837438	-0.0142857	-0.151724	-0.0596059	-0.382266	-0.0172414	0.0714286	-0.291133	0.119212	-0.274877	-0.104433	0.118719	0.0270936	0.0852217	-0.15468	0.224631	0.0236453	-0.0325123	-0.0906404	0.0970443	0.0216749	-0.119704	-0.106404	-0.114778	-0.256158	-0.306897	0.0512315	0.130049	0.0280788	-0.206404	-0.440394	0.0502463	0.0699507	0	-0.1	0.200985	0.0566502	0.00837438
945_lincRNA:chr1:182808654	-0.175862	-0.29064	0.110837	-0.125616	-0.325123	-0.0123153	-0.0965517	0.0394089	-0.0684729	-0.324138	-0.270443	0.0172414	-0.131527	-0.218227	-0.0748768	-0.39064	-0.026601	-0.0251232	-0.268473	0.0615764	-0.313793	-0.110345	0.0600985	0.0187192	0.100493	-0.129557	0.219212	0.0246305	-0.0482759	-0.107389	0.0862069	0.0152709	-0.108867	-0.147783	-0.146305	-0.300493	-0.338916	-0.0305419	0.0433498	0.0147783	-0.270936	-0.516256	-0.0423645	0.00246305	-0.0320197	-0.131034	0.20936	0.0300493	-0.00738916
1161_lincRNA:chr3:19211659	-0.213793	-0.0724138	0.1133	-0.111823	0.0270936	-0.0566502	-0.148276	-0.0408867	-0.112808	-0.225123	-0.046798	-0.164039	-0.0630542	-0.126108	0.134483	-0.173399	-0.112315	-0.103448	-0.114778	0.0502463	-0.333005	-0.166502	0.212808	-0.255665	0.0157635	-0.12266	0.0270936	-0.0458128	-0.155665	-0.129064	0.111823	-0.0384236	-0.0359606	-0.0330049	-0.0527094	0.104433	-0.239901	0.0916256	0.0650246	-0.0817734	-0.00935961	-0.203941	0.0610837	-0.243842	-0.0955665	-0.2	0.219212	0.0679803	-0.120197
1162_lincRNA:chr3:19211659	-0.334975	0.0236453	-0.00689655	-0.0615764	-0.0748768	-0.121675	-0.216256	-0.0502463	-0.0842365	-0.195074	-0.203941	-0.130542	-0.0320197	-0.123645	-0.00344828	-0.123153	0.0852217	-0.280788	0.0261084	-0.0926108	-0.35665	-0.173892	-0.0226601	-0.244335	0.0507389	-0.238916	0.196552	0.0576355	-0.152709	-0.0261084	0.053202	-0.0891626	0.000492611	0.0522167	-0.139409	-0.106897	-0.272414	-0.0729064	-0.0285714	-0.104926	-0.0586207	-0.250739	-0.0704433	-0.369951	0.0497537	0.046798	0.0344828	0.0847291	-0.0955665
944_lincRNA:chr1:175705225	-0.241379	-0.371921	-0.180788	0.0581281	-0.245813	-0.176847	-0.215764	-0.102463	-0.187192	-0.237931	-0.196552	-0.110345	-0.0172414	-0.0650246	-0.11133	-0.236453	-0.123153	-0.0605911	-0.349261	-0.255172	-0.0413793	-0.0320197	0.0561576	0.0492611	0.0408867	-0.0162562	-0.255172	-0.08867	-0.250246	-0.0714286	-0.112315	-0.0960591	-0.127094	-0.185714	0.0694581	-0.26601	-0.241379	0.044335	-0.109852	-0.191626	-0.248768	-0.19064	0.158128	-0.157143	-0.253695	-0.318227	0.124631	0.108374	-0.160591
938_lincRNA:chr1:175660642	-0.0921182	-0.131034	-0.0108374	0.141379	-0.2	-0.0674877	-0.0719212	0.035468	-0.0891626	-0.24532	-0.0916256	-0.0103448	0.00788177	-0.0438424	-0.0384236	-0.126601	-0.0103448	-0.0339901	-0.129064	-0.24532	0.0133005	0.0704433	0.138916	0.0192118	0.159606	0.0497537	-0.139901	0.0172414	-0.172414	-0.0261084	-0.0108374	-0.00197044	-0.00344828	-0.0586207	0.224631	-0.105419	-0.198522	0.0334975	0.0704433	-0.10197	-0.044335	-0.0866995	0.371921	-0.189655	-0.232512	-0.239901	0.163547	0.276355	-0.0162562
940_lincRNA:chr1:175705225	-0.0945813	-0.150739	-0.0334975	0.112315	-0.134975	-0.017734	-0.0807882	-0.00837438	-0.0694581	-0.192118	-0.0719212	-0.00246305	-0.0118227	-0.0152709	0.0137931	-0.125616	-0.0729064	-0.0108374	-0.196552	-0.180296	0.01133	0.0551724	0.209852	-0.020197	0.152709	0.0847291	-0.19064	-0.0216749	-0.18867	0.01133	0.0334975	-0.0246305	-0.0197044	-0.1	0.231527	-0.0896552	-0.202956	0.146305	0.0344828	-0.0950739	-0.0896552	-0.153202	0.322167	-0.210345	-0.214778	-0.281281	0.210837	0.239901	-0.0399015
936_lincRNA:chr1:175654606	-0.0768473	-0.174877	-0.0256158	0.0862069	-0.148276	-0.0108374	-0.0684729	0.0103448	-0.0399015	-0.219212	-0.0655172	0.0438424	-0.0241379	0.00344828	-0.0300493	-0.209852	-0.0541872	-0.0182266	-0.252217	-0.169458	0.0123153	0.0935961	0.199015	0.0330049	0.171921	0.0935961	-0.15665	-0.0192118	-0.171429	-0.0197044	0.0231527	-0.00344828	-0.0216749	-0.13202	0.218719	-0.119212	-0.24532	0.122167	0.0192118	-0.0896552	-0.141872	-0.199015	0.266995	-0.150739	-0.236453	-0.252709	0.23399	0.247783	0.00197044
935_lincRNA:chr1:175654606	-0.0926108	-0.221182	-0.035468	0.0817734	-0.167488	-0.0246305	-0.0960591	-0.0300493	-0.0665025	-0.233005	-0.0684729	0.0172414	-0.0285714	-0.0182266	-0.026601	-0.221675	-0.0906404	-0.0315271	-0.27931	-0.179803	-0.0103448	0.0748768	0.185222	0.000985222	0.152709	0.0793103	-0.175369	-0.0453202	-0.200985	-0.0325123	-0.000985222	-0.0261084	-0.0334975	-0.141872	0.212315	-0.149754	-0.247783	0.102956	-0.0108374	-0.116256	-0.148768	-0.214778	0.263054	-0.170936	-0.273892	-0.28867	0.22266	0.225616	-0.0374384
939_lincRNA:chr1:175705225	-0.125123	-0.203941	-0.0197044	0.0605911	-0.110345	-0.0817734	-0.0812808	0.0359606	-0.151232	-0.2	-0.0916256	-0.0758621	-0.000985222	-0.0167488	-0.0472906	-0.199015	0.00295567	-0.000985222	-0.313793	-0.239409	-0.00591133	0.0748768	0.197044	-0.0546798	0.194089	0.0522167	-0.167488	0.0433498	-0.184729	-0.0374384	-0.104433	-0.00246305	-0.0477833	-0.16601	0.159606	-0.10936	-0.325123	-0.00689655	-0.0596059	-0.133498	-0.17931	-0.266502	0.170936	-0.107882	-0.210345	-0.258128	0.204926	0.278325	-0.08867
942_lincRNA:chr1:175705225	-0.119704	-0.195567	-0.0256158	0.174384	-0.148768	-0.0610837	-0.0921182	0.0487685	-0.115271	-0.209852	-0.0482759	-0.0433498	0.0600985	0.0197044	0.0221675	-0.183744	0.00295567	0.037931	-0.226108	-0.248276	0.0374384	0.0891626	0.143842	0.000492611	0.226108	0.0960591	-0.153695	0.0384236	-0.239409	0.0635468	-0.0901478	-0.0773399	0.0344828	-0.0876847	0.240887	-0.146798	-0.261084	0.0615764	0.0133005	-0.173399	-0.107389	-0.240887	0.270936	-0.208374	-0.22069	-0.250246	0.209852	0.314286	-0.0876847
941_lincRNA:chr1:175705225	-0.169951	-0.282266	-0.177833	0.132512	-0.170443	-0.188177	-0.156158	-0.0689655	-0.19064	-0.186207	-0.0832512	-0.0842365	0.0403941	-0.0330049	-0.0842365	-0.153695	-0.116256	-0.0492611	-0.260591	-0.312315	0.0738916	0.0162562	0.0576355	-0.0660099	0.0980296	0.00935961	-0.215271	-0.082266	-0.247291	0.0221675	-0.144828	-0.0980296	0.000492611	-0.162562	0.160099	-0.131034	-0.222167	-0.00492611	-0.0482759	-0.22069	-0.0862069	-0.158621	0.214286	-0.196059	-0.29064	-0.261084	0.08867	0.203941	-0.135468
943_lincRNA:chr1:175705225	-0.152217	-0.3133	-0.0960591	0.0517241	-0.193103	-0.0832512	-0.172906	-0.112315	-0.191626	-0.283251	-0.155665	-0.0438424	-0.0251232	-0.110837	-0.0975369	-0.249754	-0.143842	-0.0689655	-0.311823	-0.229064	-0.0605911	0.0325123	0.159606	-0.00541872	0.105911	0.0561576	-0.149261	-0.135961	-0.198522	-0.0458128	-0.104433	-0.0300493	-0.0778325	-0.185222	0.136453	-0.203941	-0.359113	-0.0152709	-0.053202	-0.164532	-0.185714	-0.216256	0.215271	-0.169951	-0.273399	-0.259606	0.176847	0.163547	-0.149754
985_lincRNA:chr11:112898724	-0.199507	-0.281281	-0.0866995	0.0714286	-0.3867	-0.315271	-0.199015	-0.0231527	-0.374384	-0.312315	-0.104926	-0.196059	0.202956	-0.132512	-0.0241379	-0.261084	-0.0743842	-0.0359606	0.0694581	-0.287192	-0.0866995	-0.175862	-0.118719	-0.0699507	0.120197	-0.148768	0.170936	-0.0704433	-0.170936	0.104926	-0.284236	-0.247291	0.0596059	0.000985222	-0.0906404	-0.369951	-0.329064	-0.00788177	0.00197044	-0.363054	-0.143842	-0.173399	-0.134975	-0.149261	-0.0960591	-0.108374	-0.0852217	0.137931	-0.405911
987_lincRNA:chr11:112898724	-0.212315	-0.305911	-0.216256	0.0768473	-0.422167	-0.231034	-0.148276	-0.113793	-0.264039	-0.346305	-0.193596	-0.053202	0.231527	-0.205911	-0.0423645	-0.166995	-0.156158	-0.0384236	0.00738916	-0.228079	-0.0147783	-0.0970443	-0.0763547	0.0374384	0.0729064	-0.0906404	0.142857	-0.118227	-0.0832512	0.121182	-0.227586	-0.172906	-0.00738916	0.0497537	-0.0482759	-0.482266	-0.258621	0.0517241	-0.0635468	-0.269951	-0.250739	-0.178325	-0.0463054	-0.173892	-0.106897	-0.0694581	-0.204926	0.0581281	-0.352709
989_lincRNA:chr11:112905201	-0.283251	-0.327586	-0.0935961	-0.0458128	-0.398522	-0.22069	-0.276355	-0.073399	-0.246798	-0.321182	-0.229557	-0.112315	0.0359606	-0.15665	-0.155665	-0.34335	-0.100493	-0.159113	-0.126601	-0.208374	-0.228571	-0.104433	-0.08867	-0.0793103	0.1	-0.123153	0.134975	-0.114778	-0.221182	-0.026601	-0.185222	-0.248276	-0.11133	-0.134975	-0.0817734	-0.493596	-0.352709	0.0566502	-0.130049	-0.283744	-0.361576	-0.299015	-0.148768	-0.200985	-0.214286	-0.0842365	-0.00295567	0.0817734	-0.283251
991_lincRNA:chr11:112905201	-0.246305	-0.263547	-0.0852217	-0.0359606	-0.380296	-0.188177	-0.24335	-0.0487685	-0.226108	-0.378325	-0.20197	-0.0926108	0.0497537	-0.196059	-0.0738916	-0.224138	-0.123645	-0.119212	-0.0403941	-0.184729	-0.156158	-0.0916256	-0.0610837	-0.0536946	0.121182	-0.0704433	0.170443	-0.0763547	-0.158128	0.0172414	-0.158128	-0.209852	-0.0541872	-0.0625616	-0.0857143	-0.491133	-0.281773	0.0807882	-0.11133	-0.246305	-0.353202	-0.344828	-0.138916	-0.208867	-0.157635	-0.0463054	-0.0123153	0.0674877	-0.280788
990_lincRNA:chr11:112905201	-0.275369	-0.30197	-0.073399	-0.0866995	-0.387192	-0.174384	-0.27931	-0.0507389	-0.210837	-0.374384	-0.22069	-0.1	0.00788177	-0.200493	-0.127586	-0.289655	-0.13399	-0.146798	-0.108867	-0.213793	-0.171429	-0.102956	-0.0502463	-0.0635468	0.062069	-0.0738916	0.0630542	-0.121675	-0.16601	-0.0162562	-0.164039	-0.206404	-0.106404	-0.152709	-0.0950739	-0.464039	-0.354187	0.0512315	-0.152217	-0.241872	-0.379803	-0.317241	-0.127586	-0.186207	-0.211823	-0.126108	-0.0482759	0.044335	-0.285222
946_lincRNA:chr1:182808654	-0.149754	-0.238424	0.0990148	-0.0320197	-0.273892	-0.000492611	-0.00935961	0.0876847	-0.0694581	-0.281773	-0.236453	0.0256158	-0.0108374	-0.172906	-0.0211823	-0.335468	0.00738916	0.0640394	-0.230049	0.0699507	-0.23202	-0.100493	0.16601	0.0349754	0.126108	-0.133005	0.194089	0.0655172	0.0211823	-0.0600985	0.106897	0.0876847	-0.073399	-0.0650246	-0.129557	-0.25665	-0.3	0.020197	0.117241	0.0320197	-0.230049	-0.469458	0.0423645	0.055665	0.0492611	-0.125123	0.201478	0.0891626	-0.000492611
[truncated: 464 more columns]
