# Supplementary material for: Co-Expression Network Analysis of Fbxw7-Associated LncRNAs Reveals Their Functions in Radiation-Induced Thymic Lymphoma
Source: Insights Cancer Res. Author manuscript; Available in PMC 2016 Jun 29. (PMC4926873)
Supplement: TableS5 [file NIHMS784637-supplement-TableS5.xlsx]

## Sheet: Sheet1
Table S5. Coding genes correlated with specific lncRNAs for three main subnetworks.
Cell cycle enriched subnetwork
Probe ID	Chromosome	Position	Gene interactions
1159_lncRNA	chr3	127170996	Vkorc1l1; A_55_P2186693; C230081A13Rik; 2010305A19Rik; Eif2b3
1180_lncRNA	chr4	115639749	Mutyh; Samd1; Snhg3
1194_lncRNA	chr4	3756167	Tnfrsf17
1217_lncRNA	chr6	115468025	Snrnp25
1224_lncRNA	chr6	134879009	Pigf; Sil1; Ctfp1; 3110062M04Rik; Gpn2
1234_lncRNA	chr7	111526943	Rmnd5a
1234_lncRNA	chr7	111526943	Clec16a
1235_lncRNA	chr7	111526943	Rmnd5a
1260_lncRNA	chr8	35652473	Nubp1
1063_lncRNA	chr15	77164450	Nrf1; Phb2; Afg3l1; Sec13; Slc20a2; Smyd5; Bms1; Ccdc101; Ccnb1; Cdc5l; Cenph; Cul1; Dnajc11; Eif2b3; Immt; A_55_P2168286; A_66_P116360
1095_lncRNA	chr17	64063362	BC022960
1291_lncRNA	chrX	165792277	Mutyh; BC022960; Ccdc107; 2010305A19Rik; 2310030N02Rik
1292_lncRNA	chrX	165792277	Orc1; Rps19bp1; Afg3l1; Usp1; BC022960; Ccdc107; 2010305A19Rik; Glmn
1293_lncRNA	chrX	165792277	Mutyh; Snrnp25; Usp1; BC022960; Ccdc107; 2010305A19Rik; 2310030N02Rik; Glmn; Gpn2; Kif20a; Kif2c
1294_lncRNA	chrX	165792277	Orc1; Tomm5; Trip13; Usp1; BC022960; Ccdc107
1295_lncRNA	chrX	165792277	Mutyh; Orc1; Oxnad1; Usp1; BC022960; Ccdc107; 2010305A19Rik; 2310030N02Rik; Glmn; Gpn2; Kif20a; Kif2c
Lymphocyte activation subnetwork
Probe ID	Chromosome	Position	Gene interactions
945_lncRNA	chr1	182808654	Ampd1; 1700021K19Rik; Edaradd; Ptk2b
946_lncRNA	chr1	182808654	Cd6; Edaradd; Ptk2b
947_lncRNA	chr1	182808654	Dap; Clip1; 1700021K19Rik
948_lncRNA	chr1	188535096	Ng23; Rras
1146_lncRNA	chr2	25774411	Anxa2; Ng23; Rras
1211_lncRNA	chr5	52584616	Batf; ; St6gal1
1204_lncRNA	chr5	106125123	Clip1
1219_lncRNA	chr6	120670699	Cecr2
1002_lncRNA	chr11	18367482	Anxa2; Ng23; Rras
1060_lncRNA	chr15	36300306	Atcay
1077_lncRNA	chr16	4867322	Dap
1117_lncRNA	chr18	5119300	Anxa2
1119_lncRNA	chr18	5119300	Anxa2
1116_lncRNA	chr18	5119300	Anxa2; Cecr2
1121_lncRNA	chr18	5119300	Cecr2; Anxa2
1122_lncRNA	chr18	5162836	Cecr2; Zeb1
1123_lncRNA	chr18	5162836	Cecr2; Zeb1; Zfp438
1124_lncRNA	chr18	5162836	Cecr2; Zeb1
1125_lncRNA	chr18	5567150	Cecr2
Interferon response subnetwork
Probe ID	Chromosome	Position	Gene interactions
937_lncRNA	chr1	175654606	A_55_P2050722: Ifi203
935_lncRNA	chr1	175654606	LOC100504287; Mndal; A_55_P2050722; A_55_P2140745; Ifi204, Ifi203
936_lncRNA	chr1	175654606	LOC100504287; Mndal; A_55_P2050722; A_55_P2140745; Ifi204, Ifi203
938_lncRNA	chr1	175660642	LOC100504287; Mndal; A_55_P2050722; A_55_P2140745; Ifi204, Ifi203
939_lncRNA	chr1	175705225	LOC100504287; Mndal; A_55_P2050722; A_55_P2140745; Ifi204, Ifi203
941_lncRNA	chr1	175705225	LOC100504287; Mndal; A_55_P2050722; A_55_P2140745; Ifi204, Ifi203
942_lncRNA	chr1	175705225	LOC100504287; Mndal; A_55_P2050722; A_55_P2140745; Ifi204, Ifi203
943_lncRNA	chr1	175705225	LOC100504287; Mndal; A_55_P2050722; A_55_P2140745; Ifi204, Ifi203
944_lncRNA	chr1	175705225	LOC100504287; Mndal; A_55_P2140745; Ifi203
940_lncRNA	chr1	175705225	LOC100504287; Mndal; A_55_P2140745; Ifi204, Ifi203
